# Supplementary material for: Targeted Quantification of the Lysosomal Proteome in Complex Samples
Source: Proteomes. 2021 Jan 26;9(1):4. doi: 10.3390/proteomes9010004 (PMC7931001; doi:10.3390/proteomes9010004)
Supplement: Supplementary file 1 [file proteomes-09-00004-s001.zip]

Archive with 5 entries (5 files):
- Supplementary Table 1.XLSX
- Supplementary Table 2.xlsx
- Supplementary Table 3.xlsx
- Supplementary Table 4.xlsx
- Supplementary_Figures.pdf
