# Supplementary material for: Targeted Quantification of the Lysosomal Proteome in Complex Samples
Source: Proteomes. 2021 Jan 26;9(1):4. doi: 10.3390/proteomes9010004 (PMC7931001; doi:10.3390/proteomes9010004)
Supplement: Supplementary file 1 [file proteomes-09-00004-s001.zip › Supplementary Table 1.XLSX]

## Sheet: Overview
Overview
Lysosomal Proteins	Proteins detected with at least two unique peptides and no missed cleavage sites in >75% of runs from the reference data set (Ponnayian et al., 2020).
PRM Assay Peptides	List of peptides covered by the PRM Assay

## Sheet: Lysosomal Proteins
Proteins detected with at least two unique peptides and no missed cleavage sites in >75% of runs from the reference data set (Ponnayian et al., 2020).
Uniprot Accession	GeneID	Description
E9Q616	Ahnak	AHNAK nucleoprotein (desmoyokin) OS=Mus musculus OX=10090 GN=Ahnak PE=1 SV=1
A0A0R4J0I9	Lrp1	Low density lipoprotein receptor-related protein 1 OS=Mus musculus OX=10090 GN=Lrp1 PE=1 SV=1
E9PZ16	Hspg2	Basement membrane-specific heparan sulfate proteoglycan core protein OS=Mus musculus OX=10090 GN=Hspg2 PE=1 SV=1
Q9JHU4	Dync1h1	Cytoplasmic dynein 1 heavy chain 1 OS=Mus musculus OX=10090 GN=Dync1h1 PE=1 SV=2
Q5SXR6	Cltc	Clathrin heavy chain OS=Mus musculus OX=10090 GN=Cltc PE=1 SV=1
G3X922	Dnajc13	DnaJ heat shock protein family (Hsp40) member C13 OS=Mus musculus OX=10090 GN=Dnajc13 PE=1 SV=1
P14824	Anxa6	Annexin A6 OS=Mus musculus OX=10090 GN=Anxa6 PE=1 SV=3
F8WIT2	Anxa6	Annexin OS=Mus musculus OX=10090 GN=Anxa6 PE=1 SV=1
P01027	C3	Complement C3 OS=Mus musculus OX=10090 GN=C3 PE=1 SV=3
P50516	Atp6v1a	V-type proton ATPase catalytic subunit A OS=Mus musculus OX=10090 GN=Atp6v1a PE=1 SV=2
P70699	Gaa	Lysosomal alpha-glucosidase OS=Mus musculus OX=10090 GN=Gaa PE=1 SV=2
Q01853	Vcp	Transitional endoplasmic reticulum ATPase OS=Mus musculus OX=10090 GN=Vcp PE=1 SV=4
P11499	Hsp90ab1	Heat shock protein HSP 90-beta OS=Mus musculus OX=10090 GN=Hsp90ab1 PE=1 SV=3
A2ARV4	Lrp2	Low-density lipoprotein receptor-related protein 2 OS=Mus musculus OX=10090 GN=Lrp2 PE=1 SV=1
Q8BMK4	Ckap4	Cytoskeleton-associated protein 4 OS=Mus musculus OX=10090 GN=Ckap4 PE=1 SV=2
Q9DBG3	Ap2b1	AP-2 complex subunit beta OS=Mus musculus OX=10090 GN=Ap2b1 PE=1 SV=1
P07901	Hsp90aa1	Heat shock protein HSP 90-alpha OS=Mus musculus OX=10090 GN=Hsp90aa1 PE=1 SV=4
P63017	Hspa8	Heat shock cognate 71 kDa protein OS=Mus musculus OX=10090 GN=Hspa8 PE=1 SV=1
O09159	Man2b1	Lysosomal alpha-mannosidase OS=Mus musculus OX=10090 GN=Man2b1 PE=1 SV=4
P62814	Atp6v1b2	V-type proton ATPase subunit B, brain isoform OS=Mus musculus OX=10090 GN=Atp6v1b2 PE=1 SV=1
P07356	Anxa2	Annexin A2 OS=Mus musculus OX=10090 GN=Anxa2 PE=1 SV=2
P10126	Eef1a1	Elongation factor 1-alpha 1 OS=Mus musculus OX=10090 GN=Eef1a1 PE=1 SV=3
P29416	Hexa	Beta-hexosaminidase subunit alpha OS=Mus musculus OX=10090 GN=Hexa PE=1 SV=2
Q9CQF9	Pcyox1	Prenylcysteine oxidase OS=Mus musculus OX=10090 GN=Pcyox1 PE=1 SV=1
Q07113	Igf2r	Cation-independent mannose-6-phosphate receptor OS=Mus musculus OX=10090 GN=Igf2r PE=1 SV=1
P17439	Gba	Lysosomal acid glucosylceramidase OS=Mus musculus OX=10090 GN=Gba PE=1 SV=1
P18242	Ctsd	Cathepsin D OS=Mus musculus OX=10090 GN=Ctsd PE=1 SV=1
P17427	Ap2a2	AP-2 complex subunit alpha-2 OS=Mus musculus OX=10090 GN=Ap2a2 PE=1 SV=2
O54782	Man2b2	Epididymis-specific alpha-mannosidase OS=Mus musculus OX=10090 GN=Man2b2 PE=1 SV=2
O08917	Flot1	Flotillin-1 OS=Mus musculus OX=10090 GN=Flot1 PE=1 SV=1
Q99104	Myo5a	Unconventional myosin-Va OS=Mus musculus OX=10090 GN=Myo5a PE=1 SV=2
Q9DCN2	Cyb5r3	NADH-cytochrome b5 reductase 3 OS=Mus musculus OX=10090 GN=Cyb5r3 PE=1 SV=3
P46460	Nsf	Vesicle-fusing ATPase OS=Mus musculus OX=10090 GN=Nsf PE=1 SV=2
Q8BFR4	Gns	N-acetylglucosamine-6-sulfatase OS=Mus musculus OX=10090 GN=Gns PE=1 SV=1
P12265	Gusb	Beta-glucuronidase OS=Mus musculus OX=10090 GN=Gusb PE=1 SV=2
Q61598	Gdi2	Rab GDP dissociation inhibitor beta OS=Mus musculus OX=10090 GN=Gdi2 PE=1 SV=1
P10107	Anxa1	Annexin A1 OS=Mus musculus OX=10090 GN=Anxa1 PE=1 SV=2
Q9JLN9	Mtor	Serine/threonine-protein kinase mTOR OS=Mus musculus OX=10090 GN=Mtor PE=1 SV=2
Q91YW3	Dnajc3	DnaJ homolog subfamily C member 3 OS=Mus musculus OX=10090 GN=Dnajc3 PE=1 SV=1
A0A0R4J092	Manba	Beta-mannosidase OS=Mus musculus OX=10090 GN=Manba PE=1 SV=1
K3W4T3	Atp6v0a1	V-type proton ATPase subunit a OS=Mus musculus OX=10090 GN=Atp6v0a1 PE=1 SV=1
O35643	Ap1b1	AP-1 complex subunit beta-1 OS=Mus musculus OX=10090 GN=Ap1b1 PE=1 SV=2
P80314	Cct2	T-complex protein 1 subunit beta OS=Mus musculus OX=10090 GN=Cct2 PE=1 SV=4
P17426	Ap2a1	AP-2 complex subunit alpha-1 OS=Mus musculus OX=10090 GN=Ap2a1 PE=1 SV=1
G3X8Q5	Cp	Ceruloplasmin OS=Mus musculus OX=10090 GN=Cp PE=1 SV=1
Q8C129	Lnpep	Leucyl-cystinyl aminopeptidase OS=Mus musculus OX=10090 GN=Lnpep PE=1 SV=1
Q9Z1G4	Atp6v0a1	V-type proton ATPase 116 kDa subunit a isoform 1 OS=Mus musculus OX=10090 GN=Atp6v0a1 PE=1 SV=3
P09528	Fth1	Ferritin heavy chain OS=Mus musculus OX=10090 GN=Fth1 PE=1 SV=2
Q9QWR8	Naga	Alpha-N-acetylgalactosaminidase OS=Mus musculus OX=10090 GN=Naga PE=1 SV=2
O88325	Naglu	Alpha-N-acetylglucosaminidase OS=Mus musculus OX=10090 GN=Naglu PE=1 SV=1
P20060	Hexb	Beta-hexosaminidase subunit beta OS=Mus musculus OX=10090 GN=Hexb PE=1 SV=2
Q3U9N4	Grn	Progranulin OS=Mus musculus OX=10090 GN=Grn PE=1 SV=1
Q4PZA2	Ece1	Endothelin-converting enzyme 1 OS=Mus musculus OX=10090 GN=Ece1 PE=1 SV=1
Q8BVE3	Atp6v1h	V-type proton ATPase subunit H OS=Mus musculus OX=10090 GN=Atp6v1h PE=1 SV=1
Q3TCN2	Plbd2	Putative phospholipase B-like 2 OS=Mus musculus OX=10090 GN=Plbd2 PE=1 SV=2
E9QN12	Pdgfrb	Platelet-derived growth factor receptor beta OS=Mus musculus OX=10090 GN=Pdgfrb PE=1 SV=1
Q9WV54	Asah1	Acid ceramidase OS=Mus musculus OX=10090 GN=Asah1 PE=1 SV=1
M0QWP1	Agrn	Agrin OS=Mus musculus OX=10090 GN=Agrn PE=1 SV=1
P62880	Gnb2	Guanine nucleotide-binding protein G(I)/G(S)/G(T) subunit beta-2 OS=Mus musculus OX=10090 GN=Gnb2 PE=1 SV=3
E9PVU0	Myo6	Unconventional myosin-VI OS=Mus musculus OX=10090 GN=Myo6 PE=1 SV=1
Q91W90	Txndc5	Thioredoxin domain-containing protein 5 OS=Mus musculus OX=10090 GN=Txndc5 PE=1 SV=2
Q8BFQ1	Psap	Prosaposin OS=Mus musculus OX=10090 GN=Psap PE=1 SV=1
P62874	Gnb1	Guanine nucleotide-binding protein G(I)/G(S)/G(T) subunit beta-1 OS=Mus musculus OX=10090 GN=Gnb1 PE=1 SV=3
Q9JHF5	Tcirg1	V-type proton ATPase subunit a OS=Mus musculus OX=10090 GN=Tcirg1 PE=1 SV=1
P0DOV1	Mnda	Interferon-activable protein 205-B OS=Mus musculus OX=10090 GN=Mnda PE=1 SV=1
P10605	Ctsb	Cathepsin B OS=Mus musculus OX=10090 GN=Ctsb PE=1 SV=2
Q8BT60	Cpne3	Copine-3 OS=Mus musculus OX=10090 GN=Cpne3 PE=1 SV=2
G3X8T3	Ctsa	Carboxypeptidase OS=Mus musculus OX=10090 GN=Ctsa PE=1 SV=1
P24270	Cat	Catalase OS=Mus musculus OX=10090 GN=Cat PE=1 SV=4
Q3TDN2	Faf2	FAS-associated factor 2 OS=Mus musculus OX=10090 GN=Faf2 PE=1 SV=2
Q8VDC1	Fyco1	FYVE and coiled-coil domain-containing protein 1 OS=Mus musculus OX=10090 GN=Fyco1 PE=1 SV=1
Q8BMJ2	Lars	Leucine--tRNA ligase, cytoplasmic OS=Mus musculus OX=10090 GN=Lars PE=1 SV=2
O89017	Lgmn	Legumain OS=Mus musculus OX=10090 GN=Lgmn PE=1 SV=1
P50518	Atp6v1e1	V-type proton ATPase subunit E 1 OS=Mus musculus OX=10090 GN=Atp6v1e1 PE=1 SV=2
P51655	Gpc4	Glypican-4 OS=Mus musculus OX=10090 GN=Gpc4 PE=1 SV=2
Q02053	Uba1	Ubiquitin-like modifier-activating enzyme 1 OS=Mus musculus OX=10090 GN=Uba1 PE=1 SV=1
Q9EQH3	Vps35	Vacuolar protein sorting-associated protein 35 OS=Mus musculus OX=10090 GN=Vps35 PE=1 SV=1
P51863	Atp6v0d1	V-type proton ATPase subunit d 1 OS=Mus musculus OX=10090 GN=Atp6v0d1 PE=1 SV=2
Q9CQW2	Arl8b	ADP-ribosylation factor-like protein 8B OS=Mus musculus OX=10090 GN=Arl8b PE=1 SV=1
P51150	Rab7a	Ras-related protein Rab-7a OS=Mus musculus OX=10090 GN=Rab7a PE=1 SV=2
Q91V41	Rab14	Ras-related protein Rab-14 OS=Mus musculus OX=10090 GN=Rab14 PE=1 SV=3
P42932	Cct8	T-complex protein 1 subunit theta OS=Mus musculus OX=10090 GN=Cct8 PE=1 SV=3
P97384	Anxa11	Annexin A11 OS=Mus musculus OX=10090 GN=Anxa11 PE=1 SV=2
Q2TBE6	Pi4k2a	Phosphatidylinositol 4-kinase type 2-alpha OS=Mus musculus OX=10090 GN=Pi4k2a PE=1 SV=1
Q9JIS8	Slc12a4	Solute carrier family 12 member 4 OS=Mus musculus OX=10090 GN=Slc12a4 PE=1 SV=2
Q9CPX4	Ftl1	Ferritin OS=Mus musculus OX=10090 GN=Ftl1 PE=1 SV=1
Q04857	Col6a1	Collagen alpha-1(VI) chain OS=Mus musculus OX=10090 GN=Col6a1 PE=1 SV=1
Q9Z1G3	Atp6v1c1	V-type proton ATPase subunit C 1 OS=Mus musculus OX=10090 GN=Atp6v1c1 PE=1 SV=4
Q920A5	Scpep1	Retinoid-inducible serine carboxypeptidase OS=Mus musculus OX=10090 GN=Scpep1 PE=1 SV=2
Q3V117	Acly	ATP-citrate synthase OS=Mus musculus OX=10090 GN=Acly PE=1 SV=1
A0A0R4J138	Arsb	Arylsulfatase B OS=Mus musculus OX=10090 GN=Arsb PE=1 SV=1
Q9DC51	Gnai3	Guanine nucleotide-binding protein G(k) subunit alpha OS=Mus musculus OX=10090 GN=Gnai3 PE=1 SV=3
Q9WV55	Vapa	Vesicle-associated membrane protein-associated protein A OS=Mus musculus OX=10090 GN=Vapa PE=1 SV=2
Q3UIR3	Dtx3l	E3 ubiquitin-protein ligase DTX3L OS=Mus musculus OX=10090 GN=Dtx3l PE=1 SV=1
Q8VEH3	Arl8a	ADP-ribosylation factor-like protein 8A OS=Mus musculus OX=10090 GN=Arl8a PE=1 SV=1
J7NUP1	Irgm1	Immunity-related GTPase family M protein 1 OS=Mus musculus OX=10090 GN=Irgm1 PE=1 SV=1
Q9ET22	Dpp7	Dipeptidyl peptidase 2 OS=Mus musculus OX=10090 GN=Dpp7 PE=1 SV=2
Q9D3L3	Snap23	Synaptosomal-associated protein OS=Mus musculus OX=10090 GN=Snap23 PE=1 SV=1
P40124	Cap1	Adenylyl cyclase-associated protein 1 OS=Mus musculus OX=10090 GN=Cap1 PE=1 SV=4
P54116	Stom	Erythrocyte band 7 integral membrane protein OS=Mus musculus OX=10090 GN=Stom PE=1 SV=3
P35951	Ldlr	Low-density lipoprotein receptor OS=Mus musculus OX=10090 GN=Ldlr PE=1 SV=2
E9Q3G7	Atp11a	Phospholipid-transporting ATPase OS=Mus musculus OX=10090 GN=Atp11a PE=1 SV=1
Q99JI6	Rap1b	Ras-related protein Rap-1b OS=Mus musculus OX=10090 GN=Rap1b PE=1 SV=2
P23780	Glb1	Beta-galactosidase OS=Mus musculus OX=10090 GN=Glb1 PE=1 SV=1
Q62465	Vat1	Synaptic vesicle membrane protein VAT-1 homolog OS=Mus musculus OX=10090 GN=Vat1 PE=1 SV=3
Q99MB1	Tlr3	Toll-like receptor 3 OS=Mus musculus OX=10090 GN=Tlr3 PE=1 SV=2
P50580	Pa2g4	Proliferation-associated protein 2G4 OS=Mus musculus OX=10090 GN=Pa2g4 PE=1 SV=3
Q8VHY0	Cspg4	Chondroitin sulfate proteoglycan 4 OS=Mus musculus OX=10090 GN=Cspg4 PE=1 SV=3
Q8BGZ6	Gla	Alpha-galactosidase OS=Mus musculus OX=10090 GN=Gla PE=1 SV=1
O89023	Tpp1	Tripeptidyl-peptidase 1 OS=Mus musculus OX=10090 GN=Tpp1 PE=1 SV=2
Q9ESY9	Ifi30	Gamma-interferon-inducible lysosomal thiol reductase OS=Mus musculus OX=10090 GN=Ifi30 PE=1 SV=3
Q9R087	Gpc6	Glypican-6 OS=Mus musculus OX=10090 GN=Gpc6 PE=1 SV=1
Q9R0M6	Rab9a	Ras-related protein Rab-9A OS=Mus musculus OX=10090 GN=Rab9a PE=1 SV=1
P53994	Rab2a	Ras-related protein Rab-2A OS=Mus musculus OX=10090 GN=Rab2a PE=1 SV=1
O54734	Ddost	Dolichyl-diphosphooligosaccharide--protein glycosyltransferase 48 kDa subunit OS=Mus musculus OX=10090 GN=Ddost PE=1 SV=2
O08529	Capn2	Calpain-2 catalytic subunit OS=Mus musculus OX=10090 GN=Capn2 PE=1 SV=4
O35114	Scarb2	Lysosome membrane protein 2 OS=Mus musculus OX=10090 GN=Scarb2 PE=1 SV=3
Q64337	Sqstm1	Sequestosome-1 OS=Mus musculus OX=10090 GN=Sqstm1 PE=1 SV=1
Q99K70	Rragc	Ras-related GTP-binding protein C OS=Mus musculus OX=10090 GN=Rragc PE=1 SV=1
O88531	Ppt1	Palmitoyl-protein thioesterase 1 OS=Mus musculus OX=10090 GN=Ppt1 PE=1 SV=2
F6SUM2	Clcn7	Chloride channel protein OS=Mus musculus OX=10090 GN=Clcn7 PE=1 SV=2
P28653	Bgn	Biglycan OS=Mus musculus OX=10090 GN=Bgn PE=1 SV=1
Q3TXS7	Psmd1	26S proteasome non-ATPase regulatory subunit 1 OS=Mus musculus OX=10090 GN=Psmd1 PE=1 SV=1
Q05117	Acp5	Tartrate-resistant acid phosphatase type 5 OS=Mus musculus OX=10090 GN=Acp5 PE=1 SV=2
O54774	Ap3d1	AP-3 complex subunit delta-1 OS=Mus musculus OX=10090 GN=Ap3d1 PE=1 SV=1
O35405	Pld3	Phospholipase D3 OS=Mus musculus OX=10090 GN=Pld3 PE=1 SV=1
P21279	Gnaq	Guanine nucleotide-binding protein G(q) subunit alpha OS=Mus musculus OX=10090 GN=Gnaq PE=1 SV=4
Q9CQW9	Ifitm3	Interferon-induced transmembrane protein 3 OS=Mus musculus OX=10090 GN=Ifitm3 PE=1 SV=1
P21278	Gna11	Guanine nucleotide-binding protein subunit alpha-11 OS=Mus musculus OX=10090 GN=Gna11 PE=1 SV=1
Q9D1L9	Lamtor5	Ragulator complex protein LAMTOR5 OS=Mus musculus OX=10090 GN=Lamtor5 PE=1 SV=1
P35278	Rab5c	Ras-related protein Rab-5C OS=Mus musculus OX=10090 GN=Rab5c PE=1 SV=2
D3Z5I1	Zc3hav1	Zinc finger CCCH-type antiviral protein 1 OS=Mus musculus OX=10090 GN=Zc3hav1 PE=1 SV=1
P28867	Prkcd	Protein kinase C delta type OS=Mus musculus OX=10090 GN=Prkcd PE=1 SV=3
P61161	Actr2	Actin-related protein 2 OS=Mus musculus OX=10090 GN=Actr2 PE=1 SV=1
P70704	Atp8a1	Phospholipid-transporting ATPase IA OS=Mus musculus OX=10090 GN=Atp8a1 PE=1 SV=2
Q8CCH2	Nhlrc3	NHL repeat-containing protein 3 OS=Mus musculus OX=10090 GN=Nhlrc3 PE=1 SV=1
Q64191	Aga	N(4)-(beta-N-acetylglucosaminyl)-L-asparaginase OS=Mus musculus OX=10090 GN=Aga PE=1 SV=1
Q3TAA7	Stk11ip	Serine/threonine-protein kinase 11-interacting protein OS=Mus musculus OX=10090 GN=Stk11ip PE=1 SV=1
Q9Z0K8	Vnn1	Pantetheinase OS=Mus musculus OX=10090 GN=Vnn1 PE=1 SV=3
P98156	Vldlr	Very low-density lipoprotein receptor OS=Mus musculus OX=10090 GN=Vldlr PE=1 SV=1
Q9EQ08	Sgsh	Heparan N-sulfatase OS=Mus musculus OX=10090 GN=Sgsh PE=1 SV=1
P16406	Enpep	Glutamyl aminopeptidase OS=Mus musculus OX=10090 GN=Enpep PE=1 SV=1
Q8CI94	Pygb	Glycogen phosphorylase, brain form OS=Mus musculus OX=10090 GN=Pygb PE=1 SV=3
P54818	Galc	Galactocerebrosidase OS=Mus musculus OX=10090 GN=Galc PE=1 SV=2
G3X8X7	Vps16	Vacuolar protein sorting-associated protein 16 homolog OS=Mus musculus OX=10090 GN=Vps16 PE=1 SV=1
P63085	Mapk1	Mitogen-activated protein kinase 1 OS=Mus musculus OX=10090 GN=Mapk1 PE=1 SV=3
Q9WUU7	Ctsz	Cathepsin Z OS=Mus musculus OX=10090 GN=Ctsz PE=1 SV=1
Q9CQ22	Lamtor1	Ragulator complex protein LAMTOR1 OS=Mus musculus OX=10090 GN=Lamtor1 PE=1 SV=1
P15920	Atp6v0a2	V-type proton ATPase 116 kDa subunit a isoform 2 OS=Mus musculus OX=10090 GN=Atp6v0a2 PE=1 SV=2
Q04519	Smpd1	Sphingomyelin phosphodiesterase OS=Mus musculus OX=10090 GN=Smpd1 PE=1 SV=2
P57716	Ncstn	Nicastrin OS=Mus musculus OX=10090 GN=Ncstn PE=1 SV=3
Q8R4P9	Abcc10	Multidrug resistance-associated protein 7 OS=Mus musculus OX=10090 GN=Abcc10 PE=1 SV=1
P97821	Ctsc	Dipeptidyl peptidase 1 OS=Mus musculus OX=10090 GN=Ctsc PE=1 SV=1
P70280	Vamp7	Vesicle-associated membrane protein 7 OS=Mus musculus OX=10090 GN=Vamp7 PE=1 SV=1
O35604	Npc1	NPC intracellular cholesterol transporter 1 OS=Mus musculus OX=10090 GN=Npc1 PE=1 SV=2
Q8VEB4	Pla2g15	Group XV phospholipase A2 OS=Mus musculus OX=10090 GN=Pla2g15 PE=1 SV=1
Q8BWM0	Ptges2	Prostaglandin E synthase 2 OS=Mus musculus OX=10090 GN=Ptges2 PE=1 SV=3
P50428	Arsa	Arylsulfatase A OS=Mus musculus OX=10090 GN=Arsa PE=1 SV=2
O35350	Capn1	Calpain-1 catalytic subunit OS=Mus musculus OX=10090 GN=Capn1 PE=1 SV=1
P57746	Atp6v1d	V-type proton ATPase subunit D OS=Mus musculus OX=10090 GN=Atp6v1d PE=1 SV=1
Q9Z0J0	Npc2	NPC intracellular cholesterol transporter 2 OS=Mus musculus OX=10090 GN=Npc2 PE=1 SV=1
Q8C1Y8	Ccz1	Vacuolar fusion protein CCZ1 homolog OS=Mus musculus OX=10090 GN=Ccz1 PE=1 SV=1
B2RSH2	Gnai1	Guanine nucleotide-binding protein G(i) subunit alpha-1 OS=Mus musculus OX=10090 GN=Gnai1 PE=1 SV=1
P17047	Lamp2	Lysosome-associated membrane glycoprotein 2 OS=Mus musculus OX=10090 GN=Lamp2 PE=1 SV=2
P24638	Acp2	Lysosomal acid phosphatase OS=Mus musculus OX=10090 GN=Acp2 PE=1 SV=2
P08228	Sod1	Superoxide dismutase [Cu-Zn] OS=Mus musculus OX=10090 GN=Sod1 PE=1 SV=2
P60904	Dnajc5	DnaJ homolog subfamily C member 5 OS=Mus musculus OX=10090 GN=Dnajc5 PE=1 SV=1
Q571E4	Galns	N-acetylgalactosamine-6-sulfatase OS=Mus musculus OX=10090 GN=Galns PE=1 SV=2
A0A0R4J1Q7	Enpp1	Ectonucleotide pyrophosphatase/phosphodiesterase 1, isoform CRA_a OS=Mus musculus OX=10090 GN=Enpp1 PE=1 SV=1
Q9CWZ7	Napg	Gamma-soluble NSF attachment protein OS=Mus musculus OX=10090 GN=Napg PE=1 SV=1
Q9CWK8	Snx2	Sorting nexin-2 OS=Mus musculus OX=10090 GN=Snx2 PE=1 SV=2
P56399	Usp5	Ubiquitin carboxyl-terminal hydrolase 5 OS=Mus musculus OX=10090 GN=Usp5 PE=1 SV=1
Q91W86	Vps11	Vacuolar protein sorting-associated protein 11 homolog OS=Mus musculus OX=10090 GN=Vps11 PE=1 SV=3
P11438	Lamp1	Lysosome-associated membrane glycoprotein 1 OS=Mus musculus OX=10090 GN=Lamp1 PE=1 SV=2
Q9Z0M5	Lipa	Lysosomal acid lipase/cholesteryl ester hydrolase OS=Mus musculus OX=10090 GN=Lipa PE=1 SV=2
O88746	Tom1	Target of Myb protein 1 OS=Mus musculus OX=10090 GN=Tom1 PE=1 SV=1
P29387	Gnb4	Guanine nucleotide-binding protein subunit beta-4 OS=Mus musculus OX=10090 GN=Gnb4 PE=1 SV=4
Q8VEK0	Tmem30a	Cell cycle control protein 50A OS=Mus musculus OX=10090 GN=Tmem30a PE=1 SV=1
Q9CR51	Atp6v1g1	V-type proton ATPase subunit G 1 OS=Mus musculus OX=10090 GN=Atp6v1g1 PE=1 SV=3
O88668	Creg1	Protein CREG1 OS=Mus musculus OX=10090 GN=Creg1 PE=1 SV=1
Q9DC29	Abcb6	ATP-binding cassette sub-family B member 6, mitochondrial OS=Mus musculus OX=10090 GN=Abcb6 PE=1 SV=1
P70665	Siae	Sialate O-acetylesterase OS=Mus musculus OX=10090 GN=Siae PE=1 SV=3
Q5KU39	Vps41	Vacuolar protein sorting-associated protein 41 homolog OS=Mus musculus OX=10090 GN=Vps41 PE=1 SV=1
P49935	Ctsh	Pro-cathepsin H OS=Mus musculus OX=10090 GN=Ctsh PE=1 SV=2
P05480	Src	Neuronal proto-oncogene tyrosine-protein kinase Src OS=Mus musculus OX=10090 GN=Src PE=1 SV=4
A2ACM0	Rptor	Regulatory-associated protein of mTOR OS=Mus musculus OX=10090 GN=Rptor PE=1 SV=1
Q3UMW8	Cln5	Ceroid-lipofuscinosis neuronal protein 5 homolog OS=Mus musculus OX=10090 GN=Cln5 PE=1 SV=1
Q62086	Pon2	Serum paraoxonase/arylesterase 2 OS=Mus musculus OX=10090 GN=Pon2 PE=1 SV=2
K4DI77	Wdr81	WD repeat-containing protein 81 (Fragment) OS=Mus musculus OX=10090 GN=Wdr81 PE=1 SV=1
Q8R242	Ctbs	Di-N-acetylchitobiase OS=Mus musculus OX=10090 GN=Ctbs PE=1 SV=2
P28654	Dcn	Decorin OS=Mus musculus OX=10090 GN=Dcn PE=1 SV=1
Q9Z1T1	Ap3b1	AP-3 complex subunit beta-1 OS=Mus musculus OX=10090 GN=Ap3b1 PE=1 SV=2
O54965	Rnf13	E3 ubiquitin-protein ligase RNF13 OS=Mus musculus OX=10090 GN=Rnf13 PE=1 SV=2
Q91YT8	Tmem63a	CSC1-like protein 1 OS=Mus musculus OX=10090 GN=Tmem63a PE=1 SV=1
Q9Z0L8	Ggh	Gamma-glutamyl hydrolase OS=Mus musculus OX=10090 GN=Ggh PE=1 SV=2
Q99LJ1	Fuca1	Tissue alpha-L-fucosidase OS=Mus musculus OX=10090 GN=Fuca1 PE=1 SV=1
Q8R307	Vps18	Vacuolar protein sorting-associated protein 18 homolog OS=Mus musculus OX=10090 GN=Vps18 PE=1 SV=2
E9QKK8	Atp11c	Phospholipid-transporting ATPase OS=Mus musculus OX=10090 GN=Atp11c PE=1 SV=1
Q7TMR0	Prcp	Lysosomal Pro-X carboxypeptidase OS=Mus musculus OX=10090 GN=Prcp PE=1 SV=2
Q6P8X1	Snx6	Sorting nexin-6 OS=Mus musculus OX=10090 GN=Snx6 PE=1 SV=2
Q99KR8	Fuca2	Plasma alpha-L-fucosidase OS=Mus musculus OX=10090 GN=Fuca2 PE=1 SV=1
Q9QZF2	Gpc1	Glypican-1 OS=Mus musculus OX=10090 GN=Gpc1 PE=1 SV=1
Q91XH6	Vti1b	Vesicle transport through interaction with t-SNAREs 1B homolog OS=Mus musculus OX=10090 GN=Vti1b PE=1 SV=1
Q8CBB7	Ap1g1	AP-1 complex subunit gamma OS=Mus musculus OX=10090 GN=Ap1g1 PE=1 SV=1
O35657	Neu1	Sialidase-1 OS=Mus musculus OX=10090 GN=Neu1 PE=1 SV=1
O70439	Stx7	Syntaxin-7 OS=Mus musculus OX=10090 GN=Stx7 PE=1 SV=3
E9QNP0	Kxd1	KxDL motif-containing protein 1 OS=Mus musculus OX=10090 GN=Kxd1 PE=1 SV=1
Q9D2N9	Vps33a	Vacuolar protein sorting-associated protein 33A OS=Mus musculus OX=10090 GN=Vps33a PE=1 SV=2
Q9D7V9	Naaa	N-acylethanolamine-hydrolyzing acid amidase OS=Mus musculus OX=10090 GN=Naaa PE=1 SV=2
P05201	Got1	Aspartate aminotransferase, cytoplasmic OS=Mus musculus OX=10090 GN=Got1 PE=1 SV=3
P35585	Ap1m1	AP-1 complex subunit mu-1 OS=Mus musculus OX=10090 GN=Ap1m1 PE=1 SV=3
D6RH77	Pld1	Phospholipase OS=Mus musculus OX=10090 GN=Pld1 PE=1 SV=2
Q61542	Stard3	StAR-related lipid transfer protein 3 OS=Mus musculus OX=10090 GN=Stard3 PE=1 SV=1
Q9WV80	Snx1	Sorting nexin-1 OS=Mus musculus OX=10090 GN=Snx1 PE=1 SV=1
Q9CZT5	Vasn	Vasorin OS=Mus musculus OX=10090 GN=Vasn PE=2 SV=2
Q9R013	Ctsf	Cathepsin F OS=Mus musculus OX=10090 GN=Ctsf PE=1 SV=1
P40336	Vps26a	Vacuolar protein sorting-associated protein 26A OS=Mus musculus OX=10090 GN=Vps26a PE=1 SV=1
Q8C080	Snx16	Sorting nexin-16 OS=Mus musculus OX=10090 GN=Snx16 PE=1 SV=2
Q60648	Gm2a	Ganglioside GM2 activator OS=Mus musculus OX=10090 GN=Gm2a PE=1 SV=2
P50427	Sts	Steryl-sulfatase OS=Mus musculus OX=10090 GN=Sts PE=1 SV=1
Q810B6	Ankfy1	Rabankyrin-5 OS=Mus musculus OX=10090 GN=Ankfy1 PE=1 SV=2
P03958	Ada	Adenosine deaminase OS=Mus musculus OX=10090 GN=Ada PE=1 SV=3
Q8R1Q8	Dync1li1	Cytoplasmic dynein 1 light intermediate chain 1 OS=Mus musculus OX=10090 GN=Dync1li1 PE=1 SV=1
Q9JL15	Lgals8	Galectin-8 OS=Mus musculus OX=10090 GN=Lgals8 PE=1 SV=1
P24668	M6pr	Cation-dependent mannose-6-phosphate receptor OS=Mus musculus OX=10090 GN=M6pr PE=1 SV=1
O08992	Sdcbp	Syntenin-1 OS=Mus musculus OX=10090 GN=Sdcbp PE=1 SV=1
A0A0R4J1N2	Arsk	Arylsulfatase K OS=Mus musculus OX=10090 GN=Arsk PE=1 SV=1
P23242	Gja1	Gap junction alpha-1 protein OS=Mus musculus OX=10090 GN=Gja1 PE=1 SV=2
P08226	Apoe	Apolipoprotein E OS=Mus musculus OX=10090 GN=Apoe PE=1 SV=2
A0A0R4J090	Cd1d1	Antigen-presenting glycoprotein CD1d1 OS=Mus musculus OX=10090 GN=Cd1d1 PE=1 SV=1
Q9CX00	Ist1	IST1 homolog OS=Mus musculus OX=10090 GN=Ist1 PE=1 SV=1
Q9D1M0	Sec13	Protein SEC13 homolog OS=Mus musculus OX=10090 GN=Sec13 PE=1 SV=3
P49769	Psen1	Presenilin-1 OS=Mus musculus OX=10090 GN=Psen1 PE=1 SV=1
Q9ERI6	Rdh14	Retinol dehydrogenase 14 OS=Mus musculus OX=10090 GN=Rdh14 PE=1 SV=1
Q6DFW5	Atp11b	Phospholipid-transporting ATPase OS=Mus musculus OX=10090 GN=Atp11b PE=1 SV=1
O88653	Lamtor3	Ragulator complex protein LAMTOR3 OS=Mus musculus OX=10090 GN=Lamtor3 PE=1 SV=1
Q9D1K2	Atp6v1f	V-type proton ATPase subunit F OS=Mus musculus OX=10090 GN=Atp6v1f PE=1 SV=2
Q80X95	Rraga	Ras-related GTP-binding protein A OS=Mus musculus OX=10090 GN=Rraga PE=1 SV=1
Q80X71	Tmem106b	Transmembrane protein 106B OS=Mus musculus OX=10090 GN=Tmem106b PE=1 SV=1
Q6GT24	Prdx6	Peroxiredoxin-6 OS=Mus musculus OX=10090 GN=Prdx6 PE=1 SV=1
P48410	Abcd1	ATP-binding cassette sub-family D member 1 OS=Mus musculus OX=10090 GN=Abcd1 PE=1 SV=1
Q8R2U0	Seh1l	Nucleoporin SEH1 OS=Mus musculus OX=10090 GN=Seh1l PE=2 SV=1
P35276	Rab3d	Ras-related protein Rab-3D OS=Mus musculus OX=10090 GN=Rab3d PE=1 SV=1
Q8R5L3	Vps39	Vam6/Vps39-like protein OS=Mus musculus OX=10090 GN=Vps39 PE=1 SV=1
P56542	Dnase2	Deoxyribonuclease-2-alpha OS=Mus musculus OX=10090 GN=Dnase2 PE=1 SV=1
P45376	Akr1b1	Aldo-keto reductase family 1 member B1 OS=Mus musculus OX=10090 GN=Akr1b1 PE=1 SV=3
Q9Z257	P2rx4	P2X purinoceptor OS=Mus musculus OX=10090 GN=P2rx4 PE=1 SV=1
Q3UMA3	Hgs	Hepatocyte growth factor-regulated tyrosine kinase substrate OS=Mus musculus OX=10090 GN=Hgs PE=1 SV=1
Q8R0G7	Spns1	Protein spinster homolog 1 OS=Mus musculus OX=10090 GN=Spns1 PE=2 SV=1
Q07813	Bax	Apoptosis regulator BAX OS=Mus musculus OX=10090 GN=Bax PE=1 SV=1
Q9DBU0	Tm9sf1	Transmembrane 9 superfamily member 1 OS=Mus musculus OX=10090 GN=Tm9sf1 PE=2 SV=2
O88983	Stx8	Syntaxin-8 OS=Mus musculus OX=10090 GN=Stx8 PE=1 SV=1
Q922K9	Frk	Tyrosine-protein kinase FRK OS=Mus musculus OX=10090 GN=Frk PE=1 SV=3
E9QJW0	Mgst1	Microsomal glutathione S-transferase 1 OS=Mus musculus OX=10090 GN=Mgst1 PE=1 SV=1
Q6YGZ1	Hpse	Heparanase OS=Mus musculus OX=10090 GN=Hpse PE=1 SV=3
P21460	Cst3	Cystatin-C OS=Mus musculus OX=10090 GN=Cst3 PE=1 SV=2
P52875	Tmem165	Transmembrane protein 165 OS=Mus musculus OX=10090 GN=Tmem165 PE=1 SV=2
Q3TFD2	Lpcat1	Lysophosphatidylcholine acyltransferase 1 OS=Mus musculus OX=10090 GN=Lpcat1 PE=1 SV=1
P35283	Rab12	Ras-related protein Rab-12 OS=Mus musculus OX=10090 GN=Rab12 PE=1 SV=3
Q9JIA7	Sphk2	Sphingosine kinase 2 OS=Mus musculus OX=10090 GN=Sphk2 PE=1 SV=2
Q9JHS3	Lamtor2	Ragulator complex protein LAMTOR2 OS=Mus musculus OX=10090 GN=Lamtor2 PE=1 SV=1
Q9R1Q9	Atp6ap1	V-type proton ATPase subunit S1 OS=Mus musculus OX=10090 GN=Atp6ap1 PE=1 SV=1
Q6PDL0	Dync1li2	Cytoplasmic dynein 1 light intermediate chain 2 OS=Mus musculus OX=10090 GN=Dync1li2 PE=1 SV=2
O35448	Ppt2	Lysosomal thioesterase PPT2 OS=Mus musculus OX=10090 GN=Ppt2 PE=1 SV=1
Q05816	Fabp5	Fatty acid-binding protein 5 OS=Mus musculus OX=10090 GN=Fabp5 PE=1 SV=3
Q9QY73	Tmem59	Transmembrane protein 59 OS=Mus musculus OX=10090 GN=Tmem59 PE=1 SV=2
P97449	Anpep	Aminopeptidase N OS=Mus musculus OX=10090 GN=Anpep PE=1 SV=4
O70480	Vamp4	Vesicle-associated membrane protein 4 OS=Mus musculus OX=10090 GN=Vamp4 PE=1 SV=1
Q9CXT7	Tmem192	Transmembrane protein 192 OS=Mus musculus OX=10090 GN=Tmem192 PE=1 SV=1
Q9QZ06	Tollip	Toll-interacting protein OS=Mus musculus OX=10090 GN=Tollip PE=1 SV=1
Q6P5F7	Ttyh3	Protein tweety homolog 3 OS=Mus musculus OX=10090 GN=Ttyh3 PE=1 SV=1
P63082	Atp6v0c	V-type proton ATPase 16 kDa proteolipid subunit OS=Mus musculus OX=10090 GN=Atp6v0c PE=1 SV=1
Q99J21	Mcoln1	Mucolipin-1 OS=Mus musculus OX=10090 GN=Mcoln1 PE=1 SV=1
Q8BMG0	Idua	Alpha-L-iduronidase OS=Mus musculus OX=10090 GN=Idua PE=1 SV=1
A0A0J9YV34	Atp8a1	Phospholipid-transporting ATPase OS=Mus musculus OX=10090 GN=Atp8a1 PE=1 SV=1
A2AJ88	Pnpla7	Patatin-like phospholipase domain-containing protein 7 OS=Mus musculus OX=10090 GN=Pnpla7 PE=1 SV=1
Q08890	Ids	Iduronate 2-sulfatase OS=Mus musculus OX=10090 GN=Ids PE=2 SV=3
Q64704	Stx3	Syntaxin-3 OS=Mus musculus OX=10090 GN=Stx3 PE=1 SV=1
Q9CQ54	Ndufc2	NADH dehydrogenase [ubiquinone] 1 subunit C2 OS=Mus musculus OX=10090 GN=Ndufc2 PE=1 SV=1
Q9EQJ0	Tpcn1	Two pore calcium channel protein 1 OS=Mus musculus OX=10090 GN=Tpcn1 PE=1 SV=1
P28843	Dpp4	Dipeptidyl peptidase 4 OS=Mus musculus OX=10090 GN=Dpp4 PE=1 SV=3
Q80ZD3	Slc26a11	Sodium-independent sulfate anion transporter OS=Mus musculus OX=10090 GN=Slc26a11 PE=2 SV=2
Q9DBL2	Gdap2	Ganglioside-induced differentiation-associated protein 2 OS=Mus musculus OX=10090 GN=Gdap2 PE=1 SV=1
A0A0R4J242	Chid1	Chitinase domain-containing protein 1 OS=Mus musculus OX=10090 GN=Chid1 PE=1 SV=1
Q9JJF9	Sppl2a	Signal peptide peptidase-like 2A OS=Mus musculus OX=10090 GN=Sppl2a PE=1 SV=2
A0A0R4J0R1	Vamp8	Vesicle-associated membrane protein 8 OS=Mus musculus OX=10090 GN=Vamp8 PE=1 SV=1
B1ATV0	Clcn5	Chloride channel protein OS=Mus musculus OX=10090 GN=Clcn5 PE=1 SV=1
Q91VK4	Itm2c	Integral membrane protein 2C OS=Mus musculus OX=10090 GN=Itm2c PE=1 SV=2
Q99M71	Epdr1	Mammalian ependymin-related protein 1 OS=Mus musculus OX=10090 GN=Epdr1 PE=1 SV=1
Q91WC9	Daglb	Sn1-specific diacylglycerol lipase beta OS=Mus musculus OX=10090 GN=Daglb PE=1 SV=2
Q9JHJ3	Glmp	Glycosylated lysosomal membrane protein OS=Mus musculus OX=10090 GN=Glmp PE=1 SV=1
Q8VE99	Ccdc115	Coiled-coil domain-containing protein 115 OS=Mus musculus OX=10090 GN=Ccdc115 PE=1 SV=1
Q8C166	Cpne1	Copine-1 OS=Mus musculus OX=10090 GN=Cpne1 PE=1 SV=1
Q91W98	Slc15a4	Solute carrier family 15 member 4 OS=Mus musculus OX=10090 GN=Slc15a4 PE=1 SV=1
Q8BGD6	Slc38a9	Sodium-coupled neutral amino acid transporter 9 OS=Mus musculus OX=10090 GN=Slc38a9 PE=1 SV=1
A2A4N8	Nbr1	Next to BRCA1 gene 1 protein OS=Mus musculus OX=10090 GN=Nbr1 PE=1 SV=1
Q8CJ53	Trip10	Cdc42-interacting protein 4 OS=Mus musculus OX=10090 GN=Trip10 PE=1 SV=2
Q99P65	Slc29a3	Equilibrative nucleoside transporter 3 OS=Mus musculus OX=10090 GN=Slc29a3 PE=1 SV=1
E0CZ72	Kif2a	Kinesin-like protein OS=Mus musculus OX=10090 GN=Kif2a PE=1 SV=1
Q61009	Scarb1	Scavenger receptor class B member 1 OS=Mus musculus OX=10090 GN=Scarb1 PE=1 SV=1
Q9DCJ1	Mlst8	Target of rapamycin complex subunit LST8 OS=Mus musculus OX=10090 GN=Mlst8 PE=1 SV=1
Q8R2Q8	Bst2	Bone marrow stromal antigen 2 OS=Mus musculus OX=10090 GN=Bst2 PE=1 SV=1
Q9CXY1	Tmem175	Endosomal/lysosomal potassium channel TMEM175 OS=Mus musculus OX=10090 GN=Tmem175 PE=1 SV=2
Q64310	Surf4	Surfeit locus protein 4 OS=Mus musculus OX=10090 GN=Surf4 PE=1 SV=1
G5E895	Akr1b10	Aldo-keto reductase family 1, member B10 (aldose reductase) OS=Mus musculus OX=10090 GN=Akr1b10 PE=1 SV=1
Q9JKC8	Ap3m1	AP-3 complex subunit mu-1 OS=Mus musculus OX=10090 GN=Ap3m1 PE=1 SV=1
A2ADH1	Magt1	Magnesium transporter protein 1 OS=Mus musculus OX=10090 GN=Magt1 PE=1 SV=1
O35988	Sdc4	Syndecan-4 OS=Mus musculus OX=10090 GN=Sdc4 PE=1 SV=1
Q6PFA2	Clta	Clathrin light chain OS=Mus musculus OX=10090 GN=Clta PE=1 SV=1
A0A0A0MQ90	S100a13	Protein S100-A13 OS=Mus musculus OX=10090 GN=S100a13 PE=1 SV=1
Q8BWC0	Tpcn2	Two pore calcium channel protein 2 OS=Mus musculus OX=10090 GN=Tpcn2 PE=1 SV=1
Q8VE96	Slc35f6	Solute carrier family 35 member F6 OS=Mus musculus OX=10090 GN=Slc35f6 PE=1 SV=1
A0A0R4J104	Dab2	Disabled homolog 2 OS=Mus musculus OX=10090 GN=Dab2 PE=1 SV=1
P15535	B4galt1	Beta-1,4-galactosyltransferase 1 OS=Mus musculus OX=10090 GN=B4galt1 PE=1 SV=1
Q921W2	Tial1	Nucleolysin TIAR OS=Mus musculus OX=10090 GN=Tial1 PE=1 SV=1
P16110	Lgals3	Galectin-3 OS=Mus musculus OX=10090 GN=Lgals3 PE=1 SV=3
P62743	Ap2s1	AP-2 complex subunit sigma OS=Mus musculus OX=10090 GN=Ap2s1 PE=1 SV=1
Q9ERB0	Snap29	Synaptosomal-associated protein 29 OS=Mus musculus OX=10090 GN=Snap29 PE=1 SV=1
Q9Z266	Snapin	SNARE-associated protein Snapin OS=Mus musculus OX=10090 GN=Snapin PE=1 SV=1
O89016	Abcd4	ATP-binding cassette sub-family D member 4 OS=Mus musculus OX=10090 GN=Abcd4 PE=1 SV=2
Q3UDW8	Hgsnat	Heparan-alpha-glucosaminide N-acetyltransferase OS=Mus musculus OX=10090 GN=Hgsnat PE=1 SV=2
Q5U4H9	Ncoa4	Nuclear receptor coactivator 4 OS=Mus musculus OX=10090 GN=Ncoa4 PE=1 SV=1
Q8BH57	Wdr48	WD repeat-containing protein 48 OS=Mus musculus OX=10090 GN=Wdr48 PE=1 SV=1
P25911	Lyn	Tyrosine-protein kinase Lyn OS=Mus musculus OX=10090 GN=Lyn PE=1 SV=4
Q8VCW4	Unc93b1	Protein unc-93 homolog B1 OS=Mus musculus OX=10090 GN=Unc93b1 PE=1 SV=2
Q8BWH0	Slc38a7	Putative sodium-coupled neutral amino acid transporter 7 OS=Mus musculus OX=10090 GN=Slc38a7 PE=1 SV=1
Q9JIF3	Slc2a8	Solute carrier family 2, facilitated glucose transporter member 8 OS=Mus musculus OX=10090 GN=Slc2a8 PE=1 SV=2
Q8CFZ4	Gpc3	Glypican-3 OS=Mus musculus OX=10090 GN=Gpc3 PE=1 SV=1
P41731	Cd63	CD63 antigen OS=Mus musculus OX=10090 GN=Cd63 PE=1 SV=2
Q9CR23	Tmem9	Transmembrane protein 9 OS=Mus musculus OX=10090 GN=Tmem9 PE=1 SV=1
Q8CF66	Lamtor4	Ragulator complex protein LAMTOR4 OS=Mus musculus OX=10090 GN=Lamtor4 PE=1 SV=2
P18828	Sdc1	Syndecan-1 OS=Mus musculus OX=10090 GN=Sdc1 PE=1 SV=1
Q9CRC6	Borcs7	BLOC-1-related complex subunit 7 OS=Mus musculus OX=10090 GN=Borcs7 PE=1 SV=1
Q9QZB7	Actr10	Actin-related protein 10 OS=Mus musculus OX=10090 GN=Actr10 PE=1 SV=2
Q3TH73	Ttyh2	Protein tweety homolog 2 OS=Mus musculus OX=10090 GN=Ttyh2 PE=1 SV=1
Q8BN82	Slc17a5	Sialin OS=Mus musculus OX=10090 GN=Slc17a5 PE=1 SV=2
P49282	Slc11a2	Natural resistance-associated macrophage protein 2 OS=Mus musculus OX=10090 GN=Slc11a2 PE=1 SV=2
O55102	Bloc1s1	Biogenesis of lysosome-related organelles complex 1 subunit 1 OS=Mus musculus OX=10090 GN=Bloc1s1 PE=1 SV=2
Q6PF93	Pik3c3	Phosphatidylinositol 3-kinase catalytic subunit type 3 OS=Mus musculus OX=10090 GN=Pik3c3 PE=1 SV=1
Q921J2	Rheb	GTP-binding protein Rheb OS=Mus musculus OX=10090 GN=Rheb PE=1 SV=1
Q8BH31	Mfsd8	Major facilitator superfamily domain-containing protein 8 OS=Mus musculus OX=10090 GN=Mfsd8 PE=2 SV=1
Q8R143	Pttg1ip	Pituitary tumor-transforming gene 1 protein-interacting protein OS=Mus musculus OX=10090 GN=Pttg1ip PE=1 SV=1
Q9DCD6	Gabarap	Gamma-aminobutyric acid receptor-associated protein OS=Mus musculus OX=10090 GN=Gabarap PE=1 SV=2
Q3TB48	Tmem104	Transmembrane protein 104 OS=Mus musculus OX=10090 GN=Tmem104 PE=1 SV=1
Q8VEA8	Rab7b	Ras-related protein Rab-7b OS=Mus musculus OX=10090 GN=Rab7b PE=1 SV=1
Q8BGT0	Ostm1	Osteopetrosis-associated transmembrane protein 1 OS=Mus musculus OX=10090 GN=Ostm1 PE=1 SV=1
Q5SYH2	Tmem199	Transmembrane protein 199 OS=Mus musculus OX=10090 GN=Tmem199 PE=1 SV=1
Q9ERI2	Rab27a	Ras-related protein Rab-27A OS=Mus musculus OX=10090 GN=Rab27a PE=1 SV=1
P61967	Ap1s1	AP-1 complex subunit sigma-1A OS=Mus musculus OX=10090 GN=Ap1s1 PE=1 SV=1
Q9DC37	Mfsd1	Major facilitator superfamily domain-containing protein 1 OS=Mus musculus OX=10090 GN=Mfsd1 PE=1 SV=1
E9QLR3	Laptm4a	Lysosomal-associated transmembrane protein 4A OS=Mus musculus OX=10090 GN=Laptm4a PE=1 SV=1
Q64314	Cd34	Hematopoietic progenitor cell antigen CD34 OS=Mus musculus OX=10090 GN=Cd34 PE=1 SV=1
Q8K4D3	Slc36a1	Proton-coupled amino acid transporter 1 OS=Mus musculus OX=10090 GN=Slc36a1 PE=2 SV=1
Q9CQV6	Map1lc3b	Microtubule-associated proteins 1A/1B light chain 3B OS=Mus musculus OX=10090 GN=Map1lc3b PE=1 SV=3
Q9CWG9	Bloc1s2	Biogenesis of lysosome-related organelles complex 1 subunit 2 OS=Mus musculus OX=10090 GN=Bloc1s2 PE=1 SV=1
Q8K0B2	Lmbrd1	Probable lysosomal cobalamin transporter OS=Mus musculus OX=10090 GN=Lmbrd1 PE=1 SV=1
Q3TB82	Plekhf1	Pleckstrin homology domain-containing family F member 1 OS=Mus musculus OX=10090 GN=Plekhf1 PE=2 SV=1
Q6PHU5	Sort1	Sortilin OS=Mus musculus OX=10090 GN=Sort1 PE=1 SV=1
P50608	Fmod	Fibromodulin OS=Mus musculus OX=10090 GN=Fmod PE=2 SV=1
Q9JLJ0	Litaf	Lipopolysaccharide-induced tumor necrosis factor-alpha factor homolog OS=Mus musculus OX=10090 GN=Litaf PE=1 SV=1
Q8BJF9	Chmp2b	Charged multivesicular body protein 2b OS=Mus musculus OX=10090 GN=Chmp2b PE=1 SV=1
Q9DCI3	Stard3nl	STARD3 N-terminal-like protein OS=Mus musculus OX=10090 GN=Stard3nl PE=1 SV=2
Q9CZ69	Cmtm6	CKLF-like MARVEL transmembrane domain-containing protein 6 OS=Mus musculus OX=10090 GN=Cmtm6 PE=1 SV=1
Q9JI48	Plac8	Placenta-specific gene 8 protein OS=Mus musculus OX=10090 GN=Plac8 PE=1 SV=1
Q9CY24	Tmem179b	Transmembrane protein 179B OS=Mus musculus OX=10090 GN=Tmem179b PE=1 SV=1
Q91ZJ9	Hyal1	Hyaluronidase-1 OS=Mus musculus OX=10090 GN=Hyal1 PE=1 SV=3
Q9D1F4	Akt1s1	Proline-rich AKT1 substrate 1 OS=Mus musculus OX=10090 GN=Akt1s1 PE=1 SV=1
Q78T54	Vma21	Vacuolar ATPase assembly integral membrane protein Vma21 OS=Mus musculus OX=10090 GN=Vma21 PE=1 SV=1
O55100	Syngr1	Synaptogyrin-1 OS=Mus musculus OX=10090 GN=Syngr1 PE=1 SV=2
E9Q414	Apob	Apolipoprotein B-100 OS=Mus musculus OX=10090 GN=Apob PE=1 SV=1
Q9CR48	Dram2	DNA damage-regulated autophagy modulator protein 2 OS=Mus musculus OX=10090 GN=Dram2 PE=2 SV=1
Q8BM88	Ctso	Cathepsin O OS=Mus musculus OX=10090 GN=Ctso PE=2 SV=1
Q6PGD0	Atraid	All-trans retinoic acid-induced differentiation factor OS=Mus musculus OX=10090 GN=Atraid PE=2 SV=2
A0A0R4J1C8	Cd68	Macrosialin OS=Mus musculus OX=10090 GN=Cd68 PE=1 SV=1

## Sheet: PRM Assay Peptides
List of peptides covered by the PRM Assay
C[+71] stands for propionamide modification of cysteine residues due to alkylation
Peptide Sequence	Uniprot Accession	GeneID
AVDSLLNFETVK	Q9DC29	ABCB6
SHIGVVPQDTVLFNDTIANNIR	Q9DC29	ABCB6
LLELNQR	Q8R4P9	MRP7
TEAFTIAR	P48410	ABCD1
NLLTAAADATER	P48410	ABCD1
LDLQLVQR	O89016	ABCD4
VNAEPAAFYR	O89016	ABCD4
LLVGVDEK	Q91V92	ACLY
LTEPVIPK	P24638	PPAL
FVTLLYR	P24638	PPAL
FHYGSEDSLGGFTHVEISPK	Q05117	PPA5
TAVVIDLGEAFTK	Q9QZB7	ARP10
C[+71]GFAGETGPR	Q9QZB7	ARP10
VGNIEIK	P61161	ARP2
HLWDYTFGPEK	P61161	ARP2
EGVVYVEVR	P03958	ADA
TVHAGEVGSPEVVR	P03958	ADA
NVIPDPSK	Q64191	ASPG
VGDSPIPGAGAYADDTAGAAAATGDGDTLLR	Q64191	ASPG
SELFGETAR	A2ASQ1	AGRIN
FGSLC[+71]EVETGR	A2ASQ1	AGRIN
VVIGGFGDPLIC[+71]DNQVSTGDTR	M0QWP1	M0QWP1
VDIDVPDVNIEGPDAK	E9Q616	E9Q616
AEGPEVDVNLPK	E9Q616	E9Q616
TTAQVLIR	P45376	ALDR
TIGVSNFNPLQIER	P45376	ALDR
TAAQVLIR	G5E895	G5E895
VAIDAGYR	G5E895	G5E895
C[+71]LHDIAQAHR	Q9D1F4	AKTS1
TLIPDSYR	P97449	AMPN
YLSYTLNPDYIR	P97449	AMPN
TPAQFDADELR	P10107	ANXA1
C[+71]ATSTPAFFAEK	P10107	ANXA1
TLEEAIR	P97384	ANX11
NTPAFFAER	P97384	ANX11
TPAQYDASELK	P07356	ANXA2
TNQELQEINR	P07356	ANXA2
DQAQEDAQEIADTPSGDK	F8WIT2	F8WIT2
LQSSNIFTVAK	O35643	AP1B1
IQPGNPSFTLSLK	O35643	AP1B1
ILQEYITQEGHK	P35585	AP1M1
VLFDNTGR	P35585	AP1M1
AIEQADLLQEEDESPR	P61967	AP1S1
ATIQGVLR	P17426	AP2A1
YLETADYAIR	P17426	AP2A1
ATIQDVLR	P17427	AP2A2
YGGTFQNVSVK	P17427	AP2A2
LLSTDPVTAK	Q9DBG3	AP2B1
LQNNNVYTIAK	Q9DBG3	AP2B1
FILIQNR	P62743	AP2S1
HTNFVEFR	P62743	AP2S1
VVNVANLGAVPSSQDNVHR	Q9Z1T1	AP3B1
AIFHEEEPR	O54774	AP3D1
VLAWDVGK	Q9JKC8	AP3M1
FDITIGPK	Q9JKC8	AP3M1
YENYELTLK	E9Q414	APOB
FIIPGIK	E9Q414	APOB
LQAEIFQAR	P08226	APOE
LGPLVEQGR	P08226	APOE
DLAGALDEK	Q8VEH3	ARL8A
DLPNALDEK	Q9CQW2	ARL8B
LLPQLLK	P50429	ARSB
GTGFVASPLLK	P50429	ARSB
FTENEIK	Q9D2L1	ARSK
ESLDVYELDPK	Q9WV54	ASAH1
NTLFIDDR	Q9WV54	ASAH1
LGFTYLR	P98197	AT11A
LAEAYEQIEK	P98197	AT11A
LDGSC[+71]HVTTASLDGETNLK	Q6DFW5	Q6DFW5
AQVNTSDLNEELGQVEYVFTDK	Q6DFW5	Q6DFW5
SAVYIIENAK	Q9QZW0	AT11C
SLGPENLLLK	Q9QZW0	AT11C
NVLLFLQDK	Q9R1Q9	VAS1
FYPVSAR	Q9R1Q9	VAS1
LLFEGAGSNPGDK	P51863	VA0D1
NVADYYPEYK	P51863	VA0D1
VGHSELVGEIIR	P50516	VATA
AVVQVFEGTSGIDAK	P62814	VATB2
NFITQGPYENR	P62814	VATB2
GVTQIDNDLK	Q9Z1G3	VATC1
SLAEIVK	Q9Z1G3	VATC1
VNAIEHVIIPR	P57746	VATD
EAAFSLAEAK	P57746	VATD
GALFGANANR	P50518	VATE1
AEEEFNIEK	P50518	VATE1
SIPAVLEIPSK	Q9D1K2	VATF
EEAQAEIEQYR	Q9CR51	VATG1
EAAALGSHGSC[+71]SSEVEK	Q9CR51	VATG1
QLENLEQQK	Q8BVE3	VATH
LLEVSDDPQVLAVAAHDVGEYVR	Q8BVE3	VATH
LEESYELIEK	P70704	AT8A1
TSQNALDFNTK	P70704	AT8A1
VAAYC[+71]EDTSK	Q6PGD0	ARAID
DDLANTFR	Q6PGD0	ARAID
FDGLNSLTYK	P15535	B4GT1
YWLYYLHPILQR	P15535	B4GT1
VPAGLPDLK	P28653	PGS1
VVQC[+71]SDLGLK	P28653	PGS1
TLQVQAAQFAK	O55102	BL1S1
DIAINISR	Q9CWG9	BL1S2
SSELLGQAAR	Q9CRC6	BORC7
LNQELENLR	Q8R2Q8	BST2
ELENEVTK	Q8R2Q8	BST2
DLELLASGVDR	P01027	CO3
NSLDC[+71]EIVSAK	P40124	CAP1
LEIC[+71]NLTPDALK	O35350	CAN1
SDTFINLR	O08529	CAN2
ELGPYSSK	O08529	CAN2
NFTDVHPDYGAR	P24270	CATA
LAVEAVLR	P80314	TCPB
EALLSSAVDHGSDEAR	P80314	TCPB
VADIALHYANK	P42932	TCPQ
AHEILPELVC[+71]C[+71]SAK	P42932	TCPQ
FLTGPLNLNDPEAK	Q8C1Y8	CCZ1
ILGDINSDFTR	Q8C1Y8	CCZ1
LGIQSFNK	Q64314	CD34
QDIGSHQSYSR	Q64314	CD34
TATILDK	P41731	CD63
ILYPIQGGR	P31996	CD68
LQAAQLPDK	P31996	CD68
ATISDEEIER	Q8BJF9	CHM2B
ALEELQR	Q8BMK4	CKAP4
WVADALGR	Q9WVD4	CLCN5
EGIYDAHIR	Q9WVD4	CLCN5
FPPIQSIHVSQDER	O70496	CLCN7
HLVVVDNHNQVVGLVTR	O70496	CLCN7
LAEFGTEFK	Q3UMW8	CLN5
LQAPIWEFK	Q3UMW8	CLN5
ELEEWYAR	O08585	CLCA
LC[+71]DFNPK	O08585	CLCA
IVLDNSVFSEHR	Q68FD5	CLH1
IALVITDGR	Q04857	CO6A1
TAEYDVAFGER	Q04857	CO6A1
VFFEQGATR	Q61147	CERU
GTITVSAQELK	Q8C166	CPNE1
LYGPTNFSPIINHVAR	Q8BT60	CPNE3
SDPYLEFHK	Q8BT60	CPNE3
DGQSVTSFSQR	Q8VHY0	CSPG4
EVEEQLIR	Q8VHY0	CSPG4
ALDFAVSEYNK	P21460	CYTC
NIIDPTFR	Q8R242	DIAC
GAPC[+71]SDAAGHQVPYK	Q8R242	DIAC
ALHIPESLPR	P16675	PPGB
HFHYWFVESQNDPK	P16675	PPGB
EQWSNC[+71]PTIGQIR	P10605	CATB
GENHC[+71]GIESEIVAGIPR	P10605	CATB
NVQGVNYVSPVR	P97821	CATC
QPGIVFVAAK	P18242	CATD
QIFGEATK	P18242	CATD
SNIPYWAIK	Q9R013	CATF
IAAWLAQK	Q9R013	CATF
GNVVSPVK	P49935	CATH
GGLPSQAFEYILYNK	P49935	CATH
LVADSQYPFK	Q8BM88	CATO
HGIPDETC[+71]NNYQAK	Q9WUU7	CATZ
VGDYGSLSGR	Q9WUU7	CATZ
IGDTIEFR	Q9DCN2	NB5R3
TDEYLLAR	P98078	DAB2
LIGIDDVPDAR	P98078	DAB2
IIHLEEEGGSGR	Q91WC9	DGLB
ESVVVAVR	Q91WC9	DGLB
DLHTLILVNNK	P28654	PGS2
ASYSAVSLYGNPVR	P28654	PGS2
SSLNPILFR	O54734	OST48
TADDPSLSLIK	O54734	OST48
LSVHALSR	G3X922	G3X922
TQSILFNR	G3X922	G3X922
LIESAEELIR	Q91YW3	DNJC3
FIDIAAAK	Q91YW3	DNJC3
EINNAHAILTDATK	P60904	DNJC5
EATDTPIVIQPASATETTQLTADSHPSYHTDGFN	P60904	DNJC5
LPDLETVIK	P56542	DNS2A
SLQPLYR	P56542	DNS2A
LGTLEVEDQIEAAR	P28843	DPP4
DLTQLFGFAR	Q9ET22	DPP2
ASNSEDPPSVVEVR	Q9ET22	DPP2
VEANLHGLTLYDTVPC[+71]PVNNER	Q9CR48	DRAM2
QVHALNPEENLIIK	Q9CR48	DRAM2
TLTLLGSPADISAATEK	Q3UIR3	DTX3L
FGGPANFGYPDPDYLK	Q3UIR3	DTX3L
VDDLLIIEEK	Q9JHU4	DYHC1
NVLLLGEDGAGK	Q8R1Q8	DC1L1
C[+71]DAISVLEK	Q8R1Q8	DC1L1
FAVSAESLR	Q6PDL0	DC1L2
TPESSHEGLITDPHSPSR	Q4PZA2	ECE1
WGTFSNLWEHNQAVIK	Q4PZA2	ECE1
IGGIGTVPVGR	P10126	EF1A1
QTVAVGVIK	P10126	EF1A1
STYSISIIHPK	P16406	AMPE
YLGDVNNVK	P06802	ENPP1
ALVSYDGLNQR	Q99M71	EPDR1
DC[+71]YPVQETFIR	Q99M71	EPDR1
ELGVGLALR	Q05816	FABP5
TTVFSC[+71]NLGEK	Q05816	FABP5
QQQDEAYLASLR	Q3TDN2	FAF2
FSEQVFK	O08917	FLOT1
VTGEVLDILSR	O08917	FLOT1
TAEDLSFR	Q922K9	FRK
SVNQSLLELHK	P09528	FRIH
IFLQDIK	P09528	FRIH
NLNQALLDLHALGSAR	Q9CPX4	Q9CPX4
LLEFQNDR	Q9CPX4	Q9CPX4
DLVGELGAAVR	Q99LJ1	FUCO
ELEVAVR	Q99KR8	FUCO2
TLPELYELVNR	Q99KR8	FUCO2
SDALEFQQK	Q8VDC1	FYCO1
YEVPLETPR	P70699	LYAG
YAGHWTGDVR	P70699	LYAG
EFDGIGAVSGGGATSR	P54818	GALC
LLVNYPEPYR	P54818	GALC
C[+71]LTPPESVPEK	Q571E4	GALNS
FYEEFPINR	Q571E4	GALNS
WAEVVLSDPEAAK	P17439	GLCM
FLDAYAK	P17439	GLCM
VVFAVSELEEATYQK	Q9DBL2	GDAP2
FVSISDLFVPK	Q61598	GDIB
FLVYVANFDEK	Q61598	GDIB
LGNYYIAASYVK	Q9Z0L8	GGH
SDPYHATTGPLSPSK	P23242	CXA1
C[+71]NTQQPGC[+71]ENVC[+71]YDK	P23242	CXA1
DVIAINQDPLGK	P51569	AGAL
VNPSGTVLFR	P51569	AGAL
YISGSIHYFR	P23780	BGAL
LLHTADVC[+71]QLEVALVGASPR	Q9JHJ3	GLMP
TSVPLTAPQK	Q60648	SAP3
IQSILSSGGK	Q60648	SAP3
VTTFEHQYVNAIK	P21278	GNA11
IAQPNYIPTQQDVLR	B2RSH2	GNAI1
DSGVQAC[+71]FNR	B2RSH2	GNAI1
ISQTNYIPTQQDVLR	Q9DC51	GNAI3
EVYTHFTC[+71]ATDTK	Q9DC51	GNAI3
LFVSGAC[+71]DASAK	P62874	GBB1
ELAGHTGYLSC[+71]C[+71]R	P62874	GBB1
AC[+71]GDSTLTQITAGLDPVGR	P62880	GBB2
TFVSGAC[+71]DASSK	P29387	GBB4
IQEPYTFPAILK	Q8BFR4	GNS
AFQNVIAPR	Q8BFR4	GNS
IGADFLGR	P05201	AATC
VNLGVGAYR	P05201	AATC
HINQLLR	Q8CFZ4	GPC3
TFAQGLAVAR	P51655	GPC4
SISESAFSAR	P51655	GPC4
VWSALPYTIC[+71]K	Q9R087	GPC6
DSAGVWAC[+71]C[+71]PYLK	P28798	GRN
AVLENYHSVLDQK	P12265	BGLR
LVQSGPLTTC[+71]R	P12265	BGLR
EVIEYAR	P29416	HEXA
VEPLAFHGTPEQK	P29416	HEXA
VIPEFDTPGHTQSWGK	P20060	HEXB
GILIDTSR	P20060	HEXB
VQFGVVTR	Q99LI8	HGS
VEGHVFPEFK	Q99LI8	HGS
YPHC[+71]TGGAAGYIDR	Q3UDW8	HGNAT
ADPLSADYQPETR	Q3UDW8	HGNAT
TDFLIFDPDK	Q6YGZ1	HPSE
ELISNSSDALDK	P07901	HS90A
HIYFITGETK	P07901	HS90A
SLTNDWEDHLAVK	P11499	HS90B
IDIIPNPQER	P11499	HS90B
VC[+71]NPIITK	P63017	HSP7C
ESLEVQIHPSR	Q05793	PGBM
IEGNTLVIPR	Q05793	PGBM
VSFLTGR	Q08890	IDS
YSNFDVATR	Q08890	IDS
LGGPGDSFHPLPR	P48441	IDUA
ADVTYAALVVK	P48441	IDUA
VSLYYESLC[+71]GAC[+71]R	Q9ESY9	GILT
YSDNWEAVTR	Q07113	MPRI
TGATEHYLINVC[+71]K	Q07113	MPRI
LQSEVAELK	Q9CX00	IST1
YLIEIAK	Q9CX00	IST1
INVPVPQFGGGDPADIIHDFQR	Q91VK4	ITM2C
AVFQESIR	P28740	KIF2A
ALQATVGNSYK	P11438	LAMP1
ENVSDPSLTITFGR	P11438	LAMP1
VPLDVIFK	P17047	LAMP2
TITIAVPDK	P17047	LAMP2
IAAYAYSALSQIR	Q9CQ22	LTOR1
AQALVQYLEEPLTQVAAS	Q9JHS3	LTOR2
ALTQVLSQANTGGVQSTLLLNNEGSLLAYSGYGDTDAR	Q9JHS3	LTOR2
SIIC[+71]YYNTYQVVQFNR	O88653	LTOR3
LPSVEGLHAIVVSDR	O88653	LTOR3
LSVVFGEHTLLVTVSGQR	Q8CF66	LTOR4
NPSIVGVLC[+71]TDSQGLNLGC[+71]R	Q9D1L9	LTOR5
VFEVSASR	Q8BMJ2	SYLC
NYPVWQHITLTTLR	Q8BMJ2	SYLC
IGSEC[+71]LC[+71]PSGFR	P35951	LDLR
TTEDELHIC[+71]R	P35951	LDLR
GNDVAFHFNPR	P16110	LEG3
SFNVDLVAGK	Q9JL15	LEG8
HQADAC[+71]HAYQIIHR	O89017	LGMN
DYTGEDVTPENFLAVLR	O89017	LGMN
LPDPLLK	Q9Z0M5	LICH
ALLGTYK	Q9JLJ0	LITAF
LPADTC[+71]LLEFAR	Q3TFD2	PCAT1
DIPIWGTLIR	Q3TFD2	PCAT1
LGQFQC[+71]R	A2ARV4	LRP2
GSFSLSVR	P25911	LYN
VIEDNEYTAR	P25911	LYN
HTLAANFNPVSEER	P24668	MPRD
NEVALLER	P24668	MPRD
YSNAFTNR	Q9CQY5	MAGT1
GFSAEQIAR	Q9CQY5	MAGT1
FLQDTFGSDGLPR	O09159	MA2B1
HLVLLSSVSDAAAR	O09159	MA2B1
VGPLDLNR	O54782	MA2B2
SGVALQHGPVVLLK	O54782	MA2B2
TVQLIEEGIK	Q8K2I4	MANBA
FNDLNYR	Q8K2I4	MANBA
NYLLSLPHK	P63085	MK01
GQVFDVGPR	P63085	MK01
DSPEDHSLLVN	Q99J21	MCLN1
SELQAYIEQC[+71]QDSPTSGK	Q99J21	MCLN1
ALSALC[+71]DPSR	Q9DC37	MFSD1
AQGGNLNYSAK	Q9DC37	MFSD1
SYIAGATSLQER	Q8BH31	MFSD8
EWSEIETQEHYK	Q8BH31	MFSD8
VFANPEDC[+71]AGFGK	Q91VS7	MGST1
TVQHQDSQVNALEITPDR	Q9DCJ1	LST8
NIASVGFHEDGR	Q9DCJ1	LST8
GETSATQEETSTAQAGTSTAQAGTSTAQAGTSTAQK	P0DOV1	IFI5B
LIHQLLTDIGR	Q9JLN9	MTOR
ALGLNEVDYK	Q64331	MYO6
C[+71]GGIQYLQSAIESR	Q64331	MYO6
HYDPDFLR	Q9D7V9	NAAA
VESFLPQPFTDEIR	Q9D7V9	NAAA
INQDPLGIQGR	Q9QWR8	NAGAB
ALADESGLDTYSLSGGGGVPVLVR	O88325	O88325
AVLEAVPR	O88325	O88325
FDEAALSIQK	Q9CWZ7	SNAG
LIENVDPEK	Q9CWZ7	SNAG
QTITTFGSLK	Q5U4H9	Q5U4H9
LLFQVFR	Q5U4H9	Q5U4H9
APDVTTLSR	P57716	NICA
SGAGVPEVVLR	P57716	NICA
TYAEILEPFHPVR	Q9CQ54	NDUC2
QNYLYAVK	Q9CQ54	NDUC2
IPLITATPR	O35657	NEUR1
FNIPHSVTLDAVGR	Q8CCH2	NHLC3
TGAVYVAEIGAK	Q8CCH2	NHLC3
EFISFVK	O35604	NPC1
ALGLLC[+71]GR	O35604	NPC1
NEYPSIK	Q9Z0J0	NPC2
VPFPIPEPDGC[+71]K	Q9Z0J0	NPC2
IAEESNFPFIK	P46460	NSF
YVGESEANIR	P46460	NSF
LNGLENK	Q8BGT0	OSTM1
DLEHNVSPGYNFR	Q9JJX6	P2RX4
AFFSEVER	P50580	PA2G4
LFLSYDYAVR	Q9CQF9	PCYOX
IAIVGAGIGGTSSAYYLR	Q9CQF9	PCYOX
VTDPQLEVTLHEK	P05622	PGFRB
AQPPEYTFPSGSGAHFPQVPGGAVR	Q2TBE6	P4K2A
QALELLGK	Q6PF93	PK3C3
SLLAAQQTFVDR	Q6PF93	PK3C3
ATQFPDGVDVR	Q8VEB4	PAG15
HPPVVLVPGDLGNQLEAK	Q8VEB4	PAG15
LTLLQLK	Q3TCN2	PLBL2
VTSFTLAK	Q3TCN2	PLBL2
VGDAIAQR	D6RH77	D6RH77
SSENAIQEEQFFGR	D6RH77	D6RH77
LFVVPTDESQAR	O35405	PLD3
ALLNVVDSAR	O35405	PLD3
SFVVSAASTTER	Q3TB82	PKHF1
VAFLHVPAGTLVSK	A2AJ88	PLPL7
STVEIFK	Q62086	PON2
ETIPLQESTLYTEDR	O88531	PPT1
C[+71]PGESSHIC[+71]DFIR	O88531	PPT1
APEGVHLIC[+71]YSQGGLVC[+71]R	O35448	PPT2
YSVLYFEQK	Q7TMR0	PCP
AHNAFDPSSVLLSR	Q7TMR0	PCP
LSILYPATTGR	O08709	PRDX6
ENIFGEGR	P28867	KPCD
TINWSLLEK	P28867	KPCD
LVSDVQTAVK	Q61207	SAP
GC[+71]SFLPDPYQK	Q61207	SAP
DGQLIYTPFTEDTETVGQR	P49769	PSN1
AAVQELSGSILTSEDPEER	P49769	PSN1
VSTAVLSITAK	Q3TXS7	PSMD1
DTSEDVEELVEPVAAHGPK	Q3TXS7	PSMD1
VDLYEAANK	Q8BWM0	PGES2
TC[+71]PFC[+71]SK	Q8BWM0	PGES2
ILPPASLC[+71]K	Q8R143	PTTG
SC[+71]EEC[+71]LR	Q8R143	PTTG
LVTSIGDVVNHDPVVGDR	Q8CI94	PYGB
VEDVEALDQK	Q8CI94	PYGB
FNSITSAYYR	P35283	RAB12
SC[+71]LLHQFTEK	Q91V41	RAB14
NLTNPNTVIILIGNK	Q91V41	RAB14
FLALGDSGVGK	Q9ERI2	RB27A
TSVLYQYTDGK	Q9ERI2	RB27A
TASNVEEAFINTAK	P53994	RAB2A
IQEGVFDINNEANGIK	P53994	RAB2A
GVDLQESNPASR	P35278	RAB5C
QASPNIVIALAGNK	P35278	RAB5C
ATIGADFLTK	P51150	RAB7A
DPENFPFVVLGNK	P51150	RAB7A
IILLGDGGVGK	Q9R0M6	RAB9A
SEHLIQTDTVNLHR	Q9R0M6	RAB9A
QWNNC[+71]AFLESSAK	Q99JI6	RAP1B
ATAAELLR	Q9ERI6	RDH14
TVLITGANSGLGR	Q9ERI6	RDH14
C[+71]VDPWLTK	O54965	RNF13
LDC[+71]NFDIK	O54965	RNF13
LDDQIFLNR	Q8K4Q0	RPTOR
SYNC[+71]TPVSSPR	Q8K4Q0	RPTOR
SIIFANYIAR	Q80X95	RRAGA
LGATIDVEHSHVR	Q80X95	RRAGA
AIHEVFEVGVTSHR	Q99K70	RRAGC
ANDDLADAGLEK	Q99K70	RRAGC
TLDVNQDSELR	P97352	S10AD
GSLNINEFK	P97352	S10AD
VFEGIPTYR	Q61009	SCRB1
SLHFQPDK	Q61009	SCRB1
FQINTYVR	O35114	SCRB2
IVEWNGK	O35114	SCRB2
EVWDYVTVR	Q920A5	RISC
NTDGVNFYNILTK	Q920A5	RISC
VEGGGTSVIK	P18828	SDC1
NQPPVDEGATGASQSLLDR	P18828	SDC1
ETEVIDPQDLLEGR	O35988	SDC4
ELEENEVIPK	O35988	SDC4
DSSGHVGFIFK	O08992	SDCB1
NGLLTDHHIC[+71]EINGQNVIGLK	O08992	SDCB1
NGGQILIADLR	Q9D1M0	SEC13
FASGGC[+71]DNLIK	Q9D1M0	SEC13
TTLVDSR	Q8R2U0	SEH1
VQIFEYNENTR	Q8R2U0	SEH1
C[+71]GHSQPQYGTFC[+71]EK	Q9EQ08	Q9EQ08
TNLYWPGTAEPLLVSSPEHPQR	Q9EQ08	Q9EQ08
ELSDTAAYQSVR	P70665	SIAE
TFEISC[+71]C[+71]SDR	P70665	SIAE
LGVVTGLHLAEVC[+71]HR	P49282	NRAM2
DQFDIC[+71]AK	Q9JIS8	S12A4
HNSVVLGWPYGWR	Q9JIS8	S12A4
SGEGLGVFQQSSK	Q91W98	S15A4
HGLLPSSLK	Q91W98	S15A4
GPAGNDDEESSDSTPLLPGAR	Q8BN82	S17A5
VVPWGSILK	Q8BN82	S17A5
YFTTLEEAEK	Q80ZD3	S2611
GLVWTVTTAR	Q80ZD3	S2611
APSNHQEADQEALLGK	Q99P65	S29A3
VFSGEDNPSQDAPSASSVAPASR	Q99P65	S29A3
TLEQVTAHFEGR	Q9JIF3	GTR8
LPTQEGEQER	Q8VE96	S35F6
LLQSPC[+71]VDVVPK	Q8BWH0	S38A7
SYPSEDVAVAVAR	Q8BWH0	S38A7
ALIAPDHVVPAPEEC[+71]YVYSPLGSAYK	Q8BGD6	S38A9
SPSFFSK	Q8BGD6	S38A9
ALTTITDLVR	Q04519	ASM
SWSWNYYK	Q04519	ASM
ILGLAIESQDAGIK	O09044	SNP23
ATWGDGGDNSPSNVVSK	O09044	SNP23
IDSNLDELSVGLGHLK	Q9ERB0	SNP29
IGVASSEELVR	Q9ERB0	SNP29
EQIDNLATELC[+71]R	Q9Z266	SNAPN
VVLVNNILQNAQER	Q9Z266	SNAPN
LQEVEC[+71]EEQR	Q9WV80	SNX1
WQDAQATLQK	Q9WV80	SNX1
DIANC[+71]LAVR	Q8C080	SNX16
AFC[+71]ETLEETNYHLQR	Q8C080	SNX16
ELSANTAAFAK	Q9CWK8	SNX2
QFLESSELPR	Q9CWK8	SNX2
SADGVIVSGVK	Q6P8X1	SNX6
TFLLEYHNR	Q6P8X1	SNX6
HVGDLGNVTAGK	P08228	SODC
DGVANVSIEDR	P08228	SODC
IYSFGLGGR	Q6PHU5	SORT
YSVLQQHAEADGVEALDSTSHAK	Q6PHU5	SORT
FALTLTTQALHIQR	Q9JIA7	SPHK2
LEPLTPR	Q9JIA7	SPHK2
SGELEVPDC[+71]EGLQR	Q8R0G7	SPNS1
AQLHVQGLLHESGPSDDR	Q8R0G7	SPNS1
LIFPNPFGHLSDSFSHSR	Q64337	SQSTM
NYDIGAALDTIQYSK	Q64337	SQSTM
GPSAAFVPPAAEPK	P05480	SRC
LLLNAENPR	P05480	SRC
EATAVVDQILAQEENWK	Q61542	STAR3
SNEYGDTVYTIEVPFHGK	Q61542	STAR3
LLLVQDASER	Q9DCI3	STR3N
VLPQEAEEENR	Q9DCI3	STR3N
NC[+71]ISATEEEVTPQHR	Q3TAA7	S11IP
TSPLDLR	Q3TAA7	S11IP
LLAQTTLR	P54116	STOM
LAGAELPGDR	P50427	STS
LADEAALFLR	P50427	STS
QALSEIEGR	Q64704	STX3
YNEAQVDFR	Q64704	STX3
TLNQLGTPQDSPELR	O70439	STX7
EFGSLPTTPSEQR	O70439	STX7
NEGAEPDLIR	O88983	STX8
LLLASFK	O88983	STX8
QYLPHVAR	Q64310	SURF4
AGGAFDPYTLVR	O55100	SNG1
DNPLNEGTDAAR	O55100	SNG1
AGLTLAPPEGTLPAPPPR	Q9JHF5	Q9JHF5
LHSAVLGQSHSPPVAADHTEGPFSETTPLLPGTR	Q9JHF5	Q9JHF5
SAFAPFGK	P70318	TIAR
FEDVVNQSSPK	P70318	TIAR
SFYGLSNLR	Q99MB1	TLR3
ILDLGLNEIEQK	Q99MB1	TLR3
VGPYHNPQETYHYYQLPVC[+71]C[+71]PEK	Q9DBU0	TM9S1
SDELLGLTHTYSVR	Q9DBU0	TM9S1
EGGTYPWVVDR	Q3TB48	TM104
SSANLFEITDR	Q3TB48	TM104
YQYVDC[+71]GR	Q80X71	T106B
SAYVSYDAEK	Q80X71	T106B
NQEPPAPAQQLQPQPAAVQGLEPAR	P52875	TM165
SQLTTIVLAAR	P52875	TM165
LQTEEQAVDSEGDSSLHR	Q9CXY1	TM175
GDQEWSSETDALVGHHQSHS	Q9CY24	T179B
ATSYQPQER	Q9CY24	T179B
LLELATQPAR	Q9CXT7	TM192
IYAYPSNTASETGFR	Q9CXT7	TM192
ALGPGGELER	Q5SYH2	TM199
AQLEAALGK	Q5SYH2	TM199
DEVDGGPAGPPGGAAK	Q8VEK0	CC50A
TAALPTFR	Q8VEK0	CC50A
YPAPSLVIVR	Q9QY73	TMM59
VNLAHSEI	Q9QY73	TMM59
IALVSEAGSEAR	Q91YT8	CSCL1
ILNGLASER	Q91YT8	CSCL1
C[+71]IC[+71]PPYR	Q9CR23	TMEM9
GPVYIGELPQDFLR	Q9QZ06	TOLIP
IAWTHITIPESLK	Q9QZ06	TOLIP
YEAPQTTDGLAGALDAR	O88746	TOM1
ILELIPR	O88746	TOM1
ALNQSNTPLLSLK	Q9EQJ0	TPC1
GSVPGPAAQQPPGSR	Q9EQJ0	TPC1
AAYEVLASR	Q8BWC0	TPC2
LFDEVDK	Q8BWC0	TPC2
LFGGSFTHQASVAK	O89023	TPP1
GLTLLFASGDTGAGC[+71]WSVSGR	O89023	TPP1
LDQDINATK	Q8CJ53	CIP4
VC[+71]LELAK	Q8CJ53	CIP4
LSEIIAAR	Q3TH73	TTYH2
YYLHC[+71]SQSLISPFQQSLTTFQR	Q3TH73	TTYH2
TAEPNLQSLER	Q6P5F7	TTYH3
GYPTLLLFR	Q91W90	TXND5
DLDSLHSFVLR	Q91W90	TXND5
LVVADTR	P31254	UBA1Y
LAGTQPLEVLEAVQR	Q02053	UBA1
YDGQVAVFGSDFQEK	Q02053	UBA1
SVGWGNIFQLPFK	Q8VCW4	UN93B
LQQGLVPR	Q8VCW4	UN93B
DGLGGLPDIVR	P56399	UBP5
SAAESISESVPVGPK	P56399	UBP5
HLNDDDVTGSVK	O70480	VAMP4
SESLSDNATAFSNR	O70480	VAMP4
AFSFLNEVK	P70280	VAMP7
NIDLVAQR	P70280	VAMP7
NLQSEVEGVK	O70404	VAMP8
GENLDHLR	O70404	VAMP8
HEQILVLDPPSDLK	Q9WV55	VAPA
QLDEGLFGR	Q9CZT5	VASN
YLQGNTVQLR	Q9CZT5	VASN
C[+71]LVLTGFGGYDK	Q62465	VAT1
LAGESESNLR	Q01853	TERA
WALSQSNPSALR	Q01853	TERA
C[+71]ITLLWK	P98156	VLDLR
NTVALDADIAAQK	P98156	VLDLR
AALNALQPPEFR	Q78T54	VMA21
LLFAQLK	Q9Z0K8	VNN1
QGAHIIVTPEDGIYGVR	Q9Z0K8	VNN1
VELDTHGC[+71]GLR	Q91W86	VPS11
ASSEEFIPIFANNPR	Q91W86	VPS11
LPEVQGVSR	Q920Q4	VPS16
VAALQTAADAFYK	Q920Q4	VPS16
VDFTPSER	Q8R307	VPS18
FSPILIR	Q8R307	VPS18
ELALPGELTQSR	P40336	VP26A
SIEEVLR	Q9D2N9	VP33A
ILPGPHFEER	Q9D2N9	VP33A
ILVGTNLVR	Q9EQH3	VPS35
LSQLEGVNVER	Q9EQH3	VPS35
ALQVLVDQSK	Q8R5L3	VPS39
LIC[+71]DFPFDGLLEER	Q8R5L3	VPS39
VFDITSK	Q5KU39	VPS41
LSNGVTEILQK	Q5KU39	VPS41
LLGTAGTEEK	O88384	VTI1B
YGTYTLENEHLNR	O88384	VTI1B
TLISASSDTTVK	Q8BH57	WDR48
AEGLGEAEVR	Q5ND34	WDR81
LGGGLNPGLVR	Q5ND34	WDR81
TSAAGFPLVAAQR	Q3UPF5	ZCCHV
LPPSPLSSSTSHR	Q3UPF5	ZCCHV
