# Supplementary material for: Targeted Quantification of the Lysosomal Proteome in Complex Samples
Source: Proteomes. 2021 Jan 26;9(1):4. doi: 10.3390/proteomes9010004 (PMC7931001; doi:10.3390/proteomes9010004)
Supplement: Supplementary file 1 [file proteomes-09-00004-s001.zip › Supplementary Table 2.xlsx]

## Sheet: Overview
Overview
DIA_ProteinQuant	Quantified proteins across different sample types (LEF, MWCL, lLTL) and gradient lengths (60min, 120min, 240min).
DIA_ProteinQuant-SpikeIn	Quantified proteins from 60 minute DIA runs for LTL and LTL-SpikeIn experiments.
DIA_PeptideQuant	Quantified proteins across different sample types (LEF, MWCL, lLTL) and gradient lengths (60min, 120min, 240min).

## Sheet: DIA_ProteinQuant
Quantified proteins across different sample types (LEF, MWCL, lLTL) and gradient lengths (60min, 120min, 240min).
PG.ProteinGroups	PG.Genes	Protein is Lysosomal	AUC_60min_LTL_R1	AUC_60min_LTL_R2	AUC_60min_LTL_R3	AUC_60min_LTL_Average	AUC_60min_LTL_Standard Deviation	AUC_60min_LTL_Coefficient of Variation (CV) [%]	AUC_60min_LTL_Log10(CV) [%]	AUC_60min_LEF_R1	AUC_60min_LEF_R2	AUC_60min_LEF_R3	AUC_60min_LEF_Average	AUC_60min_LEF_Standard Deviation	AUC_60min_LEF_Coefficient of Variation (CV) [%]	AUC_60min_LEF_Log10(CV) [%]	AUC_60min_MWCL_R1	AUC_60min_MWCL_R2	AUC_60min_MWCL_R3	AUC_60min_MWCL_Average	AUC_60min_MWCL_Standard Deviation	AUC_60min_MWCL_Coefficient of Variation (CV) [%]	AUC_60min_MWCL_Log10(CV) [%]	AUC_120min_LTL_R1	AUC_120min_LTL_R2	AUC_120min_LTL_R3	AUC_120min_LTL_Average	AUC_120min_LTL_Standard Deviation	AUC_120min_LTL_Coefficient of Variation (CV) [%]	AUC_120min_LTL_Log10(CV) [%]	AUC_120min_LEF_R1	AUC_120min_LEF_R2	AUC_120min_LEF_R3	AUC_120min_LEF_Average	AUC_120min_LEF_Standard Deviation	AUC_120min_LEF_Coefficient of Variation (CV) [%]	AUC_120min_LEF_Log10(CV) [%]	AUC_120min_MWCL_R1	AUC_120min_MWCL_R2	AUC_120min_MWCL_R3	AUC_120min_MWCL_Average	AUC_120min_MWCL_Standard Deviation	AUC_120min_MWCL_Coefficient of Variation (CV) [%]	AUC_120min_MWCL_Log10(CV) [%]	AUC_240min_LTL_R1	AUC_240min_LTL_R2	AUC_240min_LTL_R3	AUC_240min_LTL_Average	AUC_240min_LTL_Standard Deviation
A0JNU3	Aspg	No	779806	702053	594787	692216	92900.9	13.4208	1.12778	0	0	0	0	0	#DIV/0!	#DIV/0!	0	0	0	0	0	#DIV/0!	#DIV/0!	805619	829905	850094	828539	22268.9	2.68773	0.429386	0	0	0	0	0	#DIV/0!	#DIV/0!	0	0	0	0	0	#DIV/0!	#DIV/0!	1.02906e+06	986026	916039	977042	57044.2
A2A432	Cul4b	No	250887	148264	252922	217357	59845.6	27.5333	1.43986	80612	62061.6	25887.8	56187.2	27831.1	49.5328	1.69489	321004	381994	363996	355665	31337.1	8.81086	0.945018	146084	124348	135001	135144	10868.7	8.04233	0.905382	44437.2	50493.3	46694	47208.2	3060.63	6.48326	0.811793	268959	299447	298398	288935	17307.4	5.99007	0.777432	146707	148689	139518	144971	4825.89
A2A4P0	Dhx8	No	0	0	7699.83	2566.61	4445.5	173.205	2.23856	8404.77	0	0	2801.59	4852.49	173.205	2.23856	40301	32938.6	19283.1	30840.9	10664.8	34.5801	1.53883	12609.5	0	13899.4	8836.3	7679.59	86.9096	1.93907	18967.9	12330.4	18766.3	16688.2	3775.3	22.6226	1.35454	45210.8	43978.7	45573.6	44921.1	836.026	1.8611	0.26977	32852	40720.2	41999.7	38524	4953.55
A2A559	Pgap3	No	0	0	0	0	0	#DIV/0!	#DIV/0!	95150.6	102507	97804.1	98487.3	3725.69	3.78291	0.577826	0	0	0	0	0	#DIV/0!	#DIV/0!	0	0	0	0	0	#DIV/0!	#DIV/0!	74914.9	82805.9	80182.1	79301	4018.65	5.06759	0.704801	0	0	0	0	0	#DIV/0!	#DIV/0!	0	0	0	0	0
A2A5R2	Arfgef2	No	41489.1	56298.7	55253.3	51013.7	8265.09	16.2017	1.20956	1879.69	29665.8	28684.9	20076.8	15766.8	78.5324	1.89505	30392.6	62295.1	44502.5	45730.1	15986.6	34.9587	1.54356	37891.3	48221.6	55518.1	47210.4	8856.83	18.7603	1.27324	46585.4	32354.9	47417.6	42119.3	8466.43	20.1011	1.30322	41125	45386.1	42874.2	43128.4	2141.9	4.96633	0.696035	98087.5	88697.9	87829.8	91538.4	5688.23
A2A699	Fam171a2	No	0	0	0	0	0	#DIV/0!	#DIV/0!	0	0	0	0	0	#DIV/0!	#DIV/0!	0	0	0	0	0	#DIV/0!	#DIV/0!	0	0	0	0	0	#DIV/0!	#DIV/0!	48658.3	38132.5	33789.7	40193.5	7645.57	19.0219	1.27925	0	0	0	0	0	#DIV/0!	#DIV/0!	0	0	0	0	0
A2A6A1	Gpatch8	No	0	0	0	0	0	#DIV/0!	#DIV/0!	0	0	0	0	0	#DIV/0!	#DIV/0!	1897.14	24084.2	23740.4	16573.9	12711.6	76.6966	1.88478	19168.1	41309	0	20159	20672.3	102.546	2.01092	0	0	0	0	0	#DIV/0!	#DIV/0!	29281.9	29023.4	28056.9	28787.4	645.655	2.24284	0.350798	0	46781.1	0	15593.7	27009.1
A2A6Q5	Cdc27	No	0	0	0	0	0	#DIV/0!	#DIV/0!	0	0	0	0	0	#DIV/0!	#DIV/0!	137048	53417.6	59182.9	83216.1	46708.7	56.1293	1.74919	0	0	0	0	0	#DIV/0!	#DIV/0!	0	0	0	0	0	#DIV/0!	#DIV/0!	38774.2	40176	45731.6	41560.6	3679.54	8.85343	0.947112	0	45462.7	50845.7	32102.8	27931.8
A2A6T1	Cdr2l	No	0	0	0	0	0	#DIV/0!	#DIV/0!	0	0	0	0	0	#DIV/0!	#DIV/0!	25436.7	18380.3	0	14605.7	13131.7	89.9085	1.9538	0	0	0	0	0	#DIV/0!	#DIV/0!	19249.5	0	34937.6	18062.4	17499	96.8811	1.98624	20568.9	14336.5	25330.9	20078.8	5513.54	27.4596	1.43869	0	0	0	0	0
A2A761	Zfp69	No	0	0	0	0	0	#DIV/0!	#DIV/0!	0	0	0	0	0	#DIV/0!	#DIV/0!	0	0	0	0	0	#DIV/0!	#DIV/0!	0	0	0	0	0	#DIV/0!	#DIV/0!	0	0	0	0	0	#DIV/0!	#DIV/0!	0	0	17550	5850	10132.5	173.205	2.23856	0	0	0	0	0
A2A791	Zmym4	No	0	0	0	0	0	#DIV/0!	#DIV/0!	0	0	0	0	0	#DIV/0!	#DIV/0!	49991.4	79687.7	33884.2	54521.1	23235.3	42.617	1.62958	0	0	0	0	0	#DIV/0!	#DIV/0!	0	0	0	0	0	#DIV/0!	#DIV/0!	31631.6	27864.8	25534.3	28343.6	3076.73	10.8551	1.03564	0	0	0	0	0
A2A7S8	Kiaa1522	No	36731.9	28597.5	0	21776.5	19292.6	88.5936	1.9474	38524.3	0	41212.1	26578.8	23057.1	86.75	1.93827	24734.7	21999.7	0	15578.1	13560.2	87.0463	1.93975	16862	28236.7	17218.8	20772.5	6466.64	31.1307	1.49319	45809.7	40625.4	42050.7	42828.6	2678.29	6.2535	0.796123	24466	29146.2	30641.8	28084.7	3221.81	11.4718	1.05963	23054.1	47648.5	69576.1	46759.6	23273.7
A2A8L1	Chd5	No	0	0	0	0	0	#DIV/0!	#DIV/0!	0	0	0	0	0	#DIV/0!	#DIV/0!	57419.9	42344.7	39834.6	46533.1	9511.43	20.4402	1.31048	0	0	0	0	0	#DIV/0!	#DIV/0!	0	46627.8	39194.8	28607.5	25052	87.5715	1.94236	69946.7	66252.4	52346.2	62848.4	9280.87	14.7671	1.16929	0	0	0	0	0
A2A8L5	Ptprf	No	18766.4	0	0	6255.47	10834.8	173.205	2.23856	64863.5	63060.2	60735.2	62886.3	2069.65	3.2911	0.51734	45935.9	58184	47777.4	50632.4	6604.34	13.0437	1.1154	45643.4	43082.1	50490.2	46405.2	3762.35	8.1076	0.908892	71315.4	75232.3	68498	71681.9	3382.07	4.71817	0.673774	39555.9	54797.6	54534	49629.2	8724.68	17.5797	1.24501	38742.5	40416.9	41070.1	40076.5	1200.54
A2A8U2	Tmem201	No	0	0	0	0	0	#DIV/0!	#DIV/0!	29546.7	0	61202.3	30249.7	30607.2	101.182	2.0051	28995.2	37424.1	42297.4	36238.9	6729.86	18.5708	1.26883	4911.85	0	0	1637.28	2835.86	173.205	2.23856	67275.9	75755.3	67763.9	70265	4760.95	6.77571	0.830955	17110.8	14559.8	25818.7	19163.1	5903.37	30.8059	1.48863	10517.7	6560.81	7131.39	8069.96	2138.89
A2A8Z1	Osbpl9	No	69559.1	85171.5	88077.2	80935.9	9959.21	12.305	1.09008	274910	315160	305964	298678	21090.9	7.06141	0.848891	173422	146200	175216	164946	16259.4	9.8574	0.993762	91228.9	61769.9	68271.1	73756.6	15476.6	20.9834	1.32188	349798	354104	344971	349624	4568.9	1.3068	0.11621	182337	152396	161293	165342	15375.4	9.29916	0.968444	120116	128460	120656	123078	4669.45
A2A9C3	Szt2	No	0	0	0	0	0	#DIV/0!	#DIV/0!	0	0	0	0	0	#DIV/0!	#DIV/0!	0	0	0	0	0	#DIV/0!	#DIV/0!	0	0	0	0	0	#DIV/0!	#DIV/0!	0	0	0	0	0	#DIV/0!	#DIV/0!	0	3208.92	0	1069.64	1852.67	173.205	2.23856	0	0	0	0	0
A2AAE1	Kiaa1109	No	0	0	0	0	0	#DIV/0!	#DIV/0!	6243.93	4576.42	0	3606.78	3232.93	89.6346	1.95248	0	0	0	0	0	#DIV/0!	#DIV/0!	0	0	0	0	0	#DIV/0!	#DIV/0!	43733.8	35822	6061.46	28539.1	19864.1	69.6031	1.84263	0	0	0	0	0	#DIV/0!	#DIV/0!	0	0	0	0	0
A2AAY5	Sh3pxd2b	No	37122.8	32404.8	34220.4	34582.7	2379.75	6.88132	0.837672	121032	122352	132840	125408	6470.13	5.15927	0.712588	52577.6	55404.1	52750.5	53577.4	1584.32	2.95706	0.470861	0	21777	196678	72818.4	107817	148.063	2.17045	137896	140627	128421	135648	6405.76	4.72235	0.674158	55653.6	58299.6	60876.9	58276.7	2611.72	4.48159	0.651432	250429	89927.6	23193.3	121183	116798
A2ABV5	Med14	No	0	0	0	0	0	#DIV/0!	#DIV/0!	0	0	0	0	0	#DIV/0!	#DIV/0!	25248.3	0	25647.9	16965.4	14693.8	86.6105	1.93757	0	0	0	0	0	#DIV/0!	#DIV/0!	5465.18	0	0	1821.73	3155.32	173.205	2.23856	23269.9	112847	27900.7	54672.5	50433.6	92.2469	1.96495	0	0	0	0	0
A2ACJ2	Faap100	No	0	0	0	0	0	#DIV/0!	#DIV/0!	0	0	0	0	0	#DIV/0!	#DIV/0!	0	0	0	0	0	#DIV/0!	#DIV/0!	0	0	0	0	0	#DIV/0!	#DIV/0!	0	0	0	0	0	#DIV/0!	#DIV/0!	8660.8	8884.25	9003.87	8849.64	174.133	1.96769	0.293956	0	0	0	0	0
A2ADA5	Pusl1	No	173883	0	340626	171503	170326	99.3134	1.99701	120521	115507	149123	128384	18134.9	14.1256	1.15001	99933	72655.5	85942.4	86177	13640.3	15.8282	1.19943	612857	0	0	204286	353833	173.205	2.23856	112957	167815	155281	145351	28745.3	19.7765	1.29615	66040.9	61287.6	69029.8	65452.7	3904.44	5.96528	0.775631	51915	66628.6	65650.2	61397.9	8227.03
A2ADY9	Ddi2	No	802581	704686	722122	743130	52219	7.02691	0.846764	129306	111466	110237	117003	10672.7	9.12176	0.960079	157854	173456	161151	164154	8222.78	5.0092	0.699768	899593	875180	874411	883061	14321.9	1.62184	0.210009	68605.1	14302	96161.2	59689.4	41651.5	69.7804	1.84373	145957	156237	163852	155349	8980.69	5.78099	0.762002	948523	1.01566e+06	967209	977130	34649.1
A2AF47	Dock11	No	0	0	0	0	0	#DIV/0!	#DIV/0!	53817.5	36704.1	13767.9	34763.2	20095.2	57.806	1.76197	115376	102844	76501.8	98240.9	19842	20.1973	1.30529	68580.1	58846.3	41007.5	56144.6	13983.4	24.9061	1.39631	45587.6	38260	41577.1	41808.2	3669.27	8.77643	0.943318	84928.6	99790.3	96737.2	93818.7	7848.95	8.36608	0.922522	97384.7	341535	161490	200137	126580
A2AG58	Bclaf3	No	0	0	0	0	0	#DIV/0!	#DIV/0!	0	0	0	0	0	#DIV/0!	#DIV/0!	0	0	0	0	0	#DIV/0!	#DIV/0!	0	0	0	0	0	#DIV/0!	#DIV/0!	290668	362772	329139	327526	36079.4	11.0157	1.04201	0	0	0	0	0	#DIV/0!	#DIV/0!	0	0	0	0	0
A2AGH6	Med12	No	0	0	0	0	0	#DIV/0!	#DIV/0!	0	0	0	0	0	#DIV/0!	#DIV/0!	30108.6	20604.6	23372.4	24695.2	4888.15	19.794	1.29653	0	0	0	0	0	#DIV/0!	#DIV/0!	13878.4	0	15137.2	9671.84	8399.67	86.8467	1.93875	27649.7	24214.5	31068.1	27644.1	3426.83	12.3962	1.09329	2138.45	0	0	712.818	1234.64
A2AGT5	Ckap5	No	39863.2	19726.5	37145.3	32245	10926.2	33.8849	1.53001	439003	397972	448533	428502	26866.4	6.26983	0.797256	199156	219376	210376	209636	10130.5	4.83244	0.684166	63838.6	45776.9	62194.9	57270.1	9987.3	17.4389	1.24152	173941	179957	184024	179307	5072.67	2.82904	0.451639	214173	218872	215115	216053	2485.95	1.15062	0.0609314	76591	67887.1	71726.3	72068.1	4361.97
A2AHC3	Camsap1	No	0	0	0	0	0	#DIV/0!	#DIV/0!	0	0	0	0	0	#DIV/0!	#DIV/0!	15749.7	13109.4	13743	14200.7	1378.37	9.70634	0.987056	0	0	0	0	0	#DIV/0!	#DIV/0!	0	0	0	0	0	#DIV/0!	#DIV/0!	0	12335.4	13125.5	8486.96	7360.53	86.7276	1.93816	0	0	0	0	0
A2AI05	Ndor1	No	0	0	0	0	0	#DIV/0!	#DIV/0!	0	0	0	0	0	#DIV/0!	#DIV/0!	0	0	0	0	0	#DIV/0!	#DIV/0!	0	0	0	0	0	#DIV/0!	#DIV/0!	0	0	0	0	0	#DIV/0!	#DIV/0!	6192.35	6559.4	7846.18	6865.97	868.495	12.6493	1.10207	12816.2	9580.98	13884	12093.7	2240.65
A2AI08	Tprn	No	0	0	0	0	0	#DIV/0!	#DIV/0!	83500.6	86807.7	0	56769.4	49191.6	86.6515	1.93778	61951.7	62194.9	49900.5	58015.7	7029.01	12.1157	1.08335	0	0	0	0	0	#DIV/0!	#DIV/0!	84739.3	101821	86926.4	91162.1	9295.15	10.1963	1.00844	58353.1	55177.2	54562.8	56031	2034.31	3.63069	0.559989	11099.5	12183.7	10608.4	11297.2	806.074
A2AIL4	Ndufaf6	No	0	0	0	0	0	#DIV/0!	#DIV/0!	10515.1	14909.2	11999.8	12474.7	2235.2	17.9179	1.25329	0	0	0	0	0	#DIV/0!	#DIV/0!	29147.1	36285.6	39904.4	35112.4	5473.77	15.5893	1.19283	33351.8	36753.1	34000.4	34701.8	1805.88	5.204	0.716337	13351.2	14964.7	19661.6	15992.5	3278.38	20.4995	1.31174	34410.8	44062.9	43003.5	40492.4	5293.41
A2AIV2	Virma	No	0	0	0	0	0	#DIV/0!	#DIV/0!	0	0	0	0	0	#DIV/0!	#DIV/0!	59040.4	86664.9	92783.8	79496.3	17977.6	22.6144	1.35439	0	0	0	0	0	#DIV/0!	#DIV/0!	0	0	0	0	0	#DIV/0!	#DIV/0!	243257	214931	216326	224838	15966.7	7.10143	0.851346	25075.9	0	6376.3	10484.1	13032.8
A2AJ15	Man1b1	No	0	0	0	0	0	#DIV/0!	#DIV/0!	108528	83207.2	80574.4	90770	15435.5	17.005	1.23058	11011.3	33303	0	14771.4	16966.9	114.863	2.06018	35009.6	0	35492.3	23500.6	20353.6	86.6086	1.93756	82581.7	112129	236040	143584	81421.2	56.7065	1.75363	25305.4	39115.9	38528	34316.4	7809.31	22.7568	1.35711	105003	284091	87457	158850	108816
A2AJ88	Pnpla7	Yes	0	0	0	0	0	#DIV/0!	#DIV/0!	55342.3	71201.8	0	42181.4	37380.9	88.6194	1.94753	0	0	0	0	0	#DIV/0!	#DIV/0!	191575	169765	188078	183139	11713.8	6.39611	0.805916	60813.7	54789.3	52801.4	56134.8	4172.17	7.43241	0.87113	0	25778.6	0	8592.86	14883.3	173.205	2.23856	52253.4	53407.2	47933.2	51197.9	2885.6
A2AJI0	Map7d1	No	0	30658	50370.1	27009.4	25382.5	93.9766	1.97302	56535.9	46980.3	55089.2	52868.4	5150.38	9.74187	0.988643	119875	109133	117864	115624	5710.44	4.93879	0.693621	57275.1	105173	44191.4	68880	32104.6	46.6095	1.66847	66426.8	58939	61057.1	62140.9	3859.76	6.2113	0.793183	179638	174212	174497	176116	3053.92	1.73404	0.239059	52101.9	56773	49170.3	52681.7	3834.37
A2AJL3	Fggy	No	712463	715605	754009	727359	23132.9	3.1804	0.502482	0	0	0	0	0	#DIV/0!	#DIV/0!	0	0	0	0	0	#DIV/0!	#DIV/0!	962502	928635	997838	962992	34604.1	3.5934	0.555505	0	0	0	0	0	#DIV/0!	#DIV/0!	441921	0	67820.7	169914	237994	140.067	2.14634	1.02195e+06	1.03061e+06	1.02984e+06	1.02747e+06	4791.31
A2AJQ3	Dpy19l4	No	0	0	0	0	0	#DIV/0!	#DIV/0!	54143.5	67199.8	59917.6	60420.3	6542.68	10.8286	1.03457	16289	13398.8	14398.7	14695.5	1467.76	9.98783	0.999471	0	0	0	0	0	#DIV/0!	#DIV/0!	29399.4	40581	30704.4	33561.6	6113.88	18.2169	1.26047	0	0	0	0	0	#DIV/0!	#DIV/0!	0	21072.7	0	7024.24	12166.3
A2AJT4	Pnisr	No	0	0	0	0	0	#DIV/0!	#DIV/0!	0	0	0	0	0	#DIV/0!	#DIV/0!	39521.8	51065.9	45391.3	45326.3	5772.32	12.735	1.105	8455.81	7870.86	8784.35	8370.34	462.704	5.5279	0.74256	0	25051	633344	219465	358649	163.419	2.2133	34933	40793.6	44607.7	40111.5	4873.28	12.1493	1.08455	0	12662.7	13922.9	8861.87	7700.43
A2AKG8	Focad	No	5067.82	0	0	1689.27	2925.9	173.205	2.23856	0	0	21850	7283.34	12615.1	173.205	2.23856	25965.4	22983.9	21982.2	23643.8	2072.02	8.76348	0.942676	32893.5	0	32949.6	21947.7	19007.3	86.6026	1.93753	724111	0	0	241370	418065	173.205	2.23856	23778.7	24336.8	30290.5	26135.3	3609.25	13.8099	1.14019	41939.4	28566.1	31479.5	33995	7032.57
A2AKK5	Acnat1	No	243630	236054	230191	236625	6737.4	2.84729	0.454432	0	333975	317649	217208	188285	86.684	1.93794	0	0	0	0	0	#DIV/0!	#DIV/0!	325975	302348	310000	312774	12055.4	3.85435	0.585951	322962	0	132205	151722	162363	107.013	2.02944	0	308016	0	102672	177833	173.205	2.23856	331804	350997	319464	334088	15890.1
A2AKM2	Hacd4	No	0	0	0	0	0	#DIV/0!	#DIV/0!	0	0	0	0	0	#DIV/0!	#DIV/0!	56193.5	0	50691.9	35628.5	30977.5	86.946	1.93925	0	0	0	0	0	#DIV/0!	#DIV/0!	4851.65	4908.84	4757.98	4839.49	76.1573	1.57366	0.196912	50474.2	54876	0	35116.8	30491.5	86.829	1.93866	0	0	0	0	0
A2AKQ0	Slc35d1	No	40348.4	84337	87288.5	70657.9	26290.3	37.2079	1.57063	18667.4	35869.3	28547.2	27694.7	8632.59	31.1706	1.49375	0	0	0	0	0	#DIV/0!	#DIV/0!	99451.7	102587	101595	101211	1602.53	1.58335	0.199578	17369.9	17222.5	32869	22487.1	8991.26	39.984	1.60189	23970.2	21808.8	20741.8	22173.6	1644.86	7.41812	0.870294	101049	118865	110307	110074	8910.24
A2ALU4	Shroom2	No	9949.71	9326.54	8800.32	9358.85	575.377	6.14794	0.78873	12535.2	30154	25604.1	22764.4	9146.21	40.1776	1.60398	111013	104161	103285	106153	4231.55	3.98628	0.600567	41330.2	46003.7	71989	53107.6	16517.9	31.1027	1.4928	41392.6	44190.8	36676.5	40753.3	3797.75	9.31889	0.969364	82949.1	85313.8	83413.7	83892.2	1252.89	1.49346	0.174192	29475.4	38440.7	38104.6	35340.2	5081.88
A2ALW5	Dnajc25	No	0	0	0	0	0	#DIV/0!	#DIV/0!	222948	196454	161298	193567	30926.5	15.9772	1.2035	0	0	2.27218e+06	757393	1.31184e+06	173.205	2.23856	206198	87662.7	97978.8	130613	65661	50.2714	1.70132	176986	185514	188257	183586	5877.65	3.20159	0.505365	35813	43031.5	85641.6	54828.7	26927.7	49.1125	1.69119	108894	110147	110979	110007	1049.62
A2AMZ4	Ndufaf8	No	0	0	0	0	0	#DIV/0!	#DIV/0!	38197.4	29617.9	29593	32469.4	4960.55	15.2776	1.18406	0	0	0	0	0	#DIV/0!	#DIV/0!	0	0	0	0	0	#DIV/0!	#DIV/0!	44459.3	46323.1	41095	43959.1	2649.65	6.02754	0.78014	0	0	0	0	0	#DIV/0!	#DIV/0!	12212.8	12084.3	12619.1	12305.4	279.206
A2AN08	Ubr4	No	45768	52678.6	54974.3	51140.3	4792.05	9.3704	0.971758	31013.5	58804.2	34984.3	41600.7	15030.4	36.1302	1.55787	104269	80962.8	91265.1	92165.6	11679.1	12.6718	1.10284	104261	111821	105684	107255	4017.62	3.74584	0.573549	70813	64805.2	66948.7	67522.3	3044.71	4.50919	0.654099	128997	100442	116500	115313	14314.8	12.4139	1.09391	141734	142846	130554	138378	6798.45
A2APB8	Tpx2	No	0	0	0	0	0	#DIV/0!	#DIV/0!	56753.5	46308.2	48600.6	50554.1	5489.8	10.8593	1.0358	39247.8	33251	25769.3	32756	6752.87	20.6157	1.3142	0	0	0	0	0	#DIV/0!	#DIV/0!	49869.3	55926.3	55910.6	53902.1	3492.48	6.47931	0.811529	34357.5	35131.7	33726.5	34405.2	703.794	2.0456	0.310821	13909.9	0	0	4636.62	8030.87
A2APV2	Fmnl2	No	0	1.08088e+06	0	360294	624047	173.205	2.23856	847058	1.02442e+06	402894	758123	320163	42.231	1.62563	617096	0	52353.5	223150	342170	153.336	2.18565	0	65648.4	36773.8	34140.7	32903.3	96.3755	1.98397	375581	382105	367021	374902	7565.05	2.01787	0.304894	192127	138641	165835	165534	26744.2	16.1562	1.20834	0	0	99603	33201	57505.8
A2APY7	Ndufaf5	No	0	0	0	0	0	#DIV/0!	#DIV/0!	76784.2	134552	197608	136314	60431.1	44.3321	1.64672	20688.4	0	0	6896.14	11944.5	173.205	2.23856	0	34720.9	21996.3	18905.7	17565.6	92.9112	1.96807	115929	120852	113518	116767	3737.99	3.20125	0.50532	64697	62774.4	72409.3	66626.9	5099.15	7.65329	0.883848	25832.9	23357.8	49090.3	32760.3	14196.2
A2AQ19	Rtf1	No	0	0	0	0	0	#DIV/0!	#DIV/0!	0	0	0	0	0	#DIV/0!	#DIV/0!	53280.9	169427	133124	118611	59417.8	50.0948	1.69979	0	0	7150.27	2383.42	4128.21	173.205	2.23856	0	35875.2	0	11958.4	20712.6	173.205	2.23856	112546	123261	125445	120418	6903.64	5.73308	0.758388	6082.23	5251.41	25273.3	12202.3	11327.4
A2AQ25	Skt	No	0	35676.2	39918.4	25198.2	21925.1	87.0107	1.93957	59696.2	62670	54343.9	58903.4	4219.31	7.1631	0.855101	25077.6	16375.2	34030.5	25161.1	8827.95	35.0857	1.54513	23469.8	26422.5	25314.8	25069.1	1491.6	5.94996	0.774514	65578.5	70480.2	60758.6	65605.8	4860.88	7.40922	0.869773	26751.6	31644.1	28475.4	28957	2481.57	8.56982	0.932972	14374.6	13290.3	15240.1	14301.7	976.982
A2AR02	Ppig	No	0	31911.8	32076.8	21329.5	18472.1	86.6034	1.93753	111614	98063.5	99365.2	103014	7475.97	7.25722	0.86077	243561	186929	189944	206811	31862	15.4063	1.1877	54123.1	3885.38	10736.8	22915.1	27243.2	118.887	2.07514	53633.5	53360.1	37146.4	48046.6	9440.9	19.6494	1.29335	213139	237369	262700	237736	24782.9	10.4245	1.01806	52273.3	48853.7	36620.3	45915.8	8229.7
A2ARA8	Itga8	No	0	0	0	0	0	#DIV/0!	#DIV/0!	67817.1	68397.5	72503.1	69572.6	2554.44	3.67163	0.564859	0	0	0	0	0	#DIV/0!	#DIV/0!	0	0	0	0	0	#DIV/0!	#DIV/0!	75724.6	70032.5	69463.1	71740.1	3462.44	4.82637	0.68362	0	0	0	0	0	#DIV/0!	#DIV/0!	6389.44	18407.8	0	8265.76	9346.26
A2ARV4	Lrp2	Yes	842362	795791	684282	774145	81232.5	10.4932	1.02091	193479	192093	202674	196082	5751	2.93295	0.467305	104478	101118	111689	105762	5401.3	5.10704	0.70817	38379.9	609737	420013	356043	291001	81.7318	1.91239	230035	239565	255542	241714	12888.8	5.33227	0.726912	91283.5	78512.4	91221.2	87005.7	7355.51	8.45405	0.927065	865132	218004	489483	524206	324958
A2AS89	Agmat	No	2.15301e+06	1906122	1.75387e+06	1.93767e+06	201430	10.3955	1.01684	0	0	0	0	0	#DIV/0!	#DIV/0!	0	0	0	0	0	#DIV/0!	#DIV/0!	3.14452e+06	3.04598e+06	2.9314e+06	3.04063e+06	106662	3.50788	0.545044	0	0	0	0	0	#DIV/0!	#DIV/0!	0	0	0	0	0	#DIV/0!	#DIV/0!	2.50483e+06	2.35648e+06	2.33211e+06	2.39781e+06	93483.2
A2ASQ1	Agrn	Yes	213405	21192.5	27597.9	87398.3	109172	124.913	2.09661	195424	193983	214687	201365	11559.9	5.74076	0.75897	130360	93805.3	106750	110305	18534.8	16.8032	1.22539	32519.7	39476.2	30012.5	34002.8	4903.08	14.4196	1.15895	231888	201801	218225	217305	15064.9	6.93262	0.840897	152512	114960	133184	133552	18778.6	14.0609	1.14801	29319.7	24147	22332.1	25266.2	3625.78
A2ASZ8	Slc25a25	No	82621.8	79047.1	86450.5	82706.5	3702.42	4.47658	0.650946	66353.2	45114.6	41586.9	51018.3	13397.1	26.2594	1.41928	13471.9	9590.16	8960.6	10674.2	2443.2	22.8888	1.35962	118124	115350	126834	120102	5992.37	4.98939	0.698047	66231.6	43481.5	67330.1	59014.4	13463.1	22.8133	1.35819	23199.5	21392.9	21776	22122.8	951.888	4.30275	0.633746	96659.6	99248.9	108168	101359	6037.52
A2ATU0	Dhtkd1	No	150180	334852	132378	205803	112114	54.4762	1.73621	128684	0	105057	77913.6	68501.6	87.9198	1.94409	0	0	0	0	0	#DIV/0!	#DIV/0!	183770	166835	184309	178305	9936.64	5.57284	0.746077	77727.4	59302.8	59917.5	65649.3	10464.5	15.94	1.20249	2564.92	3633.13	74923.4	27040.5	41471.3	153.367	2.18573	253682	245699	193208	230863	32853.8
A2AUM9	Cep152	No	0	0	0	0	0	#DIV/0!	#DIV/0!	0	0	16112.2	5370.73	9302.38	173.205	2.23856	0	0	0	0	0	#DIV/0!	#DIV/0!	0	0	0	0	0	#DIV/0!	#DIV/0!	0	36711.4	51032.6	29248	26322.2	89.9966	1.95423	0	0	0	0	0	#DIV/0!	#DIV/0!	0	0	0	0	0
A2AVZ9	Slc43a3	No	400405	0	0	133468	231174	173.205	2.23856	500662	388325	402706	430564	61130.7	14.1978	1.15222	71353.7	71976	79507.7	74279.1	4538.76	6.11041	0.78607	0	0	0	0	0	#DIV/0!	#DIV/0!	887577	811840	752747	817388	67586.4	8.26858	0.917431	37113.3	35921.3	59052.9	44029.2	13024.6	29.5817	1.47102	23687.5	0	18285.5	13991	12414
A2AWA9	Rabgap1	No	21008.6	31783.7	21568.6	24787	6065.78	24.4717	1.38866	96048.8	67699.9	72361.5	78703.4	15201.3	19.3147	1.28589	62094.3	58301.4	55763.7	58719.8	3186	5.42576	0.734461	59049.7	37078.8	42181.5	46103.3	11498.5	24.9407	1.39691	47546.1	47116.3	46811.3	47157.9	369.141	0.782777	-0.106362	68919	71019.9	76404.2	72114.3	3860.75	5.35365	0.72865	34297.6	32031.4	33977.4	33435.4	1226.47
A2BDX3	Mocs3	No	18684980	14452268	13480080	1.55391e+07	2.76743e+06	17.8094	1.25065	1.30181e+06	1.27762e+06	19220436	7.26662e+06	1.03523e+07	142.464	2.15371	92000568	60016104	61815656	7.12774e+07	1.79693e+07	25.2104	1.40158	5615700	5476155	5837908	5.64325e+06	182444	3.23295	0.509599	308815	33540408	20081408	1.79769e+07	1.67155e+07	92.9831	1.9684	19031922	42986964	926336	2.09817e+07	2.1098e+07	100.554	2.0024	879095	714592	664581	752756	112234
A2BE28	Las1l	No	0	8484.59	7584.11	5356.23	4660.43	87.0095	1.93957	0	0	0	0	0	#DIV/0!	#DIV/0!	98262.2	93900.8	81040.1	91067.7	8953.78	9.832	0.992642	0	0	0	0	0	#DIV/0!	#DIV/0!	63320.9	46503.8	44005.3	51276.7	10505.2	20.4872	1.31148	142784	151425	150019	148076	4636.89	3.13143	0.495742	20989.4	17673.8	38105.6	25589.6	10965.2
A2BH40	Arid1a	No	0	0	0	0	0	#DIV/0!	#DIV/0!	57465.1	61793.4	103799	74352.6	25593.2	34.4214	1.53683	158374	231051	220174	203200	39198.9	19.2908	1.28535	79573.8	89884.7	0	56486.2	49189.4	87.0821	1.93993	38950.5	63318.9	71399	57889.5	16891.9	29.1795	1.46508	96624	123274	110936	110278	13337.1	12.0941	1.08257	9824.61	10947.9	12242	11004.8	1209.71
A2CG49	Kalrn	No	0	0	0	0	0	#DIV/0!	#DIV/0!	0	0	0	0	0	#DIV/0!	#DIV/0!	0	0	0	0	0	#DIV/0!	#DIV/0!	23540.1	24132.7	23049.2	23574	542.524	2.30137	0.361986	0	0	0	0	0	#DIV/0!	#DIV/0!	9746.81	8911.37	9153.09	9270.43	429.902	4.63735	0.66627	19730.1	0	0	6576.69	11391.2
A2CG63	Arid4b	No	0	0	0	0	0	#DIV/0!	#DIV/0!	0	0	0	0	0	#DIV/0!	#DIV/0!	62568	82460.6	67576.2	70868.3	10346.8	14.6001	1.16436	0	0	0	0	0	#DIV/0!	#DIV/0!	0	0	0	0	0	#DIV/0!	#DIV/0!	21489.8	69235.1	9633.03	33452.6	31550.5	94.3139	1.97458	0	0	0	0	0
A2I7N3	TREMBL:A2I7N3;Q27984	No	0	0	0	0	0	#DIV/0!	#DIV/0!	52457.7	78907	107859	79741.1	27709.9	34.7498	1.54095	0	0	0	0	0	#DIV/0!	#DIV/0!	0	0	0	0	0	#DIV/0!	#DIV/0!	71193.6	67586	66319.8	68366.5	2528.93	3.69908	0.568094	13487.4	10581.3	16368.5	13479	2893.61	21.4675	1.33178	0	0	0	0	0
A2RSJ4	Uhrf1bp1l	No	0	0	0	0	0	#DIV/0!	#DIV/0!	0	0	0	0	0	#DIV/0!	#DIV/0!	22907.4	25862.2	26750.5	25173.4	2012	7.99258	0.902687	0	41748.4	0	13916.1	24103.5	173.205	2.23856	0	0	0	0	0	#DIV/0!	#DIV/0!	26155	22087.1	20278.3	22840.1	3009.87	13.178	1.11985	51966.3	46941.9	44196.6	47701.6	3940.17
A2RSQ0	Dennd5b	No	0	19697.7	18769.7	12822.4	11114.3	86.6781	1.93791	0	0	0	0	0	#DIV/0!	#DIV/0!	0	0	0	0	0	#DIV/0!	#DIV/0!	29886.6	47007.1	67759.4	48217.7	18965.4	39.3329	1.59476	23416	0	0	7805.32	13519.2	173.205	2.23856	31497.1	23741.3	25242.3	26826.9	4113.56	15.3337	1.18565	50461.6	35790.8	44447.4	43566.6	7374.93
A2RSY1	Kansl3	No	0	0	0	0	0	#DIV/0!	#DIV/0!	0	0	0	0	0	#DIV/0!	#DIV/0!	23230.3	20884.4	17922.1	20678.9	2660.03	12.8635	1.10936	0	0	0	0	0	#DIV/0!	#DIV/0!	3208.25	0	0	1069.42	1852.29	173.205	2.23856	17053.5	21813.8	21848.9	20238.7	2758.52	13.6299	1.13449	13435.2	20105.5	0	11180.2	10240.7
A2RSY6	Trmt1l	No	0	0	0	0	0	#DIV/0!	#DIV/0!	0	0	0	0	0	#DIV/0!	#DIV/0!	40518.2	20725.5	22248	27830.6	11014.2	39.5757	1.59743	0	0	0	0	0	#DIV/0!	#DIV/0!	8611.58	0	15248.5	7953.37	7645.54	96.1296	1.98286	27322.2	27379.1	25477.4	26726.2	1081.91	4.04812	0.607253	20261.3	18148.2	24156.9	20855.5	3048.13
A2RT67	Dennd3	No	0	0	0	0	0	#DIV/0!	#DIV/0!	0	0	0	0	0	#DIV/0!	#DIV/0!	0	0	0	0	0	#DIV/0!	#DIV/0!	0	0	0	0	0	#DIV/0!	#DIV/0!	0	0	0	0	0	#DIV/0!	#DIV/0!	0	0	0	0	0	#DIV/0!	#DIV/0!	9886.31	0	0	3295.44	5707.86
A2RTL5	Rsrc2	No	15553.7	12577.7	10714.5	12948.7	2440.79	18.8497	1.27531	56969.4	32951.6	28025.9	39315.6	15485.7	39.3882	1.59537	107598	113549	107367	109505	3504.47	3.20029	0.505189	26732.7	23239.6	21172.8	23715.1	2810.25	11.8501	1.07372	58454.5	70734.9	59556.4	62915.3	6794.35	10.7992	1.03339	101463	105032	100648	102381	2331.62	2.2774	0.35744	17118.4	13318.2	11315.5	13917.4	2947.5
A3KGB4	Tbc1d8b	No	40437.7	106014	51548.3	66000.1	35095.8	53.1753	1.72571	37846.8	20196.6	49550	35864.5	14776.8	41.2017	1.61491	41451.5	67141.4	51749.6	53447.5	12928.9	24.1898	1.38363	58218.8	58996.8	46143.9	54453.2	7206.5	13.2343	1.1217	32541.7	37280.9	37072.3	35631.6	2678.02	7.51584	0.875978	51770.3	48225.7	47775.5	49257.2	2188.05	4.44209	0.647587	68857.1	71599.8	59671.1	66709.3	6247.65
A3KGV1	Odf2	No	0	0	0	0	0	#DIV/0!	#DIV/0!	0	17551.2	12716.4	10089.2	9065.73	89.8559	1.95355	0	0	0	0	0	#DIV/0!	#DIV/0!	0	0	0	0	0	#DIV/0!	#DIV/0!	10837.1	0	75614.1	28817.1	40888	141.888	2.15195	0	0	0	0	0	#DIV/0!	#DIV/0!	0	0	0	0	0
A3KGW5	Cercam	No	0	0	1.13996e+06	379987	658157	173.205	2.23856	367702	439308	320198	375736	59960.1	15.958	1.20298	18790.1	44349.3	33036.5	32058.6	12807.6	39.9505	1.60152	0	0	0	0	0	#DIV/0!	#DIV/0!	174502	198598	199910	191003	14305.6	7.48971	0.874465	59077.5	48175.4	53888	53713.6	5453.14	10.1522	1.00656	0	0	0	0	0
A3KMP2	Ttc38	No	446654	595147	532510	524771	74548.4	14.2059	1.15247	41530.3	32698	109840	61356.1	42219.8	68.8112	1.83766	76386.6	90264.9	70468.7	79040.1	10161.4	12.8559	1.1091	716562	735117	766956	739545	25487.6	3.44638	0.537364	67003	28548.7	39621.5	45057.7	19795.1	43.9328	1.64279	64113.4	29541	37719.8	43791.4	18068.2	41.2597	1.61553	997332	1094359	955320	1.01567e+06	71310.5
A4FUP9	Glt1d1	No	0	0	0	0	0	#DIV/0!	#DIV/0!	0	0	0	0	0	#DIV/0!	#DIV/0!	0	0	0	0	0	#DIV/0!	#DIV/0!	17110.2	21517.6	21968.2	20198.7	2684.15	13.2887	1.12348	0	0	0	0	0	#DIV/0!	#DIV/0!	0	70756.4	0	23585.5	40851.2	173.205	2.23856	52605.2	54036.1	0	35547.1	30793
A6H584	Col6a5	No	0	0	0	0	0	#DIV/0!	#DIV/0!	0	0	0	0	0	#DIV/0!	#DIV/0!	0	0	0	0	0	#DIV/0!	#DIV/0!	0	0	0	0	0	#DIV/0!	#DIV/0!	0	0	0	0	0	#DIV/0!	#DIV/0!	0	0	29115.7	9705.23	16810	173.205	2.23856	8755.44	0	8837.28	5864.24	5078.75
A6H5X4	Phf11	No	0	0	0	0	0	#DIV/0!	#DIV/0!	74038.8	167217	72329.5	104529	54296.8	51.9445	1.71554	32768.1	104063	35138.6	57323.1	40495	70.6434	1.84907	0	0	0	0	0	#DIV/0!	#DIV/0!	113869	125003	109921	116264	7820.99	6.7269	0.827815	75705.9	82960	77116.3	78594.1	3846.24	4.89381	0.689647	9226.75	35190.1	9016.9	17811.3	15050.9
A6H5Y3	Mtr	No	15756.3	0	0	5252.1	9096.9	173.205	2.23856	0	0	0	0	0	#DIV/0!	#DIV/0!	0	0	0	0	0	#DIV/0!	#DIV/0!	0	0	0	0	0	#DIV/0!	#DIV/0!	0	0	0	0	0	#DIV/0!	#DIV/0!	0	0	0	0	0	#DIV/0!	#DIV/0!	45863.3	48644.8	47013.6	47173.9	1397.66
A6H5Z3	Exoc6b	No	0	0	0	0	0	#DIV/0!	#DIV/0!	15127.9	12251.2	9853.59	12410.9	2640.78	21.2779	1.32793	76850.8	88633.9	68409.1	77964.6	10158.3	13.0294	1.11493	0	0	71494.5	23831.5	41277.4	173.205	2.23856	48842.6	14057.3	38627	33842.3	17879.4	52.8316	1.72289	93009.7	94971.2	75954.4	87978.5	10459.2	11.8884	1.07512	35543.6	43989.1	30434.1	36655.6	6845.58
A6H611	Mipep	No	53149.7	50720.7	65968.1	56612.8	8192.41	14.4709	1.1605	133187	128697	114520	125468	9743.42	7.76565	0.890178	61969.2	47848.6	43868	51228.6	9512.2	18.5682	1.26877	77331.7	76160.1	79599.9	77697.3	1748.8	2.25079	0.352336	140282	152963	135648	142964	8963.44	6.2697	0.797247	73149.1	59248.8	58869.2	63755.7	8137.14	12.763	1.10595	77804.9	64860	71401.5	71355.5	6472.58
A6H619	Phrf1	No	0	0	0	0	0	#DIV/0!	#DIV/0!	0	0	0	0	0	#DIV/0!	#DIV/0!	0	0	0	0	0	#DIV/0!	#DIV/0!	0	0	0	0	0	#DIV/0!	#DIV/0!	0	0	0	0	0	#DIV/0!	#DIV/0!	69120.4	94500.1	81034.8	81551.8	12697.7	15.5701	1.19229	0	0	0	0	0
A6H630	Armt1	No	4189.24	37442.1	42391.5	28007.6	20775.2	74.1771	1.87027	0	0	0	0	0	#DIV/0!	#DIV/0!	15138.2	14809.7	13629.3	14525.7	793.539	5.46299	0.737431	40932.1	41290.5	37026.5	39749.7	2365.15	5.95012	0.774525	17985.7	35284	0	17756.5	17643.1	99.3611	1.99722	13427.2	23929.7	13397.7	16918.2	6072.12	35.891	1.55499	28440.1	26958.8	26111.8	27170.2	1178.44
A6H6A9	Rabgap1l	No	2.23859e+06	2.5696e+06	2.48792e+06	2.43203e+06	172436	7.09018	0.850658	0	82293.6	0	27431.2	47512.2	173.205	2.23856	954925	1.0909e+06	1.14617e+06	1.064e+06	98421	9.2501	0.966146	0	0	0	0	0	#DIV/0!	#DIV/0!	42508.7	0	0	14169.6	24542.4	173.205	2.23856	67460.4	5479.03	0	24313.1	37466.9	154.101	2.18781	89647	32810.1	11634.3	44697.1	40341.9
A6H8H2	Dennd4c	No	0	17345.5	43542	20295.8	21920.4	108.005	2.03344	28738.7	0	27099.6	18612.8	16139.9	86.7144	1.93809	60167.4	47638.7	54363.4	54056.5	6269.99	11.599	1.06442	52903.8	57480.8	67638.7	59341.1	7541.53	12.7088	1.1041	21296	0	21508.8	14268.3	12357.1	86.6058	1.93755	95268.2	74739	77397.8	82468.3	11164.5	13.5379	1.13155	93185.9	92692.3	91404.1	92427.4	919.98
A6PWY4	Wdr76	No	0	0	0	0	0	#DIV/0!	#DIV/0!	0	0	0	0	0	#DIV/0!	#DIV/0!	11884.4	9655.43	9205.11	10248.3	1434.68	13.9992	1.1461	0	0	0	0	0	#DIV/0!	#DIV/0!	0	0	0	0	0	#DIV/0!	#DIV/0!	39908.1	46332.7	17356.7	34532.5	15217.6	44.0675	1.64412	0	0	0	0	0
A6X919	Dpy19l1	No	50416.8	31828.2	27892.7	36712.6	12030.3	32.7688	1.51546	154752	0	94215.3	82989.1	77984.4	93.9694	1.97299	22328.3	58544.6	78296.6	53056.5	28384.9	53.4993	1.72835	126770	120712	116631	121371	5101.32	4.20308	0.623567	119244	120346	118065	119218	1140.46	0.956618	-0.0192614	56573.9	99944.8	56873.9	71130.9	24954	35.0819	1.54508	53939.9	56766.9	54125.5	54944.1	1581.3
A6X935	Itih4	No	94373	99297.8	117419	103696	12136.2	11.7036	1.06832	0	0	0	0	0	#DIV/0!	#DIV/0!	0	0	0	0	0	#DIV/0!	#DIV/0!	197756	164262	207949	189989	22855.9	12.0301	1.08027	0	0	0	0	0	#DIV/0!	#DIV/0!	128665	0	19999.1	49554.7	69237.4	139.719	2.14526	194364	184174	191165	189901	5211.15
A7MCT6	Etnk2	No	250819	219035	256788	242214	20294.2	8.37862	0.923172	196651	0	0	65550.2	113536	173.205	2.23856	0	54949.3	51074.9	35341.4	30667.8	86.7758	1.9384	132792	137018	56100.4	108637	45546.8	41.9258	1.62248	0	0	0	0	0	#DIV/0!	#DIV/0!	0	0	0	0	0	#DIV/0!	#DIV/0!	147145	140436	137559	141713	4918.77
A8C756	Thada	No	0	7428.04	0	2476.01	4288.58	173.205	2.23856	0	0	0	0	0	#DIV/0!	#DIV/0!	38322.3	56613.2	30452.5	41796	13421.8	32.1127	1.50668	0	12532.2	0	4177.41	7235.49	173.205	2.23856	0	0	0	0	0	#DIV/0!	#DIV/0!	52072.8	47763.7	48720.6	49519	2262.75	4.56945	0.659864	24049.2	22984.1	24328	23787.1	709.251
B0F2B4	Nlgn4l	No	0	0	0	0	0	#DIV/0!	#DIV/0!	53444.6	52672.1	38510.1	48209	8408.34	17.4414	1.24158	0	26410.3	0	8803.42	15248	173.205	2.23856	0	0	0	0	0	#DIV/0!	#DIV/0!	65917.3	118854	112040	98937.3	28798.4	29.1077	1.46401	21788.2	21484.5	23740.6	22337.7	1224.36	5.48114	0.738871	0	0	0	0	0
B0V2N1	Ptprs	No	0	0	0	0	0	#DIV/0!	#DIV/0!	150911	137499	145911	144774	6777.54	4.68147	0.670382	75196.6	104757	50115.2	76689.4	27351.3	35.665	1.55224	0	0	0	0	0	#DIV/0!	#DIV/0!	155269	149190	144399	149619	5447.92	3.64119	0.561243	38601.4	36423.2	39645.6	38223.4	1644.1	4.3013	0.6336	0	0	0	0	0
B1AQJ2	Usp36	No	0	0	0	0	0	#DIV/0!	#DIV/0!	0	0	2140.32	713.438	1235.71	173.205	2.23856	26296.5	28596.5	27825.2	27572.8	1170.57	4.24539	0.627917	0	0	0	0	0	#DIV/0!	#DIV/0!	84570.4	95686.1	96807.7	92354.8	6764.72	7.32471	0.86479	32870.7	30528.3	25747.7	29715.6	3630.38	12.2171	1.08697	0	0	0	0	0
B1AR13	Cisd3	No	532226	423539	404635	453467	68859.5	15.1851	1.18142	395798	392062	399015	395625	3479.68	0.879539	-0.0557449	183952	227933	140268	184051	43832.7	23.8155	1.37686	409927	403908	406062	406632	3050.06	0.750077	-0.124894	420493	436050	424556	427033	8069.07	1.88957	0.276362	123511	115871	112000	117127	5857.76	5.00119	0.699073	348593	355602	336060	346752	9900.11
B1ARD6	Slfn9	No	0	0	0	0	0	#DIV/0!	#DIV/0!	0	0	0	0	0	#DIV/0!	#DIV/0!	89878.5	1317.82	4985.86	32060.7	50105.3	156.282	2.19391	0	0	0	0	0	#DIV/0!	#DIV/0!	1216.48	0	1578.27	931.585	826.808	88.7528	1.94818	18912.5	46751.1	36372	34011.9	14068.5	41.3636	1.61662	0	0	0	0	0
B1ATG9	Trabd2b	No	0	0	0	0	0	#DIV/0!	#DIV/0!	0	0	0	0	0	#DIV/0!	#DIV/0!	0	0	0	0	0	#DIV/0!	#DIV/0!	0	0	0	0	0	#DIV/0!	#DIV/0!	0	0	0	0	0	#DIV/0!	#DIV/0!	0	0	0	0	0	#DIV/0!	#DIV/0!	0	0	0	0	0
B1AUE5	Pex10	No	0	0	0	0	0	#DIV/0!	#DIV/0!	0	0	0	0	0	#DIV/0!	#DIV/0!	0	0	0	0	0	#DIV/0!	#DIV/0!	0	0	0	0	0	#DIV/0!	#DIV/0!	0	27610.6	0	9203.52	15941	173.205	2.23856	31957.8	18891.7	25311.3	25386.9	6533.35	25.7351	1.41053	44110.1	37451.2	26347.7	35969.6	8973.39
B1AVY7	Kif16b	No	422302	444065	9060952	3.30911e+06	4.98126e+06	150.532	2.17763	70818.6	46484	118903	78735.1	36852.7	46.8059	1.6703	266442	0	0	88814.1	153831	173.205	2.23856	311163	5.94929e+06	1.66342e+06	2.64129e+06	2.94352e+06	111.442	2.04705	109786	141692	136766	129414	17176.4	13.2724	1.12295	160801	23697.9	24876.6	69791.9	78818.5	112.934	2.05282	2282677	3.41499e+06	3.03685e+06	2.9115e+06	576468
B1AVZ0	Uprt	No	0	0	0	0	0	#DIV/0!	#DIV/0!	0	0	0	0	0	#DIV/0!	#DIV/0!	233679	0	313156	182278	162783	89.3044	1.95087	0	0	0	0	0	#DIV/0!	#DIV/0!	0	0	0	0	0	#DIV/0!	#DIV/0!	54167.3	65871.5	0	40012.9	35142.9	87.8288	1.94364	33660.1	0	30004.5	21221.5	18469
B1AXP6	Tomm5	No	529553	401947	508969	480157	68509	14.268	1.15436	470053	488956	487299	482103	10468	2.17131	0.336722	0	92033.5	344900	145645	178591	122.621	2.08856	258900	185722	308344	250989	61692.3	24.5797	1.39058	323481	387198	241126	317268	73233.6	23.0825	1.36328	137449	113103	159324	136625	23121.6	16.9234	1.22849	128514	135812	128777	131034	4139.49
B1AY13	Usp24	No	13848.7	12868.2	0	8905.64	7728.08	86.7773	1.93841	0	0	0	0	0	#DIV/0!	#DIV/0!	17536.3	14961.3	18192.6	16896.8	1707.92	10.108	1.00466	63092.1	73582.7	47979.9	61551.6	12870.7	20.9105	1.32036	0	33766.7	15715.2	16494	16896.8	102.442	2.01048	27613.5	20538.9	26199.4	24783.9	3743.69	15.1053	1.17913	38493.2	39483.3	53343.4	43773.3	8302.72
B1AZA5	Tmem245	No	0	0	0	0	0	#DIV/0!	#DIV/0!	180932	143361	161353	161882	18791.1	11.6079	1.06475	63045.2	63946.4	93567.8	73519.8	17367.9	23.6235	1.37334	68953.5	62824.6	88230.5	73336.2	13257.9	18.0782	1.25716	105698	107379	100334	104471	3679.44	3.52199	0.546788	118671	133833	127988	126830	7646.72	6.02909	0.780252	83356.5	71676.8	69155.2	74729.5	7576.81
B1AZI6	Thoc2	No	35355.9	38709.2	31516.8	35194	3598.96	10.2261	1.00971	198468	206083	202627	202393	3813.12	1.88402	0.275086	199812	199480	182237	193843	10052.6	5.18594	0.714827	47528.3	44844.5	48164.8	46845.9	1762.22	3.76174	0.575389	249036	224627	227488	233717	13343.8	5.70938	0.756589	268553	300061	278042	282219	16163.7	5.72736	0.757954	620125	61283.9	791525	490978	381867
B1AZP2	Dlgap4	No	3663.84	3570.99	4972.36	4069.06	783.655	19.2589	1.28463	1849.04	0	2251.35	1366.8	1200.65	87.8442	1.94371	55798.6	36649.8	46653.1	46367.2	9577.61	20.656	1.31505	3906.93	3833.75	3897.29	3879.33	39.7613	1.02495	0.0107039	19307.7	8028.31	2769.01	10035	8449.97	84.205	1.92534	58631.1	58664.1	56799.9	58031.7	1066.89	1.83845	0.264453	4245.02	3284.55	4511.67	4013.74	645.425
B2RQC6	Cad	No	62917	78481.3	66109.8	69169.4	8220.86	11.8851	1.075	135620	131391	174749	147253	23905.4	16.2342	1.21043	576989	583433	561574	573998	11232	1.9568	0.291546	58277.1	54726.1	53737.9	55580.4	2387.1	4.29486	0.632949	140285	140759	145000	142015	2596.17	1.8281	0.262	411116	403233	442026	418792	20503.5	4.89588	0.689831	97443.7	90751.3	98707.8	95634.3	4275.78
B2RR83	Ythdc2	No	0	0	0	0	0	#DIV/0!	#DIV/0!	0	0	0	0	0	#DIV/0!	#DIV/0!	11261.9	10718.5	10502.8	10827.8	391.163	3.61259	0.557819	0	11298.2	0	3766.05	6522.99	173.205	2.23856	0	0	0	0	0	#DIV/0!	#DIV/0!	23655.3	18152.6	18865.8	20224.6	2992.41	14.7959	1.17014	26592	0	0	8864.02	15352.9
B2RRE7	Otud4	No	0	5043.52	40102.6	15048.7	21843.4	145.151	2.16182	13588.4	0	0	4529.48	7845.29	173.205	2.23856	13788.5	13496.8	13562.7	13616	152.966	1.12343	0.0505453	33327.4	37819.5	26379.7	32508.9	5763.7	17.7296	1.2487	13405.8	8857.63	13281.9	11848.4	2590.84	21.8665	1.33978	17436.2	14813.4	14170.8	15473.5	1729.88	11.1796	1.04843	36742.7	47450	51677.6	45290.1	7698.13
B2RSH2	Gnai1	Yes	0	0	0	0	0	#DIV/0!	#DIV/0!	146135	83621.7	174447	134734	46473.5	34.4926	1.53773	93479	126856	11725	77353.3	59235.2	76.5775	1.8841	0	0	0	0	0	#DIV/0!	#DIV/0!	90499	88374.9	87759.1	88877.6	1437.46	1.61735	0.208804	58008	59853.4	61848.3	59903.2	1920.62	3.2062	0.50599	0	0	13226.3	4408.77	7636.21
B2RUR8	Otud7b	No	0	0	0	0	0	#DIV/0!	#DIV/0!	155692	523893	16029.3	231871	262362	113.15	2.05365	34942.2	34342.5	382152	150479	200635	133.331	2.12493	5309.02	17253.9	13243.8	11935.6	6078.98	50.9314	1.70699	20054	19975.6	231688	90572.4	122209	134.93	2.13011	908666	664971	855913	809850	128212	15.8315	1.19952	17535.9	20773	19693.2	19334	1648.19
B2RWS6	Ep300	No	0	328435	0	109478	189622	173.205	2.23856	54823.4	0	336895	130573	180771	138.444	2.14128	36956.9	38378.2	32561	35965.4	3032.72	8.43233	0.925948	0	0	0	0	0	#DIV/0!	#DIV/0!	7608.29	66675	22381.3	32221.5	30738.3	95.3967	1.97953	32641.8	34600.1	33837.1	33693	987.089	2.92966	0.466817	53844.2	15150.1	66789.3	45261.2	26868.3
B2RX12	Abcc3	No	79841.4	96598.9	114547	96995.8	17356.2	17.8938	1.2527	94992.6	121887	153051	123310	29055.3	23.5628	1.37223	0	0	0	0	0	#DIV/0!	#DIV/0!	123907	133240	130094	129081	4748.06	3.67837	0.565655	550926	243199	225725	339950	182919	53.8077	1.73084	0	8349.41	66656.6	25002	36314.7	145.247	2.16211	121059	105385	116103	114182	8011.8
B2RX14	Tut4	No	0	0	0	0	0	#DIV/0!	#DIV/0!	0	0	0	0	0	#DIV/0!	#DIV/0!	31069.1	37104.6	38250	35474.6	3857.98	10.8753	1.03644	0	0	0	0	0	#DIV/0!	#DIV/0!	32527.9	10826.8	0	14451.6	16564.1	114.618	2.05925	53783.9	48846.9	49618.3	50749.7	2655.83	5.2332	0.718768	1.52584e+06	9018.93	816491	783783	758938
B2RXC1	Trappc11	No	0	0	0	0	0	#DIV/0!	#DIV/0!	0	0	0	0	0	#DIV/0!	#DIV/0!	0	0	0	0	0	#DIV/0!	#DIV/0!	86640.1	0	0	28880	50021.7	173.205	2.23856	0	0	0	0	0	#DIV/0!	#DIV/0!	59232.7	27467.5	55592.3	47430.8	17384.3	36.6519	1.5641	159347	168320	218398	182022	31820.7
B2RXS4	Plxnb2	No	363695	343944	329554	345731	17140.2	4.95765	0.695276	939660	923015	904439	922371	17619.2	1.91021	0.281081	595906	574276	637526	602569	32147	5.33499	0.727134	152330	144934	162186	153150	8655.41	5.65159	0.752171	957013	1.02543e+06	955089	979177	40067.3	4.09194	0.611929	277634	327700	314351	306561	25926.1	8.45706	0.92722	121278	150784	149178	140413	16591.4
B2RY04	Dock5	No	0	0	0	0	0	#DIV/0!	#DIV/0!	23935.9	0	36613.7	20183.2	18593.1	92.1216	1.96436	36127.1	34068.1	33452.8	34549.3	1400.56	4.0538	0.607862	0	7804.32	0	2601.44	4505.83	173.205	2.23856	18254.8	31014.6	26089.7	25119.7	6434.96	25.6171	1.40853	49346.7	50814.7	50134.1	50098.5	734.64	1.46639	0.16625	9915.9	18374.5	14155.2	14148.5	4229.3
B2RY56	Rbm25	No	28743.1	35158.4	59930.8	41277.4	16469.7	39.8999	1.60097	35725.3	54373	48477.2	46191.8	9531.6	20.6348	1.3146	234242	199757	206480	213493	18281.2	8.56292	0.932622	46318.7	44303.1	37626	42749.3	4549.93	10.6433	1.02708	42312	31386	51209.3	41635.8	9928.93	23.8471	1.37744	186170	181339	169603	179037	8519.9	4.75873	0.677491	55465.6	72142.2	39713.5	55773.8	16216.5
B5TVM2	Ildr2	No	0	494250	0	164750	285355	173.205	2.23856	104520	109058	103539	105706	2943.97	2.78507	0.444836	24994.4	22729.9	116805	54843.1	53672.6	97.8656	1.99063	0	239207	0	79735.8	138106	173.205	2.23856	105827	101704	102405	103312	2206.1	2.13537	0.329472	77295.6	108789	57457	81180.6	25885.8	31.8867	1.50361	0	0	0	0	0
B5X0G2	Mup17	No	25766158	24712746	23504526	2.46611e+07	1.1317e+06	4.589	0.661718	0	0	0	0	0	#DIV/0!	#DIV/0!	0	0	0	0	0	#DIV/0!	#DIV/0!	25091112	24889298	25718094	2.52328e+07	432192	1.71281	0.23371	0	0	0	0	0	#DIV/0!	#DIV/0!	0	0	0	0	0	#DIV/0!	#DIV/0!	27007318	28014218	27513540	27511692	503453
B7ZMP1	Xpnpep3	No	31781.5	45903.9	53500.2	43728.5	11021.6	25.2045	1.40148	274319	295513	272860	280897	12678.4	4.51354	0.654518	56009.2	41473.3	50989.9	49490.8	7382.96	14.9179	1.17371	105025	107375	107456	106619	1380.64	1.29493	0.112247	253534	233043	252201	246259	11464.9	4.65564	0.667979	65642.2	59207.7	43480.9	56110.3	11400.7	20.3184	1.30789	250341	244336	218027	237568	17186.9
B8ZXI1	Qtrt2	No	0	0	0	0	0	#DIV/0!	#DIV/0!	28482.4	60102.8	39853.5	42812.9	16016.6	37.4106	1.57299	25370.2	9045.21	17906.6	17440.7	8172.45	46.8586	1.67079	0	0	0	0	0	#DIV/0!	#DIV/0!	42351.4	0	39548.1	27299.8	23683.9	86.7546	1.93829	36691.8	29928.7	28269.9	31630.1	4461.3	14.1046	1.14936	0	0	0	0	0
B9EHT4	Clip3	No	0	0	0	0	0	#DIV/0!	#DIV/0!	12898.8	0	0	4299.59	7447.1	173.205	2.23856	0	0	0	0	0	#DIV/0!	#DIV/0!	0	0	0	0	0	#DIV/0!	#DIV/0!	26597.5	23046.1	26553.3	25399	2037.79	8.02312	0.904343	0	18561.7	19560.7	12707.5	11016.3	86.6917	1.93798	0	0	0	0	0
B9EJ80	Pdzd8	No	16409.4	190654	377713	194925	180690	92.6968	1.96706	280017	355817	270512	302115	46749.1	15.4739	1.1896	59377.2	78620.1	78946.3	72314.6	11205.3	15.4952	1.1902	45640.1	118854	23054.8	62516.4	50079.8	80.1067	1.90367	395826	374061	378802	382896	11445.9	2.98929	0.475569	89987.2	84116.8	80079.5	84727.8	4981.99	5.88	0.769377	40140.8	37168.5	36420	37909.7	1968.05
B9EJ86	Osbpl8	No	83187.9	188910	90948.2	121015	58926.5	48.6934	1.68747	428916	376071	363948	389645	34545.7	8.86595	0.947725	696509	715761	692871	701714	12300.7	1.75295	0.24377	166330	151184	172233	163249	10857.7	6.65101	0.822888	381860	351471	347627	360319	18753.2	5.20462	0.716389	530797	543837	514159	529598	14874.8	2.80871	0.448506	94979.8	94688.5	103417	97695.1	4957.43
B9EJR8	Dnaaf5	No	0	0	0	0	0	#DIV/0!	#DIV/0!	0	0	0	0	0	#DIV/0!	#DIV/0!	55841.3	49967.9	50125.9	51978.4	3346.35	6.43796	0.808748	0	0	0	0	0	#DIV/0!	#DIV/0!	0	27924	21549.7	16491.2	14633.1	88.7327	1.94808	39695.4	30519	29661.4	33291.9	5562.14	16.7072	1.2229	34380	28812	34319.4	32503.8	3197.34
B9EKI3	Tmf1	No	0	0	0	0	0	#DIV/0!	#DIV/0!	101843	102910	0	68250.8	59109.4	86.6061	1.93755	13490.7	63718.9	16382.3	31197.3	28201.7	90.3978	1.95616	0	0	0	0	0	#DIV/0!	#DIV/0!	188611	169822	194064	184166	12717.6	6.90553	0.839197	28123.3	54733.1	15967	32941.2	19827	60.1892	1.77952	15378.2	20664.7	15526.5	17189.8	3010.29
B9EKR1	Ptprz1	No	0	0	0	0	0	#DIV/0!	#DIV/0!	45246.6	0	69798.8	38348.5	35407	92.3296	1.96534	4134.85	0	0	1378.28	2387.26	173.205	2.23856	0	0	0	0	0	#DIV/0!	#DIV/0!	53925.6	64116.7	50565.3	56202.5	7056.78	12.556	1.09885	0	0	0	0	0	#DIV/0!	#DIV/0!	0	0	0	0	0
C0HK79;C0HK80	Arxes1;Arxes2	No	0	2278985	0	759662	1.31577e+06	173.205	2.23856	326962	138842	335478	267094	111151	41.615	1.61925	548941	10708.3	516313	358654	301771	84.1399	1.925	0	0	0	0	0	#DIV/0!	#DIV/0!	132303	136151	132426	133627	2187.36	1.63692	0.214027	34465.5	24676.8	12446	23862.8	11032.3	46.2322	1.66494	0	0	0	0	0
C0HKD8;C0HKD9	Mfap1a;Mfap1b	No	0	0	0	0	0	#DIV/0!	#DIV/0!	34568.5	47379.8	41225.8	41058	6407.3	15.6055	1.19328	111580	111601	109690	110957	1097.28	0.988925	-0.00483661	19848.1	22105.7	16311.8	19421.9	2920.37	15.0365	1.17715	42536	27060.5	37762.6	35786.4	7924.77	22.1447	1.34527	91380.2	97872.8	87373	92208.7	5298.71	5.74644	0.759399	20334.2	19370.5	21769.3	20491.4	1207.11
C0HKE1;C0HKE2;C0HKE3;C0HKE4;C0HKE5;C0HKE6;C0HKE7;C0HKE8;C0HKE9;Q8BFU2;Q8CGP5;Q8CGP6;Q8CGP7	Hist1h2ab;Hist1h2ac;Hist1h2ad;Hist1h2ae;Hist1h2ag;Hist1h2ai;Hist1h2an;Hist1h2ao;Hist1h2ap;Hist3h2a;Hist1h2af;Hist1h2ah;Hist1h2ak	No	0	97211.8	0	32403.9	56125.2	173.205	2.23856	0	0	346366	115455	199975	173.205	2.23856	1.08116e+06	1.34154e+06	1.11653e+06	1.17974e+06	141229	11.9712	1.07814	0	0	0	0	0	#DIV/0!	#DIV/0!	642203	0	188147	276783	330149	119.281	2.07657	11478.3	15132.6	13421	13343.9	1828.37	13.7019	1.13678	0	0	0	0	0
C0HKG5;C0HKG6	Rnaset2a;Rnaset2b	No	155746	64689.9	21436.5	80624.2	68558	85.034	1.92959	126003	107621	108012	113879	10501.7	9.22178	0.964815	37649.5	1108.16	0	12919.2	21424.2	165.832	2.21967	100789	67145.2	106766	91566.8	21359.8	23.327	1.36786	99307.8	96796.1	97255	97786.3	1337.47	1.36775	0.136006	38769.5	73819.2	90757.2	67781.9	26514.5	39.1173	1.59237	81851.7	97838.8	60471.9	80054.1	18748.2
D0QMC3	Mndal	No	0	0	0	0	0	#DIV/0!	#DIV/0!	255597	238265	217502	237121	19073.7	8.04384	0.905463	350655	372474	134789	285973	131383	45.9424	1.66221	0	0	0	0	0	#DIV/0!	#DIV/0!	233553	234024	222295	229957	6640.06	2.88752	0.460525	248760	269006	260034	259267	10144.5	3.91277	0.592485	11417.3	31589.9	20633.5	21213.5	10098.8
D2EAC2	Zbed6	No	0	0	0	0	0	#DIV/0!	#DIV/0!	0	0	0	0	0	#DIV/0!	#DIV/0!	16587.9	11141.2	11392.9	13040.7	3074.53	23.5765	1.37248	0	0	0	0	0	#DIV/0!	#DIV/0!	0	0	0	0	0	#DIV/0!	#DIV/0!	20558.6	19571.7	21801	20643.8	1117.06	5.41114	0.733289	0	0	0	0	0
D3YVF0	Akap5	No	0	0	0	0	0	#DIV/0!	#DIV/0!	174046	166444	169985	170158	3803.94	2.23553	0.349381	97646	105657	102290	101865	4022.67	3.94904	0.596491	0	0	0	0	0	#DIV/0!	#DIV/0!	173641	169714	182602	175319	6605.77	3.76785	0.576094	96344.7	102745	104154	101081	4161.76	4.11725	0.614608	127028	0	208252	111760	104962
D3YX43	Vsig10	No	0	0	0	0	0	#DIV/0!	#DIV/0!	0	0	95674.5	31891.5	55237.7	173.205	2.23856	0	0	0	0	0	#DIV/0!	#DIV/0!	0	0	0	0	0	#DIV/0!	#DIV/0!	144750	200934	151082	165589	30772.9	18.584	1.26914	0	0	141556	47185.2	81727.2	173.205	2.23856	0	0	0	0	0
D3YXK2	Safb	No	165941	183848	205647	185145	19884.7	10.74	1.03101	197054	205581	214360	205665	8653.1	4.20737	0.624011	460176	398829	376235	411747	43435.7	10.5491	1.02322	340598	368070	331949	346872	18860	5.43716	0.735372	277104	262259	252399	263921	12436.2	4.7121	0.673215	645243	737062	757500	713268	59791.2	8.3827	0.923384	232472	231127	242900	235500	6444.08
D3YYU8	Obsl1	No	0	1136586	1.17054e+06	769044	666228	86.6307	1.93767	818587	35015	0	284534	462835	162.664	2.21129	183749	152196	191630	175858	20867.9	11.8663	1.07432	750295	716054	723211	729853	18060.8	2.47458	0.393501	51197.9	85949.1	54835.6	63994.2	19100.3	29.8469	1.4749	163763	169470	180603	171279	8564.89	5.00056	0.699019	413549	396745	385095	398463	14304.5
D3YZG8	Mthfd2l	No	0	0	0	0	0	#DIV/0!	#DIV/0!	0	0	0	0	0	#DIV/0!	#DIV/0!	0	0	0	0	0	#DIV/0!	#DIV/0!	0	0	0	0	0	#DIV/0!	#DIV/0!	12660.5	21121.4	0	11260.6	10630.1	94.4002	1.97497	34840.2	32424.4	35368.9	34211.2	1569.82	4.58862	0.661682	0	0	0	0	0
D3YZP9	Ccdc6	No	0	0	0	0	0	#DIV/0!	#DIV/0!	0	0	0	0	0	#DIV/0!	#DIV/0!	175852	131310	111397	139520	33002.9	23.6546	1.37392	0	0	0	0	0	#DIV/0!	#DIV/0!	0	0	200995	66998.5	116045	173.205	2.23856	91630.3	197833	273592	187685	91404.5	48.701	1.68754	29623.1	30849.2	55979.6	38817.3	14875.6
D3Z2R5	Selenon	No	0	0	0	0	0	#DIV/0!	#DIV/0!	64031.1	153672	167372	128358	56128.4	43.728	1.64076	35191.5	30992.7	40893.4	35692.5	4969.31	13.9226	1.14372	0	0	0	0	0	#DIV/0!	#DIV/0!	59797	99322.3	56057.3	71725.6	23972.5	33.4226	1.52404	59080.7	35650.6	34420.8	43050.7	13896	32.2783	1.50891	0	14270.9	0	4756.95	8239.28
D3Z5L6	Slc18b1	No	0	0	0	0	0	#DIV/0!	#DIV/0!	76300.6	87967.6	74646.9	79638.4	7260.61	9.11698	0.959851	0	0	0	0	0	#DIV/0!	#DIV/0!	0	0	0	0	0	#DIV/0!	#DIV/0!	99211.9	128906	118940	115686	15112.2	13.0631	1.11605	0	0	9079.94	3026.65	5242.3	173.205	2.23856	0	0	0	0	0
D3Z7P3	Gls	No	0	68966.2	72891.8	47286	40997.9	86.702	1.93803	885112	879657	906449	890406	14158.7	1.59014	0.201436	450814	489237	475224	471758	19444.5	4.1217	0.615076	0	0	0	0	0	#DIV/0!	#DIV/0!	1.00116e+06	1.01087e+06	946746	986258	34560.5	3.5042	0.544589	377345	337615	361109	358690	19975.2	5.56894	0.745773	153195	19194.2	34135.5	68841.6	73433.2
E0CYR6;Q9JIY8	Nat8f7;Nat8f3	No	0	0	294461	98153.8	170007	173.205	2.23856	0	0	0	0	0	#DIV/0!	#DIV/0!	0	0	0	0	0	#DIV/0!	#DIV/0!	138246	165071	136084	146467	16147.8	11.0249	1.04238	0	0	47439.5	15813.2	27389.2	173.205	2.23856	0	72140.2	3518.3	25219.5	40672.6	161.274	2.20757	148161	116922	135019	133367	15684.8
E1U8D0	Soga1	No	0	0	0	0	0	#DIV/0!	#DIV/0!	0	0	0	0	0	#DIV/0!	#DIV/0!	246809	274908	289778	270498	21821.6	8.06719	0.906722	0	0	0	0	0	#DIV/0!	#DIV/0!	0	0	0	0	0	#DIV/0!	#DIV/0!	0	0	0	0	0	#DIV/0!	#DIV/0!	0	0	0	0	0
E2JF22	Piezo1	No	0	0	0	0	0	#DIV/0!	#DIV/0!	136892	132314	116742	128649	10563.2	8.21083	0.914387	57614.6	65875.4	68535.2	64008.4	5694.65	8.89673	0.94923	0	0	0	0	0	#DIV/0!	#DIV/0!	144235	138600	130305	137713	7007.33	5.08835	0.706577	61729	66683.7	62993.1	63801.9	2574.46	4.03508	0.605852	0	31733.9	258241	96658.4	140832
E9PV24	Fga	No	863518	859621	930072	884404	39597.5	4.47731	0.651017	49867.7	0	0	16622.6	28791.2	173.205	2.23856	1.04179e+06	1042661	0	694818	601730	86.6026	1.93753	767123	764025	906791	812646	81546.5	10.0347	1.0015	50478.8	168657	53772.7	90969.6	67299.6	73.9803	1.86912	4873.93	39746.6	7487.71	17369.4	19423.3	111.824	2.04854	650120	661042	565659	625607	52202.6
E9PV87	Talpid3	No	0	0	0	0	0	#DIV/0!	#DIV/0!	0	0	11415.6	3805.19	6590.78	173.205	2.23856	0	0	0	0	0	#DIV/0!	#DIV/0!	0	0	0	0	0	#DIV/0!	#DIV/0!	7266.66	0	0	2422.22	4195.41	173.205	2.23856	13699.2	18435.7	15086.2	15740.4	2435.09	15.4704	1.1895	0	0	0	0	0
E9PVA8	Gcn1	No	75781.8	81470	83317.4	80189.7	3927.53	4.8978	0.690001	95302.2	100161	115458	103641	10518.8	10.1493	1.00644	105356	95254.4	92219.1	97609.7	6877.68	7.0461	0.847949	112149	107340	107940	109143	2620.76	2.40121	0.38043	116504	111924	115709	114712	2447.44	2.13355	0.329103	225110	183582	187464	198719	22938	11.543	1.06232	110370	112880	115688	112979	2660.04
E9PVB5	Ttc17	No	0	0	0	0	0	#DIV/0!	#DIV/0!	48768	13698.3	45766.2	36077.5	19439	53.8812	1.73144	21154	28303.2	28425.2	25960.8	4163.28	16.0368	1.20512	0	0	0	0	0	#DIV/0!	#DIV/0!	19457.9	57457.1	40925.4	39280.1	19052.9	48.5053	1.68579	17670.1	13596.2	17215.3	16160.5	2232.39	13.8139	1.14032	3313.97	0	0	1104.66	1913.32
E9PVX6	Mki67	No	0	0	0	0	0	#DIV/0!	#DIV/0!	75074.2	81591.3	78482.6	78382.7	3259.73	4.15874	0.618961	161018	250442	227235	212898	46403.5	21.7961	1.33838	0	0	0	0	0	#DIV/0!	#DIV/0!	75803.8	83718.7	82969.6	80830.7	4369.49	5.40573	0.732854	167051	185306	177273	176543	9149.69	5.18268	0.714555	38020.1	4352.19	79267.5	40546.6	37521.5
E9PW74	Gimd1	No	26865.4	26571	28732.5	27389.6	1172.24	4.27985	0.631429	0	0	0	0	0	#DIV/0!	#DIV/0!	0	0	0	0	0	#DIV/0!	#DIV/0!	22803.9	34516.4	27372.7	28231	5903.26	20.9106	1.32037	0	0	0	0	0	#DIV/0!	#DIV/0!	0	0	0	0	0	#DIV/0!	#DIV/0!	33129.8	37224.5	35380.9	35245	2050.75
E9PY46	Ift140	No	0	0	0	0	0	#DIV/0!	#DIV/0!	0	0	0	0	0	#DIV/0!	#DIV/0!	0	0	0	0	0	#DIV/0!	#DIV/0!	0	256056	0	85352.1	147834	173.205	2.23856	0	0	0	0	0	#DIV/0!	#DIV/0!	0	0	0	0	0	#DIV/0!	#DIV/0!	0	0	0	0	0
E9PYH6	Setd1a	No	0	0	0	0	0	#DIV/0!	#DIV/0!	0	0	0	0	0	#DIV/0!	#DIV/0!	231846	283627	263235	259569	26084.7	10.0492	1.00213	0	0	0	0	0	#DIV/0!	#DIV/0!	227123	48962.9	106026	127371	90977.9	71.4277	1.85387	137687	136946	154993	143209	10211.9	7.13082	0.85314	224828	232290	219229	225449	6552.63
E9PYK3	Parp4	No	0	73023.7	75290.2	49438	42829.5	86.6329	1.93768	0	0	0	0	0	#DIV/0!	#DIV/0!	26609.3	24366.8	23470.8	24815.6	1616.7	6.51486	0.813905	53122.8	38297.4	54443.3	48621.2	8964.97	18.4384	1.26572	25212.6	0	0	8404.2	14556.5	173.205	2.23856	37238.8	32052.8	33750.4	34347.3	2644.03	7.69792	0.886373	53284.6	60223.2	59426.2	57644.7	3796.88
E9PYL2	Prr12	No	0	0	0	0	0	#DIV/0!	#DIV/0!	0	0	0	0	0	#DIV/0!	#DIV/0!	10983.1	5294.66	0	5425.94	5492.75	101.231	2.00532	2.20157e+06	0	2.28453e+06	1.49537e+06	1.29569e+06	86.647	1.93775	0	0	0	0	0	#DIV/0!	#DIV/0!	45446.9	1.09217e+06	33808.9	390476	607715	155.634	2.19211	0	0	0	0	0
E9PZJ8	Ascc3	No	0	0	6010.31	2003.44	3470.05	173.205	2.23856	5035.91	29618.5	35454.7	23369.7	16143.4	69.0786	1.83934	38309.6	69378.5	27308.2	44998.8	21818.2	48.4863	1.68562	21403.4	18745.9	25313.4	21820.9	3303.56	15.1395	1.18011	16888.6	13399.9	16301.7	15530.1	1868.01	12.0283	1.08021	37189.6	34141.5	32034.9	34455.3	2591.63	7.52171	0.876317	36075.7	28241.9	28946.7	31088.1	4333.72
E9PZM4	Chd2	No	140765	0	11977.7	50914.2	78043.2	153.284	2.1855	75185	160092	121763	119013	42520.1	35.7272	1.553	99656.6	111556	111010	107408	6718.04	6.25472	0.796208	64331.3	0	57860.9	40730.7	35421.9	86.966	1.93935	128776	152464	94657.5	125299	29059.5	23.1921	1.36534	193366	218777	239603	217249	23156.5	10.659	1.02772	27710.2	39091.4	0	22267.2	20106.1
E9Q1P8	Irf2bp2	No	38708.5	0	0	12902.8	22348.4	173.205	2.23856	0	0	0	0	0	#DIV/0!	#DIV/0!	67825.6	69658.7	81916.2	73133.5	7661.09	10.4755	1.02017	8790.8	9246.79	6439.27	8158.95	1506.64	18.4661	1.26638	0	400629	400898	267176	231381	86.6026	1.93753	62569.6	64307.4	60050	62309	2140.65	3.43554	0.535995	20010.5	18999.2	17558	18855.9	1232.51
E9Q394	Akap13	No	0	0	0	0	0	#DIV/0!	#DIV/0!	0	0	0	0	0	#DIV/0!	#DIV/0!	0	0	0	0	0	#DIV/0!	#DIV/0!	0	51139.6	0	17046.5	29525.5	173.205	2.23856	31409.1	51235	47708.3	43450.8	10576.4	24.3411	1.38634	41085	37933.3	41819	40279.1	2064.4	5.12524	0.709714	40922.5	49711.9	30665.7	40433.4	9532.54
E9Q3C1	C2cd2	No	242573	391218	198964	277585	100796	36.3117	1.56005	103907	127009	74150.1	101689	26499.3	26.0592	1.41596	0	0	0	0	0	#DIV/0!	#DIV/0!	221103	226230	190608	212647	19257.7	9.0562	0.956946	109384	119728	111015	113376	5561.41	4.90529	0.690665	10483.3	0	0	3494.44	6052.54	173.205	2.23856	283637	276053	276956	278882	4142.66
E9Q3L2	Pi4ka	No	16290.9	122961	20128.1	53126.6	60508.7	113.895	2.05651	40302.3	0	0	13434.1	23268.5	173.205	2.23856	82655.4	0	14827.5	32494.3	44068.9	135.62	2.13232	110080	108491	115520	111364	3686.03	3.3099	0.519814	36008.6	41772.1	44602.7	40794.5	4379.64	10.7359	1.03084	21017.5	39105.8	23473.4	27865.6	9811.47	35.21	1.54667	83738.9	81738.6	62630.6	76036.1	11652.4
E9Q3S4	Map3k19	No	2.11533e+06	1.70225e+06	1.62663e+06	1.81474e+06	263051	14.4953	1.16123	6705530	7196082	6498216	6.79994e+06	358385	5.27041	0.721844	6.89954e+06	5951917	6.74218e+06	6.53121e+06	507815	7.7752	0.890712	2.43626e+06	2.80633e+06	2.61338e+06	2.61866e+06	185094	7.06829	0.849314	6906973	6651951	6.51079e+06	6.6899e+06	200801	3.00155	0.477346	9537022	8.19475e+06	7871435	8.5344e+06	883215	10.3489	1.01489	2572815	2.436e+06	2.16191e+06	2390244	209239
E9Q414	Apob	Yes	876648	756604	813285	815512	60053.4	7.36389	0.867107	89454.5	93071	914245	365590	475152	129.969	2.11384	626407	646557	768548	680504	76911.3	11.3021	1.05316	290353	526146	310706	375735	130657	34.7736	1.54125	127786	317412	146861	197353	104410	52.9054	1.7235	684045	654116	670106	669422	14976.5	2.23723	0.349711	335124	343944	318062	332377	13157.7
E9Q4F7	Ankrd11	No	0	0	0	0	0	#DIV/0!	#DIV/0!	0	0	0	0	0	#DIV/0!	#DIV/0!	0	0	0	0	0	#DIV/0!	#DIV/0!	0	0	0	0	0	#DIV/0!	#DIV/0!	0	0	0	0	0	#DIV/0!	#DIV/0!	0	34809.2	0	11603.1	20097.1	173.205	2.23856	0	0	0	0	0
E9Q4N7	Arid1b	No	10311.5	14474.6	17072.2	13952.8	3410.46	24.4429	1.38815	37592.9	37916.3	47508.7	41006	5633.83	13.7391	1.13796	48350.9	38075.2	38237.3	41554.5	5886.45	14.1656	1.15124	94522.2	44220.8	60213.9	66319	25700.4	38.7528	1.5883	37863.5	33034	257586	109494	128274	117.151	2.06875	72078.1	64090.4	81235.3	72467.9	8579.07	11.8384	1.07329	39762.5	35148.4	30730.2	35213.7	4516.5
E9Q4Z2	Acacb	No	237621	207075	257997	234231	25629.8	10.9421	1.0391	0	0	1.39178e+06	463928	803547	173.205	2.23856	593244	1.61273e+06	2.67841e+06	1.62813e+06	1.04267e+06	64.0409	1.80646	212823	214955	182932	203570	17905	8.79551	0.944261	0	0	203466	67822.1	117471	173.205	2.23856	41495.9	678262	51584.7	257114	364760	141.867	2.15188	253267	217394	268764	246475	26349.7
E9Q555	Rnf213	No	104642	80808.3	88191.2	91213.7	12200.7	13.3759	1.12632	67244.1	63829.4	71606.6	67560	3898.26	5.77006	0.761181	167610	161597	154565	161257	6528.99	4.04881	0.607327	43397.2	39311.9	43068.2	41925.7	2269.66	5.41351	0.733479	91837	72196	79643.9	81225.6	9915.57	12.2074	1.08662	335563	303785	292034	310461	22519.4	7.25355	0.860551	35802.4	38536.5	39085.6	37808.2	1758.57
E9Q557	Dsp	No	602172	196646	579427	459415	227849	49.5955	1.69544	0	0	87672.4	29224.1	50617.7	173.205	2.23856	1.04244e+06	812274	901960	918891	116013	12.6253	1.10124	195915	162033	179552	179167	16944.5	9.45741	0.975772	0	0	124243	41414.4	71731.8	173.205	2.23856	208002	0	0	69334.1	120090	173.205	2.23856	143486	143845	131776	139702	6866.78
E9Q5C9	Nolc1	No	85416.1	87671.5	92825.1	88637.6	3797.77	4.28461	0.631911	369477	336816	369947	358746	18993.7	5.29445	0.723821	818672	942976	821003	860884	71103.8	8.2594	0.916949	146070	166754	180823	164549	17481	10.6236	1.02627	380638	350297	348001	359645	18216.2	5.06505	0.704583	841861	829741	774394	815332	35967.4	4.41138	0.644575	205829	202152	212966	206982	5498.65
E9Q5F9	Setd2	No	0	0	0	0	0	#DIV/0!	#DIV/0!	0	0	0	0	0	#DIV/0!	#DIV/0!	14425.8	12581.3	9956.81	12321.3	2245.82	18.2272	1.26072	0	0	0	0	0	#DIV/0!	#DIV/0!	0	0	0	0	0	#DIV/0!	#DIV/0!	9526.93	10990	14711.2	11742.7	2672.87	22.7619	1.35721	5919.77	3253.02	11779.6	6984.12	4361.79
E9Q5G3	Kif23	No	0	0	0	0	0	#DIV/0!	#DIV/0!	107902	129035	139476	125471	16086.1	12.8205	1.10791	84054	50822.9	93502.2	76126.4	22416.8	29.4469	1.46904	0	0	0	0	0	#DIV/0!	#DIV/0!	145816	133008	139306	139377	6404.51	4.59511	0.662296	71674.4	95185.4	72912.5	79924.1	13231.2	16.5547	1.21892	0	0	0	0	0
E9Q5K9	Ythdc1	No	0	0	0	0	0	#DIV/0!	#DIV/0!	2045193	0	0	681731	1.18079e+06	173.205	2.23856	108642	114483	129109	117411	10543.3	8.97982	0.953268	1.67879e+06	167074	941237	929032	755930	81.3675	1.91045	4698928	5.905e+06	110570	3.5715e+06	3.05732e+06	85.6032	1.93249	89265.1	101146	242242	144218	85099.1	59.0074	1.77091	13195.4	31938.9	51984.7	32373	19398.3
E9Q634	Myo1e	No	34014.1	43181.2	47725.9	41640.4	6984.53	16.7735	1.22462	44095.1	42750.3	41936	42927.1	1090.35	2.54	0.404834	54364.3	44199.5	47376	48646.6	5200.2	10.6897	1.02897	81055.5	77447.2	73727.3	77410	3664.24	4.73355	0.675187	55806.9	48990.1	53709.5	52835.5	3491.41	6.60808	0.820075	67419.6	53494.1	57900.9	59604.9	7117.39	11.941	1.07704	92192.5	84007.4	82848.4	86349.4	5093.35
E9Q6B2	Ccdc85c	No	0	0	0	0	0	#DIV/0!	#DIV/0!	0	0	0	0	0	#DIV/0!	#DIV/0!	10700.3	0	12158.8	7619.69	6639.02	87.1297	1.94017	0	0	0	0	0	#DIV/0!	#DIV/0!	20146.2	25118.1	0	15088.1	13301	88.1559	1.94525	16716.3	12988.2	15165.1	14956.5	1872.78	12.5215	1.09766	0	15488.1	0	5162.71	8942.08
E9Q6J5	Bod1l	No	0	12971.6	15153.4	9375	8191.95	87.3807	1.94142	21911.5	20093.7	20522.8	20842.7	950.158	4.55872	0.658842	72613.9	80172.5	80898.6	77895	4587.92	5.88988	0.770106	28820.5	0	41195.7	23338.7	21137.9	90.5699	1.95698	19914.9	21471	19472.6	20286.1	1049.64	5.17418	0.713841	54607.6	45887.9	60851	53782.2	7515.59	13.9741	1.14532	5204.45	5509.79	3886.64	4866.96	862.599
E9Q735	Ube4a	No	114397	137778	167628	139935	26681.1	19.0669	1.28028	76970.7	120843	96037.1	97950.2	21998.6	22.4589	1.35139	146790	108467	80462.1	111906	33297.4	29.7547	1.47356	175506	188484	171854	178615	8739.98	4.8932	0.689593	64676.3	79298.4	70268	71414.2	7378.12	10.3314	1.01416	52313.8	66485.6	66683.3	61827.6	8239.81	13.3271	1.12473	134238	127797	124752	128929	4843.17
E9Q784	Zc3h13	No	0	0	0	0	0	#DIV/0!	#DIV/0!	0	0	0	0	0	#DIV/0!	#DIV/0!	0	93648.8	91199.2	61616	53375.1	86.6254	1.93765	67809.4	0	60938.3	42915.9	37324.7	86.9718	1.93938	1997.71	38182.8	58291.9	32824.1	28527.1	86.9089	1.93906	61556.1	43059.8	69010.4	57875.4	13361.1	23.086	1.36335	62787.5	0	23688.8	28825.4	31707.3
E9Q7D5	Arhgef5	No	0	0	0	0	0	#DIV/0!	#DIV/0!	0	0	0	0	0	#DIV/0!	#DIV/0!	0	0	14438.3	4812.78	8335.97	173.205	2.23856	0	0	0	0	0	#DIV/0!	#DIV/0!	17751.9	0	15207.6	10986.5	9599.25	87.3732	1.94138	19544.1	25631.6	24822	23332.6	3305.83	14.1683	1.15132	8103.77	8498	9092.58	8564.78	497.776
E9Q7E2	Arid2	No	0	0	0	0	0	#DIV/0!	#DIV/0!	0	0	0	0	0	#DIV/0!	#DIV/0!	27262.9	23831.3	17298.1	22797.4	5062.25	22.2053	1.34646	0	0	0	0	0	#DIV/0!	#DIV/0!	0	0	27162	9054	15682	173.205	2.23856	33354.2	32091.4	29082.5	31509.3	2194.5	6.96461	0.842897	0	0	0	0	0
E9Q7G0	Numa1	No	89212.1	68307.9	99817.4	85779.1	16032.8	18.6908	1.27163	58157.2	37397.1	28977.2	41510.5	15018.6	36.1802	1.55847	130970	157090	143761	143940	13060.7	9.07367	0.957783	44585.7	42006.5	91426.1	59339.5	27817.8	46.879	1.67098	49288.2	48852	41777.3	46639.2	4216.16	9.03995	0.956166	143331	170876	169390	161199	15491.8	9.6104	0.982741	28853.6	32375	29968.9	30399.2	1799.71
E9Q7X6	Heg1	No	0	0	0	0	0	#DIV/0!	#DIV/0!	163848	171989	166298	167378	4176.51	2.49526	0.397115	19373.5	0	14467.3	11280.3	10072.3	89.2913	1.95081	0	0	0	0	0	#DIV/0!	#DIV/0!	183474	185366	186682	185174	1612.69	0.870903	-0.0600301	32189.6	48118.7	35067	38458.4	8488.83	22.0727	1.34386	0	334953	0	111651	193385
E9Q8D0	Dnajc21	No	0	0	0	0	0	#DIV/0!	#DIV/0!	0	0	0	0	0	#DIV/0!	#DIV/0!	0	0	0	0	0	#DIV/0!	#DIV/0!	0	0	0	0	0	#DIV/0!	#DIV/0!	0	0	0	0	0	#DIV/0!	#DIV/0!	26136.3	37819	35115.7	33023.6	6115.85	18.5196	1.26763	0	44194.8	0	14731.6	25515.9
E9Q9A9	Oas2	No	0	0	0	0	0	#DIV/0!	#DIV/0!	120534	112032	114857	115807	4330.18	3.73912	0.572769	387450	0	0	129150	223694	173.205	2.23856	0	0	2.27193e+06	757309	1.3117e+06	173.205	2.23856	192119	187383	169135	182879	12135.5	6.6358	0.821893	368648	60700.1	253766	227705	155619	68.3425	1.83469	0	0	0	0	0
E9QAG8	Znf431	No	0	0	0	0	0	#DIV/0!	#DIV/0!	0	0	0	0	0	#DIV/0!	#DIV/0!	7985.97	11404.1	0	6463.37	5852.55	90.5495	1.95689	0	0	0	0	0	#DIV/0!	#DIV/0!	0	0	0	0	0	#DIV/0!	#DIV/0!	10763.2	11849.5	11181.5	11264.7	547.946	4.86427	0.687017	0	0	0	0	0
E9QAM5	Helz2	No	63783.7	45319.9	37026.6	48710.1	13696.9	28.1192	1.449	26298.3	26543.4	23832.1	25558	1499.63	5.86756	0.768457	42087.9	33190.9	39019.1	38099.3	4519.22	11.8617	1.07415	61677.8	57474.4	61011.6	60054.6	2259.18	3.76188	0.575405	28784.2	30992.5	29439.7	29738.8	1134.13	3.81364	0.581339	42011.2	40620	45734.1	42788.5	2644.17	6.17964	0.790963	52922.2	51552.5	54609.8	53028.2	1531.37
E9QAT4	Sec16a	No	328438	100898	97934.6	175757	132234	75.2371	1.87643	70533.3	62773.2	0	44435.5	38677.4	87.0416	1.93973	35473.5	66208.6	51795.6	51159.2	15377.4	30.0579	1.47796	98242	101537	97332.6	99037.2	2212.18	2.23368	0.349022	21813	29236.2	37221.3	29423.5	7705.86	26.1895	1.41813	67458	71324.2	65567.3	68116.5	2934.39	4.30789	0.634265	185276	188555	177946	183926	5431.57
ENSEMBL:ENSBTAP00000006074;Q9R0G6	(Bos;Comp	No	0	0	0	0	0	#DIV/0!	#DIV/0!	0	0	0	0	0	#DIV/0!	#DIV/0!	0	0	0	0	0	#DIV/0!	#DIV/0!	0	0	0	0	0	#DIV/0!	#DIV/0!	0	0	0	0	0	#DIV/0!	#DIV/0!	22492.5	24957.6	26825.5	24758.5	2173.35	8.77819	0.943405	0	0	0	0	0
ENSEMBL:ENSBTAP00000007350	(Bos	No	0	0	0	0	0	#DIV/0!	#DIV/0!	586158	691513	613047	630239	54741	8.68574	0.938807	98433.3	72981.2	124020	98478	25519.2	25.9136	1.41353	0	0	0	0	0	#DIV/0!	#DIV/0!	721221	743500	707387	724036	18220.4	2.5165	0.400797	56171.8	47809.2	50369.5	51450.2	4284.72	8.32791	0.920536	0	0	0	0	0
ENSEMBL:ENSBTAP00000016046	(Bos	No	0	0	0	0	0	#DIV/0!	#DIV/0!	63279.2	81922.5	125704	90301.8	32044.7	35.4863	1.55006	178964	174693	164500	172719	7431.04	4.30239	0.63371	0	0	0	0	0	#DIV/0!	#DIV/0!	86759.5	77937.7	81080.4	81925.9	4471.23	5.45765	0.737006	318298	292336	294490	301708	14407.6	4.77534	0.679005	0	0	28036.7	9345.55	16187
ENSEMBL:ENSBTAP00000018229;Q3MHN5	(Bos;SWISS-PROT:Q3MHN5	No	0	0	0	0	0	#DIV/0!	#DIV/0!	46191.6	0	38614.8	28268.8	24772.9	87.6333	1.94267	91865.2	57706.6	45151.5	64907.8	24175.1	37.2453	1.57107	0	0	0	0	0	#DIV/0!	#DIV/0!	57933.2	53422.2	41241.9	50865.8	8634.31	16.9747	1.2298	85995.2	71389.1	62510.1	73298.1	11858.4	16.1783	1.20893	492946	469859	446562	469789	23192.2
ENSEMBL:ENSBTAP00000018574	(Bos	No	0	0	0	0	0	#DIV/0!	#DIV/0!	0	0	0	0	0	#DIV/0!	#DIV/0!	132726	0	0	44241.9	76629.2	173.205	2.23856	0	0	0	0	0	#DIV/0!	#DIV/0!	0	20857.3	0	6952.44	12042	173.205	2.23856	52072.7	61092.1	55995.9	56386.9	4522.41	8.02032	0.904191	0	0	0	0	0
ENSEMBL:ENSBTAP00000024146	(Bos	No	848641	1.16805e+06	1.08903e+06	1.03524e+06	166359	16.0697	1.20601	578842	614112	616091	603015	20957.6	3.47547	0.541014	490450	481360	439365	470392	27251.3	5.79331	0.762927	851679	733680	940398	841919	103704	12.3176	1.09052	1.08266e+06	1.02551e+06	1.04316e+06	1.05044e+06	29261.7	2.78565	0.444927	205240	203814	191697	200250	7442.04	3.71637	0.570119	633782	644705	642785	640424	5831.62
ENSEMBL:ENSBTAP00000024462;ENSEMBL:ENSBTAP00000024466	(Bos	No	0	0	0	0	0	#DIV/0!	#DIV/0!	0	0	0	0	0	#DIV/0!	#DIV/0!	0	0	0	0	0	#DIV/0!	#DIV/0!	0	0	0	0	0	#DIV/0!	#DIV/0!	0	80277	105553	61943.3	55113.1	88.9734	1.94926	133959	137343	137853	136385	2116.23	1.55166	0.190796	0	0	0	0	0
ENSEMBL:ENSBTAP00000025008	(Bos	No	0	0	0	0	0	#DIV/0!	#DIV/0!	0	0	0	0	0	#DIV/0!	#DIV/0!	0	0	0	0	0	#DIV/0!	#DIV/0!	0	0	0	0	0	#DIV/0!	#DIV/0!	0	0	0	0	0	#DIV/0!	#DIV/0!	0	19015.3	17839.4	12284.9	10655.3	86.7347	1.93819	41239.1	38258.9	43137.8	40878.6	2459.37
ENSEMBL:ENSBTAP00000032840	(Bos	No	0	0	0	0	0	#DIV/0!	#DIV/0!	180158	188236	230231	199542	26882.7	13.4722	1.12944	743555	612978	664840	673791	65746.9	9.75776	0.98935	0	0	0	0	0	#DIV/0!	#DIV/0!	165085	140293	160591	155323	13209.1	8.50426	0.929637	1.04906e+06	965956	1.02764e+06	1.01422e+06	43148	4.25431	0.628829	0	159616	76494	78703.4	79831.1
ENSEMBL:ENSBTAP00000034412	(Bos	No	0	1.95175e+06	0	650582	1.12684e+06	173.205	2.23856	406672	427540	427269	420494	11970.3	2.84673	0.454346	172476	185658	187242	181792	8106.44	4.45918	0.649255	1.42298e+06	1.35516e+06	0	926046	802696	86.6799	1.93792	398246	408011	392960	399739	7635.5	1.91012	0.281061	102454	91684.1	107363	100501	8020.12	7.98017	0.902012	0	0	0	0	0
ENSEMBL:ENSBTAP00000037665	(Bos	No	0	0	0	0	0	#DIV/0!	#DIV/0!	102440	88172.7	103286	97966.1	8491.93	8.66823	0.93793	49556.7	48413.5	49631.1	49200.5	682.508	1.3872	0.142139	0	0	0	0	0	#DIV/0!	#DIV/0!	95187.7	95969.1	96696.8	95951.2	754.723	0.786569	-0.104263	26392.8	21460.9	87939.5	45264.4	37039.9	81.8301	1.91291	0	0	0	0	0
F2YMG0	Prss56	No	0	0	0	0	0	#DIV/0!	#DIV/0!	0	28239.9	0	9413.3	16304.3	173.205	2.23856	213774	230050	215517	219780	8936.54	4.06612	0.60918	0	0	0	0	0	#DIV/0!	#DIV/0!	18078.5	18430.8	10414.1	15641.1	4530.2	28.9634	1.46185	0	157417	135647	97687.7	85297.5	87.3164	1.9411	27598.5	0	0	9199.5	15934
F6VAN0	Atf6	No	0	0	0	0	0	#DIV/0!	#DIV/0!	0	0	0	0	0	#DIV/0!	#DIV/0!	0	0	23380.7	7793.55	13498.8	173.205	2.23856	0	0	0	0	0	#DIV/0!	#DIV/0!	25140.8	0	31181.9	18774.2	16537.2	88.0844	1.9449	0	0	0	0	0	#DIV/0!	#DIV/0!	0	0	0	0	0
F6ZDS4	Tpr	No	97833.4	65306.8	76145	79761.7	16562.2	20.7646	1.31732	358826	372617	135747	289063	132955	45.9951	1.66271	765410	672795	696484	711563	48114	6.76173	0.830058	170580	167071	85093.5	140915	48374.3	34.3288	1.53566	226428	112621	230618	189889	66948.7	35.2567	1.54724	433410	442177	468286	447958	18142.4	4.05003	0.607458	120459	93984.4	290543	168329	106665
F7BJB9	Morc3	No	0	0	0	0	0	#DIV/0!	#DIV/0!	33229.9	32371.8	48462.2	38021.3	9052.28	23.8084	1.37673	26158.6	22054	25294.2	24502.3	2163.85	8.83122	0.946021	0	0	1756.29	585.431	1014	173.205	2.23856	20165.3	21320.3	21379.3	20955	684.484	3.26645	0.514076	31643.6	27995.8	27748.2	29129.2	2181.02	7.4874	0.874331	11282.5	790.533	10332.5	7468.54	5802.8
F7BWT7	Tspan15	No	0	0	0	0	0	#DIV/0!	#DIV/0!	51804.9	58136.4	0	36647.1	31894.8	87.0323	1.93968	0	0	0	0	0	#DIV/0!	#DIV/0!	22956.3	238656	321095	194236	153953	79.2609	1.89906	55160.4	73515	63372.1	64015.8	9194.21	14.3624	1.15723	95661.7	64371.9	22564.6	60866.1	36674.5	60.2544	1.77999	24353.7	24589.1	20504.5	23149.1	2293.3
F8VPU2	Farp1	No	67578.9	446179	88522.9	200760	212797	105.995	2.02529	870208	962543	998025	943592	65982.5	6.99269	0.844644	273607	279660	271461	274909	4252.02	1.5467	0.189406	55884.4	62917.5	68299	62367	6225.58	9.98217	0.999225	1.00177e+06	978127	979294	986396	13324.7	1.35085	0.130607	390430	381490	370679	380866	9890.32	2.5968	0.414438	74205.1	82673.7	74777.1	77218.6	4732.87
F8VPZ9	Bicra	No	0	0	0	0	0	#DIV/0!	#DIV/0!	0	0	0	0	0	#DIV/0!	#DIV/0!	0	0	0	0	0	#DIV/0!	#DIV/0!	0	0	0	0	0	#DIV/0!	#DIV/0!	0	0	0	0	0	#DIV/0!	#DIV/0!	27249.9	37517.5	33414.5	32727.3	5168.15	15.7916	1.19843	0	0	0	0	0
F8VQB6	Myo10	No	0	0	0	0	0	#DIV/0!	#DIV/0!	54221.5	0	36784.6	30335.4	27680.1	91.2469	1.96022	13801.4	12298.7	8126.83	11409	2940.07	25.7698	1.41111	0	0	0	0	0	#DIV/0!	#DIV/0!	33367.8	51417.5	53395.7	46060.3	11036.5	23.961	1.3795	13683.6	19431.6	8258.99	13791.4	5587.07	40.5113	1.60758	13592.1	16176.7	0	9922.93	8690.14
G3X982	Aox3	No	2271453	2.28944e+06	2.11553e+06	2.22547e+06	95636.1	4.29734	0.633199	3.1571e+06	2.22192e+06	2.20259e+06	2.52721e+06	545593	21.5888	1.33423	162599	177617	88113.1	142777	47931.7	33.5711	1.52597	3.60031e+06	3.58967e+06	3.4944e+06	3.56146e+06	58315.6	1.63741	0.214156	3.02181e+06	2265420	2360337	2.54919e+06	412045	16.1638	1.20854	100506	178298	177460	152088	44672.9	29.3731	1.46795	3288655	3.36696e+06	3.54538e+06	3400331	131578
G3X9G7	Zfp809	No	0	0	0	0	0	#DIV/0!	#DIV/0!	0	0	0	0	0	#DIV/0!	#DIV/0!	0	0	0	0	0	#DIV/0!	#DIV/0!	0	0	0	0	0	#DIV/0!	#DIV/0!	0	0	0	0	0	#DIV/0!	#DIV/0!	0	0	7780	2593.33	4491.78	173.205	2.23856	0	0	0	0	0
G3X9K3	Arfgef1	No	0	0	0	0	0	#DIV/0!	#DIV/0!	0	0	0	0	0	#DIV/0!	#DIV/0!	0	0	7149.58	2383.19	4127.81	173.205	2.23856	0	0	0	0	0	#DIV/0!	#DIV/0!	2005.12	0	2331.73	1445.62	1262.55	87.3362	1.94119	15488.4	11733.1	0	9073.83	8079.37	89.0403	1.94959	24546.9	16067.6	20849.1	20487.9	4251.15
G3XA57	Rab11fip2	No	0	0	0	0	0	#DIV/0!	#DIV/0!	31198	26427.5	35958.8	31194.8	4765.64	15.277	1.18404	0	0	0	0	0	#DIV/0!	#DIV/0!	0	0	0	0	0	#DIV/0!	#DIV/0!	19715	42728.8	46255.1	36232.9	14413.2	39.7794	1.59966	20172.1	15589.3	15928.1	17229.8	2553.71	14.8215	1.17089	0	0	0	0	0
G5E829	Atp2b1	No	12951.9	11961.5	20264.8	15059.4	4535.14	30.115	1.47878	748439	736486	773274	752733	18766.3	2.49309	0.396738	114016	97504.4	122116	111212	12543.2	11.2786	1.05225	59600.1	77614.9	57932.6	65049.2	10914.1	16.7783	1.22475	571241	531530	597340	566704	33138.4	5.84757	0.766976	159998	132339	121755	138031	19746.7	14.306	1.15552	69704.8	114962	125238	103302	29545.9
G5E861	Sclt1	No	609763	461077	448089	506310	89828.4	17.7418	1.249	0	0	0	0	0	#DIV/0!	#DIV/0!	0	0	0	0	0	#DIV/0!	#DIV/0!	499695	505218	522150	509021	11700.7	2.29868	0.361478	0	0	0	0	0	#DIV/0!	#DIV/0!	0	0	0	0	0	#DIV/0!	#DIV/0!	215959	196832	231796	214862	17507.3
G5E870	Trip12	No	41074.4	48645.1	68965.2	52894.9	14422.9	27.2671	1.43564	60827.6	60541.1	73919.2	65096	7642.52	11.7404	1.06968	235720	204365	203270	214452	18427.1	8.59264	0.934127	101809	114862	121162	112611	9870.98	8.76557	0.94278	76563.8	63829.6	73862.6	71418.7	6709.65	9.39481	0.972888	355045	303233	329117	329132	25906.4	7.87114	0.896038	93952.5	100853	103105	99303.2	4768.74
G5E897	Poglut3	No	24946.4	65924.1	14083	34984.5	27339.5	78.1473	1.89291	392890	400553	407330	400258	7224.29	1.80491	0.256456	73191	37340.3	40307.4	50279.6	19897.3	39.5733	1.5974	33619.9	32794.2	38090.6	34834.9	2849.6	8.18031	0.91277	441471	475937	463870	460426	17489.3	3.79849	0.579611	75762.4	80334.4	63509.6	73202.1	8699.7	11.8845	1.07498	56602.7	34313.1	152708	81208	62916.1
G5E8B9	Zbtb11	No	0	0	0	0	0	#DIV/0!	#DIV/0!	0	0	0	0	0	#DIV/0!	#DIV/0!	0	0	0	0	0	#DIV/0!	#DIV/0!	0	0	0	0	0	#DIV/0!	#DIV/0!	0	0	0	0	0	#DIV/0!	#DIV/0!	0	0	11817.1	3939.02	6822.58	173.205	2.23856	0	0	0	0	0
G5E8K5	Ank3	No	0	0	0	0	0	#DIV/0!	#DIV/0!	0	0	0	0	0	#DIV/0!	#DIV/0!	583421	395916	421112	466816	101765	21.7999	1.33845	79830.1	307665	111558	166351	123405	74.1837	1.87031	0	60351.3	193502	84617.7	99007	117.005	2.0682	132117	317009	333435	260854	111791	42.856	1.63201	157443	164657	164427	162176	4100.27
G5E8P0	Tubgcp6	No	0	0	0	0	0	#DIV/0!	#DIV/0!	59935.2	0	0	19978.4	34603.6	173.205	2.23856	0	0	0	0	0	#DIV/0!	#DIV/0!	0	0	0	0	0	#DIV/0!	#DIV/0!	17807.8	12370	0	10059.3	9126.01	90.7224	1.95771	104541	108691	96313.6	103182	6299.69	6.10541	0.785715	0	0	0	0	0
H-INV:HIT000292931	Tax_Id=9606	No	0	48583.7	45987.5	31523.7	27331.2	86.7004	1.93802	0	0	0	0	0	#DIV/0!	#DIV/0!	0	0	0	0	0	#DIV/0!	#DIV/0!	49928.6	62362.9	0	37430.5	33006.6	88.181	1.94537	0	0	0	0	0	#DIV/0!	#DIV/0!	0	0	0	0	0	#DIV/0!	#DIV/0!	48361.4	52352	49792.9	50168.8	2021.66
L0N7N1	Kif14	No	0	0	0	0	0	#DIV/0!	#DIV/0!	32436.1	29763.4	35609.1	32602.9	2926.42	8.97597	0.953081	24436.4	22525.2	20063.3	22341.7	2192.3	9.81262	0.991785	0	0	0	0	0	#DIV/0!	#DIV/0!	45648.9	40139	44857	43548.3	2978.94	6.84054	0.83509	51458.7	46167.8	52300.8	49975.7	3324.57	6.65238	0.822977	0	0	0	0	0
O08528	Hk2	No	0	0	0	0	0	#DIV/0!	#DIV/0!	691846	761373	753942	735720	38177.8	5.18917	0.715098	496282	482188	433759	470743	32795.5	6.96675	0.843031	118963	83941.5	195654	132853	57137.1	43.0077	1.63355	735467	836417	770650	780845	51241.5	6.56231	0.817057	463247	438385	455627	452420	12737.7	2.81547	0.449551	73961.3	90019.4	90794.8	84925.2	9502.89
O08529	Capn2	Yes	274072	270129	242672	262291	17104.6	6.52121	0.814328	356122	333390	330401	339971	14066.7	4.13761	0.616749	726395	659581	694367	693448	33416.6	4.8189	0.682948	289626	292627	260041	280765	18009.8	6.41454	0.807166	261272	287146	302388	283602	20786.3	7.32938	0.865067	668134	594789	593238	618720	42800.3	6.91755	0.839952	437791	429369	403156	423439	18063.1
O08532	Cacna2d1	No	0	0	0	0	0	#DIV/0!	#DIV/0!	82063.5	121874	0	67979.1	62145.6	91.4188	1.96104	0	31486.6	0	10495.5	18178.8	173.205	2.23856	115975	7731.69	131467	85057.8	67412.9	79.2554	1.89903	57590.5	53913.8	50066.5	53856.9	3762.32	6.98576	0.844214	26374.6	41056.4	45115.5	37515.5	9859.42	26.2809	1.41964	53010.7	44235.4	14777.1	37341.1	20027.5
O08539	Bin1	No	24880.1	24185.4	25124.3	24729.9	487.145	1.96986	0.294435	20929.2	21577.1	19133.8	20546.7	1265.79	6.16053	0.789618	85418	92102.9	90657.5	89392.8	3517.31	3.93467	0.594908	71496	59348.3	65054.9	65299.7	6077.56	9.30717	0.968818	26326.7	22994.4	25275.7	24865.6	1703.57	6.85109	0.83576	102790	106609	98901.6	102767	3853.73	3.74997	0.574028	85065.5	89035.1	93230.4	89110.3	4083
O08543	Efna5	No	0	0	0	0	0	#DIV/0!	#DIV/0!	156757	256070	237548	216792	52810	24.3598	1.38667	0	0	0	0	0	#DIV/0!	#DIV/0!	0	0	0	0	0	#DIV/0!	#DIV/0!	117917	173573	179029	156840	33817.9	21.5621	1.33369	116962	144420	137775	133052	14324.9	10.7664	1.03207	0	0	0	0	0
O08547	Sec22b	No	508808	508878	530823	516170	12690.1	2.45851	0.390673	1254970	1.38906e+06	1352855	1.33229e+06	69367.3	5.20661	0.716555	590574	576370	620885	595943	22737.8	3.81543	0.581544	610565	600960	571163	594229	20545.3	3.45747	0.538758	1.47279e+06	1.52583e+06	1.35136e+06	1.44999e+06	89440.6	6.16834	0.790168	613647	665001	678229	652292	34115.2	5.23005	0.718506	592890	589676	577423	586663	8162.07
O08553	Dpysl2	No	313001	282380	318080	304487	19313.2	6.34287	0.802286	321285	287661	333242	314062	23633.5	7.52508	0.876511	795593	800530	790818	795647	4856.1	0.610333	-0.214433	354932	373508	302171	343537	37008.4	10.7727	1.03233	402054	439043	399844	413647	22021.5	5.32376	0.726218	693556	700691	669283	687844	16465	2.39371	0.379071	462313	478740	417875	452976	31488.7
O08573	Lgals9	No	3506903	3.04463e+06	2864682	3.13874e+06	331292	10.555	1.02346	1010862	1.0234e+06	989658	1.00797e+06	17054.3	1.69194	0.228384	418502	400562	410626	409897	8992.1	2.19375	0.341187	3.03614e+06	2.96215e+06	3051334	3.01654e+06	47712.9	1.58171	0.199127	739033	1.06121e+06	931458	910567	162101	17.8022	1.25047	293486	351157	355126	333256	34498.9	10.3521	1.01503	2.54645e+06	2.8419e+06	2614229	2667526	154764
O08579	Emd	No	405900	193794	165368	255021	131436	51.5394	1.71214	561569	500267	541882	534573	31297.7	5.85471	0.767505	124073	108508	107194	113259	9388.9	8.2898	0.918544	27531	108003	45201.6	60245.1	42292.4	70.2006	1.84634	572814	588530	615933	592426	21822	3.68349	0.56626	152925	179242	170005	167391	13352.1	7.97663	0.901819	58524	65892.4	72382.4	65599.6	6933.84
O08582	Gtpbp1	No	67683.3	0	88610.4	52097.9	46315.5	88.901	1.94891	155351	0	0	51783.8	89692.2	173.205	2.23856	154261	144145	134156	144187	10052.6	6.97194	0.843353	90619.7	97814.2	56186.9	81540.2	22249.4	27.2864	1.43595	80169.1	81683.3	79695.7	80516	1038.23	1.28946	0.110409	156307	154520	168380	159736	7539.45	4.71995	0.673938	81327.2	122737	63679.3	89247.9	30315.2
O08583	Alyref	No	70000	70392.2	43169.7	61187.3	15604.9	25.5035	1.4066	247992	219601	235789	234461	14242	6.07436	0.783501	243021	239799	212744	231854	16628.4	7.17193	0.855636	100717	117018	109033	108923	8150.98	7.48328	0.874092	204905	201932	199681	202173	2620.14	1.29599	0.112602	339625	316458	348090	334724	16375.5	4.89223	0.689507	187837	165298	164053	172396	13386.7
O08585	Clta	Yes	734930	782995	894903	804276	82081.9	10.2057	1.00884	88104.4	114801	110415	104440	14316.2	13.7076	1.13696	935821	1.09415e+06	1.05274e+06	1027573	82112.7	7.99094	0.902598	593998	615817	818082	675965	123559	18.2789	1.26195	132262	92799.7	81617	102226	26605.7	26.0263	1.41541	778919	751279	749171	759790	16599.9	2.1848	0.339411	633050	678731	678785	663522	26389.8
O08586	Pten	No	0	178156	0	59385.3	102858	173.205	2.23856	22119.8	0	27498.3	16539.4	14573.8	88.1157	1.94505	0	0	0	0	0	#DIV/0!	#DIV/0!	0	0	0	0	0	#DIV/0!	#DIV/0!	25235.3	29971.8	19568.4	24925.2	5208.59	20.8969	1.32008	38073.6	9529.74	12336.3	19979.9	15732.3	78.7408	1.8962	63820	79818.2	67080.9	70239.7	8453.94
O08599	Stxbp1	No	0	0	0	0	0	#DIV/0!	#DIV/0!	270988	309823	303087	294633	20751.6	7.04322	0.847771	180749	189787	162283	177606	14018.7	7.89314	0.89725	38917.6	28732.6	44160.2	37270.1	7844.67	21.0481	1.32321	344675	327263	331885	334608	9019.89	2.69566	0.430665	176281	177783	167002	173689	5839.43	3.36201	0.526599	39899.7	33820.1	43350.3	39023.4	4825.19
O08600	Endog	No	187720	228470	191532	202574	22507.2	11.1106	1.04574	70125.1	44160.3	78006.1	64097.2	17709.8	27.6296	1.44137	22694.9	140507	112919	92040.4	61618.8	66.9475	1.82573	240765	226326	252196	239762	12964	5.40701	0.732958	62503.9	64190.9	61822.1	62839	1219.4	1.94052	0.287918	24400.3	18589.3	31304.3	24764.7	6365.33	25.7033	1.40999	355410	355203	329653	346755	14811.4
O08601	Mttp	No	2.36832e+06	2.83815e+06	3.06705e+06	2.75784e+06	356223	12.9168	1.11115	45233.6	597924	1.66176e+06	768307	821624	106.939	2.02914	880267	1.10187e+06	42932.1	675023	558508	82.7391	1.91771	4140185	4.11013e+06	4.24386e+06	4.16473e+06	70160.7	1.68464	0.226507	33575.8	28365.3	41424.4	34455.2	6573.8	19.0793	1.28056	38655.8	37158.1	42947.6	39587.2	3005.04	7.59094	0.880295	4.60761e+06	4168381	4.89325e+06	4.55641e+06	365136
O08609	Mlx	No	30452.2	25788.3	68795.8	41678.8	23599.5	56.6224	1.75299	0	0	0	0	0	#DIV/0!	#DIV/0!	0	0	0	0	0	#DIV/0!	#DIV/0!	24162.9	21594.2	23802.7	23186.6	1390.76	5.99811	0.778014	0	0	0	0	0	#DIV/0!	#DIV/0!	0	0	0	0	0	#DIV/0!	#DIV/0!	29203.3	29646.2	30375.1	29741.5	591.722
O08638	Myh11	No	0	0	0	0	0	#DIV/0!	#DIV/0!	0	704738	0	234912	406880	173.205	2.23856	142070	109318	130546	127311	16614	13.0499	1.11561	17473	20207.1	27828.4	21836.2	5366.46	24.576	1.39051	799198	735049	711255	748501	45488.7	6.07731	0.783712	124780	122280	114564	120541	5324.9	4.4175	0.645176	16828.9	16061.3	17714.2	16868.2	827.15
O08648	Map3k4	No	0	0	0	0	0	#DIV/0!	#DIV/0!	0	0	0	0	0	#DIV/0!	#DIV/0!	303980	0	0	101327	175503	173.205	2.23856	0	0	0	0	0	#DIV/0!	#DIV/0!	0	0	0	0	0	#DIV/0!	#DIV/0!	26273.7	185331	181272	130959	90682.6	69.2452	1.84039	0	0	0	0	0
O08663	Metap2	No	57437	43942.3	60531.7	53970.3	8821.33	16.3448	1.21338	62147.7	58046.5	55810.3	58668.2	3214.13	5.47848	0.73866	32777.5	24478.2	29193.1	28816.3	4162.46	14.4448	1.15971	62944.3	70710.6	70921.6	68192.2	4546.03	6.6665	0.823898	60388.1	61379.2	59253	60340.1	1063.96	1.76327	0.246319	45335.1	41274.8	40526.7	42378.9	2587.37	6.10532	0.785709	77188.4	82482.2	74355.7	78008.8	4124.86
O08664	Bcl7c	No	0	0	0	0	0	#DIV/0!	#DIV/0!	0	0	49014.3	16338.1	28298.4	173.205	2.23856	82294.5	81693.4	69927.2	77971.7	6973.24	8.9433	0.951498	0	0	0	0	0	#DIV/0!	#DIV/0!	44901.6	42277.3	50634.9	45938	4274.09	9.30404	0.968672	103714	104469	113362	107182	5365.7	5.00616	0.699505	0	8531.66	13831.8	7454.49	6978.53
O08677	Kng1	No	380023	324420	288565	331002	46082.8	13.9222	1.14371	0	0	0	0	0	#DIV/0!	#DIV/0!	0	0	0	0	0	#DIV/0!	#DIV/0!	440192	424146	457042	440460	16449.7	3.73467	0.572253	0	0	0	0	0	#DIV/0!	#DIV/0!	0	12088	0	4029.34	6979.02	173.205	2.23856	401545	408668	403276	404496	3714.58
O08688	Capn5	No	0	0	0	0	0	#DIV/0!	#DIV/0!	113422	160944	128536	134300	24279.6	18.0785	1.25716	0	0	4718.85	1572.95	2724.43	173.205	2.23856	0	0	0	0	0	#DIV/0!	#DIV/0!	123927	128667	132664	128419	4373.65	3.40577	0.532215	26423.5	36535.3	15195.4	26051.4	10674.8	40.9761	1.61253	0	23493.5	0	7831.18	13564
O08692	Ngp	No	0	0	0	0	0	#DIV/0!	#DIV/0!	0	0	0	0	0	#DIV/0!	#DIV/0!	0	0	0	0	0	#DIV/0!	#DIV/0!	28594.7	28570.7	34096.1	30420.5	3183.17	10.4639	1.01969	0	0	0	0	0	#DIV/0!	#DIV/0!	0	0	0	0	0	#DIV/0!	#DIV/0!	16726.1	18722.9	18343.9	17931	1060.5
O08696	Foxm1	No	0	0	0	0	0	#DIV/0!	#DIV/0!	0	0	0	0	0	#DIV/0!	#DIV/0!	4641.85	4243.4	5036.82	4640.69	396.71	8.5485	0.93189	0	0	0	0	0	#DIV/0!	#DIV/0!	0	0	0	0	0	#DIV/0!	#DIV/0!	8531.1	8925.57	8864.28	8773.65	212.279	2.41951	0.383727	0	0	0	0	0
O08705	Slc10a1	No	5.30153e+06	2758266	2916239	3.65868e+06	1.42494e+06	38.947	1.59047	0	3193641	0	1064547	1.84385e+06	173.205	2.23856	0	0	0	0	0	#DIV/0!	#DIV/0!	1.49492e+06	1.01127e+06	1.06322e+06	1.18981e+06	265513	22.3157	1.34861	3437338	3.83888e+06	3.18733e+06	3.48785e+06	328695	9.42401	0.974236	0	0	0	0	0	#DIV/0!	#DIV/0!	1.2938e+06	1.47469e+06	1.5235e+06	1.43066e+06	121013
O08709	Prdx6	Yes	15462925	14626629	16207604	15432386	790930	5.12513	0.709705	312386	310537	263897	295607	27477.2	9.29517	0.968258	947115	888165	922390	919224	29602.2	3.22035	0.507903	22466434	22323796	23475656	2.27553e+07	627914	2.75942	0.440818	175391	180491	200643	185508	13352.5	7.19779	0.857199	997376	975412	1005339	992709	15499.6	1.56134	0.193498	32696720	32469498	31353862	32173360	718742
O08715	Akap1	No	114058	115267	123262	117529	5001.41	4.25546	0.628947	96299.3	53728.2	84309.3	78112.3	21951.7	28.1028	1.44875	28821.6	43262.3	28362.1	33482	8473.09	25.3064	1.40323	194160	168393	197341	186631	15874.5	8.50579	0.929714	121826	125461	119535	122274	2988.37	2.444	0.388102	52162.8	52357.6	65476.9	56665.8	7631.28	13.4672	1.12928	161799	168181	158295	162758	5012.47
O08734	Bak1	No	0	0	0	0	0	#DIV/0!	#DIV/0!	578517	590039	560265	576274	15013	2.60519	0.41584	368891	331403	393233	364509	31146.9	8.54489	0.931707	0	133127	0	44375.5	76860.6	173.205	2.23856	481879	450213	480571	470888	17916.7	3.80487	0.58034	294728	316727	323712	311722	15126	4.8524	0.685957	41829.2	0	0	13943.1	24150.1
O08738	Casp6	No	108449	89449.2	371891	189929	157869	83.1199	1.9197	42799.8	73646.4	82585.2	66343.8	20873.8	31.4631	1.4978	152453	76670.4	130661	119928	39014.9	32.5318	1.51231	112343	115953	134769	121022	12041.9	9.95024	0.997834	61897.4	92959.2	44741.1	66532.6	24441	36.7353	1.56508	84028.9	124307	86437.5	98257.9	22591.7	22.9922	1.36158	162748	135757	144267	147591	13799
O08740	Polr2j	No	0	0	0	0	0	#DIV/0!	#DIV/0!	0	0	0	0	0	#DIV/0!	#DIV/0!	40559.3	57117.7	86913.8	61530.3	23490.2	38.1766	1.5818	0	0	0	0	0	#DIV/0!	#DIV/0!	0	0	0	0	0	#DIV/0!	#DIV/0!	40854.3	39364.9	39557.4	39925.5	810.072	2.02896	0.307273	10815.7	0	0	3605.22	6244.42
O08746	Matn2	No	0	0	0	0	0	#DIV/0!	#DIV/0!	287503	113391	135841	178911	94710.4	52.937	1.72376	0	0	0	0	0	#DIV/0!	#DIV/0!	0	0	0	0	0	#DIV/0!	#DIV/0!	115440	159940	151860	142413	23706.6	16.6463	1.22132	0	54354.2	54166.2	36173.5	31327.3	86.6029	1.93753	0	0	0	0	0
O08749	Dld	No	4051714	3.6654e+06	3.77587e+06	3830994	198970	5.19368	0.715476	1.52593e+06	1.48586e+06	1.55053e+06	1.52077e+06	32642.8	2.14647	0.331724	1.00171e+06	1045315	1.12301e+06	1.05668e+06	61445.5	5.81497	0.764547	3667983	3.45434e+06	3.59564e+06	3.57265e+06	108660	3.04143	0.483078	1.77523e+06	1857726	1784364	1.80577e+06	45223.8	2.5044	0.398704	992448	853580	810770	885599	94977	10.7246	1.03038	4.93177e+06	4987420	4943294	4.95416e+06	29373
O08756	Hsd17b10	No	6.7928e+06	6268894	6.45141e+06	6504371	265940	4.08863	0.611578	1.2345e+06	1.3328e+06	1.33263e+06	1.29997e+06	56704	4.36193	0.639679	892890	1.04718e+06	984840	974970	77617	7.96097	0.900966	6.27433e+06	5.64162e+06	6244795	6053584	357073	5.89854	0.770744	1.07e+06	1.13192e+06	1.18681e+06	1.12958e+06	58435.9	5.17326	0.713764	628958	674671	693973	665868	33389.8	5.01449	0.700227	7.05187e+06	6.79557e+06	7.09236e+06	6.97993e+06	160943
O08759	Ube3a	No	48949.6	31339.8	40961.6	40417	8817.54	21.8164	1.33878	8119.1	31891.9	7477.74	15829.6	13914.1	87.8992	1.94398	39018.7	39333.3	37827.7	38726.5	794.178	2.05073	0.311909	137551	135099	46848.6	106499	51673.8	48.5202	1.68592	33697.9	7428.67	13330.5	18152.4	13782.4	75.9264	1.88039	53030.9	52986.4	54593.8	53537	915.457	1.70995	0.232984	50638.4	54666.2	52254.2	52519.6	2026.95
O08760	Ogg1	No	0	0	0	0	0	#DIV/0!	#DIV/0!	0	0	0	0	0	#DIV/0!	#DIV/0!	0	0	0	0	0	#DIV/0!	#DIV/0!	0	0	0	0	0	#DIV/0!	#DIV/0!	0	0	0	0	0	#DIV/0!	#DIV/0!	0	0	0	0	0	#DIV/0!	#DIV/0!	0	0	0	0	0
O08784	Tcof1	No	0	8011.36	7917.06	5309.47	4598.38	86.6071	1.93755	48262.2	44137.5	41045.5	44481.7	3620.68	8.1397	0.910608	214407	224514	231943	223621	8802.16	3.93619	0.595076	27107.6	6259.35	29570.5	20979.2	12807.1	61.0466	1.78566	41840.3	42447.7	37859.2	40715.7	2492.43	6.12153	0.78686	147833	158963	147479	151425	6530.16	4.31247	0.634727	11771.9	12245.9	11728.9	11915.6	286.837
O08788	Dctn1	No	276830	250978	271583	266464	13665.1	5.12833	0.709976	96736.3	96395.5	100790	97973.9	2444.73	2.49528	0.39712	103405	120281	115172	112953	8654.34	7.66192	0.884338	286182	257750	276773	273568	14484.5	5.29467	0.723839	53596.5	50778.6	49042.9	51139.3	2298.14	4.49388	0.652622	173818	206814	187850	189494	16559.2	8.73863	0.941443	43722.3	39815.4	38806.3	40781.4	2596.45
O08789	Mnt	No	0	0	0	0	0	#DIV/0!	#DIV/0!	21883.6	23910.2	24014.3	23269.4	1201.23	5.16227	0.712841	26368.8	43409.6	39286.6	36355	8890.59	24.4549	1.38837	0	0	0	0	0	#DIV/0!	#DIV/0!	24637.5	23170.1	24016.8	23941.4	736.588	3.07662	0.488074	36966.5	40746.8	41720.8	39811.4	2511.4	6.30824	0.799908	3544.3	4824.12	3298.8	3889.07	819.022
O08795	Prkcsh	No	2.97443e+06	2.94803e+06	2.88801e+06	2.93682e+06	44286.8	1.50798	0.178397	2.94138e+06	2.87395e+06	3.04629e+06	2.95387e+06	86845.8	2.94007	0.468357	3.36997e+06	3929260	3.50813e+06	3.60245e+06	291330	8.08699	0.907787	2.74841e+06	2.60533e+06	2882266	2.74533e+06	138496	5.04477	0.702842	3.61935e+06	3.39482e+06	3587051	3533740	121385	3.43502	0.535929	3.42733e+06	3.36081e+06	3378652	3.38893e+06	34429.3	1.01593	0.00686531	2058718	2.03575e+06	2.06028e+06	2.05158e+06	13733.6
O08796	Eef2k	No	0	0	0	0	0	#DIV/0!	#DIV/0!	0	134258	0	44752.6	77513.8	173.205	2.23856	0	0	0	0	0	#DIV/0!	#DIV/0!	0	0	0	0	0	#DIV/0!	#DIV/0!	0	0	56299	18766.3	32504.3	173.205	2.23856	0	2785.71	0	928.57	1608.33	173.205	2.23856	0	0	43539.4	14513.1	25137.5
O08807	Prdx4	No	1.92669e+06	1.89124e+06	1.83587e+06	1.8846e+06	45771.8	2.42873	0.385378	4.69777e+06	3.97933e+06	4.50991e+06	4.39567e+06	372597	8.47644	0.928214	2.50928e+06	2.73153e+06	2.71768e+06	2.65283e+06	124512	4.69353	0.6715	1.7467e+06	1.6411e+06	1.67145e+06	1.68642e+06	54367.9	3.22386	0.508376	4697232	4678720	4.6236e+06	4.66652e+06	38303	0.820804	-0.0857603	2.0276e+06	2.56392e+06	2477503	2.35634e+06	287960	12.2207	1.08709	1.50178e+06	1.67707e+06	1.61462e+06	1.59782e+06	88845.4
O08808	Diaph1	No	63312.5	134666	107583	101854	36019.9	35.3644	1.54857	98754.9	16881.9	0	38545.6	52821.6	137.037	2.13684	65916.6	50249.7	58185.4	58117.2	7833.68	13.4791	1.12966	90398.9	79279.4	76070.4	81916.2	7519.38	9.17935	0.962812	34140.9	26926.5	39296	33454.5	6213.21	18.5722	1.26886	68400	65997.3	68389.5	67595.6	1384.17	2.04773	0.311272	123037	122049	123253	122780	642.012
O08810	Eftud2	No	3.73942e+06	5.16141e+06	5615013	4.83862e+06	978572	20.2242	1.30587	1.24535e+06	1.27368e+06	1089900	1.20298e+06	98947.1	8.22519	0.915146	5036716	6.52077e+06	6.1299e+06	5.8958e+06	769224	13.047	1.11551	6142121	5.67487e+06	6.1564e+06	5.99113e+06	273984	4.57316	0.660217	1.34359e+06	1.37329e+06	1.2597e+06	1.32553e+06	58911	4.44434	0.647808	5212351	6012098	5.99768e+06	5.74071e+06	457628	7.97163	0.901547	5.47797e+06	5.75027e+06	5728261	5.65217e+06	151259
O08811	Ercc2	No	0	0	0	0	0	#DIV/0!	#DIV/0!	0	0	0	0	0	#DIV/0!	#DIV/0!	0	0	0	0	0	#DIV/0!	#DIV/0!	0	0	0	0	0	#DIV/0!	#DIV/0!	0	0	0	0	0	#DIV/0!	#DIV/0!	32314.9	25850	24426	27530.3	4204.29	15.2715	1.18388	41118.7	26214.6	39190.9	35508.1	8105.92
O08832	Galnt4	No	0	0	0	0	0	#DIV/0!	#DIV/0!	93458.9	0	0	31153	53958.5	173.205	2.23856	0	0	0	0	0	#DIV/0!	#DIV/0!	0	0	0	0	0	#DIV/0!	#DIV/0!	0	0	0	0	0	#DIV/0!	#DIV/0!	0	0	1099.09	366.365	634.563	173.205	2.23856	0	0	0	0	0
O08848	RO60	No	0	0	0	0	0	#DIV/0!	#DIV/0!	81935	47865.2	103420	77740	28014	36.0355	1.55673	192231	300118	284445	258931	58293.3	22.5131	1.35243	322183	151750	175952	216629	92210.5	42.5662	1.62906	61212.4	133689	125251	106717	39633.8	37.139	1.56983	311186	328080	326081	321782	9230.79	2.86865	0.457677	109077	191306	122729	141037	44065.8
O08852	Pkd1	No	0	0	0	0	0	#DIV/0!	#DIV/0!	0	0	0	0	0	#DIV/0!	#DIV/0!	0	0	0	0	0	#DIV/0!	#DIV/0!	0	0	0	0	0	#DIV/0!	#DIV/0!	28002.5	20511.1	20525.3	23013	4321.04	18.7765	1.27361	0	0	0	0	0	#DIV/0!	#DIV/0!	0	0	0	0	0
O08856	Ell	No	0	0	0	0	0	#DIV/0!	#DIV/0!	0	0	0	0	0	#DIV/0!	#DIV/0!	4908.02	4891.53	5839.9	5213.15	542.848	10.413	1.01758	0	0	0	0	0	#DIV/0!	#DIV/0!	0	0	0	0	0	#DIV/0!	#DIV/0!	13211.5	11849	12754.5	12605	693.42	5.50116	0.740454	0	7985.68	0	2661.89	4610.53
O08908	Pik3r2	No	0	0	0	0	0	#DIV/0!	#DIV/0!	0	0	0	0	0	#DIV/0!	#DIV/0!	21307.9	15430.8	27660	21466.2	6116.15	28.492	1.45472	0	0	0	0	0	#DIV/0!	#DIV/0!	45627.2	36855.7	40548.6	41010.5	4403.93	10.7386	1.03095	36958.2	25099.2	25627.9	29228.4	6699.4	22.9208	1.36023	75049.6	119711	112381	102380	23951.4
O08911	Mapk12	No	0	0	0	0	0	#DIV/0!	#DIV/0!	0	0	0	0	0	#DIV/0!	#DIV/0!	0	0	0	0	0	#DIV/0!	#DIV/0!	0	0	0	0	0	#DIV/0!	#DIV/0!	0	0	0	0	0	#DIV/0!	#DIV/0!	0	9977.1	0	3325.7	5760.28	173.205	2.23856	0	0	0	0	0
O08912	Galnt1	No	0	0	0	0	0	#DIV/0!	#DIV/0!	121199	153252	127988	134146	16890.8	12.5913	1.10007	16330.8	46624.2	22432	28462.3	16021.7	56.2909	1.75044	0	28537.9	0	9512.63	16476.4	173.205	2.23856	160990	163452	138332	154258	13847.3	8.97672	0.953118	48751.1	58348.4	57613.5	54904.4	5341.5	9.72874	0.988056	66269.4	27636.2	34727.2	42877.6	20565.8
O08914	Faah	No	746566	838002	721511	768693	61316.8	7.97676	0.901827	0	0	0	0	0	#DIV/0!	#DIV/0!	0	0	0	0	0	#DIV/0!	#DIV/0!	860275	907005	816500	861260	45260.7	5.25517	0.720587	0	0	0	0	0	#DIV/0!	#DIV/0!	0	16139.3	0	5379.75	9318	173.205	2.23856	1.05146e+06	1.12792e+06	1.07332e+06	1.08423e+06	39383.5
O08915	Aip	No	65556.3	69656.2	65456.6	66889.7	2396.36	3.58255	0.554193	98720.2	108662	110821	106067	6453.85	6.08467	0.784237	271671	316598	291378	293216	22519.6	7.68022	0.885374	103804	101523	100205	101844	1820.67	1.78771	0.252297	102869	97578.1	99415.3	99954.1	2686.27	2.68751	0.42935	266541	281905	299682	282710	16584.9	5.86641	0.768373	105943	97351.2	107255	103516	5379.32
O08917	Flot1	Yes	167060	118262	86470.4	123931	40592.6	32.7543	1.51527	1.35977e+06	931717	1.35903e+06	1.21684e+06	246924	20.2922	1.30733	237606	234087	225715	232469	6108.39	2.62761	0.419562	109028	115452	104770	109750	5377.55	4.89982	0.69018	1.58978e+06	1.54291e+06	1544815	1.55917e+06	26526.8	1.70134	0.230792	277733	312096	265234	285021	24266.4	8.5139	0.930128	149990	158991	159471	156150	5340.33
O08919	Numbl	No	0	0	0	0	0	#DIV/0!	#DIV/0!	223733	267347	169169	220083	49190.5	22.3509	1.34929	0	0	0	0	0	#DIV/0!	#DIV/0!	0	115636	0	38545.3	66762.4	173.205	2.23856	227252	176598	234463	212771	31533.5	14.8204	1.17086	135768	135063	152783	141205	10033.3	7.10552	0.851596	125340	213016	119805	152720	52291
O08966	Slc22a1	No	681189	328565	205697	405150	246824	60.9216	1.78477	0	0	0	0	0	#DIV/0!	#DIV/0!	0	0	0	0	0	#DIV/0!	#DIV/0!	535756	538041	579445	551080	24591	4.46232	0.64956	0	0	0	0	0	#DIV/0!	#DIV/0!	0	0	0	0	0	#DIV/0!	#DIV/0!	430588	414382	401995	415655	14339
O08967	Cyth3	No	0	0	0	0	0	#DIV/0!	#DIV/0!	142585	120751	140717	134685	12103	8.98617	0.953575	87371.7	83120.5	81117.9	83870	3193.56	3.80774	0.580668	52279.5	0	49399.8	33893.1	29387.6	86.7067	1.93805	99540.7	128403	133722	120555	18392.5	15.2565	1.18346	147955	85455.3	101943	111784	32391	28.9764	1.46204	103955	98587.7	91428.9	97990.6	6284.37
O08989	Mras	No	0	0	0	0	0	#DIV/0!	#DIV/0!	279585	297937	300170	292564	11295.8	3.86097	0.586697	110451	44032.2	144123	99535.4	50930.4	51.1681	1.709	0	0	0	0	0	#DIV/0!	#DIV/0!	237808	235193	234432	235811	1771.03	0.751039	-0.124338	114966	71363.6	34603	73644.1	40229.9	54.6275	1.73741	0	0	0	0	0
O08992	Sdcbp	Yes	0	0	0	0	0	#DIV/0!	#DIV/0!	789828	937624	875983	867812	74235.9	8.55438	0.932188	113460	110428	136011	119966	13977.7	11.6513	1.06637	58118.3	52988.6	46687.2	52598	5725.55	10.8855	1.03685	882164	835739	842759	853554	25024.1	2.93176	0.467128	132053	152382	141662	142032	10169.8	7.16021	0.854926	34733.5	24247.8	32585.2	30522.2	5538.9
O08997	Atox1	No	1.29957e+06	1.75097e+06	1.94858e+06	1.66637e+06	332671	19.9637	1.30024	41017.7	0	30715	23910.9	21338.6	89.242	1.95057	295693	557155	444514	432454	131148	30.3264	1.48182	2.00255e+06	1.82076e+06	1.97045e+06	1.93125e+06	97027.4	5.02407	0.701056	71044.7	85956.9	85596	80865.9	8507.3	10.5203	1.02203	311385	319660	318682	316576	4521.61	1.42829	0.154815	2.61978e+06	2.80496e+06	2743010	2.72258e+06	94263.6
O08999	Ltbp2	No	0	0	0	0	0	#DIV/0!	#DIV/0!	0	0	0	0	0	#DIV/0!	#DIV/0!	0	0	0	0	0	#DIV/0!	#DIV/0!	0	0	0	0	0	#DIV/0!	#DIV/0!	56382.8	38947.7	52176.5	49169	9098.3	18.5041	1.26727	0	0	0	0	0	#DIV/0!	#DIV/0!	0	0	0	0	0
O09005	Degs1	No	104588	63602.2	103202	90463.9	23273.3	25.7266	1.41038	300818	292878	294480	296059	4198.48	1.41812	0.151714	132445	127595	133526	131189	3158.95	2.40795	0.381647	108425	150727	170083	143078	31532.4	22.0385	1.34318	360248	365311	395318	373626	18956	5.07352	0.705309	148185	121303	138115	135868	13581.3	9.99595	0.999824	178545	168111	169271	171976	5718.58
O09012	Pex5	No	408456	358645	341897	369666	34621.4	9.36558	0.971535	16043.6	25125.6	18127.5	19765.5	4757.41	24.0692	1.38146	156566	127097	162878	148847	19098.4	12.8309	1.10826	272118	270333	270974	271142	904.215	0.333484	-0.476925	16338.7	7010.64	10418.3	11255.9	4720.11	41.9345	1.62257	27929.6	53667	27565.1	36387.2	14965.8	41.1292	1.61415	353775	367997	347987	356586	10297.1
O09043	Napsa	No	0	0	0	0	0	#DIV/0!	#DIV/0!	0	0	0	0	0	#DIV/0!	#DIV/0!	0	0	0	0	0	#DIV/0!	#DIV/0!	251098	258701	0	169933	147215	86.6314	1.93768	0	0	0	0	0	#DIV/0!	#DIV/0!	0	0	0	0	0	#DIV/0!	#DIV/0!	187810	217351	205108	203423	14842.4
O09044	Snap23	Yes	58996.1	78298.6	80034.1	72442.9	11677.6	16.1197	1.20736	1.1592e+06	1.31696e+06	1.35433e+06	1.27683e+06	103572	8.11166	0.90911	210569	153173	192236	185326	29315.5	15.8183	1.19916	142151	144370	158860	148460	9074.73	6.11256	0.786223	1.57978e+06	1.46359e+06	1.50234e+06	1.51524e+06	59154.9	3.904	0.59151	290728	261522	255306	269186	18913.6	7.02623	0.846722	243057	222301	206782	224046	18200.2
O09061	Psmb1	No	3.19077e+06	3163303	2.78332e+06	3.0458e+06	227730	7.47686	0.873719	631506	625586	712571	656554	48602.5	7.40266	0.869388	1.67196e+06	2.92593e+06	1.14622e+06	1.9147e+06	914350	47.7542	1.67901	2611413	2.45718e+06	2.62477e+06	2.56445e+06	93142.2	3.63205	0.560152	478468	566536	503294	516099	45408.9	8.79848	0.944407	1.65615e+06	1.80853e+06	1.80406e+06	1.75625e+06	86718.4	4.93771	0.693525	2.38244e+06	2.63277e+06	2459597	2.4916e+06	128198
O09106	Hdac1	No	109525	110672	219448	146548	63135.5	43.0817	1.63429	297606	467804	325168	363526	91352.7	25.1296	1.40019	819206	657582	805948	760912	89731.6	11.7926	1.07161	135465	123219	108705	122463	13395.6	10.9385	1.03896	288263	312631	293819	298238	12771	4.28217	0.631664	679248	727457	711197	705967	24526.3	3.47414	0.540847	154155	155996	153218	154456	1413.25
O09110	Map2k3	No	7888.76	125121	96039.6	76349.6	61045.9	79.9557	1.90285	0	0	16414.6	5471.53	9476.97	173.205	2.23856	65409.7	39263.6	61591.2	55421.5	14122.8	25.4826	1.40624	103143	110810	112859	108937	5121.27	4.70111	0.672201	11858.7	17535.8	17739.7	15711.4	3338.1	21.2464	1.32729	65210.7	101020	71264.6	79165.2	19167.6	24.2121	1.38403	81613	80501.8	78087.4	80067.4	1802.49
O09111	Ndufb11	No	7.58615e+06	7275418	8056751	7.63944e+06	393383	5.14937	0.711754	1033943	710090	752929	832321	175919	21.136	1.32502	479872	528742	467380	491998	32428.8	6.59125	0.818968	3.31834e+06	2749872	3.20004e+06	3.08942e+06	299944	9.70876	0.987164	695969	735991	709609	713856	20346.3	2.8502	0.454875	439820	563994	618736	540850	91676.1	16.9504	1.22918	1.69281e+06	1.75061e+06	1.82487e+06	1.75609e+06	66198.6
O09114	Ptgds	No	0	0	0	0	0	#DIV/0!	#DIV/0!	0	0	0	0	0	#DIV/0!	#DIV/0!	0	0	0	0	0	#DIV/0!	#DIV/0!	0	0	0	0	0	#DIV/0!	#DIV/0!	47017.7	0	0	15672.6	27145.7	173.205	2.23856	0	0	0	0	0	#DIV/0!	#DIV/0!	0	0	0	0	0
O09117	Sypl1	No	287654	274289	257156	273033	15287.6	5.59919	0.748125	872137	986061	979999	946066	64095.8	6.77499	0.830909	303877	329104	328631	320537	14430.3	4.50191	0.653397	239148	185063	222849	215687	27744.4	12.8633	1.10935	665819	748998	700110	704975	41802.3	5.9296	0.773026	245587	271467	337654	284902	47481.5	16.6659	1.22183	96698.9	74145.6	98653.6	89832.7	13620.5
O09131	Gsto1	No	5546374	4502669	4751281	4.93344e+06	545176	11.0506	1.04339	322043	401984	353892	359307	40244.5	11.2006	1.04924	1.9915e+06	1.93573e+06	1.84106e+06	1.92276e+06	76056.5	3.95558	0.59721	6155938	6.4386e+06	6947779	6.51411e+06	401284	6.16022	0.789597	337922	333000	299058	323327	21161	6.54477	0.815895	2.34424e+06	2.65557e+06	2.61452e+06	2.53811e+06	169143	6.66413	0.823744	6506455	6.95835e+06	6592703	6.68584e+06	239912
O09158	Cyp3a25	No	143850	138590	182211	154884	23811.9	15.374	1.18679	1.37232e+06	0	0	457441	792310	173.205	2.23856	0	0	0	0	0	#DIV/0!	#DIV/0!	292832	308406	118555	239931	105403	43.9304	1.64276	175085	0	0	58361.5	101085	173.205	2.23856	0	0	0	0	0	#DIV/0!	#DIV/0!	203805	181812	184050	189889	12103.2
O09159	Man2b1	Yes	177175	265361	256056	232864	48452.2	20.8071	1.31821	4258833	3.82118e+06	3.93419e+06	4.00474e+06	227194	5.67312	0.753822	148546	125767	126685	133666	12894.7	9.64694	0.98439	270128	372653	313864	318882	51446.4	16.1334	1.20773	4.53782e+06	4.09583e+06	4.40272e+06	4.34546e+06	226488	5.21207	0.71701	184484	175006	189197	182896	7227.4	3.95165	0.596778	415537	394132	415745	408471	12419
O09164	Sod3	No	0	101546	0	33848.6	58627.5	173.205	2.23856	0	0	0	0	0	#DIV/0!	#DIV/0!	0	0	0	0	0	#DIV/0!	#DIV/0!	131073	96036.4	77683.8	101598	27125.5	26.6989	1.42649	11755.1	24402.8	0	12052.6	12204.1	101.257	2.00542	0	0	0	0	0	#DIV/0!	#DIV/0!	72336.6	124117	118525	104993	28418.9
O09167	Rpl21	No	2.2467e+06	2439494	2.53801e+06	2.40807e+06	148177	6.15335	0.789112	1.28992e+06	1.18731e+06	1.33255e+06	1.26993e+06	74654.4	5.87863	0.769276	1.71819e+06	1994070	1.91655e+06	1.87627e+06	142281	7.58319	0.879852	836053	786779	815727	812853	24762.2	3.04633	0.483777	880373	899408	862774	880852	18321.5	2.07998	0.318059	814197	770144	838348	807563	34582.6	4.28234	0.631681	1.26572e+06	1.36832e+06	1.29784e+06	1.31063e+06	52480.8
O09172	Gclm	No	1.17679e+06	1.06406e+06	1.03983e+06	1.09356e+06	73091.2	6.68379	0.825023	685323	1.36538e+06	57969.7	702892	653884	93.0276	1.96861	190748	1.95767e+06	1.8291e+06	1.32584e+06	985118	74.3014	1.871	1.01368e+06	998041	1.05826e+06	1.02333e+06	31249.3	3.05369	0.484825	539269	641313	549333	576639	56235.6	9.7523	0.989107	214395	264639	1.4435e+06	640843	695571	108.54	2.03559	1.23452e+06	1.25305e+06	1.21095e+06	1.23284e+06	21103.1
O09173	Hgd	No	3079713	3.44786e+06	3.05254e+06	3.19337e+06	220815	6.9148	0.83978	0	0	0	0	0	#DIV/0!	#DIV/0!	0	0	0	0	0	#DIV/0!	#DIV/0!	4.26862e+06	4.00995e+06	3.82536e+06	4.03464e+06	222661	5.51872	0.741838	0	18769.3	19516.4	12761.9	11058.4	86.652	1.93778	0	0	0	0	0	#DIV/0!	#DIV/0!	4805589	4889414	4.12105e+06	4.60535e+06	421508
O09174	Amacr	No	1.19476e+06	913912	1.06955e+06	1.05941e+06	140698	13.2809	1.12323	221570	218572	210665	216936	5633.48	2.59684	0.414445	96763	87560.1	106665	96996.1	9554.64	9.85054	0.99346	1.72898e+06	1.64092e+06	1626496	1.66547e+06	55477.4	3.33104	0.52258	200876	207805	210815	206499	5096.52	2.46806	0.392357	109083	115136	105379	109866	4925.77	4.48343	0.651611	1.87889e+06	1.79849e+06	1.70832e+06	1795233	85332.5
O35047	Psmc3ip	No	0	0	0	0	0	#DIV/0!	#DIV/0!	0	0	0	0	0	#DIV/0!	#DIV/0!	0	0	0	0	0	#DIV/0!	#DIV/0!	0	0	0	0	0	#DIV/0!	#DIV/0!	17707	17311.7	15013	16677.2	1454.77	8.72306	0.940669	21755.5	0	23091.2	14948.9	12963.3	86.7177	1.93811	0	0	0	0	0
O35071	Kif1c	No	124636	370877	139800	211771	137999	65.1642	1.81401	42963.4	0	50771.2	31244.9	27339	87.4992	1.942	95379.2	75908.2	75704.5	82330.6	11300.8	13.7262	1.13755	75661.9	110341	107874	97959.1	19349.3	19.7524	1.29562	156975	32692	172780	120816	76725.4	63.5061	1.80282	58562.7	56046	59490	58032.9	1782.07	3.07078	0.487249	147968	165874	152856	155566	9255.39
O35074	Ptgis	No	0	52887.4	0	17629.1	30534.6	173.205	2.23856	3402428	3.22367e+06	3.31853e+06	3.31488e+06	89436.5	2.69803	0.431047	1.02039e+06	678428	757848	818889	178967	21.8548	1.33955	72192.1	44734.7	76892.6	64606.5	17369.2	26.8846	1.4295	3362168	3.28556e+06	3.21328e+06	3.287e+06	74454.8	2.26513	0.355093	1.54972e+06	1.46175e+06	1.42184e+06	1.47777e+06	65425.8	4.42733	0.646142	20870.3	22238.8	32192.8	25100.6	6180.01
O35075	Vps26c	No	80203.8	102527	54658.5	79129.7	23952.2	30.2695	1.48101	60123.2	112358	87945.7	86809.1	26136.1	30.1076	1.47868	92490.1	106665	110815	103323	9608.49	9.29943	0.968456	74160.6	61296.9	72524.2	69327.2	7002.43	10.1005	1.00434	115671	106784	110706	111054	4454.01	4.01068	0.603218	139699	123668	127817	130395	8320.06	6.38067	0.804866	130899	123937	123299	126045	4215.47
O35083	Agpat1	No	0	0	0	0	0	#DIV/0!	#DIV/0!	215053	209010	211927	211997	3022.21	1.42559	0.153995	52546	86484.5	58035.6	65688.7	18217.6	27.7333	1.443	0	0	0	0	0	#DIV/0!	#DIV/0!	197183	198161	187909	194418	5658.01	2.91024	0.463928	72993.3	90903.5	63982	75959.6	13703.7	18.0408	1.25626	0	0	0	0	0
O35099	Map3k5	No	0	0	0	0	0	#DIV/0!	#DIV/0!	0	0	0	0	0	#DIV/0!	#DIV/0!	12377	13269.5	13796.4	13147.6	717.482	5.45713	0.736964	15730.8	19079.3	16081.1	16963.7	1840.48	10.8495	1.03541	11646.8	0	0	3882.25	6724.26	173.205	2.23856	18678.9	16929.8	18093.5	17900.7	890.358	4.97387	0.696694	18174.3	14440.3	14650	15754.9	2097.92
O35114	Scarb2	Yes	412374	280138	367434	353315	67238.7	19.0308	1.27946	13700309	13903141	15883972	1.44958e+07	1.20646e+06	8.32279	0.920269	1.26687e+06	1.18615e+06	1.13392e+06	1.19565e+06	66980.7	5.60206	0.748347	353924	409127	401032	388028	29810.6	7.68261	0.885509	15372786	13919018	14612425	14634743	727141	4.96859	0.696233	1.33797e+06	1.17811e+06	1.10373e+06	1.2066e+06	119694	9.91992	0.996508	403393	403888	409164	405482	3198.86
O35127	Grcc10	No	9261.37	0	17763.3	9008.23	8884.36	98.625	1.99399	46596.8	0	56332.3	34309.7	30109.2	87.757	1.94328	38552	38749	33771.9	37024.3	2818.39	7.61227	0.881514	36054.2	28308.6	37111.5	33824.7	4806.3	14.2094	1.15258	33670.5	33889.3	31647.2	33069	1236.19	3.73821	0.572663	37702.6	44448.9	38272.8	40141.4	3741.26	9.3202	0.969425	36402.4	37486.8	39183.2	37690.8	1401.58
O35129	Phb2	No	9709334	9190186	9384015	9427845	262335	2.78255	0.444443	4994528	4685074	4687632	4789078	177930	3.71532	0.569996	3.56051e+06	4.23177e+06	3.89403e+06	3.89543e+06	335631	8.61601	0.935306	7.4711e+06	6.82573e+06	7557080	7284637	399742	5.48747	0.739372	4462208	4.88966e+06	4.71125e+06	4687705	214695	4.57996	0.660862	2937981	3.44776e+06	3.25048e+06	3.21207e+06	257049	8.00258	0.90323	6.36432e+06	6.56811e+06	6.89373e+06	6.60872e+06	267030
O35130	Emg1	No	0	0	0	0	0	#DIV/0!	#DIV/0!	60006.1	58214.4	60246	59488.8	1110.2	1.86624	0.270967	168618	175621	167321	170520	4465.23	2.6186	0.418069	0	0	0	0	0	#DIV/0!	#DIV/0!	61087.7	62027.9	52635.5	58583.7	5172.69	8.82958	0.94594	109493	151119	165655	142089	29149.5	20.5149	1.31207	0	0	0	0	0
O35134	Polr1a	No	29513876	0	0	9.83796e+06	1.70398e+07	173.205	2.23856	0	0	0	0	0	#DIV/0!	#DIV/0!	75397.8	96843.1	89864.3	87368.4	10938.3	12.5198	1.0976	0	171212	185084	118765	103087	86.7992	1.93852	0	8933.85	0	2977.95	5157.96	173.205	2.23856	29760.5	31767.9	21664.1	27730.8	5348.94	19.2888	1.2853	44335.2	46957.4	45534.6	45609	1312.69
O35143	ATP5IF1	No	353444	305041	422924	360470	59254.6	16.4382	1.21585	3.67122e+06	3.73891e+06	3.68187e+06	3.69733e+06	36401.2	0.984526	-0.00677287	1.57238e+06	1.95193e+06	1.68306e+06	1.73579e+06	195191	11.2451	1.05096	256601	226178	389445	290741	86822.9	29.8626	1.47513	3.03945e+06	2.93632e+06	2.87869e+06	2951486	81443.1	2.75939	0.440813	1771398	1.173e+06	1236142	1.39351e+06	328776	23.5933	1.37279	199770	190988	224631	205129	17450.2
O35144	Terf2	No	0	0	0	0	0	#DIV/0!	#DIV/0!	5770.39	0	31604.6	12458.3	16830.3	135.093	2.13063	32168.8	29091.7	29762.2	30340.9	1618.14	5.33319	0.726987	3.95219e+06	0	3.81048e+06	2.58756e+06	2.24201e+06	86.6458	1.93775	19184.4	28419.8	24979.7	24194.6	4667.45	19.2913	1.28536	26942.6	20401	18333.6	21892.4	4494.07	20.528	1.31235	0	0	0	0	0
O35153	Bet1l	No	0	0	0	0	0	#DIV/0!	#DIV/0!	152935	179790	158462	163729	14181.3	8.66145	0.937591	82967	61866.9	77084.2	73972.7	10888.7	14.72	1.16791	13397.7	10386.2	13562.7	12448.9	1788.24	14.3647	1.1573	182662	214592	224607	207287	21906.2	10.5681	1.024	92743.1	113471	103870	103361	10373.4	10.036	1.00156	106813	70387.6	72702.3	83301.1	20395.1
O35161	Celsr1	No	0	0	0	0	0	#DIV/0!	#DIV/0!	0	0	0	0	0	#DIV/0!	#DIV/0!	9888.97	11476.7	10370.8	10578.8	814.05	7.69508	0.886213	0	0	0	0	0	#DIV/0!	#DIV/0!	39245.9	0	0	13082	22658.6	173.205	2.23856	27555.1	21452.8	22075.5	23694.4	3357.92	14.1717	1.15142	0	0	0	0	0
O35166	Gosr2	No	94635.5	113080	40839.3	82851.7	37534.5	45.3032	1.65613	80530.2	95615.6	101949	92698.2	11003.3	11.87	1.07445	44862.5	36995.6	99073.6	60310.6	33799.5	56.0423	1.74852	133714	100256	104121	112697	18303.5	16.2414	1.21062	127069	124524	136437	129343	6273.58	4.85034	0.685772	73719.3	72678.9	88114	78170.7	8626.8	11.0358	1.04281	93468.3	98359.7	96260.4	96029.5	2453.86
O35188	Cx3cl1	No	0	0	0	0	0	#DIV/0!	#DIV/0!	96007.2	91602.9	159488	115699	37986	32.8316	1.51629	4684.58	0	0	1561.53	2704.64	173.205	2.23856	0	0	0	0	0	#DIV/0!	#DIV/0!	92883.5	86420.9	86168.8	88491.1	3806.07	4.30108	0.633577	16671.8	13580.1	15279.4	15177.1	1548.38	10.2021	1.00869	0	0	0	0	0
O35207	Cdk2ap1	No	0	0	0	0	0	#DIV/0!	#DIV/0!	0	0	0	0	0	#DIV/0!	#DIV/0!	52198.7	111869	0	54689.3	55976.2	102.353	2.0101	0	0	0	0	0	#DIV/0!	#DIV/0!	12155.1	14018.7	13484.8	13219.6	959.697	7.25967	0.860917	51264.6	0	56746.4	36003.7	31300.3	86.9365	1.9392	0	0	0	0	0
O35215	Ddt	No	47195816	48968632	48464960	4.82098e+07	913536	1.89492	0.27759	0	0	0	0	0	#DIV/0!	#DIV/0!	364745	462942	171418	333035	148327	44.5379	1.64873	39876164	39056168	39300504	3.94109e+07	421006	1.06825	0.0286718	137055	336645	61926	178542	141980	79.5222	1.90049	432623	454273	456322	447739	13130.9	2.93271	0.467269	21575104	19388854	20786624	2.05835e+07	1.10718e+06
O35216	Cenpa	No	0	0	0	0	0	#DIV/0!	#DIV/0!	75359.2	47183.1	80065.1	67535.8	17782.3	26.3302	1.42045	106135	99840.2	98360.2	101445	4128.56	4.06974	0.609567	0	0	0	0	0	#DIV/0!	#DIV/0!	74471.6	75987.1	76371.2	75609.9	1004.38	1.32838	0.123321	119348	111954	75700.3	102334	23360	22.8272	1.35845	16063.2	17765.3	0	11276.2	9802.46
O35218	Cpsf2	No	0	0	0	0	0	#DIV/0!	#DIV/0!	0	0	62053.3	20684.4	35826.5	173.205	2.23856	118198	133153	133261	128204	8665.51	6.75916	0.829893	47816.6	68401.9	385413	167211	189249	113.18	2.05377	48016.3	45092.3	45172	46093.5	1665.63	3.61359	0.557939	159630	170678	161398	163902	5934.6	3.62083	0.558808	48109.9	85008.7	54261	62459.9	19768.5
O35226	Psmd4	No	709550	792072	488517	663380	156956	23.6601	1.37402	160587	139118	163477	154394	13307.7	8.61933	0.935474	551695	576896	598039	575543	23201.2	4.03118	0.605432	681660	628991	717727	676126	44626	6.60024	0.81956	147110	122278	117667	129018	15837	12.275	1.08902	449967	519927	537094	502329	46152.6	9.18772	0.963208	605017	587479	568293	586930	18368.3
O35231	Kifc3	No	0	0	0	0	0	#DIV/0!	#DIV/0!	28929.8	26474.3	31652	29018.7	2589.98	8.92521	0.950619	422118	496076	466525	461573	37226.6	8.06515	0.906613	0	0	15040.5	5013.51	8683.65	173.205	2.23856	137220	182420	59805.6	126482	62008.7	49.0257	1.69042	24159.8	261332	252979	179490	134585	74.9818	1.87496	0	8291.56	7037.63	5109.73	4469.35
O35239	Ptpn9	No	259236	788190	22499.9	356642	392029	109.922	2.04109	120890	115412	113875	116726	3687.14	3.1588	0.499522	267635	121330	195466	194810	73154.6	37.5517	1.57463	15267.1	52300.2	13594.4	27053.9	21880	80.8755	1.90782	95269.5	98359.7	104830	99486.2	4878.59	4.90378	0.690531	101023	67222.9	71345.6	79863.7	18439.8	23.0891	1.36341	46727.7	36320.6	26279.9	36442.7	10224.4
O35245	Pkd2	No	0	0	0	0	0	#DIV/0!	#DIV/0!	206633	192441	190268	196447	8888.02	4.52438	0.655559	84091.2	86015.3	90793.7	86966.8	3451.09	3.96828	0.598603	0	0	0	0	0	#DIV/0!	#DIV/0!	190438	163828	153671	169312	18987.2	11.2143	1.04977	94887.2	98167.1	102463	98505.7	3799.1	3.85673	0.58622	3291.61	9394.65	0	4228.75	4766.92
O35250	Exoc7	No	21922.1	15411.7	24372.3	20568.7	4631.06	22.5151	1.35247	56393.6	55499.6	58917.2	56936.8	1772.41	3.11295	0.493172	41143.6	30750.8	38022	36638.8	5332.66	14.5547	1.163	24705.2	23513.8	25293.5	24504.2	906.759	3.70043	0.568252	52126.4	82714.5	53836.8	62892.6	17187.6	27.3285	1.43662	48548.7	37028.6	39461.4	41679.6	6071.91	14.5681	1.1634	25343.1	21195.5	25862.4	24133.7	2557.74
O35286	Dhx15	No	260201	245605	252158	252655	7310.8	2.8936	0.461438	298670	312962	290903	300845	11188.8	3.71911	0.570439	938933	683628	673179	765246	150507	19.6678	1.29376	443545	373176	353450	390057	47360.3	12.1419	1.08429	292140	296218	306761	298373	7544.74	2.52863	0.402885	810919	810454	871029	830800	34839.7	4.19351	0.622577	367450	368491	369285	368409	919.993
O35295	Purb	No	533000	471123	481910	495345	33054	6.67293	0.824316	448982	497774	430382	459046	34805.2	7.58208	0.879788	781121	865193	838972	828429	43016	5.19248	0.715374	433119	412665	439144	428309	13879.4	3.2405	0.510613	454711	554789	470504	493335	53803.9	10.9062	1.03767	665070	723088	734755	707638	37322.9	5.2743	0.722165	417214	445065	446139	436139	16398.2
O35309	Nmi	No	143432	124021	181258	149570	29107.8	19.461	1.28916	150475	146846	246602	181308	56575.4	31.2041	1.49421	152204	174416	117449	148023	28712.7	19.3975	1.28774	133853	120346	132650	128950	7475.44	5.79717	0.763216	260836	249022	251993	253950	6145.43	2.41993	0.383803	84375.9	97834.3	77037.2	86415.8	10547.5	12.2056	1.08656	197134	170042	190394	185857	14104.2
O35316	Slc6a6	No	17668.4	0	23050.7	13573	12058.7	88.8432	1.94862	620680	617867	815516	684688	113310	16.5491	1.21877	365489	441052	417050	407864	38610.5	9.46651	0.97619	43112.8	29050.2	53841.3	42001.5	12432.9	29.601	1.47131	224660	192652	198678	205330	17009.3	8.28388	0.918234	195325	245498	238604	226476	27196.5	12.0086	1.07949	20350.5	9324.59	22896.9	17524	7214.14
O35326	Srsf5	No	143631	116553	113671	124618	16528.3	13.2632	1.12265	154446	174726	171018	166730	10798.5	6.47664	0.81135	445612	490592	465325	467177	22547	4.82622	0.683607	125790	103615	144553	124653	20492.9	16.44	1.2159	104639	181679	164605	150308	40461	26.9188	1.43006	437283	399324	382780	406463	27943.9	6.8749	0.837267	73567	78320.2	74860.8	75582.7	2457.46
O35343	Kpna4	No	22978.1	17562	21349.6	20629.9	2778.84	13.47	1.12937	67212.5	73524	58362.6	66366.4	7616.04	11.4757	1.05978	81020.3	80053.7	74827.3	78633.8	3331.74	4.23704	0.627062	26531.5	29661.4	31152.1	29115	2358.3	8.09994	0.908482	58912.6	55934.4	59056.8	57968	1762.56	3.04058	0.482956	108603	83912.2	82008.8	91508	14835.2	16.2119	1.20983	40944.1	33237.5	31375.9	35185.8	5072.92
O35344	Kpna3	No	179071	171043	179580	176565	4788.64	2.71212	0.433308	90169.3	126406	77238.3	97937.8	25487.7	26.0244	1.41538	290262	252096	269149	270502	19118.8	7.06789	0.84929	170914	189691	178210	179605	9465.73	5.2703	0.721835	90391.9	93307.5	88766.6	90822	2300.8	2.5333	0.403687	221224	229103	230759	227029	5094.94	2.24418	0.351058	202860	191226	186477	193521	8429.31
O35345	Kpna6	No	0	0	0	0	0	#DIV/0!	#DIV/0!	18816.9	0	0	6272.31	10864	173.205	2.23856	105696	109871	107528	107698	2092.61	1.94303	0.288479	6753.26	0	0	2251.09	3899	173.205	2.23856	0	0	0	0	0	#DIV/0!	#DIV/0!	178300	209109	198167	195192	15618.2	8.00146	0.903169	76144.8	82218.7	74647.7	77670.4	4009.45
O35350	Capn1	Yes	205452	197461	151897	184936	28891	15.6221	1.19374	103194	119333	100750	107759	10097.5	9.37045	0.97176	98378	109399	109850	105876	6497.25	6.13667	0.787932	152950	163210	140704	152288	11267.8	7.39902	0.869174	92201.9	87091.5	82163.3	87152.2	5019.56	5.75954	0.760388	105702	101273	110211	105729	4469.36	4.22721	0.626053	116831	106809	108057	110566	5461.64
O35375	Nrp2	No	526252	0	442479	322910	282768	87.5686	1.94235	127960	88480.9	85232.8	100558	23786.5	23.6545	1.37391	12410.5	8781.31	0	7063.94	6381	90.3321	1.95584	14463.3	0	0	4821.09	8350.38	173.205	2.23856	73071.2	82519.9	78989.8	78193.6	4774.4	6.10586	0.785747	25893.1	56878.8	26966.5	36579.5	17587.9	48.0814	1.68198	208497	230452	224135	221028	11302.3
O35379	Abcc1	No	54540.7	75683.7	60168.1	63464.2	10950.1	17.254	1.23689	261836	273756	237147	257580	18672.2	7.24908	0.860283	58659.7	54421.4	50433.8	54505	4113.62	7.54724	0.877788	139912	0	91721.4	77211	71075.5	92.0536	1.96404	270902	291648	277869	280140	10557.7	3.76872	0.576194	56900.1	45273.2	50558.3	50910.5	5821.45	11.4347	1.05822	0	0	0	0	0
O35381	Anp32a	No	1.96456e+06	1.77003e+06	1.89284e+06	1.87581e+06	98376.5	5.24448	0.719703	163778	396764	165061	241867	134146	55.4625	1.744	1636276	2.01018e+06	1.85452e+06	1.83366e+06	187825	10.2432	1.01043	1.50833e+06	1.40353e+06	1492847	1.46824e+06	56566.5	3.85269	0.585764	319936	301760	300163	307286	10983.7	3.57441	0.553204	1.46035e+06	1.63056e+06	1.6152e+06	1.5687e+06	94148	6.00165	0.778271	1484366	1.49265e+06	1593435	1.52348e+06	60720.2
O35382	Exoc4	No	332798	40830.9	61137.1	144922	163022	112.489	2.05111	55805.4	58228.1	49795.1	54609.5	4341.84	7.95071	0.900406	104169	108301	117840	110104	7011.11	6.36774	0.803985	94878.7	61072.5	84357.8	80103	17300.1	21.5973	1.3344	55706.4	62819.6	52830.8	57119	5142.01	9.00229	0.954353	102021	111156	112956	108711	5863.1	5.3933	0.731855	66907.3	71356.8	69440.5	69234.9	2231.88
O35386	Phyh	No	1.61671e+06	1.70511e+06	1.50439e+06	1.60874e+06	100598	6.25326	0.796107	0	0	0	0	0	#DIV/0!	#DIV/0!	0	0	0	0	0	#DIV/0!	#DIV/0!	1512368	1.5712e+06	1548286	1.54395e+06	29655.9	1.92078	0.283477	0	17299.5	324023	113774	182286	160.218	2.20471	0	0	0	0	0	#DIV/0!	#DIV/0!	1.33119e+06	1452355	1.40618e+06	1.39658e+06	61151.5
O35387	Hax1	No	78554.2	39400.6	75069.9	64341.6	21669.7	33.6791	1.52736	62922.5	109310	75520.2	82584.1	23986.8	29.0453	1.46308	36859.7	46520.4	40695.2	41358.4	4864.38	11.7615	1.07046	51876.8	73580	71508.6	65655.1	11977.3	18.2427	1.26109	123195	138779	134910	132295	8114.21	6.13344	0.787704	36181	43761.5	44022.7	41321.7	4453.93	10.7787	1.03256	115201	120125	134578	123301	10071.3
O35405	Pld3	Yes	0	0	380722	126908	219810	173.205	2.23856	6423760	6.31785e+06	6.5185e+06	6.42004e+06	100376	1.56348	0.194094	92760.2	67988.7	215812	125520	79170	63.0734	1.79985	89051.1	103505	20369.7	70975.1	44417.5	62.5817	1.79645	5598631	5.24651e+06	5285708	5.37695e+06	192979	3.58901	0.554975	287067	299746	277317	288044	11246.4	3.9044	0.591554	207820	106346	163815	159327	50885.8
O35423	Agxt	No	4.50955e+06	4087814	3.99888e+06	4.19875e+06	272808	6.49738	0.812738	469450	0	0	156483	271037	173.205	2.23856	0	0	0	0	0	#DIV/0!	#DIV/0!	3.951e+06	4.00152e+06	3.84805e+06	3.93352e+06	78211.4	1.98833	0.298488	44383.1	0	0	14794.4	25624.6	173.205	2.23856	1185112	398119	461639	681623	437189	64.1394	1.80713	3.631e+06	3.74395e+06	3.44516e+06	3.6067e+06	150870
O35425	Bok	No	0	0	0	0	0	#DIV/0!	#DIV/0!	97599.2	71602.2	35676.5	68292.6	31093.7	45.5301	1.6583	0	0	0	0	0	#DIV/0!	#DIV/0!	0	0	0	0	0	#DIV/0!	#DIV/0!	65481	75719	72557.9	71252.6	5242.34	7.3574	0.866724	1754.38	0	0	584.795	1012.89	173.205	2.23856	0	0	0	0	0
O35427	Crcp	No	0	0	0	0	0	#DIV/0!	#DIV/0!	0	0	0	0	0	#DIV/0!	#DIV/0!	0	0	24105.1	8035.04	13917.1	173.205	2.23856	0	0	0	0	0	#DIV/0!	#DIV/0!	0	0	0	0	0	#DIV/0!	#DIV/0!	32436.5	22015.8	25090.4	26514.2	5354.26	20.1939	1.30522	0	24598.9	0	8199.64	14202.2
O35435	Dhodh	No	31707.2	0	42299.3	24668.8	22010.5	89.2239	1.95048	161276	183954	162142	169124	12850.5	7.59826	0.880714	76629.6	346084	285943	236219	141442	59.8774	1.77726	124941	64604.2	70609.3	86718.1	33237.8	38.3285	1.58352	167517	173515	173132	171388	3357.73	1.95914	0.292065	84496.1	110505	81617.7	92206.2	15912.3	17.2573	1.23697	154699	127435	123830	135321	16877.9
O35445	Rnf5	No	0	0	0	0	0	#DIV/0!	#DIV/0!	49646.2	56633.1	53320.9	53200	3495.03	6.5696	0.817539	0	0	0	0	0	#DIV/0!	#DIV/0!	36738.2	27207.2	22966.8	28970.8	7053.03	24.3454	1.38642	19489.5	262996	20899.7	101128	140183	138.619	2.14182	137552	287780	299974	241769	90460.1	37.416	1.57306	153785	158679	158598	157021	2802.46
O35448	Ppt2	Yes	129340	86960.2	85627.1	100642	24861.8	24.7031	1.39275	402443	369029	377499	382990	17370.5	4.5355	0.656625	94814.2	47789.1	78182.3	73595.2	23845.8	32.4013	1.51056	225677	143575	112828	160693	58339.2	36.3047	1.55996	413342	532906	273450	406566	129860	31.9408	1.50435	144969	117371	144691	135677	15854.1	11.6852	1.06764	217865	132790	115117	155258	54934.9
O35450	Fkbpl	No	0	0	0	0	0	#DIV/0!	#DIV/0!	0	0	0	0	0	#DIV/0!	#DIV/0!	0	0	0	0	0	#DIV/0!	#DIV/0!	0	0	0	0	0	#DIV/0!	#DIV/0!	0	0	0	0	0	#DIV/0!	#DIV/0!	0	0	0	0	0	#DIV/0!	#DIV/0!	0	0	0	0	0
O35451	Atf6b	No	0	0	0	0	0	#DIV/0!	#DIV/0!	0	0	0	0	0	#DIV/0!	#DIV/0!	0	0	0	0	0	#DIV/0!	#DIV/0!	0	0	0	0	0	#DIV/0!	#DIV/0!	11652.9	0	0	3884.31	6727.82	173.205	2.23856	10257.8	12511.9	11950.7	11573.4	1173.42	10.1389	1.00599	0	0	0	0	0
O35453	Hpn	No	71693.4	87540.9	94015.5	84416.6	11484.4	13.6044	1.13368	0	0	0	0	0	#DIV/0!	#DIV/0!	0	0	0	0	0	#DIV/0!	#DIV/0!	236833	232317	221039	230063	8134.99	3.53599	0.548511	0	0	0	0	0	#DIV/0!	#DIV/0!	0	98017	0	32672.3	56590.1	173.205	2.23856	249512	269437	256818	258589	10079.6
O35454	Clcn6	No	0	0	0	0	0	#DIV/0!	#DIV/0!	37453.9	0	0	12484.6	21624	173.205	2.23856	0	0	0	0	0	#DIV/0!	#DIV/0!	0	0	0	0	0	#DIV/0!	#DIV/0!	64883.1	44195	58398.5	55825.5	10581.3	18.9543	1.27771	0	121637	0	40545.6	70227.1	173.205	2.23856	0	0	0	0	0
O35459	Ech1	No	1.26215e+06	1.20948e+06	1.13797e+06	1203199	62329	5.18027	0.714353	172110	171733	178070	173971	3555.04	2.04347	0.310368	69985.5	67626.1	53297.6	63636.4	9031.02	14.1916	1.15203	1.51732e+06	1.60357e+06	1.76477e+06	1.62855e+06	125603	7.71257	0.887199	172860	184583	186383	181275	7343	4.05074	0.607535	30906.2	28976.9	30271	30051.4	983.228	3.27183	0.51479	1571409	1684787	1.70013e+06	1.65211e+06	70307.5
O35465	Fkbp8	No	351521	341109	342632	345087	5623.35	1.62954	0.212066	674144	657216	625626	652329	24625.2	3.77496	0.576913	290824	327031	316591	311482	18635.8	5.98296	0.776916	303760	288648	290380	294263	8270.7	2.81065	0.448807	487347	493399	495233	491993	4126.65	0.838763	-0.076361	182671	191264	174599	182845	8334.22	4.55809	0.658783	472351	414218	423050	436540	31326.2
O35473	C1d	No	0	0	0	0	0	#DIV/0!	#DIV/0!	0	0	0	0	0	#DIV/0!	#DIV/0!	0	20513.3	19606.1	13373.1	11590.4	86.6689	1.93786	0	0	0	0	0	#DIV/0!	#DIV/0!	0	0	0	0	0	#DIV/0!	#DIV/0!	32783.7	45990.6	42913.7	40562.7	6910.19	17.0358	1.23136	0	0	0	0	0
O35488	Slc27a2	No	3.79385e+06	2.34042e+06	2.25075e+06	2.79501e+06	866187	30.9905	1.49123	0	0	46776.6	15592.2	27006.5	173.205	2.23856	0	0	0	0	0	#DIV/0!	#DIV/0!	4.24756e+06	3.9542e+06	4029263	4.07701e+06	152398	3.73798	0.572637	13383	0	44415.7	19266.2	22784.8	118.263	2.07285	0	0	97977.7	32659.2	56567.5	173.205	2.23856	5190241	5250254	5.27207e+06	5.23752e+06	42375.3
O35490	Bhmt	No	31804448	33698340	32686196	3.27297e+07	947694	2.89552	0.461727	203801	290325	262880	252335	44215.1	17.5224	1.24359	389984	0	0	129995	225158	173.205	2.23856	27654590	26927036	26009554	2.68637e+07	824343	3.06861	0.486942	0	277979	0	92659.6	160491	173.205	2.23856	0	456227	0	152076	263403	173.205	2.23856	29672156	31249062	29176398	3.00325e+07	1.08231e+06
O35492	Clk3	No	0	0	0	0	0	#DIV/0!	#DIV/0!	0	0	0	0	0	#DIV/0!	#DIV/0!	0	0	0	0	0	#DIV/0!	#DIV/0!	0	0	0	0	0	#DIV/0!	#DIV/0!	6632.84	6668.23	5980.49	6427.19	387.259	6.02532	0.77998	35022.8	23296.3	0	19439.7	17827.1	91.7045	1.96239	0	0	0	0	0
O35493;P22518	Clk4;Clk1	No	0	0	0	0	0	#DIV/0!	#DIV/0!	0	0	0	0	0	#DIV/0!	#DIV/0!	59970.2	36602.3	0	32190.8	30227.5	93.901	1.97267	0	0	0	0	0	#DIV/0!	#DIV/0!	0	0	0	0	0	#DIV/0!	#DIV/0!	0	0	0	0	0	#DIV/0!	#DIV/0!	0	0	0	0	0
O35516	Notch2	No	0	0	0	0	0	#DIV/0!	#DIV/0!	276439	229286	262859	256195	24272.3	9.47417	0.976541	78775.5	74840.1	74924.7	76180.1	2248.05	2.95097	0.469965	61885.5	17344.2	18067.7	32432.4	25509.6	78.6547	1.89572	244993	247718	259957	250889	7970.11	3.17674	0.501982	99983.5	95155.6	110649	101929	7927.84	7.77778	0.890856	25375.3	22923.3	11686.5	19995	7299.1
O35544	Slc1a6	No	0	0	0	0	0	#DIV/0!	#DIV/0!	0	0	0	0	0	#DIV/0!	#DIV/0!	0	0	0	0	0	#DIV/0!	#DIV/0!	0	0	0	0	0	#DIV/0!	#DIV/0!	132525	117318	0	83281	72523.2	87.0825	1.93993	0	0	0	0	0	#DIV/0!	#DIV/0!	0	0	0	0	0
O35551	Rabep1	No	14550.7	10860.7	16429.9	13947.1	2833.23	20.3141	1.3078	0	26430.8	17604.7	14678.5	13456.2	91.6728	1.96224	29824	27228.4	30036.5	29029.6	1563.56	5.38608	0.731273	46844.7	43866	47264.6	45991.7	1852.92	4.02881	0.605177	15585	17768.9	15563.8	16305.9	1267.03	7.77037	0.890442	52273.1	56717.8	55391.5	54794.1	2281.73	4.16418	0.619529	76544.1	79882.8	75623.2	77350	2241.26
O35566	Cd151	No	59810.2	57369.1	71403	62860.7	7497.78	11.9276	1.07655	982499	819669	798575	866914	100654	11.6106	1.06485	594497	718052	683869	665473	63798.7	9.58697	0.981681	41822.3	55249.3	63513.7	53528.4	10947.6	20.4519	1.31073	853496	872599	793877	839991	41061.7	4.88835	0.689162	534823	627386	626847	596352	53286.7	8.93544	0.951116	22220	28221.1	36616.9	29019.4	7231.54
O35593	Psmd14	No	668100	580963	576646	608570	51600	8.4789	0.928339	279384	263211	290804	277800	13864.5	4.99081	0.698171	778147	585669	644155	669324	98676.2	14.7427	1.16858	687804	748154	701962	712640	31560.1	4.42862	0.646268	296294	284004	297631	292643	7511.63	2.56682	0.409396	553885	478003	475272	502387	44619.8	8.88157	0.94849	1.28737e+06	1.13368e+06	1.21721e+06	1.21275e+06	76938.1
O35594	Ift81	No	0	0	0	0	0	#DIV/0!	#DIV/0!	12647.7	11779.4	12270.4	12232.5	435.4	3.55938	0.551374	16587.9	11669.2	12521	13592.7	2628.65	19.3387	1.28643	0	0	0	0	0	#DIV/0!	#DIV/0!	15721.6	16466.9	15707.6	15965.4	434.421	2.72102	0.434732	27645.1	22345.2	21244	23744.8	3422.35	14.4131	1.15876	0	1262.47	2009.58	1090.68	1015.74
O35598	Adam10	No	0	0	3276.26	1092.09	1891.55	173.205	2.23856	450234	446328	447818	448127	1971.64	0.439973	-0.356574	359725	183488	185103	242772	101287	41.7211	1.62036	51310.9	18621	74765.4	48232.5	28198.5	58.4637	1.76689	446914	478691	458524	461376	16079.1	3.48504	0.542207	163330	201529	177032	180630	19352	10.7136	1.02994	35182.3	35705.7	38802.6	36563.5	1956.66
O35604	Npc1	Yes	92893.3	96022.7	100677	96531	3916.67	4.05743	0.608251	1.69711e+06	1.55837e+06	1.60913e+06	1.62154e+06	70197.8	4.32908	0.636396	163786	125752	124106	137881	22449	16.2814	1.21169	92562.4	83275.7	84732.5	86856.9	4994.56	5.75033	0.759693	1.80191e+06	1.67037e+06	1.76769e+06	1.74666e+06	68244.3	3.90714	0.591859	107286	94555.2	97305.2	99715.4	6698.68	6.71781	0.827227	109187	88288.9	96101.5	97859.2	10559.5
O35607	Bmpr2	No	0	0	0	0	0	#DIV/0!	#DIV/0!	93134	165069	40581.9	99595.1	62494.8	62.7488	1.79761	0	0	0	0	0	#DIV/0!	#DIV/0!	0	0	0	0	0	#DIV/0!	#DIV/0!	57731.5	75635.2	62430.2	65265.6	9282.52	14.2227	1.15298	6260.27	5579.98	6119.69	5986.65	359.127	5.99881	0.778065	244176	36435.6	6510.22	95707.4	129446
O35609	Scamp3	No	146210	348055	228750	241005	101479	42.1068	1.62435	1.21935e+06	1.24713e+06	1145546	1.20401e+06	52499.1	4.36036	0.639523	329910	363930	364678	352839	19860.6	5.6288	0.750416	200891	182063	178600	187184	11995.6	6.40845	0.806753	1.31701e+06	1.1916e+06	1.24216e+06	1.25026e+06	63098.3	5.04682	0.703018	312735	251929	258341	274335	33409.2	12.1782	1.08558	134411	135998	144816	138408	5605.83
O35613	Daxx	No	0	0	0	0	0	#DIV/0!	#DIV/0!	0	0	0	0	0	#DIV/0!	#DIV/0!	170614	182618	134861	162698	24843.3	15.2696	1.18383	0	0	0	0	0	#DIV/0!	#DIV/0!	0	0	0	0	0	#DIV/0!	#DIV/0!	127261	128239	134598	130033	3983.56	3.06351	0.486219	0	0	0	0	0
O35615	Zfpm1	No	0	0	0	0	0	#DIV/0!	#DIV/0!	0	0	0	0	0	#DIV/0!	#DIV/0!	131667	0	0	43889	76017.9	173.205	2.23856	0	35446.9	0	11815.6	20465.3	173.205	2.23856	0	0	0	0	0	#DIV/0!	#DIV/0!	42092.4	40821.5	0	27638	23943.6	86.6331	1.93768	14167.3	12915.3	12726.9	13269.9	782.928
O35623	Bet1	No	174840	179981	178322	177714	2623.49	1.47624	0.169156	167960	183211	173090	174754	7760.47	4.4408	0.647461	118451	77924.4	69923.1	88766	26017	29.3096	1.46701	62465.2	130161	167818	120148	53385.4	44.433	1.64771	108706	202889	168651	160082	47672.8	29.7803	1.47393	71094.3	76746.2	49004.2	65614.9	14660.3	22.3429	1.34914	79707.7	60016.5	76991.1	72238.5	10671.3
O35632	Hyal2	No	0	0	0	0	0	#DIV/0!	#DIV/0!	0	0	0	0	0	#DIV/0!	#DIV/0!	0	0	0	0	0	#DIV/0!	#DIV/0!	0	0	0	0	0	#DIV/0!	#DIV/0!	0	82442.8	84094.8	55512.5	48082.4	86.6153	1.93759	0	94488.3	0	31496.1	54552.8	173.205	2.23856	0	56833.4	0	18944.5	32812.8
O35638	Stag2	No	371940	12288.6	14068.6	132766	207133	156.014	2.19316	64566.2	72863.2	42848.6	60092.6	15499.3	25.7923	1.41149	62168.1	41474.9	89757.1	64466.7	24223	37.5745	1.57489	25054.1	26151.6	25542.6	25582.8	549.874	2.14939	0.332316	41941.3	37889.7	42467.4	40766.1	2504.92	6.14461	0.788495	100602	104826	88556.2	97994.7	8442.3	8.61505	0.935258	26787.5	33829.7	32620.9	31079.3	3765.69
O35639	Anxa3	No	97067.8	96221.9	164828	119373	39368.1	32.9791	1.51824	1.16525e+06	1.07939e+06	1.1144e+06	1.11968e+06	43171.7	3.85572	0.586106	1805439	2.00806e+06	1999200	1.93757e+06	114512	5.91009	0.771594	101926	116920	103824	107557	8164.02	7.59044	0.880267	1247898	1.14403e+06	1.12043e+06	1.17079e+06	67814.6	5.79222	0.762845	2017053	2.23949e+06	2.04242e+06	2.09965e+06	121763	5.79919	0.763367	202880	200642	208974	204166	4312.24
O35640	Anxa8	No	0	0	0	0	0	#DIV/0!	#DIV/0!	808727	0	0	269576	466919	173.205	2.23856	221864	248827	225470	232054	14637.9	6.30799	0.799891	0	0	0	0	0	#DIV/0!	#DIV/0!	0	2516.03	32530.3	11682.1	18098.8	154.928	2.19013	158579	159493	148972	155681	5828.31	3.74374	0.573306	0	0	0	0	0
O35643	Ap1b1	Yes	965204	1.05606e+06	952633	991300	56438.1	5.69334	0.755367	363948	443318	429256	412174	42352.6	10.2754	1.0118	518136	615744	619980	584620	57615.4	9.8552	0.993665	1.19536e+06	1.07732e+06	1.14304e+06	1.13857e+06	59145.2	5.19468	0.715559	402034	396951	419645	406210	11909.3	2.93182	0.467137	536202	528928	632161	565764	57616.6	10.1839	1.00791	1.20932e+06	1.36332e+06	1264193	1.27895e+06	78052.9
O35646	Capn6	No	0	0	0	0	0	#DIV/0!	#DIV/0!	45699.1	0	73827	39842	37260.4	93.5202	1.97091	0	0	0	0	0	#DIV/0!	#DIV/0!	0	0	0	0	0	#DIV/0!	#DIV/0!	35878.7	39367.4	39865.6	38370.6	2172.35	5.66151	0.752932	0	0	0	0	0	#DIV/0!	#DIV/0!	0	0	0	0	0
O35648	Cetn3	No	0	0	0	0	0	#DIV/0!	#DIV/0!	0	129108	69122.5	66076.9	64608	97.7769	1.99024	0	0	0	0	0	#DIV/0!	#DIV/0!	0	0	0	0	0	#DIV/0!	#DIV/0!	52367.1	53295.2	49560.8	51741	1944.29	3.75773	0.574925	10594.7	22312.7	126191	53032.8	63627.2	119.977	2.0791	0	0	0	0	0
O35654	Pold2	No	0	0	0	0	0	#DIV/0!	#DIV/0!	0	0	0	0	0	#DIV/0!	#DIV/0!	67707.3	113991	73109.7	84936.1	25307	29.7954	1.47415	0	0	295353	98451.1	170522	173.205	2.23856	36993.6	29846	0	22279.9	19623.1	88.0755	1.94486	68453.3	80645.8	84272.7	77790.6	8287.18	10.6532	1.02748	1913.1	5045.14	0	2319.42	2547
O35657	Neu1	Yes	0	0	0	0	0	#DIV/0!	#DIV/0!	368690	301642	346830	339054	34193.5	10.085	1.00367	0	0	6813.45	2271.15	3933.75	173.205	2.23856	36247.2	47834.7	62026.2	48702.7	12911.4	26.5106	1.42342	441290	468098	457693	455694	13515.5	2.96591	0.472159	39130.2	39799.9	45836.4	41588.8	3693.73	8.88154	0.948488	100419	50978.9	96608.1	82668.7	27510.3
O35658	C1qbp	No	108200	331024	280575	239933	116839	48.6967	1.6875	1.05262e+06	1.09575e+06	1243159	1.13051e+06	99910.9	8.83767	0.946338	161229	115462	123209	133300	24495.5	18.3762	1.26426	117043	126097	106170	116437	9977.25	8.56882	0.932921	1.21107e+06	1.27154e+06	1374297	1.28563e+06	82521.5	6.41874	0.80745	164602	98838	122454	128631	33314.2	25.899	1.41328	199279	187701	180589	189190	9433.51
O35660	Gstm6	No	1.06732e+06	1.26039e+06	1.2616e+06	1.19644e+06	111818	9.34594	0.970623	542673	448741	276141	422518	135187	31.9956	1.50509	502183	487987	527986	506052	20278.4	4.00718	0.602839	1.38644e+06	1434042	1.31229e+06	1.37759e+06	61354.4	4.45374	0.648725	179116	236312	180343	198590	32673.4	16.4527	1.21624	450212	462600	471638	461483	10756.8	2.33091	0.367526	1288949	1.12291e+06	1.17595e+06	1.19593e+06	84805.7
O35664	Ifnar2	No	0	0	0	0	0	#DIV/0!	#DIV/0!	77230.8	191291	81038.8	116520	64781.4	55.5967	1.74505	0	0	0	0	0	#DIV/0!	#DIV/0!	0	0	0	0	0	#DIV/0!	#DIV/0!	102961	77003.5	110575	96846.7	17601.3	18.1744	1.25946	0	67161	0	22387	38775.4	173.205	2.23856	23844.8	0	21089.2	14978	13044.3
O35671	Itgb1bp1	No	0	0	0	0	0	#DIV/0!	#DIV/0!	25055.2	22743.4	25296.7	24365.1	1409.6	5.78531	0.762327	6491.74	19742.2	27894.3	18042.8	10802	59.869	1.7772	7879.99	0	11023.5	6301.17	5678.82	90.1233	1.95484	46946.3	38518.8	44385.7	43283.6	4320.51	9.98187	0.999212	25036.6	22104.6	26623.1	24588.1	2292.38	9.32313	0.969562	2415.07	4686.8	0	2367.29	2343.77
O35678	Mgll	No	176422	175102	88659.4	146728	50293.1	34.2765	1.535	0	0	0	0	0	#DIV/0!	#DIV/0!	0	9853.64	11107.5	6987.05	6083.36	87.0661	1.93985	175162	170917	177958	174679	3545.41	2.02967	0.307426	17567.6	17994.7	17016.1	17526.1	490.637	2.79946	0.447074	30704.8	24488.4	21603.9	25599	4651.02	18.1687	1.25932	224443	217174	218190	219935	3936.33
O35680	Mrps12	No	155293	128281	118070	133881	19233.4	14.366	1.15734	155492	131486	155119	147366	13753.3	9.33277	0.97001	154319	188911	210374	184535	28282.5	15.3264	1.18544	101059	89990.9	130498	107182	20936.2	19.5333	1.29077	139095	138160	177691	151649	22558	14.8752	1.17246	127537	134900	138916	133785	5771.16	4.31377	0.634857	125853	171546	151712	149704	22912.6
O35682	Myadm	No	237664	79374.9	168554	161864	79356.1	49.0263	1.69043	2.3767e+06	2519134	2110001	2.33528e+06	207688	8.89349	0.949072	993605	1.02818e+06	1036910	1.01956e+06	22902	2.24625	0.351458	200829	132901	201692	178474	39470	22.1153	1.34469	2.11162e+06	2.27606e+06	2.02888e+06	2.13885e+06	125822	5.8827	0.769576	917423	976332	1.04998e+06	981246	66416.4	6.76858	0.830498	86949.4	65152.5	93912.8	82004.9	15004.1
O35683	Ndufa1	No	100024	128371	101551	109982	15943.9	14.4968	1.16127	566130	0	705217	423782	373537	88.1436	1.94519	0	0	0	0	0	#DIV/0!	#DIV/0!	288379	308379	223843	273534	44180.2	16.1516	1.20822	240365	276783	223260	246803	27336	11.076	1.04438	0	44398.3	44098.8	29499	25547.4	86.604	1.93754	416358	316939	320431	351243	56418.6
O35684	Serpini1	No	0	0	0	0	0	#DIV/0!	#DIV/0!	0	0	94584.1	31528	54608.2	173.205	2.23856	0	0	0	0	0	#DIV/0!	#DIV/0!	0	0	0	0	0	#DIV/0!	#DIV/0!	50350	53325.9	49259.6	50978.5	2104.77	4.12874	0.615817	0	0	0	0	0	#DIV/0!	#DIV/0!	0	0	0	0	0
O35685	Nudc	No	807398	749302	782570	779756	29149.9	3.73833	0.572678	211587	271469	295769	259608	43326.5	16.6892	1.22244	1.27107e+06	1.46774e+06	1.4296e+06	1.38947e+06	104293	7.50596	0.875406	512738	459136	535636	502503	39263.4	7.81357	0.892849	195708	206231	205540	202493	5886.51	2.90702	0.463448	981811	1.12857e+06	1.08881e+06	1.0664e+06	75903.9	7.11778	0.852345	516650	553607	570082	546780	27362.6
O35690	Phox2b	No	0	11342.5	0	3780.85	6548.62	173.205	2.23856	0	0	0	0	0	#DIV/0!	#DIV/0!	0	0	0	0	0	#DIV/0!	#DIV/0!	17902.7	0	0	5967.57	10336.1	173.205	2.23856	0	0	0	0	0	#DIV/0!	#DIV/0!	0	0	0	0	0	#DIV/0!	#DIV/0!	8407.22	6764.05	6404.78	7192.01	1067.62
O35691	Pnn	No	74980.7	58797.6	93400.6	75726.3	17313.5	22.8633	1.35914	151714	155187	153853	153585	1752.02	1.14075	0.0571911	432155	531174	562552	508627	68059.8	13.3811	1.12649	125716	109160	129559	121478	10839.5	8.923	0.950511	164536	171524	165323	167127	3827.52	2.29018	0.35987	434341	487300	504615	475419	36612.7	7.70116	0.886556	88900.1	97292.2	87506.2	91232.9	5293.65
O35704	Sptlc1	No	0	0	0	0	0	#DIV/0!	#DIV/0!	451031	453168	437436	447212	8533.48	1.90815	0.280613	90737.2	87208.9	106056	94667.5	10019.6	10.584	1.02465	32725.6	39144.5	29626.9	33832.4	4854.34	14.3482	1.1568	404341	411102	535715	450386	73974.1	16.4246	1.2155	106555	89896.5	104299	100250	9037.23	9.01468	0.95495	45838.4	60673.2	43862	50124.5	9188.7
O35711	Ppfibp2	No	0	0	0	0	0	#DIV/0!	#DIV/0!	0	0	0	0	0	#DIV/0!	#DIV/0!	0	0	0	0	0	#DIV/0!	#DIV/0!	0	26339	22631.1	16323.4	14257.5	87.3441	1.94123	0	0	0	0	0	#DIV/0!	#DIV/0!	43738.5	40119.6	43979	42612.4	2162.14	5.07398	0.705349	24479.7	21300	18674.8	21484.8	2906.83
O35728	Cyp4a14	No	2.10645e+06	1.96952e+06	1.91366e+06	1.99654e+06	99195.5	4.96837	0.696214	0	0	0	0	0	#DIV/0!	#DIV/0!	0	0	0	0	0	#DIV/0!	#DIV/0!	2.26286e+06	2.06917e+06	1.89957e+06	2.0772e+06	181776	8.75102	0.942059	168430	213479	198068	193325	22896	11.8432	1.07347	0	0	0	0	0	#DIV/0!	#DIV/0!	2.78041e+06	2.6097e+06	2.83011e+06	2.74007e+06	115605
O35737	Hnrnph1	No	801272	715785	620596	712551	90381.5	12.6842	1.10326	1.60453e+06	1.54036e+06	1.68151e+06	1.6088e+06	70670.7	4.39276	0.642738	2.82712e+06	2209562	2.44503e+06	2.4939e+06	311665	12.4971	1.09681	855710	558638	575159	663169	166950	25.1746	1.40096	1.76989e+06	1.61693e+06	1.75695e+06	1.71459e+06	84821.8	4.94706	0.694347	3.99976e+06	3.68365e+06	3.8365e+06	3.83997e+06	158083	4.11678	0.614558	1.04442e+06	823445	982297	950054	113962
O35744	Chil3	No	20375.3	23851.3	22891.2	22372.6	1795.1	8.02364	0.904372	0	0	0	0	0	#DIV/0!	#DIV/0!	0	0	0	0	0	#DIV/0!	#DIV/0!	24449.8	291709	260740	192300	146185	76.0192	1.88092	0	0	0	0	0	#DIV/0!	#DIV/0!	0	0	0	0	0	#DIV/0!	#DIV/0!	59523.4	64900.8	52216.2	58880.1	6366.73
O35841	Api5	No	56612.7	209178	63790	109860	86086.8	78.3602	1.8941	232712	257583	236137	242144	13479.4	5.56668	0.745596	563608	404804	481606	483339	79416.3	16.4308	1.21566	171328	169849	192761	177979	12822.1	7.20427	0.85759	192981	211402	167643	190675	21970.2	11.5223	1.06154	544963	555558	548047	549523	5449.09	0.991605	-0.00366121	228746	224114	226318	226392	2316.56
O35855	Bcat2	No	0	0	0	0	0	#DIV/0!	#DIV/0!	232060	242149	248637	240949	8353.88	3.46708	0.539964	112690	127132	126613	122145	8192.76	6.70739	0.826554	0	29028.9	0	9676.3	16759.9	173.205	2.23856	321602	317117	335492	324737	9580.05	2.9501	0.469836	136813	150498	145819	144377	6955.35	4.8175	0.682822	18665.5	9761.41	22480.9	16969.3	6527.17
O35857	Timm44	No	811772	853321	677648	780914	91811.9	11.757	1.0703	711877	682069	857661	750535	93963	12.5195	1.09759	633512	522799	523973	560095	63583.8	11.3523	1.05508	956065	822584	978595	919081	84325.4	9.17496	0.962604	1.02493e+06	998830	1.11682e+06	1.04686e+06	61976.3	5.9202	0.772337	565536	548748	589149	567811	20296.1	3.57444	0.553209	703365	826719	753299	761128	62048.5
O35864	Cops5	No	343837	359878	464310	389341	65417.8	16.8022	1.22537	61938.1	101382	65771.5	76364	21751.1	28.4835	1.45459	395219	482477	282850	386849	100076	25.8696	1.41279	300087	274251	293627	289321	13445.3	4.64719	0.66719	70225.9	80174.1	80619.8	77006.6	5876.52	7.63119	0.882592	321447	377486	367643	355525	29920.4	8.41582	0.925097	251214	292921	271406	271847	20857.4
O35874	Slc1a4	No	0	0	0	0	0	#DIV/0!	#DIV/0!	334166	303831	336531	324843	18234.9	5.61344	0.749229	88011.5	99421.2	117846	101760	15054	14.7937	1.17008	0	17789.4	17292.1	11693.8	10130.2	86.6286	1.93766	343511	356366	353546	351141	6756.69	1.92421	0.284252	128951	125432	133665	129349	4131.03	3.1937	0.504295	0	9677.18	9017.87	6231.68	5406.85
O35887	Calu	No	313234	322036	283345	306205	20281	6.62333	0.821076	5035030	5.28236e+06	4.93824e+06	5.08521e+06	177463	3.4898	0.5428	2420488	1.86941e+06	1.72823e+06	2.00604e+06	365797	18.2348	1.2609	316193	307772	327948	317304	10133.5	3.19362	0.504283	5.4263e+06	5676603	5042602	5.38183e+06	319331	5.93349	0.77331	2.36947e+06	1.72227e+06	1.61085e+06	1.90086e+06	409630	21.5497	1.33344	390516	405848	373834	390066	16011.9
O35892	Sp100	No	0	0	0	0	0	#DIV/0!	#DIV/0!	90484.8	0	138130	76205.1	70163.6	92.0721	1.96413	68156.7	54887.5	58825.2	60623.1	6814.86	11.2413	1.05082	0	0	0	0	0	#DIV/0!	#DIV/0!	52423.5	54289.9	48298.9	51670.8	3065.63	5.933	0.773274	90543.8	77575.5	81870	83329.8	6606.22	7.9278	0.899153	312029	223691	119765	218495	96237
O35900	Lsm2	No	116687	77048.5	76364.3	90033.4	23085.5	25.6411	1.40894	164772	185342	187158	179091	12433.4	6.94253	0.841518	150298	149991	111854	137381	22107.2	16.0919	1.20661	51789.6	68493.9	47322.1	55868.5	11159.7	19.975	1.30049	216572	194710	238234	216505	21762.3	10.0516	1.00224	173105	120554	126713	140124	28727.8	20.5017	1.31179	83169.6	56895.6	68094	69386.4	13184.6
O35914	Bnc1	No	0	182035	0	60678.4	105098	173.205	2.23856	62321.3	86663.4	59680.8	69555.2	14874.9	21.3857	1.33012	71446	65328.1	69912.6	68895.5	3183.22	4.62036	0.664676	0	0	0	0	0	#DIV/0!	#DIV/0!	69257.6	63194.5	60909	64453.7	4314.4	6.69379	0.825672	66250	70856.5	66371.6	67826	2625.16	3.87043	0.587759	48828.8	50165.7	17232.2	38742.3	18640.2
O35943	Fxn	No	477622	397872	445958	440484	40155.7	9.11627	0.959817	232190	261508	259252	250984	16314.7	6.50031	0.812934	261348	360817	319161	313775	49952.5	15.9198	1.20194	421542	413124	417463	417376	4209.45	1.00855	0.0036975	280362	271561	265916	272613	7280.03	2.67047	0.426587	184463	201841	185171	190492	9834.95	5.16293	0.712896	447310	436245	534377	472644	53747.4
O35945	Aldh1a7	No	5.31037e+06	6507980	6.39608e+06	6.07148e+06	661507	10.8953	1.03724	21097.1	221388	81811.2	108099	102700	95.006	1.97775	125117	145262	160683	143687	17835.6	12.4128	1.09387	4.15384e+06	4015615	4573595	4.24768e+06	290586	6.84105	0.835123	47220	51949.5	99914.9	66361.5	29154.2	43.9324	1.64278	105658	111713	105283	107551	3609.1	3.35571	0.525784	6250445	6257814	6.54411e+06	6.35079e+06	167461
O35955	Psmb10	No	48832.9	485798	281906	272179	218645	80.3313	1.90488	179206	130867	152264	154112	24222.6	15.7175	1.19638	36930.5	794640	43517.8	291696	435574	149.325	2.17413	37221.2	135379	151727	108109	61932.6	57.2871	1.75806	106429	118341	60524.7	95098.1	30528.1	32.1017	1.50653	83115.5	94788	87283.2	88395.6	5915.23	6.69177	0.825541	120464	119296	119048	119603	756.331
O35963	Rab33b	No	0	0	0	0	0	#DIV/0!	#DIV/0!	310067	313698	320333	314699	5205.96	1.65426	0.218605	242330	251406	255449	249728	6718.7	2.6904	0.429818	0	0	0	0	0	#DIV/0!	#DIV/0!	322591	362279	357189	347353	21595.4	6.21712	0.793589	195498	251434	149183	198705	51201.1	25.7674	1.41107	76165.8	0	0	25388.6	43974.3
O35969	Gamt	No	745312	715207	784119	748213	34547.5	4.61734	0.664392	0	0	0	0	0	#DIV/0!	#DIV/0!	55849.6	47986.1	31964.7	45266.8	12172.4	26.8905	1.4296	699249	702203	758282	719912	33262.5	4.62036	0.664676	72812.5	41378.6	49586.2	54592.4	16304	29.8649	1.47516	63802.3	66117	95485.8	75135	17662.3	23.5074	1.3712	1.16821e+06	951606	1.00438e+06	1.0414e+06	112947
O35972	Mrpl23	No	78501.1	107549	87419.9	91156.8	14880.3	16.3238	1.21282	308648	354084	376371	346368	34514.8	9.96477	0.998467	89435.4	92078.6	100634	94049.4	5853.8	6.22418	0.794082	88878.1	110698	149513	116363	30711.8	26.3932	1.42149	300015	266138	287354	284502	17117.6	6.01668	0.779357	92490	99310	87456.2	93085.4	5949.32	6.39125	0.805586	177528	174570	180670	177590	3050.79
O35980	Nthl1	No	0	0	0	0	0	#DIV/0!	#DIV/0!	0	0	0	0	0	#DIV/0!	#DIV/0!	22449.3	18054.3	17192.3	19232	2819.39	14.6599	1.16613	3959.91	3863.25	0	2607.72	2258.87	86.6224	1.93763	8642.23	9314.82	6995.53	8317.53	1193.26	14.3463	1.15674	28762.6	24779.8	23243.4	25595.3	2848.52	11.1291	1.04646	10843.1	9008.21	9381.24	9744.18	969.782
O35988	Sdc4	Yes	0	0	0	0	0	#DIV/0!	#DIV/0!	810752	766345	728554	768550	41143.6	5.3534	0.728629	76807.9	64950.5	0	47252.8	41349.4	87.5067	1.94204	56079.2	47732.2	64009.5	55940.3	8139.53	14.5504	1.16287	820140	856478	889606	855408	34745.1	4.06181	0.60872	71140.7	26776.7	38095.3	45337.6	23051.7	50.8445	1.70624	59170.1	54909.9	64542.5	59540.9	4826.99
O54692	Zw10	No	24171.1	39061	54585.7	39272.6	15208.4	38.7252	1.58799	144695	147815	150574	147695	2941.33	1.99149	0.299179	70085.8	47676.7	57266.4	58343	11243.3	19.271	1.28491	93983	98584.2	94839.1	95802.1	2447.07	2.55429	0.407271	197526	187972	210229	198575	11165.5	5.62282	0.749954	156524	138943	166390	153952	13903	9.03068	0.955721	86119.6	94408.8	87639.1	89389.2	4413
O54724	Cavin1	No	63040	58291.9	130164	83832	40194.9	47.947	1.68076	2129300	2.13813e+06	2.08349e+06	2.11697e+06	29329	1.38542	0.141582	809537	790445	854695	818226	32994.4	4.03243	0.605567	107412	135410	131367	124730	15133.2	12.1328	1.08396	2200888	2.10143e+06	2.05124e+06	2.11786e+06	76161.2	3.59615	0.555838	1.11721e+06	1.15642e+06	1.10181e+06	1.12515e+06	28154.3	2.50228	0.398336	70695	76710.6	74124.3	73843.3	3017.66
O54734	Ddost	Yes	2.14834e+06	2221009	2.27612e+06	2.21516e+06	64093.6	2.89341	0.46141	5190252	5203896	5415930	5270026	126541	2.40114	0.380417	2.01377e+06	1903639	1.56515e+06	1.82752e+06	233797	12.7932	1.10698	3.10864e+06	3549429	3.42948e+06	3.36251e+06	227897	6.77757	0.831074	6.90954e+06	7.00409e+06	7000399	6.97134e+06	53555	0.768216	-0.114517	2.85725e+06	2.78648e+06	3284754	2.97616e+06	269581	9.05802	0.957033	3472685	3.8117e+06	3.48738e+06	3.59059e+06	191631
O54749	Cyp2j5	No	521252	556526	463746	513841	46832.3	9.11415	0.959716	701510	0	0	233837	405017	173.205	2.23856	0	0	0	0	0	#DIV/0!	#DIV/0!	805761	865830	807878	826490	34085.8	4.12416	0.615336	0	0	38875	12958.3	22444.5	173.205	2.23856	0	98612	0	32870.7	56933.7	173.205	2.23856	1.0554e+06	1.03587e+06	1057628	1.04963e+06	11971.3
O54754	Aox1	No	191228	205941	256509	217893	34242	15.7151	1.19632	0	0	0	0	0	#DIV/0!	#DIV/0!	540469	0	0	180156	312040	173.205	2.23856	465223	486248	484984	478819	11791	2.46252	0.39138	0	135451	0	45150.5	78202.9	173.205	2.23856	337008	205287	437784	326693	116591	35.6883	1.55253	471141	491936	471973	478350	11773.3
O54774	Ap3d1	Yes	25760.7	25501.2	24597.9	25286.6	610.395	2.41391	0.382721	65882.1	57630.3	74020.4	65844.3	8195.09	12.4462	1.09504	45504	38029	42678.9	42070.6	3774.44	8.97168	0.952874	100968	103846	110009	104941	4618.75	4.40129	0.64358	76592.7	64259.4	74093.1	71648.4	6519.95	9.09992	0.959038	115935	122874	135341	124717	9833.45	7.88462	0.896781	90475.5	103333	98774.3	97527.7	6518.88
O54775	Wisp1	No	0	0	0	0	0	#DIV/0!	#DIV/0!	202897	188395	192788	194693	7436.73	3.81971	0.582031	0	0	0	0	0	#DIV/0!	#DIV/0!	0	0	0	0	0	#DIV/0!	#DIV/0!	145302	139314	138024	140880	3883.49	2.75659	0.440372	0	0	0	0	0	#DIV/0!	#DIV/0!	0	0	0	0	0
O54781	Srpk2	No	0	0	0	0	0	#DIV/0!	#DIV/0!	2.62345e+06	2.70142e+06	2.60816e+06	2.64434e+06	50015.1	1.8914	0.276783	698257	813857	786073	766063	60342.1	7.87691	0.896356	0	0	0	0	0	#DIV/0!	#DIV/0!	1.37002e+06	1.11399e+06	1.03281e+06	1.17228e+06	175994	15.0131	1.17647	423692	729526	546844	566687	153879	27.1542	1.43384	61985.5	79338.8	70818.7	70714.3	8677.14
O54782	Man2b2	Yes	19350.8	705945	56061.1	260452	386244	148.298	2.17113	1.95052e+06	1.90479e+06	2.01731e+06	1.95754e+06	56587.4	2.89074	0.461009	146112	114898	139278	133430	16408.6	12.2976	1.08982	110578	158944	110871	126798	27840.3	21.9565	1.34156	2.1666e+06	2209679	2.35055e+06	2.24228e+06	96210.4	4.29074	0.632533	142187	140823	165571	149527	13911.4	9.30359	0.968651	123689	156375	116148	132071	21383.4
O54784	Dapk3	No	0	0	0	0	0	#DIV/0!	#DIV/0!	28919.8	54206.8	29645.1	37590.6	14394.6	38.2932	1.58312	20436.1	28666.6	48030.4	32377.7	14166.5	43.754	1.64102	17444.4	29014.2	0	15486.2	14605.9	94.3155	1.97458	30919.7	30036.9	27860.5	29605.7	1574.48	5.31818	0.725763	67098.1	112042	52408	77182.6	31069.6	40.2547	1.60482	14729.6	8498.63	10115.3	11114.5	3233.46
O54790	Mafg	No	0	0	0	0	0	#DIV/0!	#DIV/0!	0	0	0	0	0	#DIV/0!	#DIV/0!	30627	25742.8	22535.1	26301.7	4074.8	15.4926	1.19012	0	0	0	0	0	#DIV/0!	#DIV/0!	34436.3	24366.2	26457.9	28420.1	5314.1	18.6984	1.2718	49888.9	62100.5	67209.9	59733.1	8899.86	14.8994	1.17317	20964.9	17916.3	18906.9	19262.7	1555.13
O54791	Maff	No	0	0	10446	3481.99	6030.99	173.205	2.23856	81361.9	79908.2	40082.3	67117.5	23424.4	34.9007	1.54283	38794.8	31666.9	34231.3	34897.7	3610.36	10.3456	1.01475	0	0	10122.5	3374.17	5844.23	173.205	2.23856	95399	88910	101547	95285.5	6319.44	6.63212	0.821652	31810.1	19088.1	35583.2	28827.1	8642.63	29.9809	1.47684	0	21822.5	0	7274.18	12599.2
O54804	Chka	No	96081.3	0	80420.9	58834.1	51550	87.6192	1.9426	0	0	0	0	0	#DIV/0!	#DIV/0!	88998.9	89255.1	96383.9	91546	4191.73	4.57882	0.660754	43335.3	45650.1	48822.8	45936.1	2754.87	5.99718	0.777947	0	0	0	0	0	#DIV/0!	#DIV/0!	50048.2	39816	37526.2	42463.5	6667.62	15.702	1.19596	75781.5	78810	72960.7	75850.7	2925.24
O54819	Tfpi	No	0	0	0	0	0	#DIV/0!	#DIV/0!	0	0	0	0	0	#DIV/0!	#DIV/0!	0	0	0	0	0	#DIV/0!	#DIV/0!	0	0	0	0	0	#DIV/0!	#DIV/0!	0	0	0	0	0	#DIV/0!	#DIV/0!	0	0	0	0	0	#DIV/0!	#DIV/0!	0	0	0	0	0
O54824	Il16	No	0	0	57135.1	19045	32986.9	173.205	2.23856	30751.5	53976.5	188639	91122.3	85246.6	93.5518	1.97105	0	0	0	0	0	#DIV/0!	#DIV/0!	59208.2	56011.9	287856	134359	132942	98.9457	1.9954	33826.7	46199.7	64284.9	48103.8	15318.1	31.8439	1.50303	17617.1	18775.4	18190.8	18194.4	579.116	3.18293	0.502827	42831.5	45258.2	43528.9	43872.9	1249.4
O54825	Bysl	No	67610.2	85650.7	12460.3	55240.4	38130.9	69.0273	1.83902	57706	62317.6	57773.6	59265.7	2643.17	4.45987	0.649322	211692	161193	159287	177391	29721.4	16.7547	1.22414	26524.4	19081.7	21735.4	22447.2	3772.09	16.8043	1.22542	53716.2	69536.8	69352.5	64201.8	9081.29	14.1449	1.1506	226025	204040	212495	214187	11089.6	5.17754	0.714124	46277.1	45644.7	48071.4	46664.4	1258.82
O54833	Csnk2a2	No	59271.9	84004.8	73666.2	72314.3	12421.8	17.1775	1.23496	0	84260.9	0	28087	48648.1	173.205	2.23856	125863	136867	129183	130637	5644.57	4.32079	0.635563	45579.7	45639	39990.3	43736.3	3244.28	7.41782	0.870276	40647.5	39339.6	38412.9	39466.7	1122.67	2.84461	0.454022	131621	130295	128602	130173	1513.25	1.16249	0.0653899	81063.9	85398.9	87431.8	84631.5	3252.54
O54879	Hmgb3	No	1084732	1090059	1202999	1125930	66796.8	5.93259	0.773245	218276	234186	203356	218606	15417.8	7.05279	0.848361	830836	988784	875659	898426	81397.8	9.06004	0.95713	117650	43824.6	117772	93082.1	42658.3	45.8287	1.66114	156273	145896	60591.5	120920	52503	43.4196	1.63769	253670	303673	291758	283034	26118.2	9.22794	0.965105	91520.5	114884	105316	103907	11745.4
O54890	Itgb3	No	83797	0	52042.1	45279.7	42305.8	93.4322	1.9705	39630.1	75824.9	36967.8	50807.6	21706.5	42.7229	1.63066	47575.4	0	0	15858.5	27467.6	173.205	2.23856	49130.1	44636.3	44166.5	45977.6	2740.22	5.9599	0.775239	36721.8	25048.3	36401.1	32723.7	6649.01	20.3186	1.30789	24962.4	59289.7	48567.4	44273.2	17561.9	39.6672	1.59843	15342	16083.9	20585.8	17337.2	2837.7
O54907	Tnfsf12	No	0	0	0	0	0	#DIV/0!	#DIV/0!	53453	6725.97	0	20059.7	29114.4	145.139	2.16178	0	0	0	0	0	#DIV/0!	#DIV/0!	0	0	0	0	0	#DIV/0!	#DIV/0!	60422	68717	80262	69800.4	9964.28	14.2754	1.15459	0	0	0	0	0	#DIV/0!	#DIV/0!	0	0	0	0	0
O54909	Rdh16	No	739546	640845	633025	671139	59371.3	8.84635	0.946764	0	0	0	0	0	#DIV/0!	#DIV/0!	0	0	0	0	0	#DIV/0!	#DIV/0!	886718	975936	864475	909043	58988.9	6.48912	0.812186	232013	0	327266	186426	168328	90.292	1.95565	0	2679601	2.46361e+06	1.7144e+06	1.48864e+06	86.8313	1.93868	1.14979e+06	1.11005e+06	1.164e+06	1.14128e+06	27964.2
O54916	Reps1	No	0	27760.7	26416.7	18059.1	15654.1	86.6824	1.93793	75320	68017.5	60584.2	67973.9	7368	10.8394	1.03501	111977	130431	125509	122639	9556.01	7.792	0.891649	49769	46494.8	50805.2	49023	2249.96	4.5896	0.661775	59372	48615.2	48451.1	52146.1	6258.38	12.0016	1.07924	94130.4	103598	49437.2	82388.4	28926.5	35.1099	1.54543	49582.7	50402.2	53114.2	51033	1848.33
O54918	Bcl2l11	No	0	0	0	0	0	#DIV/0!	#DIV/0!	28077.5	21482.8	24404	24654.8	3304.51	13.4031	1.12721	0	0	0	0	0	#DIV/0!	#DIV/0!	0	0	0	0	0	#DIV/0!	#DIV/0!	18993.6	15688.7	14531.5	16404.6	2315.6	14.1155	1.1497	0	0	0	0	0	#DIV/0!	#DIV/0!	0	0	0	0	0
O54931	Akap2	No	0	0	0	0	0	#DIV/0!	#DIV/0!	266046	272803	277150	272000	5595.33	2.05711	0.313257	105675	104111	108370	106052	2154.33	2.0314	0.307795	26279.9	26597.5	33444	28773.8	4047.65	14.0671	1.14821	288675	288923	288405	288668	259.045	0.0897382	-1.04702	97718.3	80951	76305.4	84991.6	11263.8	13.2528	1.12231	42426.6	41977	45754.1	43385.9	2063.23
O54940	Bnip2	No	0	0	0	0	0	#DIV/0!	#DIV/0!	0	0	0	0	0	#DIV/0!	#DIV/0!	0	0	0	0	0	#DIV/0!	#DIV/0!	0	0	0	0	0	#DIV/0!	#DIV/0!	0	0	0	0	0	#DIV/0!	#DIV/0!	9478.26	11784.6	10742.1	10668.3	1154.94	10.8259	1.03446	0	0	0	0	0
O54941	Smarce1	No	1.43992e+06	0	0	479973	831337	173.205	2.23856	125693	118388	110309	118130	7695.01	6.51401	0.813848	327459	347914	337498	337624	10227.9	3.02939	0.481355	40525.4	22935.9	35147.4	32869.6	9013.29	27.4214	1.43809	163085	145032	145410	151176	10315.1	6.82328	0.833993	276481	311455	282263	290066	18747.7	6.46324	0.81045	75338.5	85643.5	85683.3	82221.8	5961.14
O54946	Dnajb6	No	97977.1	101273	96564	98604.7	2416.39	2.45058	0.389269	118718	101303	108272	109431	8765.35	8.00992	0.903628	62345.9	52058.9	51032.6	55145.8	6256.54	11.3455	1.05482	65596.8	59125.3	74851.3	66524.5	7903.95	11.8813	1.07486	62450.7	108246	84077.8	84924.8	22909.4	26.9761	1.43098	71400.1	78755.1	65576.1	71910.4	6604.3	9.18407	0.963035	67720.6	75572.8	74171.3	72488.2	4187.9
O54950	Prkag1	No	178806	206882	234488	206725	27840.9	13.4676	1.12929	0	0	0	0	0	#DIV/0!	#DIV/0!	128102	93155.8	96016.2	105758	19403.3	18.3469	1.26356	190832	200244	200828	197302	5610.15	2.84344	0.453844	86927.8	67138.6	41682.5	65249.6	22681.7	34.7615	1.5411	141759	160155	132559	144824	14050.8	9.70195	0.986859	187755	188851	186269	187625	1295.94
O54956	Pole2	No	0	0	0	0	0	#DIV/0!	#DIV/0!	39161.8	146015	57537.5	80904.9	57131	70.6149	1.8489	49821	23702.4	35381.9	36301.8	13083.6	36.0412	1.5568	0	0	0	0	0	#DIV/0!	#DIV/0!	63472.8	47186.1	61400.1	57353	8865.59	15.4579	1.18915	67256.9	31850.2	35050.1	44719.1	19583.8	43.7929	1.6414	0	0	0	0	0
O54962	Banf1	No	253971	337888	343306	311722	50086.7	16.0678	1.20596	2.11778e+06	2.12416e+06	2.12785e+06	2.12326e+06	5094.08	0.239918	-0.619937	858272	920799	947751	908941	45903.1	5.05017	0.703306	313174	337732	379397	343434	33478.1	9.74803	0.988917	1.99725e+06	1764175	1.81477e+06	1.85873e+06	122599	6.59584	0.81927	1.05334e+06	967197	990059	1.00353e+06	44623.5	4.44664	0.648032	284405	227721	280547	264225	31671.6
O54965	Rnf13	Yes	0	0	0	0	0	#DIV/0!	#DIV/0!	1.07081e+06	943531	1.06417e+06	1.02617e+06	71643.8	6.98168	0.84396	63472.3	77987.2	74181.7	71880.4	7526.16	10.4704	1.01996	1.00905e+06	83184.4	571321	554520	463163	83.5251	1.92182	627592	621194	609926	619570	8943.76	1.44354	0.159429	92143.8	97273.1	112996	100804	10865.3	10.7786	1.03256	96601.8	77162.4	90695.1	88153.1	9965.88
O54972;O70374;Q61909	Cbfa2t3;Cbfa2t2;Runx1t1	No	0	0	0	0	0	#DIV/0!	#DIV/0!	0	0	0	0	0	#DIV/0!	#DIV/0!	0	0	0	0	0	#DIV/0!	#DIV/0!	0	0	0	0	0	#DIV/0!	#DIV/0!	0	0	0	0	0	#DIV/0!	#DIV/0!	8002.86	7484.17	7373.9	7620.31	335.857	4.40739	0.644182	0	0	0	0	0
O54984	Asna1	No	254688	217911	221761	231453	20214.1	8.73358	0.941192	693881	610485	620964	641776	45426.9	7.0783	0.849929	360051	411142	400933	390709	27036.6	6.91988	0.840099	255821	249257	255919	253666	3818.51	1.50533	0.177632	687573	632719	655911	658734	27535.9	4.18012	0.621189	471012	487241	507181	488478	18116.2	3.70871	0.569223	347233	293436	325956	322208	27093.9
O54988	Slk	No	190766	509964	35521	245417	241897	98.5657	1.99373	16559.8	70125.3	68740.5	51808.6	30534.1	58.9365	1.77038	190934	222042	192439	201805	17541.9	8.69253	0.939146	189433	103059	31263.9	107919	79196.3	73.3852	1.86561	60335.6	77386.9	67742	68488.2	8550.07	12.484	1.09635	129767	151705	135672	139048	11351.9	8.16402	0.911904	74137.5	79623.8	80756	78172.4	3539.9
O54991	Cntnap1	No	0	0	0	0	0	#DIV/0!	#DIV/0!	43801.7	22322.1	102514	56212.5	41511.3	73.8471	1.86833	0	0	0	0	0	#DIV/0!	#DIV/0!	0	0	0	0	0	#DIV/0!	#DIV/0!	49489.6	37304.7	42836	43210.1	6101.07	14.1196	1.14982	13476.6	15122.5	0	9533.02	8296.75	87.0317	1.93968	0	0	0	0	0
O54998	Fkbp7	No	0	6644021	5.82676e+06	4.15693e+06	3.62312e+06	87.1587	1.94031	1.11405e+06	1.13978e+06	1.01508e+06	1.08964e+06	65834.2	6.04183	0.781169	349306	289181	344435	327640	33396	10.1929	1.0083	1.27024e+06	948550	644416	954403	312954	32.7906	1.51575	1.16519e+06	1.22889e+06	1.18581e+06	1.1933e+06	32505.4	2.724	0.435208	291217	262575	260039	271277	17315.1	6.38279	0.805011	38643.2	13617.6	0	17420.3	19600.3
O55003	Bnip3	No	0	0	0	0	0	#DIV/0!	#DIV/0!	376995	569657	72340.9	339664	250751	73.8232	1.86819	0	193138	0	64379.3	111508	173.205	2.23856	91430.2	117131	166973	125178	38408.9	30.6834	1.4869	300451	28262.9	404312	244342	194202	79.4795	1.90026	436574	437251	427706	433844	5326.21	1.22768	0.0890853	102424	95168	100228	99273.1	3720.82
O55013	Trappc3	No	396182	194755	370473	320470	109629	34.2086	1.53414	185094	177100	392537	251577	122141	48.5499	1.68619	716708	148824	256023	373852	301721	80.7061	1.90691	308103	306420	320857	311793	7894.46	2.53195	0.403455	140873	125391	144903	137056	10300.9	7.51586	0.875979	240751	252221	237479	243484	7741.55	3.1795	0.502358	472503	479865	455182	469183	12672.2
O55022	Pgrmc1	No	16266458	16460050	17767312	1.68313e+07	816392	4.85045	0.685782	3.63229e+06	3.65429e+06	3376779	3.55445e+06	154264	4.34002	0.637491	2087052	2.01677e+06	2.05837e+06	2.05406e+06	35339.4	1.72046	0.235645	14944216	15045699	14905724	14965213	72311.2	0.483195	-0.315877	3576761	3791661	3.61635e+06	3.66159e+06	114370	3.12352	0.494644	1.62857e+06	1.61757e+06	1.38069e+06	1.54228e+06	140048	9.08058	0.958114	13869876	14421784	14598714	1.42968e+07	380156
O55023	Impa1	No	544464	619357	566624	576815	38472.8	6.66987	0.824117	203065	197363	205725	202051	4272.14	2.11439	0.325184	487292	423967	408712	439990	41668.4	9.4703	0.976364	483526	584468	542646	536880	50717.3	9.44667	0.975279	204107	206310	221821	210746	9654.51	4.58111	0.660971	378305	372068	466047	405473	52550.8	12.9604	1.11262	631390	664283	613006	636226	25978.4
O55026	Entpd2	No	0	0	0	0	0	#DIV/0!	#DIV/0!	258465	240648	262178	253764	11509.1	4.53534	0.65661	0	0	0	0	0	#DIV/0!	#DIV/0!	0	0	0	0	0	#DIV/0!	#DIV/0!	197932	243986	227608	223176	23344.7	10.4603	1.01954	0	0	0	0	0	#DIV/0!	#DIV/0!	18515.9	21869.9	21099.5	20495.1	1756.78
O55028	Bckdk	No	0	0	0	0	0	#DIV/0!	#DIV/0!	176087	167401	175064	172851	4747.2	2.74642	0.438766	191345	70190.9	84509	115348	66203.3	57.3943	1.75887	25422.3	0	0	8474.11	14677.6	173.205	2.23856	220250	242763	220215	227743	13008.3	5.71182	0.756775	94886.5	109620	81078	95194.7	14273.4	14.9939	1.17591	60211.6	65795.5	52670.6	59559.2	6586.69
O55029	Copb2	No	862252	901291	946095	903213	41954.6	4.64504	0.666989	420533	384670	415675	406959	19455.7	4.78074	0.679495	593405	670244	669758	644469	44223.3	6.86197	0.836449	556179	612659	508479	559105	52151.6	9.32769	0.969774	414476	384526	413390	404130	16986.4	4.20319	0.623579	513398	544850	545488	534579	18345.7	3.43181	0.535524	556651	589417	558938	568335	18293.2
O55033	Nck2	No	0	0	0	0	0	#DIV/0!	#DIV/0!	0	100689	0	33563	58132.8	173.205	2.23856	17622.3	17930.3	16858.2	17470.3	551.942	3.15932	0.499594	0	0	11084.1	3694.7	6399.41	173.205	2.23856	34429.7	30472.2	30591.3	31831.1	2251.26	7.07254	0.849575	26409.8	61777.1	50222.9	46136.6	18034.3	39.0888	1.59205	0	0	0	0	0
O55047	Tlk2	No	0	0	0	0	0	#DIV/0!	#DIV/0!	0	0	0	0	0	#DIV/0!	#DIV/0!	0	0	0	0	0	#DIV/0!	#DIV/0!	0	0	0	0	0	#DIV/0!	#DIV/0!	0	0	0	0	0	#DIV/0!	#DIV/0!	18795.4	21092.5	21109.3	20332.4	1331.1	6.54668	0.816021	0	0	0	0	0
O55057	Pde6d	No	0	0	0	0	0	#DIV/0!	#DIV/0!	0	0	0	0	0	#DIV/0!	#DIV/0!	35405.3	46489.9	26165.6	36020.3	10176.1	28.2511	1.45103	0	0	0	0	0	#DIV/0!	#DIV/0!	0	77890.2	0	25963.4	44969.9	173.205	2.23856	44591.3	41097	40708	42132.1	2138.59	5.07592	0.705515	22885.6	14585.1	0	12490.3	11585.7
O55060	Tpmt	No	178024	218948	280651	225874	51663	22.8725	1.35931	0	0	0	0	0	#DIV/0!	#DIV/0!	0	0	0	0	0	#DIV/0!	#DIV/0!	377660	420732	377639	392010	24873.5	6.3451	0.802439	0	0	0	0	0	#DIV/0!	#DIV/0!	29027.3	16679.6	21134.7	22280.5	6253.08	28.0652	1.44817	576515	561015	549620	562384	13499.4
O55071	Cyp2b19	No	20673.5	36109.8	22264.6	26349.3	8490.19	32.2217	1.50815	0	0	0	0	0	#DIV/0!	#DIV/0!	0	0	0	0	0	#DIV/0!	#DIV/0!	441557	404464	302485	382835	72014.5	18.8108	1.27441	0	0	0	0	0	#DIV/0!	#DIV/0!	0	0	0	0	0	#DIV/0!	#DIV/0!	298105	239448	280984	272846	30163.3
O55091	Impact	No	0	0	0	0	0	#DIV/0!	#DIV/0!	0	0	0	0	0	#DIV/0!	#DIV/0!	0	0	0	0	0	#DIV/0!	#DIV/0!	0	61817.5	0	20605.8	35690.3	173.205	2.23856	53135.7	32741.7	50574.8	45484.1	11109.2	24.4244	1.38782	101132	114664	115413	110403	8037.94	7.28054	0.862163	27872.8	27401	31109.8	28794.6	2018.88
O55098	Stk10	No	0	0	0	0	0	#DIV/0!	#DIV/0!	0	80936.2	0	26978.7	46728.5	173.205	2.23856	0	92560	83909.6	58823.2	51125.7	86.9141	1.93909	0	0	0	0	0	#DIV/0!	#DIV/0!	11587.7	67037.2	47343	41989.3	28109.7	66.9449	1.82572	64070.5	37138.7	40006.3	47071.8	14790.9	31.4221	1.49723	0	0	0	0	0
O55100	Syngr1	Yes	0	0	0	0	0	#DIV/0!	#DIV/0!	989043	909810	939405	946086	40036.7	4.23183	0.626528	216252	0	145227	120493	110227	91.4803	1.96133	0	0	0	0	0	#DIV/0!	#DIV/0!	558661	559785	561001	559816	1170.36	0.209062	-0.679725	255622	252515	260375	256171	3958.77	1.54536	0.18903	0	0	0	0	0
O55101	Syngr2	No	0	0	0	0	0	#DIV/0!	#DIV/0!	734010	691547	735280	720279	24890.6	3.4557	0.538536	0	0	0	0	0	#DIV/0!	#DIV/0!	0	0	0	0	0	#DIV/0!	#DIV/0!	574881	565150	478270	539434	53192.2	9.86075	0.99391	189063	0	217773	135612	118318	87.2471	1.94075	476892	0	0	158964	275334
O55102	Bloc1s1	Yes	0	0	0	0	0	#DIV/0!	#DIV/0!	237356	275787	239452	250865	21608.3	8.6135	0.93518	11509.4	8959.67	53916.5	24795.2	25252	101.842	2.00793	148561	155874	189540	164658	21856.4	13.2738	1.12299	192053	201928	200409	198130	5317.24	2.68371	0.428736	81333	33803.1	267118	127418	123296	96.7648	1.98572	79907.4	79273.1	77304	78828.2	1357.54
O55106	Strn	No	0	0	0	0	0	#DIV/0!	#DIV/0!	305186	236528	215691	252469	46828.6	18.5483	1.2683	173614	104225	93366.7	123735	43536.1	35.1849	1.54636	44864.8	27961	61552.4	44792.7	16795.8	37.4967	1.57399	226162	234082	228705	229650	4043.63	1.76078	0.245705	138227	131275	132064	133855	3806.41	2.84368	0.453881	83110.8	78657	81180.1	80982.7	2233.46
O55111	Dsg2	No	58607.7	46995.8	42938.2	49513.9	8132.58	16.4248	1.2155	0	0	0	0	0	#DIV/0!	#DIV/0!	0	0	0	0	0	#DIV/0!	#DIV/0!	56249.7	69149.8	63201.4	62867	6456.53	10.2701	1.01158	0	0	0	0	0	#DIV/0!	#DIV/0!	0	0	28483.9	9494.62	16445.2	173.205	2.23856	82892.9	70352.2	72110.3	75118.5	6790.02
O55125	Nipsnap1	No	7.54539e+06	6.90285e+06	6.7341e+06	7.06078e+06	428085	6.06286	0.782677	769336	765927	753987	763084	8060.27	1.05628	0.0237773	456399	640548	730521	609156	139731	22.9385	1.36056	6.23998e+06	6.22455e+06	6.33082e+06	6.26511e+06	57420.2	0.916506	-0.0378645	499830	455757	485396	480328	22469.7	4.678	0.67006	194717	188622	165665	183002	15320.2	8.37159	0.922808	7.02757e+06	7042811	7217057	7.09581e+06	105277
O55126	Nipsnap2	No	0	0	0	0	0	#DIV/0!	#DIV/0!	462039	426050	436629	441573	18496.6	4.1888	0.62209	365116	406932	385802	385950	20908.4	5.41738	0.733789	190888	5.50091e+06	201491	1.96443e+06	3.06269e+06	155.907	2.19287	422987	406165	399289	409480	12192.1	2.97746	0.473846	321985	351475	331693	335051	15028.9	4.48556	0.651817	168947	190012	183082	180681	10736.1
O55127	Cyp26a1	No	0	0	0	0	0	#DIV/0!	#DIV/0!	0	0	0	0	0	#DIV/0!	#DIV/0!	0	0	0	0	0	#DIV/0!	#DIV/0!	0	0	0	0	0	#DIV/0!	#DIV/0!	0	0	0	0	0	#DIV/0!	#DIV/0!	0	0	0	0	0	#DIV/0!	#DIV/0!	12804.8	19589.3	23834.9	18743	5563.54
O55128	Sap18	No	1.26061e+06	1.06851e+06	319551	882889	497230	56.3185	1.75065	748490	622183	640200	670291	68318.9	10.1924	1.00828	1.40349e+06	1.53626e+06	1.50414e+06	1.4813e+06	69270.3	4.67632	0.669904	248797	230416	277589	252267	23776.9	9.42529	0.974295	612734	766515	605605	661618	90913.2	13.741	1.13802	652899	652187	732236	679108	46011.9	6.77534	0.830931	323153	345045	363174	343791	20039.5
O55131	Septin7	No	432826	401480	374735	403014	29075.6	7.21453	0.858208	869327	913138	851637	878034	31661.6	3.60597	0.557022	1.25294e+06	1.35302e+06	1332846	1.31294e+06	52926.2	4.03113	0.605427	401059	386626	394944	394210	7244.48	1.83772	0.26428	858128	918468	821707	866101	48870.4	5.64257	0.751477	922900	1.03323e+06	982982	979705	55240.6	5.63849	0.751163	371365	403169	406680	393738	19455
O55135	Eif6	No	647383	552178	597955	599172	47613.9	7.94661	0.900182	222631	231864	266724	240407	23254.8	9.6731	0.985566	780563	809482	825995	805347	22996.6	2.85549	0.45568	992831	856914	951632	933792	69692.6	7.4634	0.872937	241207	229186	226162	232185	7958.47	3.42764	0.534995	1.07745e+06	1.1357e+06	1.11582e+06	1.10966e+06	29608.9	2.66829	0.426233	953635	933241	936460	941112	10963.8
O55137	Acot1	No	13469583	13568583	14112160	1.37168e+07	345973	2.52226	0.40179	1.24308e+06	1.19461e+06	1.25279e+06	1.23016e+06	31167.6	2.53363	0.403742	1.82085e+06	2020392	2019999	1.95375e+06	115092	5.89081	0.770175	4765260	4849209	4959651	4858040	97495.9	2.0069	0.302525	1265311	1481244	1.37238e+06	1.37298e+06	107968	7.86377	0.895631	1.69804e+06	1.86923e+06	1.85301e+06	1806757	94504.5	5.23062	0.718553	3562194	3767823	3.76361e+06	3.69787e+06	117522
O55142	Rpl35a	No	5.31728e+06	4791256	4.58338e+06	4.8973e+06	378268	7.72401	0.887843	3458030	3.34317e+06	3.14121e+06	3.31414e+06	160390	4.83957	0.684807	5.7014e+06	5973607	5.95285e+06	5875954	151520	2.57865	0.411392	4900513	4717990	4692151	4770218	113576	2.38094	0.376748	4.01925e+06	3.76814e+06	3.6555e+06	3.8143e+06	186217	4.88208	0.688605	5.9528e+06	6.03082e+06	6487746	6.15712e+06	288976	4.69336	0.671484	3.61037e+06	3.87622e+06	3.6296e+06	3.7054e+06	148251
O55143	Atp2a2	No	1.58009e+06	1.57622e+06	1.68658e+06	1.6143e+06	62630.4	3.87973	0.588801	2.84617e+06	2872722	2.91652e+06	2.87847e+06	35522.9	1.23409	0.0913468	1.31828e+06	1.49945e+06	1.45222e+06	1.42331e+06	93979.6	6.60287	0.819733	1.15253e+06	1.14931e+06	1.20612e+06	1.16932e+06	31911.2	2.72904	0.43601	2.77605e+06	2887609	2.70497e+06	2789542	92064.1	3.30033	0.518557	1.3792e+06	1.55947e+06	1517570	1.48541e+06	94340.9	6.35117	0.802853	967170	1.04954e+06	1.03319e+06	1.01664e+06	43611.4
O55176	Pja1	No	0	0	0	0	0	#DIV/0!	#DIV/0!	0	0	43012	14337.3	24833	173.205	2.23856	0	0	0	0	0	#DIV/0!	#DIV/0!	0	0	0	0	0	#DIV/0!	#DIV/0!	0	53257.6	0	17752.5	30748.3	173.205	2.23856	0	20248	18965.7	13071.3	11338.2	86.7413	1.93823	29234	57226.6	26832	37764.2	16897.6
O55187	Cbx4	No	0	0	0	0	0	#DIV/0!	#DIV/0!	0	0	0	0	0	#DIV/0!	#DIV/0!	25621.1	21950.2	26405	24658.8	2378.19	9.64439	0.984275	0	0	20051.3	6683.76	11576.6	173.205	2.23856	0	0	0	0	0	#DIV/0!	#DIV/0!	36054.8	25427.9	32074.1	31185.6	5368.86	17.2158	1.23593	0	0	0	0	0
O55201	Supt5h	No	227367	224333	142299	198000	48261.7	24.3746	1.38694	1.78007e+06	928334	1.23732e+06	1.31524e+06	431182	32.7835	1.51566	1.23363e+06	552614	1.38049e+06	1.05558e+06	441727	41.8468	1.62166	644703	562298	87932.3	431645	300502	69.6178	1.84272	1.16994e+06	36545.9	1148806	785096	648350	82.5822	1.91689	392776	451982	447599	430785	32990.4	7.65821	0.884127	49897.5	53155.8	50852.9	51302.1	1674.94
O55222	Ilk	No	384027	397923	467173	416374	44538.5	10.6967	1.02925	549473	637712	586029	591071	44334.7	7.50074	0.875104	796932	862443	737227	798867	62630.4	7.8399	0.894311	521054	478995	544430	514826	33159.1	6.44084	0.808943	622279	611722	658719	630907	24658.1	3.90836	0.591994	960335	1.06716e+06	1.07056e+06	1.03268e+06	62678.8	6.06951	0.783154	437677	450452	448660	445596	6916.2
O55229	Chkb	No	228274	231529	284111	247971	31339.9	12.6385	1.1017	472025	0	359590	277205	246561	88.9454	1.94912	58279.9	0	0	19426.6	33647.9	173.205	2.23856	127147	126828	117778	123918	5319.59	4.29284	0.632744	341701	164420	30001.6	178708	156340	87.4837	1.94193	104943	27558.8	89056.1	73852.5	40870.9	55.3412	1.74305	94844.2	64353.5	98248.3	85815.3	18664.3
O55234	Psmb5	No	2.63691e+06	2.63205e+06	2.52143e+06	2.5968e+06	65317.4	2.5153	0.40059	306732	235290	213374	251799	48819.6	19.3884	1.28754	1.81073e+06	2.10903e+06	2.12866e+06	2.01614e+06	178158	8.83659	0.946285	2.34189e+06	2.30087e+06	2245429	2.29606e+06	48408.3	2.10832	0.323936	302802	328416	303781	311666	14513.7	4.65681	0.668089	1464931	1.58649e+06	1.59254e+06	1.54799e+06	71992.3	4.6507	0.667518	1970053	2.16618e+06	2.12814e+06	2.08813e+06	104008
O55236	Rngtt	No	0	0	0	0	0	#DIV/0!	#DIV/0!	0	0	0	0	0	#DIV/0!	#DIV/0!	26027.3	16207.2	18866.3	20366.9	5079.11	24.938	1.39686	0	0	0	0	0	#DIV/0!	#DIV/0!	0	33590.5	29507.3	21032.6	18328.8	87.1448	1.94024	38138.2	35386.2	36232.2	36585.6	1409.59	3.85285	0.585782	0	12172.6	12637.1	8269.9	7165.71
O55239	Nnmt	No	149893	172980	0	107624	93917.4	87.2642	1.94084	0	0	0	0	0	#DIV/0!	#DIV/0!	27966.6	144181	126870	99672.5	62699.5	62.9055	1.79869	122792	119073	108698	116854	7304.34	6.25081	0.795936	8372.52	0	0	2790.84	4833.88	173.205	2.23856	86269.9	64037.7	70343	73550.2	11457.9	15.5783	1.19252	139193	128672	140559	136141	6504.99
O55242	Sigmar1	No	2.36555e+06	2641944	2.93593e+06	2.64781e+06	285238	10.7726	1.03232	294546	293233	298184	295321	2564.93	0.868521	-0.0612198	137464	264645	287160	229756	80716.4	35.1313	1.54569	1.00024e+06	1.08879e+06	1.19918e+06	1.09607e+06	99668.2	9.09323	0.958718	244588	290105	287081	273925	25451.1	9.29128	0.968075	152770	165782	171648	163400	9661.65	5.91289	0.7718	508561	561383	533566	534503	26423.2
O70126	Aurkb	No	0	0	0	0	0	#DIV/0!	#DIV/0!	55825.4	61287.2	63900.3	60337.6	4120.38	6.82888	0.83435	45606	78528.9	29809.3	51314.7	24856.4	48.4392	1.6852	0	0	0	0	0	#DIV/0!	#DIV/0!	85708.9	80536.9	77427.1	81224.3	4183.46	5.1505	0.711849	93748.1	72903.2	80912.4	82521.2	10515.2	12.7424	1.10525	0	0	0	0	0
O70131	Ninj1	No	42995.5	42889.6	23484.7	36456.6	11234.2	30.8151	1.48876	35440.9	49230.3	57500.6	47390.6	11144.3	23.5159	1.37136	30401.5	31340	5939.14	22560.2	14401.9	63.8377	1.80508	15610.8	54244.5	16433	28762.8	22071.7	76.737	1.885	46815	32866.7	37935.5	39205.7	7060.37	18.0085	1.25548	17802.1	13462	12645.8	14636.6	2771.62	18.9362	1.27729	15101.5	10470.7	12210	12594.1	2339.14
O70133	Dhx9	No	392969	405929	398237	399045	6517.64	1.63331	0.213069	1.13699e+06	1224128	922274	1.09446e+06	155356	14.1947	1.15213	1.62592e+06	1.23697e+06	1.20992e+06	1.3576e+06	232761	17.145	1.23414	459027	501406	464266	474900	23104.1	4.86504	0.687086	562754	599341	575210	579101	18601.1	3.21206	0.506784	1.23142e+06	1.39095e+06	1.52216e+06	1.38151e+06	145600	10.5392	1.02281	578396	633153	584821	598790	29932.5
O70152	Dpm1	No	93152.7	79267.5	80918.7	84446.3	7585.02	8.98206	0.953376	434532	421269	474134	443312	27504.3	6.20428	0.792692	97804.1	63369.3	61216.2	74129.9	20530.8	27.6957	1.44241	96321.5	93069	89251	92880.5	3539.01	3.81028	0.580957	436496	396596	413850	415647	20010.4	4.81427	0.682531	114779	106243	110209	110410	4271.48	3.86874	0.587569	102126	94887.3	99458.1	98823.9	3660.96
O70157	Top3a	No	0	0	0	0	0	#DIV/0!	#DIV/0!	0	0	0	0	0	#DIV/0!	#DIV/0!	0	0	0	0	0	#DIV/0!	#DIV/0!	0	0	0	0	0	#DIV/0!	#DIV/0!	0	0	17243.3	5747.76	9955.41	173.205	2.23856	0	0	0	0	0	#DIV/0!	#DIV/0!	0	0	0	0	0
O70161	Pip5k1c	No	0	0	0	0	0	#DIV/0!	#DIV/0!	35242.7	0	27788.9	21010.5	18573.4	88.4005	1.94645	0	19640.8	0	6546.94	11339.6	173.205	2.23856	0	0	0	0	0	#DIV/0!	#DIV/0!	50612.9	81684.6	50536	60944.5	17961.5	29.4719	1.46941	201889	73977	99586.7	125151	67679.4	54.0783	1.73302	0	15719.4	15425.5	10381.7	8991.98
O70172	Pip4k2a	No	0	0	0	0	0	#DIV/0!	#DIV/0!	19153.1	21731.7	20681.5	20522.1	1296.69	6.31848	0.800613	16419.1	6948.6	7904.75	10424.2	5213.75	50.0161	1.69911	0	0	0	0	0	#DIV/0!	#DIV/0!	22146.9	21710.5	20592.1	21483.2	801.982	3.73307	0.572066	26735.7	6360.65	24844.6	19313.6	11257.4	58.2873	1.76557	32131.8	6261.51	0	12797.8	17034
O70194	Eif3d	No	155476	149668	165922	157022	8236.76	5.24562	0.719797	195022	184939	236146	205369	27126.4	13.2086	1.12086	543073	393408	418939	451807	80062.9	17.7206	1.24848	276628	162771	129352	189584	77211.9	40.7271	1.60988	227459	210552	232129	223380	11351.8	5.08181	0.706019	589103	513952	507119	536725	45489.4	8.47537	0.928159	434938	358141	387276	393452	38769.2
O70201	Birc5	No	0	0	0	0	0	#DIV/0!	#DIV/0!	0	0	0	0	0	#DIV/0!	#DIV/0!	0	0	0	0	0	#DIV/0!	#DIV/0!	0	0	0	0	0	#DIV/0!	#DIV/0!	0	23241.6	0	7747.2	13418.5	173.205	2.23856	0	0	0	0	0	#DIV/0!	#DIV/0!	0	0	0	0	0
O70209	Pdlim3	No	0	0	0	0	0	#DIV/0!	#DIV/0!	0	0	0	0	0	#DIV/0!	#DIV/0!	0	0	0	0	0	#DIV/0!	#DIV/0!	0	0	0	0	0	#DIV/0!	#DIV/0!	0	0	0	0	0	#DIV/0!	#DIV/0!	0	0	0	0	0	#DIV/0!	#DIV/0!	0	0	0	0	0
O70228	Atp9a	No	0	0	0	0	0	#DIV/0!	#DIV/0!	331716	315264	315296	320759	9489.49	2.95845	0.471064	1.04637e+06	1.17211e+06	1.12493e+06	1.11447e+06	63519.7	5.69953	0.755839	66666	0	0	22222	38489.7	173.205	2.23856	365252	359332	336962	353849	14920.4	4.2166	0.624963	914989	342504	351533	536342	327949	61.1455	1.78636	88718.1	64289.7	66079	73029	13616.6
O70230	Znf143	No	0	0	0	0	0	#DIV/0!	#DIV/0!	9902.33	7865.05	10634.2	9467.18	1434.92	15.1568	1.18061	19283.6	25420.6	25395.7	23366.7	3536.01	15.1327	1.17992	0	0	0	0	0	#DIV/0!	#DIV/0!	12213.4	12794	11615.8	12207.8	589.098	4.8256	0.683551	6501.47	6796.69	5508.73	6268.96	674.727	10.763	1.03193	0	0	0	0	0
O70251	Eef1b	No	3430122	3.07335e+06	2732612	3.07869e+06	348786	11.329	1.05419	1.16527e+06	1.16126e+06	1.15979e+06	1.16211e+06	2836.1	0.244048	-0.612525	3.35536e+06	3150463	3438104	3.31464e+06	148080	4.46746	0.650061	3.459e+06	3.3686e+06	3638374	3.48866e+06	137312	3.93595	0.595049	1.33003e+06	1.43925e+06	1335817	1.36837e+06	61453.3	4.491	0.652343	2.82811e+06	3.35675e+06	3.15487e+06	3.11324e+06	266763	8.56866	0.932913	3117252	3.38351e+06	3.18278e+06	3.22785e+06	138731
O70252	Hmox2	No	146559	137023	88287.6	123957	31256	25.2153	1.40166	561482	587529	583894	577635	14106.6	2.44213	0.387769	251055	256122	269344	258840	9442.62	3.64805	0.562061	127584	144087	146693	139455	10362.5	7.43072	0.871031	521685	574992	532997	543225	28086.5	5.17033	0.713519	183985	172647	167761	174798	8322.85	4.76142	0.677736	155606	171134	178439	168393	11660.8
O70258	Sgce	No	0	0	0	0	0	#DIV/0!	#DIV/0!	73578.6	39158.4	60195.2	57644.1	17351.4	30.1009	1.47858	0	0	0	0	0	#DIV/0!	#DIV/0!	0	0	0	0	0	#DIV/0!	#DIV/0!	72979.4	112671	113837	99829.3	23260	23.2998	1.36735	46678.4	49263.5	56520.2	50820.7	5102.35	10.0399	1.00173	0	0	0	0	0
O70274	Ptp4a2	No	0	0	0	0	0	#DIV/0!	#DIV/0!	242914	135499	136719	171711	61666.9	35.9132	1.55525	182490	168780	155312	168860	13589.2	8.04762	0.905667	0	0	53231.4	17743.8	30733.2	173.205	2.23856	157491	149968	151128	152863	4050.16	2.64954	0.423171	175315	174094	220084	189831	26206.8	13.8054	1.14005	39985.3	59371	50145	49833.8	9696.62
O70279	Ess2	No	0	0	0	0	0	#DIV/0!	#DIV/0!	0	0	0	0	0	#DIV/0!	#DIV/0!	0	6421.54	7696.04	4705.86	4124.92	87.6549	1.94278	0	0	0	0	0	#DIV/0!	#DIV/0!	0	0	0	0	0	#DIV/0!	#DIV/0!	10621.3	10441.5	7258.1	9440.3	1891.98	20.0415	1.30193	0	0	0	0	0
O70281	Tpst1	No	0	0	0	0	0	#DIV/0!	#DIV/0!	113626	87990.8	112957	104858	14611.1	13.9342	1.14408	61448.3	49685.9	41234.2	50789.5	10152.2	19.9887	1.30078	47377.2	37287.1	40425.9	41696.7	5163.71	12.384	1.09286	130932	130080	140853	133955	5988.92	4.47085	0.65039	81475	83610	80471.6	81852.2	1602.84	1.95822	0.291861	22127.8	45001.5	30228	32452.4	11597.9
O70293	Grk6	No	0	0	0	0	0	#DIV/0!	#DIV/0!	37216.9	43804.6	41951.3	40990.9	3397.22	8.28772	0.918435	0	0	0	0	0	#DIV/0!	#DIV/0!	0	0	0	0	0	#DIV/0!	#DIV/0!	41273.6	52275.7	42665.5	45404.9	5990.83	13.1942	1.12038	51834.6	36681.6	0	29505.4	26652	90.3293	1.95583	0	1624.56	0	541.519	937.938
O70303	Cideb	No	115950	39711.9	77035.8	77565.9	38121.8	49.1476	1.6915	0	0	0	0	0	#DIV/0!	#DIV/0!	0	0	0	0	0	#DIV/0!	#DIV/0!	188653	172608	202491	187917	14954.9	7.95823	0.900817	0	0	0	0	0	#DIV/0!	#DIV/0!	0	0	0	0	0	#DIV/0!	#DIV/0!	217347	223876	224401	221875	3929.87
O70305	Atxn2	No	290841	287553	289701	289365	1669.72	0.57703	-0.238802	0	0	0	0	0	#DIV/0!	#DIV/0!	308170	424339	388872	373793	59534.5	15.9271	1.20214	252633	251133	239227	247665	7345.38	2.96586	0.47215	59818.3	55304.9	57118.7	57414	2271.15	3.95575	0.597228	200951	211555	223909	212139	11490.2	5.41637	0.733708	219905	235899	232219	229341	8376.59
O70309	Itgb5	No	0	0	0	0	0	#DIV/0!	#DIV/0!	566644	543306	541081	550344	14160.3	2.573	0.41044	851340	319498	1.00529e+06	725377	359831	49.6061	1.69554	2.48241e+06	0	0	827470	1.43322e+06	173.205	2.23856	477097	495031	506035	492721	14606.6	2.96448	0.471948	129602	163179	145469	146083	16797	11.4982	1.06063	44257.3	88882.3	89121.6	74087	25833.6
O70310	Nmt1	No	398462	369348	418371	395394	24654.7	6.23549	0.79487	156179	150985	154552	153905	2656.56	1.7261	0.237066	452706	494367	421793	456289	36419.9	7.98176	0.902099	317285	325529	326882	323232	5194.28	1.60698	0.206011	150141	162703	132626	148490	15106.3	10.1733	1.00746	425352	430370	427301	427675	2530	0.591572	-0.227992	315428	302282	300529	306080	8142.83
O70311	Nmt2	No	148541	0	0	49513.5	85760	173.205	2.23856	0	0	0	0	0	#DIV/0!	#DIV/0!	95990.1	97230.4	183352	125524	50084.1	39.9	1.60097	135236	96867.2	110070	114058	19492.8	17.0903	1.23275	65670.6	25718.5	46467.2	45952.1	19981	43.4823	1.63831	84548.1	80456.5	85315.7	83440.1	2612.2	3.13063	0.495632	66425.2	75857.2	73140.2	71807.6	4855.16
O70318	Epb41l2	No	50782	205110	74421.5	110104	83121.8	75.4936	1.87791	1.52046e+06	1.33413e+06	1.19131e+06	1.34863e+06	165056	12.2388	1.08774	633946	705151	671397	670165	35618.5	5.31489	0.725495	105874	73704.7	131250	103609	28839.2	27.8346	1.44458	1.43717e+06	1.50687e+06	1.443e+06	1.46235e+06	38669.3	2.64433	0.422316	553057	580308	546599	559988	17891.1	3.19492	0.504459	84212.5	96593.8	79212.8	86673	8947.94
O70325	Gpx4	No	1.00974e+06	1.04227e+06	1.26822e+06	1.10675e+06	140785	12.7206	1.10451	92401.8	0	88558.9	60320.2	52274.2	86.6611	1.93782	222177	571678	245478	346444	195406	56.4032	1.7513	864666	995350	900975	920330	67457.7	7.32973	0.865088	0	61559.6	0	20519.9	35541.4	173.205	2.23856	105639	276257	143369	175088	89622.5	51.1871	1.70916	842054	874220	818656	844977	27897.1
O70326	Grem1	No	0	0	0	0	0	#DIV/0!	#DIV/0!	54024.2	48308.6	47616.4	49983	3516.8	7.03599	0.847325	0	0	0	0	0	#DIV/0!	#DIV/0!	0	0	0	0	0	#DIV/0!	#DIV/0!	58796	58363.4	51395.4	56184.9	4153.5	7.39255	0.868794	0	0	64750.4	21583.5	37383.6	173.205	2.23856	0	0	0	0	0
O70348	Dxo	No	0	0	0	0	0	#DIV/0!	#DIV/0!	0	0	0	0	0	#DIV/0!	#DIV/0!	25148.8	24722.9	23550.3	24474	827.819	3.38244	0.529231	0	0	0	0	0	#DIV/0!	#DIV/0!	0	0	0	0	0	#DIV/0!	#DIV/0!	0	16289.7	18823.5	11704.4	10215.2	87.2763	1.9409	0	22881.4	17229.5	13370.3	11918.9
O70362	Gpld1	No	30826.9	0	0	10275.6	17797.9	173.205	2.23856	0	0	0	0	0	#DIV/0!	#DIV/0!	0	0	0	0	0	#DIV/0!	#DIV/0!	149393	122081	127364	132946	14486.3	10.8964	1.03728	37232.9	0	0	12411	21496.4	173.205	2.23856	0	436590	0	145530	252065	173.205	2.23856	114118	119971	118828	117639	3102.24
O70370	Ctss	No	153483	164353	164906	160914	6441.11	4.00282	0.602366	0	0	0	0	0	#DIV/0!	#DIV/0!	0	0	0	0	0	#DIV/0!	#DIV/0!	202873	37631.7	159803	133436	85718.2	64.2392	1.8078	0	0	0	0	0	#DIV/0!	#DIV/0!	0	0	0	0	0	#DIV/0!	#DIV/0!	278929	261139	221182	253750	29574.2
O70378	Emc8	No	40260	50769.4	54850.5	48626.6	7527.54	15.4803	1.18978	392561	471083	454300	439315	41350.4	9.41248	0.973704	270371	248995	256267	258545	10868.6	4.20378	0.623639	283003	321248	307874	304041	19408.3	6.38344	0.805055	466624	492772	465555	474983	15414.4	3.24524	0.511247	337501	337614	352978	342697	8903.04	2.59793	0.414627	104102	119462	116108	113224	8075.54
O70400	Pdlim1	No	302040	103370	363184	256198	135838	53.0206	1.72444	710945	770028	763860	748277	32477.5	4.3403	0.63752	625027	683921	644298	651082	30027.7	4.61197	0.663886	310859	317790	326946	318532	8069.17	2.53324	0.403676	284189	242139	278410	268246	22793	8.49705	0.929268	492809	557969	541398	530725	33865.9	6.38107	0.804893	372592	363395	384778	373588	10726.2
O70401	Tspan6	No	0	0	0	0	0	#DIV/0!	#DIV/0!	284038	300334	403442	329271	64748.2	19.6641	1.29367	0	17900.2	0	5966.75	10334.7	173.205	2.23856	0	0	0	0	0	#DIV/0!	#DIV/0!	437974	460899	325370	408081	72541.1	17.7762	1.24984	14365.5	19710.4	290428	108168	157865	145.944	2.16419	0	0	0	0	0
O70404	Vamp8	Yes	787892	982107	643646	804548	169844	21.1105	1.3245	1.2603e+06	1.45634e+06	1.20599e+06	1.30754e+06	131690	10.0716	1.0031	353499	943334	999899	765577	357989	46.7607	1.66988	391476	190277	195623	259125	114650	44.2451	1.64586	1.29479e+06	1.38215e+06	1.25108e+06	1.30934e+06	66736.9	5.09698	0.707313	238094	309581	311662	286446	41886.6	14.6229	1.16503	134315	142258	145612	140728	5801.73
O70405	Ulk1	No	0	0	0	0	0	#DIV/0!	#DIV/0!	3903.28	0	0	1301.09	2253.56	173.205	2.23856	0	0	0	0	0	#DIV/0!	#DIV/0!	0	581320	656915	412745	359440	87.0854	1.93995	11063	7793.1	24760.3	14538.8	9001.82	61.9158	1.7918	9448.95	6263.32	19163.1	11625.1	6719.58	57.8023	1.76194	0	0	2303.27	767.755	1329.79
O70421	Fzd1	No	0	0	0	0	0	#DIV/0!	#DIV/0!	317058	288489	268474	291340	24417	8.38093	0.923292	72582.5	77914.6	63149.2	71215.5	7477.05	10.4992	1.02116	0	0	0	0	0	#DIV/0!	#DIV/0!	320831	322033	349928	330931	16463.1	4.97479	0.696775	86013.5	49889.6	77688.5	71197.2	18916.6	26.5693	1.42438	0	0	0	0	0
O70423	Aoc3	No	0	0	0	0	0	#DIV/0!	#DIV/0!	42885.5	71044.4	90089.4	68006.4	23748.2	34.9204	1.54308	0	0	0	0	0	#DIV/0!	#DIV/0!	0	0	0	0	0	#DIV/0!	#DIV/0!	202422	77835	11795	97350.8	96800.5	99.4348	1.99754	0	0	0	0	0	#DIV/0!	#DIV/0!	0	0	0	0	0
O70433	Fhl2	No	0	0	0	0	0	#DIV/0!	#DIV/0!	95030.1	97041.9	144538	112203	28020.5	24.973	1.39747	117054	58399.1	127084	100846	37100.5	36.7893	1.56572	0	0	0	0	0	#DIV/0!	#DIV/0!	117859	131410	124123	124464	6781.53	5.44859	0.736284	47924.3	117544	121373	95613.8	41344.7	43.2414	1.6359	0	0	0	0	0
O70435	Psma3	No	1.95635e+06	1.32024e+06	1.17279e+06	1.48313e+06	416400	28.0758	1.44833	420050	475862	411489	435800	34957.5	8.02144	0.904252	778780	671994	665508	705428	63608	9.01693	0.955059	971666	918359	954227	948084	27179.7	2.8668	0.457398	351678	408193	367962	375944	29090.7	7.73804	0.888631	434934	464178	480287	459800	22991.5	5.00033	0.698998	2.01211e+06	2.0329e+06	1.93836e+06	1994459	49678.5
O70439	Stx7	Yes	83612.7	128631	66659.9	92967.8	32027.1	34.4497	1.53719	1.7459e+06	1.74099e+06	1.69882e+06	1.72857e+06	25881.1	1.49726	0.175296	290874	313934	314748	306519	13554.7	4.42215	0.645633	112898	113499	115583	113993	1409.09	1.23612	0.0920591	1.68561e+06	1.82909e+06	1709595	1.74143e+06	76854.8	4.41331	0.644764	243287	305628	276948	275288	31203.7	11.3349	1.05442	129868	140470	141649	137329	6488.52
O70451	Slc16a7	No	0	0	0	0	0	#DIV/0!	#DIV/0!	0	0	0	0	0	#DIV/0!	#DIV/0!	0	0	0	0	0	#DIV/0!	#DIV/0!	12262.4	10791.1	14010.3	12354.6	1611.6	13.0445	1.11543	0	0	0	0	0	#DIV/0!	#DIV/0!	0	0	0	0	0	#DIV/0!	#DIV/0!	7968.7	10634.9	10091.8	9565.11	1408.94
O70458	Osmr	No	101821	0	89316	63712.3	55529.6	87.1568	1.9403	162430	160312	154617	159120	4040.35	2.53919	0.404695	40173.7	24651.2	36804.8	33876.6	8165.06	24.1024	1.38206	0	0	0	0	0	#DIV/0!	#DIV/0!	286192	326141	315276	309203	20655	6.68007	0.824781	29566.4	30329.2	27697.7	29197.8	1353.96	4.63721	0.666257	0	0	70302.5	23434.2	40589.1
O70472	Tmem131	No	115947	99175.7	88949	101357	13630.8	13.4483	1.12867	42891.9	44931.6	39178.8	42334.1	2916.71	6.88973	0.838202	42246.4	26063.6	37624	35311.4	8335.58	23.606	1.37302	0	0	0	0	0	#DIV/0!	#DIV/0!	62252.6	41520.7	63253.5	55675.6	12268.7	22.0361	1.34313	20414.1	20306.7	21343.5	20688.1	570.13	2.75584	0.440254	98267.8	78728.5	86675.4	87890.6	9826.18
O70475	Ugdh	No	4356988	3.49843e+06	3.30529e+06	3.72024e+06	559836	15.0484	1.17749	207445	220048	220394	215963	7378.08	3.41637	0.533565	742640	755846	766257	754914	11836.1	1.56787	0.195311	4532781	4520255	4858013	4.63702e+06	191491	4.12962	0.61591	177654	219373	211826	202951	22230.4	10.9536	1.03956	1.00962e+06	1.125e+06	1104923	1.07985e+06	61639	5.70812	0.756493	4.17564e+06	4.3518e+06	4.15428e+06	4.22724e+06	108400
O70479	Tnfaip1	No	15053773	14435444	14355629	1.46149e+07	382123	2.6146	0.417405	529561	700117	697461	642380	97713	15.2111	1.18216	0	0	1.00579e+06	335262	580690	173.205	2.23856	6750936	6718083	12868840	8.77929e+06	3.5417e+06	40.3415	1.60575	588410	845978	861402	765263	153353	20.0393	1.30188	924937	962882	1.05496e+06	980928	66866	6.81661	0.833568	7829885	6.20383e+06	1.18601e+06	5.07324e+06	3.46323e+06
O70480	Vamp4	Yes	2.60776e+06	2484666	2.46456e+06	2.519e+06	77530.4	3.07783	0.488245	189977	186573	189644	188732	1876.49	0.994262	-0.00249924	45688.7	30564.1	49070.4	41774.4	9854.55	23.5899	1.37273	905694	1.99148e+06	2108917	1.6687e+06	663383	39.7546	1.59939	215203	226588	212199	217997	7590.68	3.48201	0.54183	34880.2	41728.5	35700.7	37436.5	3739.59	9.98916	0.999529	655565	736913	1.35451e+06	915663	382223
O70481	Ubr1	No	0	0	0	0	0	#DIV/0!	#DIV/0!	0	0	0	0	0	#DIV/0!	#DIV/0!	29882.2	23677.1	24413.9	25991.1	3389.89	13.0425	1.11536	50726	46719.6	46886.5	48110.7	2266.45	4.7109	0.673104	28855.2	32126	48655.8	36545.7	10614.4	29.0443	1.46306	53959.6	52575	60301.7	55612.1	4119.9	7.40828	0.869717	31998.1	34180	21678.6	29285.6	6677.53
O70492	Snx3	No	693958	490701	600233	594964	101731	17.0987	1.23296	1181226	1.30083e+06	1.28569e+06	1.25592e+06	65124.7	5.18543	0.714785	650990	732237	697151	693460	40749.1	5.8762	0.769096	715802	707018	707949	710256	4825.74	0.679436	-0.167851	1.24338e+06	1.38012e+06	1.4261e+06	1.34987e+06	95043	7.0409	0.847628	660540	869246	780283	770023	104731	13.601	1.13357	627428	672044	522960	607477	76518
O70493	Snx12	No	477557	340328	553961	457282	108250	23.6725	1.37424	284025	270881	262324	272410	10930.7	4.0126	0.603425	391199	453388	496164	446917	52780.8	11.81	1.07225	220529	309993	211901	247474	54314.6	21.9475	1.34139	227899	199303	222028	216410	15103.3	6.97902	0.843794	387037	343131	346182	358783	24515.6	6.83297	0.83461	247859	270642	156368	224956	60481.7
O70494	Sp3	No	6787.72	21415.2	23542.3	17248.4	9121.46	52.8828	1.72331	69103.9	67744.9	70596.8	69148.5	1426.46	2.06289	0.314476	80964.8	104672	90535.2	92057.5	11926.9	12.956	1.11247	19940.8	22871	23264.8	22025.5	1816.12	8.24555	0.91622	43383.8	29485.9	43339.5	38736.4	8011.2	20.6813	1.31558	93730.1	85347.8	100759	93279.1	7715.71	8.27163	0.917591	14289.8	16207.6	16228.6	15575.3	1113.33
O70496	Clcn7	Yes	0	0	0	0	0	#DIV/0!	#DIV/0!	526064	607634	588894	574198	42724.9	7.4408	0.87162	68683	85230.3	66184.3	73365.9	10350.5	14.1081	1.14947	0	0	0	0	0	#DIV/0!	#DIV/0!	611812	635399	666975	638062	27677.8	4.33779	0.637268	16467.6	8214.77	8154.93	10945.8	4782.16	43.6895	1.64038	716164	31297.8	12835.3	253432	400844
O70503	Hsd17b12	No	1.75175e+06	1.61874e+06	1.51486e+06	1.62845e+06	118740	7.29161	0.862824	1.68472e+06	1.69641e+06	1.6577e+06	1.67961e+06	19856.5	1.18221	0.0726943	991174	1.05699e+06	1.03332e+06	1.02716e+06	33339	3.24574	0.511314	1.72978e+06	1.8302e+06	1835162	1.79838e+06	59459.7	3.30629	0.519341	1.47442e+06	1.64463e+06	1.48271e+06	1.53392e+06	95967.2	6.25634	0.796321	695499	742818	731836	723384	24765.7	3.42359	0.534482	1.25335e+06	1.23059e+06	1.20937e+06	1.2311e+06	21996.9
O70546	Kdm6a	No	0	0	0	0	0	#DIV/0!	#DIV/0!	0	0	0	0	0	#DIV/0!	#DIV/0!	18612.3	15475.4	0	11362.6	9964.51	87.6958	1.94298	0	0	0	0	0	#DIV/0!	#DIV/0!	0	0	0	0	0	#DIV/0!	#DIV/0!	83933.2	90084.5	87700.3	87239.3	3101.42	3.55508	0.550849	0	17752.8	17917.6	11890.1	10297.5
O70551	Srpk1	No	0	83948.5	0	27982.8	48467.7	173.205	2.23856	23159.3	11852.1	0	11670.5	11580.7	99.231	1.99665	91766.9	261338	241075	198060	92608.2	46.7577	1.66985	454035	127746	144679	242153	183690	75.8569	1.88	31957.5	48647.9	42619.3	41074.9	8451.69	20.5763	1.31337	192945	76868.4	115329	128381	59128.5	46.0572	1.6633	42377.4	51336.4	50463.6	48059.1	4939.83
O70566	Diaph2	No	0	0	5666.29	1888.76	3271.43	173.205	2.23856	106126	32359.2	43637.3	60707.6	39736	65.4546	1.81594	12323	0	0	4107.66	7114.67	173.205	2.23856	20261.8	14042.7	23309	19204.5	4722.75	24.5919	1.39079	42657.8	40722.4	42512.7	41964.3	1077.97	2.56879	0.409729	22084.8	23749.6	16930.5	20921.6	3555.21	16.993	1.23027	16735.5	20466.2	18491.6	18564.4	1866.43
O70570	Pigr	No	408752	323022	706144	479306	201069	41.9501	1.62273	0	0	0	0	0	#DIV/0!	#DIV/0!	0	0	0	0	0	#DIV/0!	#DIV/0!	466430	465541	448198	460056	10279.6	2.23443	0.349167	0	0	0	0	0	#DIV/0!	#DIV/0!	0	0	330276	110092	190685	173.205	2.23856	256076	263543	280268	266629	12388
O70572	Smpd2	No	64392.8	121115	57522.3	81010.2	34901.7	43.0831	1.63431	291874	296401	287377	291884	4511.95	1.5458	0.189154	33139.2	59592.5	19608.2	37446.6	20337.2	54.3099	1.73488	72137.2	68707.5	63328.3	68057.7	4440.23	6.52422	0.814529	280370	273766	270815	274984	4892.64	1.77925	0.250236	39951.7	39733.3	43745.2	41143.4	2255.91	5.48305	0.739022	43721.8	34040.2	37455.1	38405.7	4910.31
O70576	Stag3	No	0	0	0	0	0	#DIV/0!	#DIV/0!	172953	47825.7	195150	138643	79429	57.2904	1.75808	0	17551.3	0	5850.44	10133.3	173.205	2.23856	0	0	0	0	0	#DIV/0!	#DIV/0!	217305	226396	219206	220969	4795.02	2.17	0.336459	35712.6	22386.4	0	19366.3	18046.8	93.1866	1.96935	0	0	0	0	0
O70579	Slc25a17	No	286551	324220	272455	294409	26762	9.09008	0.958568	205192	195121	177803	192705	13853.2	7.18881	0.856657	143661	31654.1	124877	100064	59984.4	59.9461	1.77776	180999	156070	114911	150660	33374.5	22.1522	1.34542	138545	167574	161552	155891	15320.6	9.82776	0.992455	86298.5	74244.5	75799.1	78780.7	6556.86	8.32293	0.920276	75324.5	68626.1	71965.2	71972	3349.22
O70585	Dtnb	No	0	23867	20466.2	14777.7	12910.4	87.3636	1.94133	104715	91998.4	103301	100005	6969.63	6.96929	0.843189	23235.7	30745.8	25493.3	26491.6	3853.31	14.5454	1.16273	60546	52879.1	78984.3	64136.5	13417.9	20.9208	1.32058	116810	102283	109758	109617	7264.42	6.62711	0.821324	56815.4	63259.1	65552.4	61875.7	4529.81	7.32083	0.864561	78481	84807.9	82717.8	82002.2	3223.57
O70589	Cask	No	52781.5	128479	138324	106528	46805.6	43.9372	1.64283	318724	311600	311212	313846	4229.56	1.34766	0.12958	125735	117896	149243	130958	16313.2	12.4568	1.09541	111445	76234.8	79047.4	88909	19567.2	22.0081	1.34258	296100	324028	302390	307506	14650.1	4.76418	0.677988	132917	127235	113858	124670	9784.84	7.8486	0.894792	96525.6	69191	72262.1	79326.2	14974
O70591	Pfdn2	No	541451	530240	480916	517535	32205.2	6.2228	0.793986	128013	116469	58820.3	101101	37068.2	36.6646	1.56425	465564	476673	489196	477144	11823.1	2.4779	0.394083	225447	223956	226604	225336	1327.54	0.589139	-0.229782	164606	163779	158857	162414	3107.95	1.9136	0.28185	500256	496451	518533	505080	11804.8	2.33721	0.368697	139495	152787	149214	147165	6878.78
O88196	Ttc3	No	0	0	0	0	0	#DIV/0!	#DIV/0!	0	0	0	0	0	#DIV/0!	#DIV/0!	20119.1	19054.2	18823.6	19332.3	691.084	3.57477	0.553248	0	0	0	0	0	#DIV/0!	#DIV/0!	0	0	0	0	0	#DIV/0!	#DIV/0!	16930.2	26853.7	15196.8	19660.2	6289.71	31.992	1.50504	0	0	0	0	0
O88207	Col5a1	No	0	0	0	0	0	#DIV/0!	#DIV/0!	159729	173459	180030	171073	10358.9	6.05523	0.782131	31037.3	36439.1	37347.7	34941.4	3411.44	9.76334	0.989598	0	0	0	0	0	#DIV/0!	#DIV/0!	202756	190190	207729	200225	9039.09	4.51446	0.654606	78377.6	82898	83835.2	81703.6	2918.23	3.57173	0.552879	0	80868.8	155629	78832.5	77834.3
O88271	Cfdp1	No	0	15314.2	0	5104.74	8841.67	173.205	2.23856	0	0	0	0	0	#DIV/0!	#DIV/0!	372591	407030	388809	389477	17228.8	4.42357	0.645773	72390.7	76562.3	78977.7	75976.9	3332.3	4.38593	0.642062	19535.2	23988.5	18050.7	20524.8	3090.14	15.0557	1.1777	317159	314859	306775	312931	5453.83	1.74282	0.241253	70539.8	111197	80104.7	87280.6	21257.4
O88286	Wiz	No	0	0	0	0	0	#DIV/0!	#DIV/0!	25836.3	27380	28276.1	27164.1	1234.16	4.54335	0.657376	147600	150738	147905	148748	1730.77	1.16356	0.0657881	0	0	0	0	0	#DIV/0!	#DIV/0!	59924.4	76738.3	60200.7	65621.1	9628.73	14.6732	1.16653	134964	154403	141890	143752	9852.31	6.85368	0.835924	0	0	0	0	0
O88291	Znf326	No	21893.8	26454	22362.9	23570.2	2508.38	10.6422	1.02703	98547.5	107046	86689.9	97427.7	10224.1	10.494	1.02094	211744	233791	241700	229079	15524.2	6.77679	0.831024	160930	147471	136208	148203	12377.3	8.35156	0.921768	119658	114471	130733	121621	8307.04	6.83028	0.834438	233557	238930	263912	245466	16198.7	6.59915	0.819488	96650.5	311123	101879	169884	122344
O88322	Nid2	No	0	0	21808.3	7269.44	12591	173.205	2.23856	505084	487602	577635	523440	47741	9.12062	0.960024	304184	332380	334519	323694	16930.1	5.23026	0.718524	1.2258e+06	34205.8	46290.4	435432	684506	157.201	2.19646	572233	517299	560540	550024	28937.4	5.26111	0.721077	392038	419148	418375	409854	15433.4	3.76558	0.575832	35586.4	32631.7	47284.7	38501	7749.09
O88327	Ctnnal1	No	0	0	0	0	0	#DIV/0!	#DIV/0!	18501.8	18054.1	20840.9	19132.3	1496.56	7.82221	0.893329	22229.4	25760.2	10155.9	19381.8	8182.58	42.2178	1.6255	0	0	0	0	0	#DIV/0!	#DIV/0!	23470.4	24353.1	24080.4	23968	451.993	1.88582	0.275501	22084	22964.2	21928.7	22325.6	558.454	2.5014	0.398183	0	0	0	0	0
O88342	Wdr1	No	2.37306e+06	2.27568e+06	2167164	2.27197e+06	102996	4.53336	0.65642	1.27708e+06	1.35329e+06	1.24545e+06	1.29194e+06	55436.4	4.29094	0.632553	3.29178e+06	3.79608e+06	3.35159e+06	3.47982e+06	275516	7.91756	0.898591	1.736e+06	1849523	1800299	1.79527e+06	56927.2	3.17095	0.501189	1.41529e+06	1.53168e+06	1.47914e+06	1.47537e+06	58291.2	3.95095	0.596702	2656737	2.84924e+06	2.91945e+06	2.80848e+06	136018	4.84313	0.685126	1.76764e+06	1.7731e+06	1.77243e+06	1.77106e+06	2973.86
O88343	Slc4a4	No	243069	11983.3	19369.1	91473.8	131337	143.579	2.15709	100915	19254.1	10806.1	43658.4	49765.2	113.988	2.05686	127073	320791	167577	205147	102178	49.8072	1.69729	26774.8	31052.8	31256.2	29694.6	2530.66	8.52229	0.930556	66752.4	85995.5	71814	74854	9975.24	13.3263	1.12471	22324.9	52004.3	54038.6	42789.2	17751.8	41.4867	1.61791	88721.7	99326.4	94194.9	94081	5303.26
O88351	Ikbkb	No	126175	0	0	42058.2	72847	173.205	2.23856	0	0	0	0	0	#DIV/0!	#DIV/0!	47030.9	19480.1	24200.1	30237	14734.2	48.7289	1.68779	48807.5	81084.2	0	43297.3	40822	94.2831	1.97443	12761.2	0	0	4253.72	7367.66	173.205	2.23856	19909.9	23156.8	21938.5	21668.4	1640.22	7.56963	0.879074	46211.2	57762.7	24897.5	42957.1	16672.5
O88379	Baz1a	No	0	0	0	0	0	#DIV/0!	#DIV/0!	0	0	0	0	0	#DIV/0!	#DIV/0!	57320.4	63654.1	60824.5	60599.7	3172.79	5.23565	0.718971	0	0	0	0	0	#DIV/0!	#DIV/0!	34518.5	27817.4	30379.6	30905.1	3381.33	10.941	1.03906	38140	35669.9	31248.2	35019.4	3491.66	9.97067	0.998724	0	0	0	0	0
O88384	Vti1b	Yes	186022	176875	191077	184658	7199	3.89855	0.590903	644858	606515	618452	623275	19621.2	3.14807	0.498045	179214	219128	216439	204927	22308.3	10.886	1.03687	134149	159850	117326	137108	21415.9	15.6197	1.19367	540109	497139	462138	499795	39053.4	7.81387	0.892866	146904	156257	151456	151539	4676.92	3.08628	0.489435	113148	119357	120304	117603	3887.37
O88393	Tgfbr3	No	0	0	0	0	0	#DIV/0!	#DIV/0!	125374	116001	145268	128881	14945.1	11.596	1.06431	0	275836	41583.1	105806	148710	140.55	2.14783	929594	761656	930827	874026	97317.1	11.1344	1.04667	137828	132231	136310	135456	2894.52	2.13686	0.329777	22911.6	46361.8	8562.57	25945.3	19081.3	73.5445	1.86655	4432.7	146426	249785	133548	123182
O88396	Grpel2	No	0	0	0	0	0	#DIV/0!	#DIV/0!	58501.6	53703	118331	76845.2	36007.7	46.8575	1.67078	35333.1	0	0	11777.7	20399.6	173.205	2.23856	0	0	0	0	0	#DIV/0!	#DIV/0!	70648.2	61982.6	56101.4	62910.7	7317.69	11.6319	1.06565	39118.7	28069.2	21726.2	29638.1	8801.74	29.6974	1.47272	0	0	0	0	0
O88398	Avil	No	0	0	0	0	0	#DIV/0!	#DIV/0!	0	0	0	0	0	#DIV/0!	#DIV/0!	60413.5	70360.3	97344.5	76039.4	19109.2	25.1307	1.4002	0	0	0	0	0	#DIV/0!	#DIV/0!	0	0	0	0	0	#DIV/0!	#DIV/0!	46655.5	49144.8	21006.8	38935.7	15576.7	40.0062	1.60213	0	0	0	0	0
O88413	Tulp3	No	0	0	0	0	0	#DIV/0!	#DIV/0!	19054.8	0	0	6351.61	11001.3	173.205	2.23856	0	0	0	0	0	#DIV/0!	#DIV/0!	0	0	0	0	0	#DIV/0!	#DIV/0!	0	0	0	0	0	#DIV/0!	#DIV/0!	26290.2	42452.7	43644.2	37462.4	9693.69	25.8758	1.41289	0	0	0	0	0
O88425	Nme6	No	0	0	0	0	0	#DIV/0!	#DIV/0!	0	0	0	0	0	#DIV/0!	#DIV/0!	0	0	0	0	0	#DIV/0!	#DIV/0!	31269.6	26722.1	35189.3	31060.3	4237.5	13.6428	1.1349	0	0	0	0	0	#DIV/0!	#DIV/0!	18779.8	0	27189.9	15323.3	13920.6	90.8464	1.95831	23295.5	23568.9	18393.4	21752.6	2912.36
O88428	Papss2	No	1.19927e+06	1.11052e+06	1.17789e+06	1.16256e+06	46319.5	3.98426	0.600348	0	0	0	0	0	#DIV/0!	#DIV/0!	66448.5	45518.6	68198.1	60055.1	12619.3	21.0129	1.32248	1499660	1.53041e+06	1.33313e+06	1.4544e+06	106141	7.29791	0.863199	0	0	0	0	0	#DIV/0!	#DIV/0!	98797.4	115721	91717.8	102079	12333.4	12.0822	1.08215	1.35707e+06	1.25224e+06	1.30947e+06	1.30626e+06	52490.9
O88441	Mtx2	No	356414	371653	367211	365093	7837.15	2.14662	0.331755	383225	359713	391037	377992	16304.7	4.3135	0.63483	229959	229316	224673	227983	2884.08	1.26504	0.102105	418506	435687	407331	420508	14283.7	3.39676	0.531065	429776	408342	436128	424748	14559.3	3.42776	0.53501	284469	277683	250227	270793	18131.1	6.69554	0.825786	540472	578962	550058	556497	20036.8
O88447	Klc1	No	0	0	0	0	0	#DIV/0!	#DIV/0!	92503.4	63867.2	42846.1	66405.5	24925.8	37.5357	1.57444	161366	121400	145190	142652	20104	14.093	1.149	0	13471.9	16934.1	10135.3	8946.53	88.2707	1.94582	55169.5	52376.1	53250.3	53598.6	1428.92	2.66597	0.425855	136148	138572	125967	133562	6688.12	5.00749	0.69962	11362.3	8286.88	69385.9	29678.4	34422.1
O88448	Klc2	No	0	0	0	0	0	#DIV/0!	#DIV/0!	0	0	0	0	0	#DIV/0!	#DIV/0!	287101	375138	332124	331454	44022.7	13.2817	1.12325	0	0	0	0	0	#DIV/0!	#DIV/0!	0	0	0	0	0	#DIV/0!	#DIV/0!	168455	214744	181551	188250	23860.5	12.6749	1.10295	0	0	0	0	0
O88451	Rdh7	No	3.94599e+06	3.90758e+06	3.64328e+06	3.83228e+06	164803	4.30038	0.633507	0	0	0	0	0	#DIV/0!	#DIV/0!	104838	53064.8	0	52634.2	52420.2	99.5934	1.99823	4285640	4520382	3.90249e+06	4.23617e+06	311903	7.36285	0.867046	0	119432	0	39810.6	68954	173.205	2.23856	0	0	0	0	0	#DIV/0!	#DIV/0!	5495439	5.39676e+06	5.33711e+06	5409770	79960.5
O88455	Dhcr7	No	1.38033e+06	1.40742e+06	271670	1.01981e+06	648048	63.5461	1.80309	599058	696997	572100	622719	65724.1	10.5544	1.02343	484762	503305	496866	494977	9414.73	1.90205	0.279223	1.18011e+06	1.12451e+06	1.12358e+06	1.14273e+06	32370.8	2.83276	0.452209	633188	649322	595692	626067	27515.2	4.39493	0.642952	385311	414677	421465	407151	19216.1	4.71966	0.673911	956339	997766	988777	980961	21791.7
O88456	Capns1	No	185502	183528	179108	182713	3273.78	1.79177	0.253281	164869	169958	99010.2	144612	39574.4	27.3659	1.43721	313640	304777	302795	307071	5774.99	1.88067	0.274313	318173	323841	332530	324848	7231.14	2.22601	0.347526	184847	195541	192869	191086	5565.42	2.91253	0.46427	471731	438035	446030	451932	17606.2	3.89577	0.590593	407337	421282	437096	421905	14889.4
O88477	Igf2bp1	No	0	0	0	0	0	#DIV/0!	#DIV/0!	0	0	0	0	0	#DIV/0!	#DIV/0!	61977	71729.7	67855.4	67187.3	4910.54	7.30874	0.863842	0	0	0	0	0	#DIV/0!	#DIV/0!	0	38798.5	0	12932.8	22400.3	173.205	2.23856	107269	116543	106736	110183	5514.67	5.00503	0.699407	0	0	0	0	0
O88487	Dync1i2	No	284235	303912	339733	309293	28137.6	9.0974	0.958917	197611	216690	196078	203460	11483.3	5.64402	0.751588	473828	560789	557383	530666	49253.3	9.2814	0.967614	328975	300721	328585	319427	16201.4	5.07203	0.705182	168163	107139	159182	144828	32947.4	22.7493	1.35697	449012	483058	481163	471078	19133.3	4.06159	0.608696	192393	204572	199821	198929	6138.69
O88502	Pde8a	No	0	0	0	0	0	#DIV/0!	#DIV/0!	0	0	0	0	0	#DIV/0!	#DIV/0!	0	0	0	0	0	#DIV/0!	#DIV/0!	0	0	0	0	0	#DIV/0!	#DIV/0!	44080.9	0	0	14693.6	25450.1	173.205	2.23856	0	0	0	0	0	#DIV/0!	#DIV/0!	0	0	0	0	0
O88507	Cntfr	No	1.24928e+06	1.34462e+06	0	864630	750308	86.7779	1.93841	177984	0	286744	154910	144758	93.4468	1.97056	142717	139469	163122	148436	12821.7	8.63785	0.936406	0	0	0	0	0	#DIV/0!	#DIV/0!	54235.9	65123	61884	60414.3	5590.36	9.25337	0.9663	0	0	0	0	0	#DIV/0!	#DIV/0!	0	1.23951e+06	0	413169	715629
O88508	Dnmt3a	No	1.07882e+06	0	0	359608	622859	173.205	2.23856	55342.7	155489	74150	94993.9	53227.5	56.0326	1.74844	120392	112650	115573	116205	3909.88	3.36464	0.526938	571416	0	314571	295329	286194	96.9067	1.98635	83813.7	90794.2	84319.2	86309	3892.51	4.50997	0.654174	128265	123996	132662	128308	4333.03	3.37706	0.528539	419108	5978.03	251811	225632	207805
O88513	Gmnn	No	0	0	0	0	0	#DIV/0!	#DIV/0!	0	0	0	0	0	#DIV/0!	#DIV/0!	0	29102.5	0	9700.82	16802.3	173.205	2.23856	0	0	0	0	0	#DIV/0!	#DIV/0!	0	0	0	0	0	#DIV/0!	#DIV/0!	0	0	0	0	0	#DIV/0!	#DIV/0!	0	0	0	0	0
O88520	Shoc2	No	0	0	0	0	0	#DIV/0!	#DIV/0!	40915.3	0	0	13638.4	23622.4	173.205	2.23856	138246	119051	140528	132608	11796.5	8.89575	0.949183	0	55936.5	45101.6	33679.4	29666	88.0837	1.9449	81215.7	80119.4	99029.1	86788.1	10615.2	12.2312	1.08747	66078.1	67482	58931	64163.7	4585.68	7.14685	0.854115	54995.7	54818.8	54383.1	54732.5	315.272
O88522	Ikbkg	No	0	0	0	0	0	#DIV/0!	#DIV/0!	0	0	0	0	0	#DIV/0!	#DIV/0!	0	0	0	0	0	#DIV/0!	#DIV/0!	0	0	0	0	0	#DIV/0!	#DIV/0!	0	0	0	0	0	#DIV/0!	#DIV/0!	0	0	15559.3	5186.45	8983.19	173.205	2.23856	24468.1	24007.2	25016.1	24497.1	505.065
O88531	Ppt1	Yes	322709	254232	325859	300933	40475.4	13.45	1.12872	1.91903e+06	1.79048e+06	1.96055e+06	1.89002e+06	88665.2	4.69123	0.671287	40534.1	41094.2	41302.6	40977	397.461	0.969962	-0.0132454	177434	185381	186869	183228	5072.41	2.76836	0.442222	1.90842e+06	1.93925e+06	2.07216e+06	1.97328e+06	87013	4.40957	0.644396	72828.8	63285.8	57528.8	64547.8	7727.69	11.972	1.07817	201181	199572	197117	199290	2046.69
O88532	Zfr	No	27548	21170.5	25301.1	24673.2	3234.75	13.1104	1.11762	49525.1	49079	61744.8	53449.6	7187.28	13.4468	1.12862	71321.5	80723.1	128862	93635.6	30867.2	32.9653	1.51806	32102.5	26568.7	33433.4	30701.6	3640.46	11.8576	1.074	64709	66144.8	63733.4	64862.4	1212.97	1.87007	0.271857	108285	119584	106971	111613	6933.66	6.2122	0.793246	24294.7	25930.5	26989.5	25738.2	1357.69
O88533	Ddc	No	634452	781398	726620	714157	74261.6	10.3985	1.01697	0	0	0	0	0	#DIV/0!	#DIV/0!	0	0	0	0	0	#DIV/0!	#DIV/0!	792524	879279	824931	832245	43837.1	5.26733	0.72159	149131	0	0	49710.5	86101	173.205	2.23856	0	0	0	0	0	#DIV/0!	#DIV/0!	680773	740660	703669	708367	30218.6
O88543	Cops3	No	117788	117817	93007.5	109537	14315.4	13.069	1.11624	111544	62495.7	133532	102524	36367.3	35.4719	1.54988	140299	160611	115772	138894	22452.3	16.1651	1.20858	731925	690532	684665	702374	25759.3	3.66746	0.564365	93815.7	88112.8	92603.9	91510.8	3004.5	3.28322	0.5163	578453	643117	630665	617412	34308.7	5.55686	0.744829	597086	719170	653042	656433	61113
O88544	Cops4	No	96233.8	89658.9	96773.6	94222.1	3961.07	4.20397	0.62366	75492.2	76431.9	73347.9	75090.7	1580.71	2.10507	0.323267	190458	144958	142242	159219	27087.6	17.0127	1.23077	130656	141824	145247	139242	7630.32	5.47988	0.738771	92952	90318.8	84415.6	89228.8	4371.32	4.89901	0.690108	215131	192036	201055	202741	11639.5	5.74107	0.758993	234206	232221	234579	233668	1267.53
O88545	Cops6	No	71981.8	43728.8	51552.3	55754.3	14587.7	26.1642	1.41771	53623.1	71602	63604	62943	9007.63	14.3108	1.15566	130743	128766	126162	128557	2297.61	1.78723	0.25218	80471.9	82565.9	82684.8	81907.5	1244.73	1.51968	0.181753	43889.1	47386.9	50063	47113	3096.07	6.57158	0.81767	144438	144547	142912	143965	914.151	0.634979	-0.197241	73659.1	146940	71746.4	97448.5	42871.6
O88551	Cldn1	No	0	32648	27766.6	20138.2	17610.2	87.4465	1.94174	0	0	0	0	0	#DIV/0!	#DIV/0!	0	0	0	0	0	#DIV/0!	#DIV/0!	57568.6	50150.5	76658.9	61459.3	13675.8	22.2518	1.34736	0	0	0	0	0	#DIV/0!	#DIV/0!	0	0	0	0	0	#DIV/0!	#DIV/0!	51759.9	35653.7	46537.2	44650.3	8217.24
O88554	Parp2	No	0	0	0	0	0	#DIV/0!	#DIV/0!	47334.6	56968.3	62852.1	55718.3	7833.89	14.0598	1.14798	0	141233	0	47077.6	81540.8	173.205	2.23856	0	0	0	0	0	#DIV/0!	#DIV/0!	34470.8	43531.9	37962.2	38654.9	4570.09	11.8228	1.07272	39199.8	77384.4	38246.8	51610.3	22326.1	43.259	1.63608	0	0	0	0	0
O88559	Men1	No	0	0	0	0	0	#DIV/0!	#DIV/0!	8190.77	0	3588.64	3926.47	4105.82	104.568	2.0194	13052.5	11819.8	18129.4	14333.9	3344.29	23.3313	1.36794	0	0	0	0	0	#DIV/0!	#DIV/0!	0	0	0	0	0	#DIV/0!	#DIV/0!	31541.1	33015.4	25321.3	29959.3	4083.68	13.6308	1.13452	0	6667.14	0	2222.38	3849.27
O88561	Slc27a3	No	0	0	0	0	0	#DIV/0!	#DIV/0!	99600.4	103011	106837	103150	3620.4	3.50986	0.545289	0	0	0	0	0	#DIV/0!	#DIV/0!	0	0	0	0	0	#DIV/0!	#DIV/0!	117105	125959	135840	126301	9372.01	7.42037	0.870426	125714	69390.3	82780.9	92628.4	29424.8	31.7665	1.50197	0	0	0	0	0
O88569	Hnrnpa2b1	No	6536388	6537706	6.7467e+06	6.60693e+06	121043	1.83206	0.26294	5909578	6.84676e+06	6.52958e+06	6.42864e+06	476676	7.41488	0.870104	15243144	16206244	15656098	1.57018e+07	483176	3.07719	0.488155	7.99788e+06	8213928	8009421	8.07374e+06	121540	1.50537	0.177643	7.79688e+06	7.62048e+06	7.45308e+06	7.62348e+06	171922	2.25516	0.353177	17702392	20993016	19903112	19532840	1.67627e+06	8.5818	0.933578	5229584	5378162	5.13242e+06	5.24672e+06	123766
O88572	Lrp6	No	0	0	0	0	0	#DIV/0!	#DIV/0!	87378.5	83142.5	79643.2	83388.1	3873.51	4.64516	0.667	39650.8	29754.8	32148.7	33851.4	5163.09	15.2522	1.18333	0	0	0	0	0	#DIV/0!	#DIV/0!	79535.3	78155.8	77085.9	78259	1227.94	1.56908	0.195644	22338.3	11581.1	21826.1	18581.8	6068.24	32.6568	1.51397	165456	0	22622.3	62692.7	89711.4
O88573	Aff1	No	0	0	0	0	0	#DIV/0!	#DIV/0!	0	0	0	0	0	#DIV/0!	#DIV/0!	0	0	6813.3	2271.1	3933.66	173.205	2.23856	0	0	0	0	0	#DIV/0!	#DIV/0!	0	0	0	0	0	#DIV/0!	#DIV/0!	6022.67	5596.55	5877	5832.07	216.585	3.71369	0.569806	0	0	0	0	0
O88574	Sap30	No	0	0	0	0	0	#DIV/0!	#DIV/0!	0	0	164354	54784.7	94890	173.205	2.23856	0	0	0	0	0	#DIV/0!	#DIV/0!	0	0	0	0	0	#DIV/0!	#DIV/0!	0	0	0	0	0	#DIV/0!	#DIV/0!	112389	110747	208340	143825	55877	38.8506	1.5894	0	285509	0	95169.6	164839
O88587	Comt	No	830115	2.44715e+06	4.14497e+06	2.47408e+06	1.65759e+06	66.9984	1.82606	310187	256369	358187	308248	50936.6	16.5246	1.21813	50233.7	48924.6	163622	87593.3	65845.7	75.1721	1.87606	894481	943630	943657	927256	28384	3.06108	0.485875	322032	314574	328097	321568	6773.36	2.10636	0.323532	177375	165711	60564.5	134550	64338.4	47.8174	1.67959	2187075	2259870	2.32667e+06	2.25787e+06	69821.3
O88597	Becn1	No	0	0	0	0	0	#DIV/0!	#DIV/0!	0	33270	41692.4	24987.5	22045.7	88.2271	1.9456	0	0	0	0	0	#DIV/0!	#DIV/0!	0	0	0	0	0	#DIV/0!	#DIV/0!	15438.4	9496.37	18817.2	14584	4718.79	32.3559	1.50995	15106.1	11872.5	40703.2	22560.6	15794.9	70.0111	1.84517	13526	12411.2	11935.1	12624.1	816.56
O88622	Parg	No	0	0	0	0	0	#DIV/0!	#DIV/0!	0	0	0	0	0	#DIV/0!	#DIV/0!	94614.7	80924.6	82426.5	85988.6	7508.11	8.73152	0.94109	0	27839.8	0	9279.93	16073.3	173.205	2.23856	0	0	0	0	0	#DIV/0!	#DIV/0!	102160	94020.6	95356.4	97179	4365.12	4.49184	0.652424	57107.2	0	71136.7	42747.9	37679.5
O88630	Gosr1	No	67417.1	46764.3	43525.1	52568.9	12960.6	24.6545	1.3919	212066	212540	199141	207916	7602.74	3.65664	0.563083	67021.7	73408.7	68490.9	69640.4	3345.05	4.80332	0.681542	48910.5	38928.7	50106.9	45982	6137.61	13.3478	1.12541	121613	146312	130298	132741	12529.8	9.43927	0.974938	48955.6	60153.6	88228.3	65779.2	20231.7	30.757	1.48794	79635.1	95237.8	95426.8	90099.9	9063.29
O88643	Pak1	No	0	0	0	0	0	#DIV/0!	#DIV/0!	0	0	0	0	0	#DIV/0!	#DIV/0!	142680	166388	173115	160728	15987.8	9.94713	0.997698	0	0	0	0	0	#DIV/0!	#DIV/0!	0	0	0	0	0	#DIV/0!	#DIV/0!	0	0	0	0	0	#DIV/0!	#DIV/0!	0	0	0	0	0
O88653	Lamtor3	Yes	102551	138314	154817	131894	26717.8	20.2571	1.30658	2.70915e+06	2.45585e+06	2.94014e+06	2.70171e+06	242229	8.96574	0.952586	249729	195702	314197	253209	59324.1	23.4289	1.36975	158877	174097	330500	221158	94998.5	42.955	1.63301	2.94812e+06	2.89208e+06	3.11296e+06	2.98439e+06	114820	3.84735	0.585162	368038	258409	369123	331857	63610.1	19.168	1.28258	90437.8	205054	99772.8	131755	63650.4
O88665	Brd7	No	0	0	0	0	0	#DIV/0!	#DIV/0!	0	30010.5	0	10003.5	17326.5	173.205	2.23856	46615.2	0	82271.4	42962.2	41257.2	96.0313	1.98241	0	0	0	0	0	#DIV/0!	#DIV/0!	21496.8	11558.8	10025.6	14360.4	6227.67	43.3668	1.63716	53446.4	56661.7	49738.4	53282.1	3464.56	6.50228	0.813066	0	10815.8	11232.5	7349.41	6368.18
O88668	Creg1	Yes	85728.7	97970.7	137421	107040	27013.1	25.2364	1.40203	8868092	8899007	8703844	8.82365e+06	104898	1.18883	0.0751197	136496	142102	56705.3	111768	47767.8	42.7384	1.63082	201173	119402	185273	168616	43355.7	25.7127	1.41015	7.72799e+06	7.4961e+06	10597186	8.60709e+06	1.72737e+06	20.0691	1.30253	117740	74033.9	85699.8	92491.3	22630.8	24.468	1.3886	318365	308312	292860	306513	12847.3
O88676	Mmp23	No	0	0	0	0	0	#DIV/0!	#DIV/0!	0	0	0	0	0	#DIV/0!	#DIV/0!	0	0	0	0	0	#DIV/0!	#DIV/0!	0	0	0	0	0	#DIV/0!	#DIV/0!	107546	42758.4	30250.2	60185	41490.2	68.9378	1.83846	0	0	0	0	0	#DIV/0!	#DIV/0!	0	0	0	0	0
O88685	Psmc3	No	721122	523029	510308	584820	118213	20.2135	1.30564	282895	273446	270312	275551	6550.25	2.37714	0.376056	461959	446535	444769	451087	9456.04	2.09628	0.321448	693057	708431	668858	690115	19950.1	2.89083	0.461023	205329	233028	215144	217834	14044	6.44711	0.809365	634845	609906	579342	608031	27799.1	4.57199	0.660106	1.0944e+06	1.03804e+06	1.12088e+06	1.08444e+06	42306.5
O88693	Ugcg	No	0	0	0	0	0	#DIV/0!	#DIV/0!	0	0	0	0	0	#DIV/0!	#DIV/0!	0	0	0	0	0	#DIV/0!	#DIV/0!	0	0	0	0	0	#DIV/0!	#DIV/0!	0	57028.4	0	19009.5	32925.4	173.205	2.23856	0	0	0	0	0	#DIV/0!	#DIV/0!	0	0	0	0	0
O88696	Clpp	No	704814	630076	588761	641217	58823.2	9.17369	0.962544	921886	946862	928451	932400	12947.3	1.38861	0.142579	302294	340940	216313	286516	63794	22.2654	1.34763	448174	431257	423373	434268	12671.7	2.91794	0.465077	764478	779334	788501	777437	12123	1.55936	0.192946	262307	275510	247067	261628	14233.6	5.44038	0.735629	588020	634437	612493	611650	23220
O88697	Stk16	No	0	0	0	0	0	#DIV/0!	#DIV/0!	29317.8	37875.9	32202.7	33132.1	4354.14	13.1417	1.11865	0	32692.8	26408.6	19700.4	17348	88.059	1.94477	26236.1	21992.7	26044.1	24757.7	2396.42	9.67949	0.985853	40584	38817.5	36344.6	38582	2129.51	5.51943	0.741894	19007.3	16228.8	17723.2	17653.1	1390.56	7.87716	0.89637	16028.4	24056.1	21640.8	20575.1	4118.57
O88708;Q2YDI2	Orc4;SWISS-PROT:Q2YDI2	No	0	0	0	0	0	#DIV/0!	#DIV/0!	28032.8	30219.3	38554.7	32268.9	5552.34	17.2065	1.23569	35773.8	38737.7	36426.7	36979.4	1557.32	4.21133	0.624419	0	0	0	0	0	#DIV/0!	#DIV/0!	34807	39517.8	40046.6	38123.8	2884.58	7.56635	0.878886	46797.1	37853	40158.2	41602.8	4643.73	11.1621	1.04775	0	10064.2	0	3354.75	5810.59
O88712	Ctbp1	No	386066	0	0	128689	222895	173.205	2.23856	0	0	0	0	0	#DIV/0!	#DIV/0!	375633	412302	457382	415106	40946.4	9.86408	0.994057	168438	159344	154603	160795	7030.55	4.37238	0.640718	46591.1	26366.6	50275.8	41077.8	12872.8	31.3376	1.49607	303782	328208	350281	327424	23259.4	7.10376	0.851488	154310	152788	123684	143594	17259.5
O88735	Map7	No	0	20431.3	20733	13721.4	11884.1	86.6095	1.93757	0	0	0	0	0	#DIV/0!	#DIV/0!	24235.6	3024.33	1967.4	9742.46	12562.6	128.947	2.11041	48915.7	41134.1	47643.5	45897.8	4174.19	9.09453	0.95878	3317.59	0	0	1105.86	1915.41	173.205	2.23856	3770.92	0	4521.56	2764.16	2423.07	87.6605	1.9428	31700	30623.7	33577.5	31967.1	1494.93
O88736	Hsd17b7	No	135905	136908	128542	133785	4568.49	3.4148	0.533365	136751	234056	158836	176548	51013.4	28.895	1.46082	41834	49024.1	32438	41098.7	8317.46	20.2378	1.30616	239581	237237	252172	242997	8031.79	3.3053	0.519211	132553	148843	139475	140290	8175.45	5.82752	0.765484	57107.2	62747.6	59374.7	59743.2	2838.21	4.75069	0.676757	304513	271682	251140	275778	26921.5
O88738	Birc6	No	24028.7	89556.8	25790.9	46458.8	37334.4	80.3602	1.90504	44716.2	30779.9	40602.4	38699.5	7160.36	18.5024	1.26723	142247	141769	150438	144818	4872.81	3.36479	0.526958	61839.3	64615.5	67195	64549.9	2678.49	4.14949	0.617994	27363	64714.5	53270	48449.2	19136.8	39.4986	1.59658	152893	139951	143743	145529	6653.62	4.57202	0.660108	86508.1	76996.1	81532.7	81679	4757.68
O88746	Tom1	Yes	121752	101227	139245	120741	19029.3	15.7604	1.19757	336211	355561	384939	358904	24535.4	6.83622	0.834816	86120.2	79816.3	84579.9	83505.4	3286.43	3.93559	0.59501	78982.8	81604.7	80453.6	80347	1314.22	1.63568	0.213699	290197	264661	277331	277397	12768.2	4.60285	0.663027	86982.4	89617.9	88502.4	88367.6	1322.91	1.49705	0.175237	134214	125004	133686	130968	5171.41
O88792	F11r	No	242551	205987	6784648	2.41106e+06	3.78768e+06	157.096	2.19617	2163247	2310988	2.34439e+06	2.27288e+06	96398.5	4.24126	0.627495	727568	811133	788495	775732	43219.4	5.57144	0.745967	288308	273966	345845	302707	38041.2	12.567	1.09923	2.33476e+06	2.33932e+06	2.29632e+06	2.32347e+06	23619.9	1.01658	0.00714204	723622	805345	844419	791129	61640.6	7.79148	0.89162	94993.8	97985.1	90416.6	94465.2	3811.85
O88796	Rpp30	No	27688.2	35360.6	38215.2	33754.6	5444.14	16.1286	1.2076	41701.4	51435.6	51558	48231.6	5655.69	11.7261	1.06915	304664	274644	273320	284209	17726.9	6.23727	0.794994	153523	112519	41422.6	102488	56719.2	55.3422	1.74306	43850	49096.4	49590.9	47512.4	3181.39	6.69592	0.82581	300663	258555	272230	277149	21480.8	7.75063	0.889337	73873.6	64179	61993.7	66682.1	6323.14
O88811	Stam2	No	0	0	0	0	0	#DIV/0!	#DIV/0!	0	18998.8	0	6332.93	10969	173.205	2.23856	34504.4	32077.1	32270.9	32950.8	1348.98	4.09391	0.612138	0	0	84966.6	28322.2	49055.5	173.205	2.23856	65680.1	49646.8	51355.7	55560.9	8805.03	15.8475	1.19996	44664.2	42826.8	42106	43199	1319.08	3.05351	0.484799	52426.3	14085.8	43740.7	36750.9	20103.3
O88822	Sc5d	No	392280	292415	311520	332072	53009.6	15.9633	1.20312	206672	219119	207036	210942	7083.21	3.35789	0.526066	137041	120530	126380	127984	8371.51	6.54106	0.815648	77545.7	75645.5	80555	77915.4	2475.55	3.17722	0.502048	137555	135330	205922	159602	40129.4	25.1434	1.40042	23439.1	19089.5	16507.9	19678.8	3503.01	17.8009	1.25044	288342	282109	282787	284412	3419.61
O88824	Jtb	No	0	0	0	0	0	#DIV/0!	#DIV/0!	273423	292306	334078	299936	31038.9	10.3485	1.01488	189679	0	195378	128352	111193	86.631	1.93767	0	0	0	0	0	#DIV/0!	#DIV/0!	319434	349697	307176	325436	21886.5	6.7253	0.827711	149811	167978	172532	163440	12021	7.35498	0.866581	74120.3	64366.6	0	46162.3	40274.1
O88829	St3gal5	No	26290.5	33272.1	26668.3	28743.6	3926.33	13.6598	1.13545	84357.4	78782.5	55098.3	72746	15535.5	21.3558	1.32952	29144.5	24328.8	26060.3	26511.2	2439.28	9.20094	0.963832	41971.2	45558.3	40746	42758.5	2500.86	5.84881	0.767067	92452.7	100098	99862.1	97470.8	4347.47	4.46027	0.649361	39917.5	27408	106244	57856.4	42368.7	73.2309	1.86469	78580.1	82080.2	81495	80718.5	1874.84
O88833	Cyp4a10	No	1.00194e+06	1.54353e+06	1.11037e+06	1.21861e+06	286562	23.5154	1.37135	45752	0	0	15250.7	26414.9	173.205	2.23856	652921	1.09864e+06	0	583853	552566	94.6413	1.97608	1.12487e+06	906317	1.11144e+06	1.04754e+06	122489	11.693	1.06793	0	0	0	0	0	#DIV/0!	#DIV/0!	0	0	0	0	0	#DIV/0!	#DIV/0!	815280	865422	938762	873154	62102.9
O88839	Adam15	No	0	0	0	0	0	#DIV/0!	#DIV/0!	0	150772	141006	97259.2	84370.4	86.7479	1.93826	0	32987.7	32036	21674.6	18776.8	86.6304	1.93767	0	0	0	0	0	#DIV/0!	#DIV/0!	129045	105012	121923	118660	12344.3	10.4031	1.01716	46396.9	44570.9	71856.7	54274.8	15253.7	28.1046	1.44878	0	0	0	0	0
O88842	Fgd3	No	0	0	0	0	0	#DIV/0!	#DIV/0!	0	0	0	0	0	#DIV/0!	#DIV/0!	0	0	0	0	0	#DIV/0!	#DIV/0!	0	0	0	0	0	#DIV/0!	#DIV/0!	0	0	0	0	0	#DIV/0!	#DIV/0!	37554.2	38743.9	37935.8	38078	607.426	1.59522	0.20282	0	0	7832.1	2610.7	4521.87
O88843	Cradd	No	34306.3	30996.8	32671.7	32658.3	1654.76	5.0669	0.704743	0	0	0	0	0	#DIV/0!	#DIV/0!	54818.6	0	0	18272.9	31649.5	173.205	2.23856	29711.7	22277.2	20801.4	24263.4	4775.7	19.6827	1.29409	0	0	0	0	0	#DIV/0!	#DIV/0!	19916.3	13766.4	0	11227.6	10198	90.83	1.95823	42743.3	38028.1	43852.2	41541.2	3092.57
O88844	Idh1	No	19405264	20590444	22110164	2.0702e+07	1.35589e+06	6.54959	0.816214	2.89719e+06	2.20388e+06	2.50246e+06	2.53451e+06	347762	13.7211	1.13739	958907	1.32626e+06	1.46375e+06	1.24964e+06	260998	20.8859	1.31985	18846796	18310382	19543902	18900360	618502	3.27244	0.514871	3.0761e+06	2.56687e+06	2.806e+06	2816324	254769	9.04614	0.956463	1.23766e+06	1.28512e+06	1.24528e+06	1.25602e+06	25488.7	2.02932	0.30735	15385231	16647639	15984115	1.60057e+07	631480
O88845	Akap10	No	0	0	0	0	0	#DIV/0!	#DIV/0!	0	0	0	0	0	#DIV/0!	#DIV/0!	0	0	0	0	0	#DIV/0!	#DIV/0!	0	0	0	0	0	#DIV/0!	#DIV/0!	0	0	0	0	0	#DIV/0!	#DIV/0!	0	0	0	0	0	#DIV/0!	#DIV/0!	0	0	0	0	0
O88851	Rbbp9	No	593945	601700	630253	608633	19121.1	3.14165	0.497158	0	0	0	0	0	#DIV/0!	#DIV/0!	370833	399964	401329	390709	17226.7	4.40908	0.644348	626926	543248	603366	591180	43149.3	7.29884	0.863254	0	363289	65841.8	143044	193558	135.314	2.13134	214254	190762	204269	203095	11790.2	5.80524	0.76382	420294	502283	479395	467324	42306.1
O88856	Tpst2	No	0	0	0	0	0	#DIV/0!	#DIV/0!	73065.3	39296.9	0	37454.1	36567.5	97.633	1.9896	47908.6	33756.2	61993.7	47886.2	14118.8	29.4841	1.46959	39355.2	34851.3	0	24735.5	21539.6	87.0798	1.93992	84883	72089.2	76170.1	77714.1	6535.17	8.40924	0.924757	50835.5	42613	48364.7	47271.1	4218.96	8.92504	0.95061	25585.7	24995.1	29865.9	26815.6	2658.14
O88874	Ccnk	No	9606.64	0	9630.55	6412.4	5553.31	86.6027	1.93753	1428.35	0	24011.8	8480.05	13469.8	158.841	2.20096	31160.3	30918.2	37595.4	33224.6	3787.13	11.3986	1.05685	38154.2	5951.33	7198.8	17101.4	18242.9	106.675	2.02806	1672.69	16884.9	13740.6	10766.1	8030.49	74.5907	1.87268	101239	66909	67395.5	78514.6	19681.6	25.0675	1.39911	3626.03	22558.9	9856.84	12013.9	9649.01
O88876	Dhrs3	No	314755	373015	364288	350686	31421.7	8.96006	0.952311	188230	193542	215818	199197	14637.4	7.34824	0.866184	0	141195	319143	153446	159924	104.222	2.01796	314193	281239	292892	296108	16710.7	5.64344	0.751544	236280	205658	231412	224450	16455.3	7.33141	0.865187	66468.6	114653	413651	198257	188086	94.8694	1.97713	223315	232738	219416	225156	6849.22
O88878	Zfand5	No	0	0	0	0	0	#DIV/0!	#DIV/0!	0	0	0	0	0	#DIV/0!	#DIV/0!	0	0	0	0	0	#DIV/0!	#DIV/0!	0	0	0	0	0	#DIV/0!	#DIV/0!	0	0	0	0	0	#DIV/0!	#DIV/0!	13634.6	8248.18	12443.3	11442	2829.35	24.7277	1.39318	0	0	0	0	0
O88879	Apaf1	No	0	0	0	0	0	#DIV/0!	#DIV/0!	0	0	0	0	0	#DIV/0!	#DIV/0!	192247	201895	173161	189101	14623	7.73291	0.888343	27946.7	25513	0	17819.9	15480.4	86.8713	1.93888	33230.7	0	0	11076.9	19185.8	173.205	2.23856	148809	53407.2	103531	101916	47721.2	46.8242	1.67047	0	0	0	0	0
O88888	Apba3	No	0	40107.8	0	13369.3	23156.3	173.205	2.23856	0	0	0	0	0	#DIV/0!	#DIV/0!	33328	42955.4	41729.1	39337.5	5240.36	13.3215	1.12455	34753.6	32559.9	32097.5	33137	1418.95	4.28206	0.631653	9893.24	0	0	3297.75	5711.86	173.205	2.23856	44177.9	44962.2	49085.2	46075.1	2636.17	5.72147	0.757507	64131.7	63181.9	42577.8	56630.4	12179.2
O88895	Hdac3	No	0	0	0	0	0	#DIV/0!	#DIV/0!	0	0	0	0	0	#DIV/0!	#DIV/0!	18538.5	14771.1	16421.8	16577.1	1888.47	11.3921	1.0566	0	0	0	0	0	#DIV/0!	#DIV/0!	0	0	0	0	0	#DIV/0!	#DIV/0!	37833.3	36811.8	41303.6	38649.6	2354.53	6.09199	0.784759	0	0	0	0	0
O88907	Pias1	No	0	0	0	0	0	#DIV/0!	#DIV/0!	0	0	0	0	0	#DIV/0!	#DIV/0!	0	19138.4	0	6379.46	11049.5	173.205	2.23856	0	0	0	0	0	#DIV/0!	#DIV/0!	6861.43	0	4588.33	3816.59	3495.21	91.5795	1.9618	48584.4	28323.1	51931.6	42946.3	12774.2	29.7446	1.47341	0	0	35528.9	11843	20512.6
O88908	Soat2	No	427126	394788	426249	416054	18422.3	4.42786	0.646194	0	0	0	0	0	#DIV/0!	#DIV/0!	222994	0	0	74331.2	128745	173.205	2.23856	364430	391215	379258	378301	13418.1	3.54693	0.549853	741398	0	0	247133	428046	173.205	2.23856	0	0	0	0	0	#DIV/0!	#DIV/0!	332825	316639	331531	326999	8994.82
O88939	Zbtb7a	No	4173.26	0	0	1391.09	2409.43	173.205	2.23856	0	0	0	0	0	#DIV/0!	#DIV/0!	45773	28488.4	34296.4	36185.9	8795.88	24.3075	1.38574	0	19175.4	0	6391.81	11070.9	173.205	2.23856	39549.8	45366.4	39059.8	41325.3	3508.22	8.48928	0.928871	38594.8	50469.1	36451.6	41838.5	7550.74	18.0473	1.25641	29608.9	28225.2	0	19278	16709.6
O88947	F10	No	208766	149196	0	119321	107542	90.1283	1.95486	544780	0	484292	343024	298603	87.0502	1.93977	0	0	0	0	0	#DIV/0!	#DIV/0!	111482	111271	119715	114156	4815.54	4.21839	0.625147	60222.3	0	0	20074.1	34769.4	173.205	2.23856	0	0	0	0	0	#DIV/0!	#DIV/0!	106416	105228	108033	106559	1407.67
O88952	Lin7c	No	0	100927	0	33642.3	58270.2	173.205	2.23856	627978	720882	549169	632676	85952.8	13.5856	1.13308	541896	570984	522313	545064	24489.7	4.49299	0.652536	426973	218438	347465	330958	105243	31.7994	1.50242	793502	1.01081e+06	923684	909331	109361	12.0266	1.08014	590659	672046	693888	652197	54401.7	8.34129	0.921233	141672	174542	188171	168129	23903.6
O88958	Gnpda1	No	85760.5	84705.1	89767.8	86744.5	2670.92	3.07907	0.48842	0	0	166265	55421.5	95992.9	173.205	2.23856	77755.1	56362.2	61525.8	65214.4	11163.3	17.1178	1.23345	206356	246969	207664	220329	23079.5	10.475	1.02015	68595.4	100254	114633	94494	23552.9	24.9253	1.39664	182578	157912	159121	166537	13905.3	8.34968	0.92167	231131	226793	222222	226715	4454.95
O88962	Cyp8b1	No	1.17571e+06	1.17467e+06	1.12428e+06	1.15822e+06	29395.8	2.53801	0.404494	0	0	0	0	0	#DIV/0!	#DIV/0!	0	0	0	0	0	#DIV/0!	#DIV/0!	1.14558e+06	1.0741e+06	1.1263e+06	1.11533e+06	36982.4	3.31583	0.520592	0	0	0	0	0	#DIV/0!	#DIV/0!	0	0	0	0	0	#DIV/0!	#DIV/0!	1.24941e+06	1.33271e+06	1.24364e+06	1.27525e+06	49845
O88967	Yme1l1	No	94416.9	16544.9	9845.59	40269.1	47012.8	116.747	2.06724	147310	151198	178235	158914	16845.2	10.6002	1.02531	38821.5	28196.8	28057	31691.8	6174.96	19.4844	1.28969	30781.5	32639.2	32684.2	32035	1085.76	3.38929	0.530109	148944	143738	139219	143967	4866.54	3.38032	0.528958	41212.1	35329.7	34388.6	36976.8	3697.94	10.0007	1.00003	27833.3	23294.7	24389.4	25172.5	2368.46
O88968	Tcn2	No	0	0	0	0	0	#DIV/0!	#DIV/0!	0	50079.7	25779.7	25286.5	25043.5	99.0391	1.99581	0	0	0	0	0	#DIV/0!	#DIV/0!	48877.2	31875.2	26757.6	35836.6	11579.7	32.3124	1.50937	81435.8	86937.3	98912.3	89095.1	8935.85	10.0296	1.00128	0	0	0	0	0	#DIV/0!	#DIV/0!	46506.6	34896.3	32147.7	37850.2	7621.61
O88983	Stx8	Yes	14534.8	26432.7	26703.5	22557	6948.73	30.8052	1.48862	586930	529888	556172	557663	28550.2	5.1196	0.709236	162626	43632.3	42185.6	82814.7	69122.5	83.4665	1.92151	2.56822e+06	2.49556e+06	4.12081e+06	3.06153e+06	918081	29.9877	1.47694	596639	584774	625112	602175	20730.7	3.44263	0.53689	60834.1	75449.9	58396.3	64893.4	9223.08	14.2127	1.15268	49105.4	32380.3	58565.4	46683.7	13259.5
O88986	Gcat	No	1.67917e+06	1.52532e+06	1570124	1.59154e+06	79130.6	4.97197	0.696528	822390	921196	816276	853287	58890	6.90155	0.838947	431073	484414	448756	454748	27170.7	5.97489	0.77633	1.36422e+06	1.34803e+06	1.28317e+06	1.3318e+06	42890.4	3.22048	0.50792	1016376	1.00423e+06	1.01077e+06	1.01046e+06	6078.26	0.601533	-0.22074	353142	425009	444031	407394	47936.8	11.7667	1.07065	1619328	1.56071e+06	1.50632e+06	1.56212e+06	56516.4
O89001	Cpd	No	855236	983865	527835	788979	235124	29.8011	1.47423	287931	415319	389211	364154	67288.9	18.4782	1.26666	58039.2	56618.5	62554.7	59070.8	3099.65	5.24734	0.719939	0	113576	0	37858.6	65573	173.205	2.23856	441859	417602	387450	415637	27257.4	6.55798	0.81677	71669.8	83334.5	75387.4	76797.2	5958.79	7.75912	0.889813	37171.7	40846.9	33270	37096.2	3789.03
O89013	Leprot	No	0	0	0	0	0	#DIV/0!	#DIV/0!	523654	444026	482723	483468	39819.2	8.23617	0.915725	103983	138778	126270	123010	17625.2	14.3283	1.15619	0	8927.97	0	2975.99	5154.56	173.205	2.23856	520965	499334	436124	485474	44085.9	9.08101	0.958134	47706	60460.5	50698.2	52954.9	6669.96	12.5956	1.10022	10334	12067.6	9194.78	10532.1	1446.63
O89016	Abcd4	Yes	0	0	0	0	0	#DIV/0!	#DIV/0!	39664.8	0	54241.1	31302	28070.9	89.6778	1.95269	0	0	0	0	0	#DIV/0!	#DIV/0!	9772.58	10209.1	11100.6	10360.8	676.897	6.53327	0.815131	41804.7	38942.6	37005.3	39250.9	2414.5	6.15145	0.788977	13422	6532.39	6699.42	8884.62	3930.41	44.2384	1.6458	19922.5	21428.8	19843.9	20398.4	893.185
O89017	Lgmn	Yes	350698	475658	410517	412291	62498.5	15.1588	1.18067	5.62781e+06	5794731	5951848	5.79146e+06	162046	2.79802	0.44685	200133	266425	352656	273071	76478.6	28.0068	1.44726	652712	605291	632118	630040	23778.8	3.77417	0.576822	6359447	6174865	6204584	6.2463e+06	99109.6	1.58669	0.200493	349432	517372	333193	399999	101972	25.493	1.40642	809600	863461	869532	847531	32989
O89020	Afm	No	0	0	0	0	0	#DIV/0!	#DIV/0!	0	0	0	0	0	#DIV/0!	#DIV/0!	0	0	0	0	0	#DIV/0!	#DIV/0!	58856.2	54169.9	57240.3	56755.5	2380.46	4.19425	0.622654	0	0	0	0	0	#DIV/0!	#DIV/0!	0	0	0	0	0	#DIV/0!	#DIV/0!	47652.9	54673.5	57674.6	53333.7	5143.44
O89023	Tpp1	Yes	942881	790700	693130	808904	125866	15.5601	1.19201	4.56834e+06	5211502	4.67607e+06	4.81864e+06	344469	7.14867	0.854226	278457	233371	309640	273823	38345.4	14.0037	1.14624	972575	836227	929802	912868	69733.7	7.63897	0.883035	5607313	5654121	5621248	5.62756e+06	24034	0.427077	-0.369494	248990	304391	266399	273260	28330.7	10.3677	1.01568	710576	735904	720359	722280	12772.6
O89032	Sh3pxd2a	No	0	0	0	0	0	#DIV/0!	#DIV/0!	0	0	0	0	0	#DIV/0!	#DIV/0!	0	0	0	0	0	#DIV/0!	#DIV/0!	0	0	0	0	0	#DIV/0!	#DIV/0!	24105.4	22138.2	18858.8	21700.8	2650.5	12.2138	1.08685	0	0	0	0	0	#DIV/0!	#DIV/0!	0	0	0	0	0
O89050	Mkln1	No	0	147641	0	49213.7	85240.6	173.205	2.23856	0	0	0	0	0	#DIV/0!	#DIV/0!	15782.5	16927.3	25412.7	19374.2	5260.78	27.1536	1.43383	34040.4	57238.5	40455.8	43911.6	11979	27.2797	1.43584	0	0	0	0	0	#DIV/0!	#DIV/0!	19696.7	21000.7	21908	20868.4	1111.56	5.32652	0.726444	22737.9	21717.2	22287.6	22247.5	511.547
O89051	Itm2b	No	0	55678.4	0	18559.5	32146	173.205	2.23856	350936	400735	358652	370108	26802.9	7.24192	0.859854	120187	128914	111076	120059	8919.51	7.42927	0.870946	206301	337780	211682	251921	74405	29.5351	1.47034	368797	370391	354713	364634	8628.43	2.36633	0.374075	235945	52064.5	296253	194754	127199	65.3124	1.815	113201	114828	103872	110634	5912.09
O89053	Coro1a	No	213865	232242	227330	224479	9514.71	4.23858	0.62722	0	0	0	0	0	#DIV/0!	#DIV/0!	0	2613.24	0	871.08	1508.75	173.205	2.23856	190697	181628	194314	188880	6535.18	3.45997	0.539072	0	0	0	0	0	#DIV/0!	#DIV/0!	1620.72	0	958.244	859.653	814.844	94.7875	1.97675	165529	160073	171410	165671	5669.93
O89079	Cope	No	229138	257264	179469	221957	39391.2	17.7472	1.24913	536217	480251	526096	514188	29822.6	5.79993	0.763423	389923	324032	283265	332407	53820.1	16.191	1.20927	297807	375936	118977	264240	131727	49.8512	1.69768	662766	541712	570338	591605	63266.9	10.6941	1.02914	412102	156850	288687	285880	127649	44.6514	1.64984	612216	472918	497289	527474	74392.9
O89084	Pde4a	No	0	0	0	0	0	#DIV/0!	#DIV/0!	0	0	0	0	0	#DIV/0!	#DIV/0!	0	0	0	0	0	#DIV/0!	#DIV/0!	0	0	0	0	0	#DIV/0!	#DIV/0!	0	0	0	0	0	#DIV/0!	#DIV/0!	13412.5	16688.7	15779.2	15293.4	1691.25	11.0587	1.0437	0	0	0	0	0
O89086	Rbm3	No	256897	204408	260943	240749	31537.8	13.0999	1.11727	851557	813664	734453	799891	59754.4	7.47032	0.873339	2637452	2.9103e+06	3.09465e+06	2.8808e+06	230023	7.98467	0.902257	178226	188051	186721	184333	5330.01	2.89152	0.461126	702383	773747	627102	701077	73331.4	10.4598	1.01952	2.84236e+06	3.13947e+06	3473828	3.15189e+06	315918	10.0232	1.001	87300.8	104862	94783.7	95648.7	8812.38
O89090	Sp1	No	0	0	0	0	0	#DIV/0!	#DIV/0!	30467.2	33423.8	26830.5	30240.5	3302.46	10.9207	1.03825	20013.7	26135.8	24276.2	23475.2	3138.68	13.3702	1.12614	0	0	11248.4	3749.48	6494.29	173.205	2.23856	29557.7	33457.6	31782	31599.1	1956.36	6.19118	0.791773	27595.1	28580.3	29362.4	28512.6	885.62	3.10607	0.492211	18180.4	17427.8	18365	17991.1	496.452
O89106	Fhit	No	77588.9	122554	116351	105498	24368.3	23.0983	1.36358	0	0	0	0	0	#DIV/0!	#DIV/0!	0	0	0	0	0	#DIV/0!	#DIV/0!	51286.4	48813.8	43562.6	47887.6	3944.29	8.23656	0.915746	0	120987	0	40328.9	69851.7	173.205	2.23856	0	0	581046	193682	335467	173.205	2.23856	116101	32955.2	136945	95333.6	55017.4
O89110	Casp8	No	27910.3	56995.1	214863	99922.6	100598	100.675	2.00292	0	43828.4	0	14609.5	25304.3	173.205	2.23856	58935.7	0	437969	165635	237682	143.498	2.15684	112875	74086.3	137765	108242	32091.4	29.6477	1.47199	45699.7	51138.7	0	32279.4	28086.8	87.0114	1.93958	74882.8	80414.8	59554.5	71617.3	10806.7	15.0896	1.17868	145237	134824	127515	135859	8906.12
O89112	Lancl1	No	0	466933	299346	255427	236545	92.6077	1.96665	0	0	224732	74910.5	129749	173.205	2.23856	91906.1	86469.5	76088.2	84821.3	8036.74	9.47491	0.976575	161665	143181	173623	159490	15337.3	9.61646	0.983015	67627.6	53685.8	59606.6	60306.7	6997.24	11.6028	1.06456	125209	71526.9	76480.4	91072.2	29667.2	32.5754	1.51289	202162	171061	186014	186412	15554.2
O89116	Vti1a	No	0	0	0	0	0	#DIV/0!	#DIV/0!	244774	180417	248241	224477	38197.2	17.016	1.23086	83384.1	318966	181260	194537	118351	60.8372	1.78417	49403.1	42603.6	47839.8	46615.5	3561.28	7.63969	0.883076	176289	228215	195260	199921	26274.8	13.1426	1.11868	144867	144655	146282	145268	884.495	0.608873	-0.215474	43386.6	38951.6	28561.5	36966.6	7609.29
P00158	Mt-Cyb	No	531187	458149	449630	479655	44830.2	9.34634	0.970642	53505.6	0	36459.2	29988.2	27333.4	91.1471	1.95974	106003	104342	51890.5	87412.1	30773.8	35.2054	1.54661	412147	428917	389121	410061	19979.8	4.8724	0.687742	59587.9	40028.3	40368.3	46661.5	11195.9	23.9938	1.3801	100549	80361.8	76229.6	85713.4	13013	15.182	1.18133	269926	298668	253963	274186	22654.9
P00186	Cyp1a2	No	2.70878e+06	2.56648e+06	2.51817e+06	2.59781e+06	99090.5	3.81439	0.581425	621769	551217	637046	603344	45784.9	7.58852	0.880157	4658.83	0	230233	78297.2	131601	168.078	2.22551	2.93327e+06	2.96104e+06	2943223	2945843	14070.9	0.477653	-0.320888	706920	711899	748085	722301	22467.7	3.11057	0.492841	129968	40414.2	128569	99650.2	51304.7	51.4848	1.71168	2.14076e+06	2271574	2.2387e+06	2.21701e+06	68050.8
P00329	Adh1	No	11988612	10264887	10224059	1.08259e+07	1.00719e+06	9.30353	0.968648	0	0	0	0	0	#DIV/0!	#DIV/0!	0	0	0	0	0	#DIV/0!	#DIV/0!	12160676	13177203	13166493	1.28348e+07	583825	4.54877	0.657894	0	1613.24	285261	95624.6	164232	171.746	2.23489	844.1	8182.24	0	3008.78	4500.18	149.568	2.17484	17443754	17152392	18569918	1.7722e+07	748612
P00375	Dhfr	No	1.50083e+06	1.31219e+06	1.38509e+06	1.39937e+06	95123.8	6.79761	0.832356	251217	230277	223777	235090	14339.1	6.09941	0.785288	468389	519316	495480	494395	25480.8	5.15394	0.712139	2.15869e+06	1.95432e+06	1.99359e+06	2.03553e+06	108447	5.32771	0.726541	185313	216195	190240	197249	16591.6	8.41147	0.924872	481643	500752	476799	486398	12664.6	2.60375	0.4156	969278	1.02665e+06	1.01316e+06	1.00303e+06	29996
P00397	Mtco1	No	673600	850284	1.46337e+06	995751	414493	41.6262	1.61937	64229.3	78948.1	90251.2	77809.6	13048.2	16.7694	1.22452	0	0	0	0	0	#DIV/0!	#DIV/0!	520741	17057	6736.44	181511	293827	161.878	2.20919	318169	556778	169548	348165	195350	56.1085	1.74903	179175	377409	340793	299126	105481	35.2632	1.54732	404735	447138	363265	405046	41937.6
P00405	Mtco2	No	16604693	16746261	16460508	1.66038e+07	142878	0.860516	-0.0652412	5.42323e+06	3.68144e+06	5.76417e+06	4.95628e+06	1.11713e+06	22.5396	1.35295	3655085	4.10135e+06	4.07251e+06	3.94298e+06	249744	6.33388	0.80167	7711649	7133789	7533612	7.45968e+06	295939	3.96717	0.598481	6182689	6.12758e+06	6241934	6.18407e+06	57189.2	0.924783	-0.0339601	1.51768e+06	1.74256e+06	1.65343e+06	1.63789e+06	113244	6.91401	0.83973	11913852	12324205	11883650	12040569	246100
P00416	mt-Co3	No	417452	442721	460997	440390	21866	4.96514	0.695932	172086	154177	162896	163053	8955.22	5.49221	0.739747	86214.2	90113.6	90751.6	89026.4	2456.3	2.75907	0.440762	358261	322690	357684	346212	20372.5	5.8844	0.769702	167497	166967	163935	166133	1921.91	1.15685	0.0632769	80924.9	88114.8	89795.1	86278.3	4711.68	5.46103	0.737274	223009	248514	257761	243094	17998.7
P00493	Hprt1	No	298802	298840	278499	292047	11733	4.01751	0.603957	201295	167260	79107	149221	63059.9	42.2595	1.62592	263361	281997	333715	293024	36450.5	12.4394	1.0948	441210	443790	442608	442536	1291.76	0.291899	-0.534768	181909	179599	177135	179548	2387.39	1.32967	0.123744	318811	322729	320722	320754	1959.51	0.610907	-0.214025	718931	665388	695254	693191	26831.5
P00520	Abl1	No	0	0	0	0	0	#DIV/0!	#DIV/0!	0	7748.25	0	2582.75	4473.46	173.205	2.23856	0	0	0	0	0	#DIV/0!	#DIV/0!	0	0	0	0	0	#DIV/0!	#DIV/0!	18300.9	39723.9	36030.6	31351.8	11452.3	36.5282	1.56263	0	0	0	0	0	#DIV/0!	#DIV/0!	0	0	3509.77	1169.92	2026.37
P00687	Amy1	No	23199.5	0	32901.8	18700.4	16906	90.4044	1.95619	0	0	0	0	0	#DIV/0!	#DIV/0!	0	0	0	0	0	#DIV/0!	#DIV/0!	183520	249359	407712	280197	115234	41.1259	1.61412	0	0	0	0	0	#DIV/0!	#DIV/0!	0	0	0	0	0	#DIV/0!	#DIV/0!	42994	43759.9	63550	50101.3	11653.2
P00735	SWISS-PROT:P00735	No	0	0	0	0	0	#DIV/0!	#DIV/0!	144113	0	160159	101424	88201.3	86.9631	1.93933	140454	61231.2	126582	109422	42307.1	38.6641	1.58731	0	0	471788	157263	272387	173.205	2.23856	122785	139663	125142	129196	9140.45	7.07486	0.849718	109939	111217	113460	111539	1782.58	1.59818	0.203624	0	0	0	0	0
P00761	SWISS-PROT:P00761|TRYP_PIG	No	104060208	104222912	87026096	9.84364e+07	9.88195e+06	10.0389	1.00169	87870240	90804936	86423352	88366176	2.2325e+06	2.52641	0.402504	99610080	92998928	99087504	9.72322e+07	3.6754e+06	3.78002	0.577494	111577552	112434280	107670688	110560840	2.53934e+06	2.29678	0.361119	91289464	94513032	94849408	9.35506e+07	1.96544e+06	2.10094	0.322413	102374256	102077864	102561056	1.02338e+08	243659	0.238093	-0.623254	71726320	74213400	70145752	7.20285e+07	2.05059e+06
P00848	Mtatp6	No	0	0	0	0	0	#DIV/0!	#DIV/0!	0	0	0	0	0	#DIV/0!	#DIV/0!	0	0	0	0	0	#DIV/0!	#DIV/0!	0	0	0	0	0	#DIV/0!	#DIV/0!	49844.4	54557.1	52655.7	52352.4	2370.94	4.5288	0.655983	0	0	0	0	0	#DIV/0!	#DIV/0!	0	0	0	0	0
P00920	Ca2	No	1.23737e+06	1.13493e+06	1.23574e+06	1.20268e+06	58678.1	4.87895	0.688326	0	0	0	0	0	#DIV/0!	#DIV/0!	0	0	0	0	0	#DIV/0!	#DIV/0!	649041	609420	604180	620880	24528.3	3.95057	0.59666	0	0	0	0	0	#DIV/0!	#DIV/0!	0	0	0	0	0	#DIV/0!	#DIV/0!	772777	810274	781033	788028	19702.9
P00978	SWISS-PROT:P00978	No	0	62878.3	0	20959.4	36302.8	173.205	2.23856	105501	83570	85849.7	91640.3	12057.8	13.1578	1.11918	157202	170795	0	109332	94928.2	86.8254	1.93865	0	0	0	0	0	#DIV/0!	#DIV/0!	85733.4	86830.3	84354.4	85639.4	1240.65	1.44869	0.160975	85238	89448.6	46100.2	73595.6	23904.6	32.481	1.51163	0	0	0	0	0
P01027	C3	Yes	633286	612767	559712	601922	37967.3	6.30769	0.79987	1248263	1.18385e+06	1.14005e+06	1.19072e+06	54431.4	4.57129	0.660039	117612	105436	103705	108918	7579.42	6.95885	0.842538	789838	818992	869512	826114	40311.7	4.87968	0.688391	1.0844e+06	1.18154e+06	1.18264e+06	1.14953e+06	56406.2	4.90691	0.690808	139201	131665	134670	135178	3793.66	2.80641	0.448151	793040	750774	797944	780586	25934.2
P01029	C4b	No	131706	145034	171521	149420	20266.7	13.5636	1.13238	45139.1	0	0	15046.4	26061.1	173.205	2.23856	0	23386.8	10999.5	11462.1	11700.3	102.078	2.00893	149044	126817	150518	142126	13278.7	9.34289	0.970481	34977	16889.4	38460.8	30109.1	11580.4	38.4614	1.58502	0	0	0	0	0	#DIV/0!	#DIV/0!	210431	179677	192950	194353	15424.9
P01030	SWISS-PROT:P01030	No	0	0	2.42264e+06	807548	1.39871e+06	173.205	2.23856	3.38653e+06	3.37562e+06	3.26735e+06	3.34317e+06	65885.8	1.97076	0.294633	204534	216948	210671	210718	6206.95	2.94563	0.469178	161696	234224	209416	201779	36862.1	18.2686	1.26171	3.84054e+06	3504238	3700815	3.68187e+06	168952	4.58875	0.661695	189649	189439	187360	188816	1265.6	0.670281	-0.173743	243718	411646	386485	347283	90567.8
P01044-1;Q2KJ62	SWISS-PROT:P01044-1;TREMBL:Q2KJ62	No	0	0	0	0	0	#DIV/0!	#DIV/0!	54231.9	66678.4	50540.4	57150.2	8455.52	14.7953	1.17012	129235	157290	161688	149404	17605.1	11.7835	1.07127	0	0	0	0	0	#DIV/0!	#DIV/0!	87856	78135.4	80371	82120.8	5091.09	6.19951	0.792358	96241.5	103332	100212	99928.6	3553.76	3.5563	0.550999	0	121044	116472	79172	68603
P01631		No	0	0	0	0	0	#DIV/0!	#DIV/0!	0	0	0	0	0	#DIV/0!	#DIV/0!	0	0	0	0	0	#DIV/0!	#DIV/0!	519895	509674	345283	458284	97994.9	21.383	1.33007	0	0	0	0	0	#DIV/0!	#DIV/0!	0	0	0	0	0	#DIV/0!	#DIV/0!	220841	218147	215529	218172	2656.37
P01633	Igk-V19-17	No	0	0	0	0	0	#DIV/0!	#DIV/0!	0	0	0	0	0	#DIV/0!	#DIV/0!	0	0	0	0	0	#DIV/0!	#DIV/0!	414309	435620	476607	442179	31662.7	7.1606	0.85495	0	0	0	0	0	#DIV/0!	#DIV/0!	0	0	198873	66291	114819	173.205	2.23856	369980	387334	387241	381518	9992.47
P01654;P01655;P01656;P01657;P01659;P01660;P01664;P01665;P01666;P01667;P01668;P01669;P01670;P01671;P01672;P01673;P03977		No	54874.6	53220.7	56108.2	54734.5	1448.85	2.64705	0.422762	0	0	0	0	0	#DIV/0!	#DIV/0!	0	0	0	0	0	#DIV/0!	#DIV/0!	49447.2	39161.2	0	29536.1	26090.9	88.3357	1.94614	0	0	0	0	0	#DIV/0!	#DIV/0!	0	0	0	0	0	#DIV/0!	#DIV/0!	65076.6	60092	77315	67494.5	8862.44
P01831	Thy1	No	0	0	0	0	0	#DIV/0!	#DIV/0!	674309	653628	626362	651433	24048.8	3.69168	0.567224	122195	138923	92929.7	118016	23279.6	19.7258	1.29503	0	0	0	0	0	#DIV/0!	#DIV/0!	970700	980003	990716	980473	10015.9	1.02154	0.00925338	82710.9	135934	58098.5	92247.7	39784.3	43.1276	1.63476	0	0	0	0	0
P01837	Igkc	No	711716	908682	733773	784724	107916	13.7521	1.13837	3737.57	0	0	1245.86	2157.89	173.205	2.23856	0	0	0	0	0	#DIV/0!	#DIV/0!	608333	553852	612221	591469	32635.1	5.51764	0.741754	0	0	0	0	0	#DIV/0!	#DIV/0!	0	0	0	0	0	#DIV/0!	#DIV/0!	545851	336214	471756	451274	106309
P01843		No	49321.9	0	0	16440.6	28476	173.205	2.23856	0	0	0	0	0	#DIV/0!	#DIV/0!	0	0	0	0	0	#DIV/0!	#DIV/0!	39103.7	32235.2	33071.3	34803.4	3747.59	10.7679	1.03213	0	0	0	0	0	#DIV/0!	#DIV/0!	0	0	0	0	0	#DIV/0!	#DIV/0!	19542.1	23839.8	23683.8	22355.2	2437.48
P01864		No	0	612573	0	204191	353669	173.205	2.23856	0	0	0	0	0	#DIV/0!	#DIV/0!	0	0	0	0	0	#DIV/0!	#DIV/0!	658968	623056	656612	646212	20088.1	3.10859	0.492564	0	0	0	0	0	#DIV/0!	#DIV/0!	0	0	0	0	0	#DIV/0!	#DIV/0!	330834	328373	333135	330781	2381.42
P01867	Igh-3	No	254531	344176	401609	333439	74124.3	22.2302	1.34694	0	0	0	0	0	#DIV/0!	#DIV/0!	0	0	0	0	0	#DIV/0!	#DIV/0!	382256	350260	383567	372028	18862.7	5.07024	0.705029	0	0	0	0	0	#DIV/0!	#DIV/0!	0	0	0	0	0	#DIV/0!	#DIV/0!	297062	301060	317296	305139	10715.9
P01868;P01869	Ighg1	No	0	0	0	0	0	#DIV/0!	#DIV/0!	0	0	0	0	0	#DIV/0!	#DIV/0!	0	0	0	0	0	#DIV/0!	#DIV/0!	125266	77498.3	90867.6	97877.4	24643.3	25.1777	1.40102	0	0	0	0	0	#DIV/0!	#DIV/0!	0	0	0	0	0	#DIV/0!	#DIV/0!	127391	130684	132066	130047	2401.69
P01872	Ighm	No	366047	304059	360622	343576	34330.1	9.992	0.999652	0	0	0	0	0	#DIV/0!	#DIV/0!	0	0	0	0	0	#DIV/0!	#DIV/0!	400110	427525	339372	389003	45114.1	11.5974	1.06436	0	0	0	0	0	#DIV/0!	#DIV/0!	0	0	0	0	0	#DIV/0!	#DIV/0!	499724	493967	497426	497039	2898.03
P01878		No	222107	229625	60173.4	170635	95736.5	56.106	1.74901	0	0	0	0	0	#DIV/0!	#DIV/0!	0	0	0	0	0	#DIV/0!	#DIV/0!	180608	195690	165984	180760	14853.5	8.21721	0.914724	0	0	0	0	0	#DIV/0!	#DIV/0!	0	0	0	0	0	#DIV/0!	#DIV/0!	247956	252930	250515	250467	2486.91
P01887	B2m	No	2978152	2.04191e+06	1.63367e+06	2.21791e+06	689306	31.0791	1.49247	2505733	2.6968e+06	2.60389e+06	2.60214e+06	95544.2	3.67176	0.564874	1.75993e+06	2.02361e+06	1.46995e+06	1.75117e+06	276936	15.8144	1.19905	1.63429e+06	1606082	1.64372e+06	1.62803e+06	19585	1.20299	0.0802603	2.8864e+06	2940016	2919798	2.9154e+06	27078.4	0.928804	-0.0320759	820046	1.58441e+06	985506	1.12999e+06	402144	35.5884	1.55131	1449137	1596859	1.52332e+06	1.5231e+06	73861.2
P01898	H2-Q10	No	394141	421856	398070	404689	14996.3	3.70563	0.568863	0	0	0	0	0	#DIV/0!	#DIV/0!	0	0	0	0	0	#DIV/0!	#DIV/0!	441454	412724	452196	435458	20407.8	4.68652	0.67085	0	0	0	0	0	#DIV/0!	#DIV/0!	0	0	0	0	0	#DIV/0!	#DIV/0!	271910	266421	272428	270253	3328.56
P01899	H2-D1	No	679159	298782	429376	469106	193276	41.2009	1.61491	2.2641e+06	2.01353e+06	2.01897e+06	2.09887e+06	143120	6.81893	0.833716	585318	660522	637706	627849	38558.8	6.14142	0.788269	201819	199774	206567	202720	3484.79	1.71902	0.23528	2.15317e+06	2049711	2.12699e+06	2.10996e+06	53792	2.54943	0.406444	420865	466697	454694	447418	23766.4	5.31189	0.725249	153542	163694	149907	155714	7145.74
P01901	H2-K1	No	2.29753e+06	2.26996e+06	2.09094e+06	2.21948e+06	112168	5.05379	0.703618	6659357	6290760	6532935	6.49435e+06	187303	2.88409	0.46001	1.19748e+06	1.41975e+06	1.38378e+06	1.33367e+06	119306	8.94568	0.951613	2.07557e+06	2.03204e+06	2.24751e+06	2.11838e+06	113931	5.37821	0.730638	7.78744e+06	6806499	6647061	7.08033e+06	617539	8.72189	0.940611	1.67304e+06	1.93243e+06	2026451	1.87731e+06	183038	9.75005	0.989007	1.56382e+06	1.77446e+06	1666915	1.6684e+06	105330
P01902	H2-K1	No	0	0	0	0	0	#DIV/0!	#DIV/0!	270480	264829	256016	263775	7289.16	2.7634	0.441443	11186.7	9574.04	9668.65	10143.1	904.97	8.92201	0.950463	1491573	0	17445.2	503006	856169	170.21	2.23099	324679	344797	345952	338476	11962.4	3.53418	0.548289	66782.7	69813.1	71233.2	69276.4	2273.27	3.28145	0.516066	9808.78	12400	9578.19	10595.7	1566.87
P01942	Hba	No	12561059	15354130	18150428	1.53552e+07	2.79468e+06	18.2002	1.26008	996994	748450	1.1828e+06	976081	217929	22.327	1.34883	1248279	2.82779e+06	2.24888e+06	2.10832e+06	799081	37.9014	1.57866	20463774	19935620	20943144	2.04475e+07	503959	2.46465	0.391755	1.06075e+06	614164	1.16127e+06	945395	291225	30.8045	1.48861	1.65422e+06	1.96111e+06	1.96374e+06	1.85969e+06	177946	9.56858	0.980848	14229093	13897004	14472379	14199492	288827
P01966	SWISS-PROT:P01966	No	25257718	20517008	23843872	2.32062e+07	2.43383e+06	10.4879	1.02069	651925	730540	664281	682249	42275.1	6.19643	0.792142	840938	1.07871e+06	936024	951891	119678	12.5726	1.09943	30624778	29333880	31818672	3.05924e+07	1.24271e+06	4.06215	0.608756	652010	749127	687663	696267	49126.9	7.05576	0.848544	866871	915145	932420	904812	33974.2	3.75484	0.574591	20959322	21434774	21320678	21238258	248210
P02088	Hbb-b1	No	2.33694e+06	2885407	3.01777e+06	2.7467e+06	360987	13.1426	1.11868	0	0	0	0	0	#DIV/0!	#DIV/0!	0	0	0	0	0	#DIV/0!	#DIV/0!	394379	1.1561e+06	599324	716600	394169	55.0054	1.74041	0	0	0	0	0	#DIV/0!	#DIV/0!	0	0	0	0	0	#DIV/0!	#DIV/0!	3.47403e+06	3.10334e+06	3.38546e+06	3.32094e+06	193587
P02089	Hbb-b2	No	11651657	12653110	13900525	1.27351e+07	1.12667e+06	8.847	0.946796	0	0	0	0	0	#DIV/0!	#DIV/0!	0	0	0	0	0	#DIV/0!	#DIV/0!	12617608	11714967	11604722	11979099	555706	4.63896	0.666421	0	29067.5	0	9689.17	16782.1	173.205	2.23856	0	0	0	0	0	#DIV/0!	#DIV/0!	8.26891e+06	8.31082e+06	8679829	8419854	226118
P02301;P84244	H3f3c;H3f3a	No	38149336	35880912	33069128	35699792	2.54494e+06	7.12873	0.853012	77829752	76186792	77488296	77168280	866970	1.12348	0.0505653	156596096	155771600	156590368	1.56319e+08	474378	0.303467	-0.517888	45697488	44830176	46145940	45557868	668901	1.46825	0.166799	85159520	90651064	83665008	86491864	3.67867e+06	4.2532	0.628715	166847824	174408656	165555600	168937360	4.78213e+06	2.83071	0.451896	31565402	29589554	31466674	3.08739e+07	1.11335e+06
P02340	Tp53	No	0	0	0	0	0	#DIV/0!	#DIV/0!	1.77194e+06	1.64581e+06	1.63316e+06	1.68363e+06	76735	4.5577	0.658746	1.34498e+06	1211327	1.24693e+06	1.26775e+06	69217.3	5.45987	0.737182	0	0	0	0	0	#DIV/0!	#DIV/0!	1.37114e+06	1441918	1.43535e+06	1.41613e+06	39106.9	2.76152	0.441148	1.12602e+06	1.14039e+06	1.19098e+06	1.15247e+06	34122	2.96079	0.471407	46370.6	0	0	15456.9	26772.1
P02463	Col4a1	No	400926	346011	389211	378716	28922.6	7.63702	0.882924	1.21117e+06	1.14475e+06	1159417	1.17178e+06	34893	2.97778	0.473893	371451	432658	424287	409465	33186.4	8.1048	0.908743	343328	379666	362389	361795	18176.5	5.02397	0.701047	984496	1.21694e+06	1.07017e+06	1.09053e+06	117551	10.7792	1.03259	353236	391720	392202	379053	22359.3	5.89873	0.770758	232766	248858	232596	238073	9340.46
P02468	Lamc1	No	0	0	1.84116e+06	613719	1.06299e+06	173.205	2.23856	334934	321923	347871	334909	12974.3	3.87396	0.588155	247296	256692	275658	259882	14447.6	5.55929	0.74502	41130.9	563081	48383.4	217532	299276	137.578	2.13855	335163	354199	342186	343849	9626.3	2.79957	0.447091	360968	353339	335719	350009	12949.9	3.69987	0.568186	46087.1	46174	47470.6	46577.2	774.892
P02469	Lamb1	No	0	8872.51	80992.6	29955	44421.9	148.295	2.17113	935664	832319	813817	860600	65662.7	7.62987	0.882517	517475	492354	462210	490679	27670.6	5.63925	0.751221	170622	90611.9	161524	140919	43804.2	31.0846	1.49255	757056	825399	773276	785244	35708.8	4.54748	0.657771	429276	454504	442037	441939	12614.1	2.85427	0.455495	26492.7	44700.3	0	23731	22477.8
P02533	SWISS-PROT:P02533	No	15236888	8425553	10333657	1.1332e+07	3.51371e+06	31.0069	1.49146	754607	852865	757896	788456	55804	7.07764	0.849888	461994	569063	879545	636867	216876	34.0536	1.53216	9751993	2716697	7761120	6743270	3.62641e+06	53.7782	1.73061	676463	744647	721266	714125	34648.3	4.85186	0.685908	354787	516700	520343	463943	94549.4	20.3795	1.30919	8177696	8465390	8401416	8.34817e+06	151058
P02538	SWISS-PROT:P02538	No	7278772	6942321	7046110	7.08907e+06	172290	2.43036	0.385671	2.13145e+06	2.07248e+06	2.70853e+06	2.30415e+06	351439	15.2524	1.18334	7047537	8486878	7981110	7.83851e+06	730190	9.31542	0.969202	8981356	8.36649e+06	8900507	8.74945e+06	334110	3.81864	0.581909	1.40913e+06	1.3166e+06	1.62982e+06	1.45185e+06	160921	11.0839	1.04469	8717196	10204614	10241470	9.72109e+06	869596	8.94545	0.951602	6.94351e+06	7630953	7520685	7.36505e+06	369201
P02584	SWISS-PROT:P02584	No	3826804	3145233	3.28603e+06	3.41936e+06	359815	10.5229	1.02213	1.35454e+06	1.33994e+06	1.10131e+06	1.26526e+06	142173	11.2366	1.05064	3.15082e+06	3.61083e+06	3.39648e+06	3.38605e+06	230182	6.79795	0.832378	3.35514e+06	3.68585e+06	3.32999e+06	3.45699e+06	198595	5.74473	0.75927	690144	665908	649832	668628	20293.3	3.03507	0.482168	3.51286e+06	3.89086e+06	4360827	3.92151e+06	424815	10.8329	1.03475	4699346	4.43893e+06	4.66446e+06	4.60091e+06	141360
P02662	SWISS-PROT:P02662	No	0	0	0	0	0	#DIV/0!	#DIV/0!	43369.9	55396.7	63596.4	54121	10173.4	18.7975	1.2741	0	0	18442.4	6147.47	10647.7	173.205	2.23856	0	0	0	0	0	#DIV/0!	#DIV/0!	77630.9	50407.7	79960.6	69333.1	16431.2	23.6989	1.37473	25683.2	30987.1	32795	29821.8	3696.35	12.3948	1.09324	0	16983.6	0	5661.19	9805.48
P02672	SWISS-PROT:P02672	No	0	0	0	0	0	#DIV/0!	#DIV/0!	0	0	0	0	0	#DIV/0!	#DIV/0!	60770	101090	98013	86624.3	22443.3	25.9088	1.41345	0	0	0	0	0	#DIV/0!	#DIV/0!	0	0	0	0	0	#DIV/0!	#DIV/0!	66178.3	73872.8	69996.7	70015.9	3847.33	5.49493	0.739962	0	304863	0	101621	176013
P02769	SWISS-PROT:P02769	No	0	0	0	0	0	#DIV/0!	#DIV/0!	2.88921e+06	2.66478e+06	2.46732e+06	2.67377e+06	211085	7.89466	0.897333	8.2721e+06	9396785	9092776	8.92056e+06	581783	6.52183	0.814369	0	0	0	0	0	#DIV/0!	#DIV/0!	2.66397e+06	2.62328e+06	2.69782e+06	2.66169e+06	37322.9	1.40222	0.146817	7917013	7716036	6193427	7275492	942468	12.954	1.1124	2317026	755834	293480	1.12211e+06	1.06033e+06
P02777	SWISS-PROT:P02777	No	0	0	0	0	0	#DIV/0!	#DIV/0!	160064	136000	159591	151885	13759	9.05883	0.957072	532380	602014	613459	582617	43882	7.53188	0.876903	0	0	0	0	0	#DIV/0!	#DIV/0!	179641	182645	150867	171051	17544.3	10.2568	1.01101	288635	293387	291465	291162	2390.39	0.820982	-0.0856664	0	0	0	0	0
P02802;P67983	Mt1;SWISS-PROT:P67983	No	0	0	0	0	0	#DIV/0!	#DIV/0!	0	0	0	0	0	#DIV/0!	#DIV/0!	12960.1	24973.1	19425.3	19119.5	6012.35	31.4462	1.49757	0	0	0	0	0	#DIV/0!	#DIV/0!	3385.58	0	0	1128.53	1954.67	173.205	2.23856	14206.8	22646.7	19843.9	18899.1	4298.51	22.7445	1.35688	0	0	0	0	0
P03888	Mtnd1	No	95547.5	92986.3	116800	101778	13072.3	12.8439	1.1087	324745	335652	293734	318044	21747.9	6.83802	0.83493	58938.4	45788.2	54587.9	53104.8	6699.41	12.6154	1.1009	264939	285322	299669	283310	17452.3	6.16013	0.78959	300233	336827	323284	320115	18502	5.77981	0.761914	94321.2	86156.8	80785.5	87087.8	6815.7	7.82624	0.893553	233988	238548	232554	235030	3130.15
P03893	Mtnd2	No	0	0	53401.6	17800.5	30831.4	173.205	2.23856	614071	525053	472890	537338	71387.7	13.2854	1.12338	157724	136303	174326	156118	19062.3	12.2102	1.08672	34082.5	29273.6	45134	36163.3	8132.39	22.4879	1.35195	333670	150946	303801	262806	98017.6	37.2966	1.57167	0	16339.5	30884.4	15741.3	15450.9	98.1552	1.99191	65259.7	51762.8	57876	58299.5	6758.42
P03899	Mtnd3	No	244655	194398	192271	210441	29648.9	14.0889	1.14888	0	0	0	0	0	#DIV/0!	#DIV/0!	81228.7	83413.5	82442	82361.4	1094.63	1.32906	0.123544	1.02532e+06	1.10819e+06	1193313	1.10894e+06	84000.7	7.57487	0.879375	814232	880275	796681	830396	44078.9	5.30818	0.724945	158712	230093	230256	206354	41259.2	19.9944	1.30091	1315997	1528250	1.36898e+06	1.40441e+06	110473
P03911	Mtnd4	No	558419	505024	401920	488454	79554.2	16.2869	1.21184	948683	956150	927411	944081	14911.7	1.57949	0.198518	180605	147258	147807	158557	19096.4	12.0439	1.08077	410556	411153	612954	478221	116682	24.3992	1.38738	895244	865982	881556	880927	14641	1.662	0.220631	210488	192795	171411	191565	19567.8	10.2147	1.00923	771063	653115	647328	690502	69827.6
P03921	Mtnd5	No	124696	143273	118412	128794	12927.1	10.037	1.00161	164116	281854	211780	219250	59223.4	27.0118	1.43155	22510.8	28313.2	350885	133903	187935	140.351	2.14722	113746	133883	139693	129107	13616.9	10.547	1.02313	300679	350103	317963	322915	25081.5	7.76721	0.890265	23791.1	31770.7	31436.1	28999.3	4513.58	15.5644	1.19213	246474	224159	218436	229690	14814.7
P03930	Mtatp8	No	1.70642e+06	1.74808e+06	1.79795e+06	1.75082e+06	45823.4	2.61726	0.417847	464998	485054	490144	480065	13294.6	2.76933	0.442375	324803	328650	297598	317017	16927.4	5.33958	0.727507	1.78922e+06	2.12614e+06	2.1501e+06	2021820	201790	9.98064	0.999158	485692	490972	491668	489444	3267.95	0.667687	-0.175427	258977	245306	227963	244082	15542.9	6.3679	0.803996	1.52455e+06	1.725e+06	1.63341e+06	1.62765e+06	100352
P03958	Ada	Yes	322993	234494	112321	223269	105783	47.3793	1.67559	164583	147218	136709	149503	14076.9	9.41582	0.973858	30155.2	27968.9	27864.6	28662.9	1293.4	4.51247	0.654414	115700	1.07768e+06	124031	439136	553009	125.931	2.10013	140469	142139	131643	138084	5639.73	4.08429	0.611116	36260	36165.7	37370.9	36598.9	670.266	1.83138	0.26278	68991.7	71379.1	73304.9	71225.2	2160.69
P03975	Iap	No	0	0	0	0	0	#DIV/0!	#DIV/0!	0	92502.9	62253	51585.3	47165.1	91.4313	1.96109	0	0	0	0	0	#DIV/0!	#DIV/0!	0	0	0	0	0	#DIV/0!	#DIV/0!	51780.9	44316.4	43588.5	46561.9	4534.41	9.73845	0.98849	0	74274.2	67477.3	47250.5	41061	86.9007	1.93902	20057.1	24669.1	23727	22817.7	2436.76
P03987		No	293821	373835	325302	330986	40309	12.1785	1.08559	0	0	0	0	0	#DIV/0!	#DIV/0!	0	0	0	0	0	#DIV/0!	#DIV/0!	297584	334451	317433	316490	18451.4	5.83002	0.76567	0	0	300189	100063	173314	173.205	2.23856	0	0	0	0	0	#DIV/0!	#DIV/0!	246512	260614	264142	257090	9328.64
P03991	H2-K1	No	0	0	0	0	0	#DIV/0!	#DIV/0!	614348	649996	531710	598684	60678.2	10.1353	1.00583	155588	190768	195285	180547	21733.1	12.0374	1.08053	0	0	0	0	0	#DIV/0!	#DIV/0!	483742	659425	539884	561017	89727.9	15.9938	1.20395	151483	165436	179477	165465	13997	8.45914	0.927326	0	0	0	0	0
P04117	Fabp4	No	1.61281e+06	156478	2.57295e+06	1.44741e+06	1.2167e+06	84.0602	1.92459	0	0	0	0	0	#DIV/0!	#DIV/0!	0	0	0	0	0	#DIV/0!	#DIV/0!	233522	262100	212386	236003	24949.5	10.5717	1.02415	0	0	0	0	0	#DIV/0!	#DIV/0!	0	0	0	0	0	#DIV/0!	#DIV/0!	333466	339881	295738	323028	23851
P04184	Tk1	No	0	0	0	0	0	#DIV/0!	#DIV/0!	0	0	0	0	0	#DIV/0!	#DIV/0!	46239	97603.1	83820.7	75887.6	26585.1	35.0322	1.54447	0	0	0	0	0	#DIV/0!	#DIV/0!	46158.4	19481.2	20683.7	28774.5	15067	52.3623	1.71902	39684.8	22984.7	41941.3	34870.3	10354.9	29.6955	1.47269	0	0	0	0	0
P04186	Cfb	No	25886.3	19028.7	32129.4	25681.5	6552.77	25.5156	1.40681	0	0	0	0	0	#DIV/0!	#DIV/0!	0	0	0	0	0	#DIV/0!	#DIV/0!	64552.9	87415.1	72138.8	74702.3	11644.6	15.5881	1.19279	0	0	0	0	0	#DIV/0!	#DIV/0!	0	0	0	0	0	#DIV/0!	#DIV/0!	87353.6	99958.4	90760.4	92690.8	6520.37
P04202	Tgfb1	No	0	0	0	0	0	#DIV/0!	#DIV/0!	15531.5	13850	0	9793.85	8523.29	87.027	1.93965	0	0	0	0	0	#DIV/0!	#DIV/0!	0	0	0	0	0	#DIV/0!	#DIV/0!	26084.9	25523.7	19377.9	23662.2	3720.91	15.7251	1.19659	0	0	0	0	0	#DIV/0!	#DIV/0!	0	0	0	0	0
P04223	H2-K1	No	0	0	0	0	0	#DIV/0!	#DIV/0!	208248	262792	0	157013	138685	88.3271	1.94609	0	0	0	0	0	#DIV/0!	#DIV/0!	0	0	0	0	0	#DIV/0!	#DIV/0!	337559	336451	327449	333820	5545	1.66108	0.22039	0	0	0	0	0	#DIV/0!	#DIV/0!	0	0	0	0	0
P04258	SWISS-PROT:P04258	No	1.24346e+06	1.21028e+06	1.24817e+06	1.23397e+06	20652.1	1.67363	0.223661	515222	565229	553251	544568	26110.1	4.79464	0.680756	510157	577644	542739	543513	33750.4	6.20967	0.793068	934696	930335	951245	938759	11031.1	1.17507	0.0700634	474981	652931	401550	509821	129261	25.3543	1.40405	330833	470596	491315	430915	87290.4	20.257	1.30658	461716	470947	495297	475987	17348.3
P04264	SWISS-PROT:P04264	No	279167	346796	218557	281506	64151.5	22.7887	1.35772	1.04741e+06	769151	1.11777e+06	978111	184352	18.8478	1.27526	306634	651667	462207	473502	172794	36.4927	1.56221	287067	387115	243581	305921	73600.8	24.0588	1.38127	927192	959986	934282	940487	17255.1	1.8347	0.263565	270591	616578	393690	426953	175375	41.076	1.61359	449616	491277	296547	412480	102539
P04370	Mbp	No	0	0	0	0	0	#DIV/0!	#DIV/0!	134302	134836	140287	136475	3311.94	2.42677	0.385029	237643	313075	289129	279949	38544.8	13.7685	1.13889	0	0	0	0	0	#DIV/0!	#DIV/0!	135333	130746	137141	134407	3296.3	2.45248	0.389605	70665.3	66798.5	63078.5	66847.4	3793.61	5.67503	0.753968	0	0	0	0	0
P04627	Araf	No	183435	161000	188142	177526	14503.6	8.16986	0.912214	22933.4	72784.2	87509.4	61075.7	33842.8	55.4112	1.7436	147743	283776	139321	190280	81079.2	42.6105	1.62952	164517	174732	170397	169882	5127.07	3.01802	0.479722	77393.5	70152.3	79992.7	75846.1	5099.43	6.72339	0.827588	96708.3	111045	94628.3	100794	8938.73	8.86832	0.947841	122449	139960	143528	135313	11282
P04918	Saa3	No	0	0	0	0	0	#DIV/0!	#DIV/0!	52536.6	34857.2	62433	49942.2	13969.8	27.9718	1.44672	0	0	0	0	0	#DIV/0!	#DIV/0!	0	0	0	0	0	#DIV/0!	#DIV/0!	54726.8	54454.7	46399.5	51860.3	4731.17	9.12289	0.960133	0	0	0	0	0	#DIV/0!	#DIV/0!	0	0	0	0	0
P04919	Slc4a1	No	119281	106230	106583	110698	7435.37	6.71679	0.827162	0	0	0	0	0	#DIV/0!	#DIV/0!	0	0	0	0	0	#DIV/0!	#DIV/0!	187711	187587	188369	187889	420.177	0.223631	-0.650469	0	0	0	0	0	#DIV/0!	#DIV/0!	0	0	0	0	0	#DIV/0!	#DIV/0!	179897	198832	193718	190815	9795.79
P04925	Prnp	No	0	0	0	0	0	#DIV/0!	#DIV/0!	554204	502965	449306	502158	52453.7	10.4457	1.01894	173810	186582	173107	177833	7584.63	4.26502	0.629922	0	0	0	0	0	#DIV/0!	#DIV/0!	526100	518695	480276	508357	24599	4.83891	0.684748	162932	170282	151211	161475	9618.51	5.95665	0.775002	0	0	0	0	0
P04939	Mup3	No	2.94808e+06	2845175	3376189	3.05648e+06	281615	9.2137	0.964434	0	0	0	0	0	#DIV/0!	#DIV/0!	0	0	0	0	0	#DIV/0!	#DIV/0!	2.7089e+06	2.7246e+06	2356670	2.59672e+06	208042	8.01169	0.903724	0	0	0	0	0	#DIV/0!	#DIV/0!	0	0	0	0	0	#DIV/0!	#DIV/0!	4211923	4.30953e+06	4.01698e+06	4.17948e+06	148947
P05063	Aldoc	No	157370	164534	155662	159188	4707.22	2.95701	0.470853	50660.7	34628.7	40179.1	41822.8	8141.46	19.4665	1.28929	50268.5	110845	47323.4	69478.9	35854.2	51.6045	1.71269	244704	71089.8	82406.9	132734	97134.3	73.1799	1.86439	47839.8	43099.4	39804.6	43581.2	4039.24	9.26829	0.967	107471	106749	102748	105656	2544.33	2.40813	0.38168	261161	242911	251924	251998	9125.22
P05064	Aldoa	No	1.34133e+06	1.39831e+06	1.3842e+06	1.37461e+06	29672.6	2.15862	0.334177	832254	797825	707765	779281	64282.9	8.249	0.916401	3.58258e+06	4077265	3826333	3.82873e+06	247352	6.46042	0.810261	1.75344e+06	1.69487e+06	1.7429e+06	1730402	31220.4	1.80423	0.256291	918519	1.01346e+06	927388	953122	52441.1	5.50203	0.740523	4.49768e+06	4.77835e+06	4.88157e+06	4.7192e+06	198664	4.20969	0.62425	1.51251e+06	1.64213e+06	1.53614e+06	1.56359e+06	69032.3
P05132	Prkaca	No	439110	373422	409991	407508	32914.4	8.077	0.90725	496591	483381	501257	493743	9271.86	1.87787	0.273666	444130	339959	480851	421646	73087.3	17.3338	1.23889	417457	385200	343813	382157	36916.2	9.65996	0.984975	1.15726e+06	614058	668680	813334	299101	36.7746	1.56555	630069	956061	637003	741044	186242	25.1324	1.40023	341468	351328	361743	351513	10138.8
P05201	Got1	Yes	7194922	6.98157e+06	6.60513e+06	6.92721e+06	298628	4.31095	0.634573	146464	138596	157007	147356	9237.6	6.26892	0.797193	719396	737579	748294	735090	14608.8	1.98735	0.298274	5687798	5598336	5936523	5.74089e+06	175232	3.05236	0.484635	184832	165586	188358	179592	12256.7	6.82474	0.834086	967795	696778	951701	872092	152039	17.4338	1.24139	5.34083e+06	5.66142e+06	5.51362e+06	5.50529e+06	160456
P05202	Got2	No	31522642	31033670	27237408	29931240	2.3457e+06	7.83697	0.894148	7.56642e+06	8189681	7.27138e+06	7.67583e+06	468826	6.10782	0.785886	5331043	5840729	6.09056e+06	5.75411e+06	387096	6.7273	0.827841	37186744	34615908	32657608	3.48201e+07	2.27146e+06	6.52342	0.814475	8599734	8367953	8894532	8.62074e+06	263917	3.06142	0.485923	5924192	5805104	6.25576e+06	5.99502e+06	233528	3.89537	0.590549	30735414	31295692	31368556	3.11332e+07	346432
P05480	Src	Yes	0	0	0	0	0	#DIV/0!	#DIV/0!	326279	296201	317633	313371	15485.2	4.9415	0.693859	179368	167790	161858	169672	8905.62	5.24872	0.720053	109511	110907	107260	109226	1840.19	1.68475	0.226537	396226	397458	427870	407185	17924.9	4.40217	0.643666	228719	257273	120423	202138	72193.4	35.7149	1.55285	21549616	4844781	2843897	9746098	1.0271e+07
P05622	Pdgfrb	Yes	0	0	0	0	0	#DIV/0!	#DIV/0!	328848	319476	312096	320140	8395.55	2.62246	0.418709	144665	19372.9	62621.5	75553.1	63639.1	84.231	1.92547	0	0	0	0	0	#DIV/0!	#DIV/0!	219557	212231	215429	215739	3672.42	1.70225	0.231024	47558.9	49132.8	36255.1	44315.6	7024.83	15.8518	1.20008	0	0	53658.8	17886.3	30979.9
P05784	SWISS-PROT:P05784	No	1.83994e+06	1.79944e+06	1.76806e+06	1.80248e+06	36039.5	1.99944	0.300909	0	10321.7	62155.8	24159.1	33308.3	137.87	2.13947	61727.2	64884.9	94889.7	73833.9	18303.1	24.7895	1.39427	3.49219e+06	3431602	3.35391e+06	3.4259e+06	69319.1	2.02338	0.306078	45756.3	22679.7	29306.5	32580.8	11881.6	36.4683	1.56191	58730.3	204542	104249	122507	74600.7	60.8951	1.78458	3.00953e+06	2.96727e+06	2.75987e+06	2.91222e+06	133625
P06151	Ldha	No	53656256	53612068	50756456	5.26749e+07	1.66159e+06	3.15443	0.49892	2.09254e+06	1899051	2.10255e+06	2.03138e+06	114708	5.6468	0.751802	7.79773e+06	8946076	9154609	8.6328e+06	730675	8.46393	0.927572	47423160	48100164	50644836	48722720	1.69867e+06	3.4864	0.542378	2.49358e+06	2.54626e+06	2.54525e+06	2.52836e+06	30126.6	1.19155	0.0761105	7574543	7249415	7.64731e+06	7.49042e+06	211865	2.82847	0.451552	49649940	51335152	50847760	5.0611e+07	867205
P06330		No	146980	166586	61519.2	125029	55867.5	44.6838	1.65015	0	0	0	0	0	#DIV/0!	#DIV/0!	0	0	0	0	0	#DIV/0!	#DIV/0!	193080	221149	245794	220008	26375.9	11.9886	1.07877	0	0	0	0	0	#DIV/0!	#DIV/0!	0	0	0	0	0	#DIV/0!	#DIV/0!	122617	112221	119291	118043	5309.23
P06339	H2-T23	No	0	0	0	0	0	#DIV/0!	#DIV/0!	0	0	0	0	0	#DIV/0!	#DIV/0!	0	0	0	0	0	#DIV/0!	#DIV/0!	0	0	0	0	0	#DIV/0!	#DIV/0!	190177	176730	168452	178453	10964.6	6.14427	0.78847	0	0	0	0	0	#DIV/0!	#DIV/0!	0	0	0	0	0
P06537	Nr3c1	No	128807	44396.4	0	57734.5	65431.3	113.331	2.05435	39001.7	110961	32763.6	60908.7	43458.5	71.3502	1.8534	84713.5	103271	86047.9	91344.1	10350.4	11.3313	1.05428	82246.7	83399.8	77602.4	81083	3068.94	3.78494	0.578059	33793.3	48416.9	36592.6	39600.9	7762.11	19.6008	1.29227	57710.8	60862.7	62688.2	60420.6	2517.96	4.16739	0.619864	66523.6	67912.4	70237.4	68224.5	1876.47
P06683	C9	No	13089.5	12328.9	13377.1	12931.8	541.627	4.18832	0.62204	0	0	0	0	0	#DIV/0!	#DIV/0!	0	0	0	0	0	#DIV/0!	#DIV/0!	18699.6	16406.3	18519.5	17875.1	1275.26	7.13425	0.853348	0	0	0	0	0	#DIV/0!	#DIV/0!	0	0	0	0	0	#DIV/0!	#DIV/0!	45507.6	49221.4	47087.2	47272	1863.8
P06684	C5	No	34208.5	63350.4	69715.8	55758.2	18932	33.9538	1.53089	0	0	0	0	0	#DIV/0!	#DIV/0!	342615	0	537436	293350	272084	92.7505	1.96732	49215.3	62077.1	56804.7	56032.4	6465.59	11.539	1.06217	0	0	0	0	0	#DIV/0!	#DIV/0!	0	0	0	0	0	#DIV/0!	#DIV/0!	32427.2	34230.8	36180.1	34279.4	1876.93
P06728	Apoa4	No	344136	725210	373240	480862	212111	44.1107	1.64454	0	104567	0	34855.8	60372	173.205	2.23856	880638	276616	976924	711393	379593	53.3591	1.72721	227404	183155	234193	214917	27715.7	12.896	1.11046	691806	509690	362616	521371	164905	31.6292	1.50009	0	403820	189773	197864	202031	102.106	2.00905	259735	231882	249207	246941	14063.9
P06745	Gpi	No	4.90766e+06	4344955	4285629	4.51275e+06	343288	7.60707	0.881218	393382	398897	384840	392373	7082.7	1.80509	0.2565	1.60399e+06	1.76464e+06	1736814	1.70181e+06	85856.6	5.04501	0.702862	4.55852e+06	4.48559e+06	4597241	4.54712e+06	56693.3	1.2468	0.095796	439787	444315	420684	434929	12542.7	2.88386	0.459974	1.51349e+06	1620078	1.62969e+06	1.58775e+06	64496.7	4.06214	0.608755	2.79156e+06	2.8041e+06	3.12932e+06	2.90833e+06	191492
P06795	Abcb1b	No	0	0	0	0	0	#DIV/0!	#DIV/0!	67554.9	67312.5	67775	67547.5	231.35	0.3425	-0.465339	14657.8	14738.6	14744	14713.5	48.2551	0.327966	-0.484172	0	0	0	0	0	#DIV/0!	#DIV/0!	77619.9	80340	79143.6	79034.5	1363.32	1.72497	0.236783	33757.5	21134.1	20356.3	25082.6	7522.7	29.9917	1.477	22458.3	0	20366.2	14274.8	12406.6
P06797	Ctsl	No	76931.4	144295	231682	150970	77590.9	51.3951	1.71092	1.84324e+06	1.92979e+06	1778698	1.85057e+06	75810.5	4.09659	0.612423	350028	395535	323266	356276	36537.7	10.2554	1.01095	298298	269573	256962	274944	21185.1	7.70524	0.886786	1.79109e+06	1.884e+06	1.60655e+06	1.76055e+06	141220	8.02138	0.904249	463658	533768	550071	515832	45914	8.90095	0.949436	151630	163343	156518	157164	5882.8
P06800	Ptprc	No	33811.5	65719.7	53272.6	50934.6	16082.1	31.574	1.49933	0	0	0	0	0	#DIV/0!	#DIV/0!	0	0	0	0	0	#DIV/0!	#DIV/0!	90503.2	77973.3	59376.8	75951.1	15661.4	20.6204	1.3143	0	0	0	0	0	#DIV/0!	#DIV/0!	0	0	0	0	0	#DIV/0!	#DIV/0!	107446	114003	119541	113663	6054.68
P06801	Me1	No	11208362	10995254	11112416	11105344	106730	0.961068	-0.017246	148574	132852	115165	132197	16714.1	12.6433	1.10186	330863	383705	371877	362148	27731.8	7.65757	0.884091	9574578	9004174	9584388	9.38771e+06	332191	3.53857	0.548828	109270	100728	102122	104040	4582.88	4.40494	0.64394	310804	354484	354665	339984	25271.1	7.43302	0.871165	5.74442e+06	6.27861e+06	5.96607e+06	5.99637e+06	268383
P06802	Enpp1	Yes	90057.5	66873.3	75768.7	77566.5	11696.2	15.0789	1.17837	79713.6	60704.9	119411	86609.9	29954.5	34.5856	1.5389	0	0	0	0	0	#DIV/0!	#DIV/0!	165682	124235	107208	132375	30075	22.7196	1.3564	78569.9	76359.9	76774.3	77234.7	1174.76	1.52102	0.182135	214195	216689	38261.9	156382	102303	65.4184	1.8157	134535	137175	137401	136371	1593.48
P06868	SWISS-PROT:P06868	No	490812	522827	0	337880	293050	86.732	1.93818	340901	338440	297282	325541	24503.8	7.52709	0.876627	194129	175191	174131	181150	11252.7	6.21179	0.793217	590282	595454	393849	526529	114933	21.8284	1.33902	301601	307398	282036	297012	13289.5	4.4744	0.650735	171936	176270	167231	171813	4520.54	2.63109	0.420135	148972	169606	220007	179528	36542.5
P06869	Plau	No	0	0	0	0	0	#DIV/0!	#DIV/0!	49050.9	49087.1	39268.1	45802	5658.57	12.3544	1.09182	0	0	0	0	0	#DIV/0!	#DIV/0!	0	0	0	0	0	#DIV/0!	#DIV/0!	31619.9	35668.7	37397.6	34895.4	2965.46	8.49815	0.929324	0	0	0	0	0	#DIV/0!	#DIV/0!	0	0	0	0	0
P06909	Cfh	No	172947	134189	149397	152178	19528	12.8324	1.10831	150961	118053	90246.4	119753	30393.1	25.3797	1.40449	23614.9	18543	25785.2	22647.7	3716.69	16.4109	1.21513	157235	150771	132964	146990	12569.6	8.55134	0.932034	44156.1	57718.4	307516	136463	148291	108.667	2.0361	20332.1	24265.3	20411.9	21669.7	2248.19	10.3748	1.01598	125021	141625	140596	135747	9303.85
P07091	S100a4	No	0	23078.1	0	7692.69	13324.1	173.205	2.23856	163040	135883	136354	145093	15545.1	10.7139	1.02995	362596	369916	379691	370734	8576.97	2.31351	0.364271	36750.6	19730.4	47168.9	34550	13851	40.0897	1.60303	181280	153689	155045	163338	15553.3	9.52214	0.978734	365634	356419	313305	345120	27934.6	8.09417	0.908172	5831.15	4056.27	4947.58	4945	887.447
P07141	Csf1	No	0	0	0	0	0	#DIV/0!	#DIV/0!	0	0	0	0	0	#DIV/0!	#DIV/0!	0	0	0	0	0	#DIV/0!	#DIV/0!	0	0	311809	103936	180023	173.205	2.23856	9126.13	0	0	3042.04	5268.98	173.205	2.23856	0	0	0	0	0	#DIV/0!	#DIV/0!	0	0	0	0	0
P07214	Sparc	No	0	0	0	0	0	#DIV/0!	#DIV/0!	718541	806839	752306	759229	44554	5.86833	0.768514	601053	625995	641469	622839	20392.2	3.27407	0.515088	0	0	0	0	0	#DIV/0!	#DIV/0!	718783	807870	841465	789373	63397.8	8.03142	0.904792	500789	654016	620685	591830	80585.9	13.6164	1.13406	0	17452	17971.8	11807.9	10229.3
P07224	SWISS-PROT:P07224	No	0	0	0	0	0	#DIV/0!	#DIV/0!	0	0	0	0	0	#DIV/0!	#DIV/0!	0	0	0	0	0	#DIV/0!	#DIV/0!	0	0	0	0	0	#DIV/0!	#DIV/0!	0	0	0	0	0	#DIV/0!	#DIV/0!	0	0	0	0	0	#DIV/0!	#DIV/0!	0	0	0	0	0
P07309	Ttr	No	6.86245e+06	6331830	5971195	6.38849e+06	448322	7.01766	0.846192	3.6737e+06	4.77842e+06	4.2851e+06	4.24574e+06	553413	13.0345	1.1151	170517	573223	581315	441685	234874	53.1767	1.72572	5.59428e+06	5908862	6172301	5.89182e+06	289386	4.91166	0.691228	5.25863e+06	6014797	5444703	5.57271e+06	393999	7.07015	0.849429	539375	368581	468850	458935	85827.5	18.7014	1.27188	5.43459e+06	5579991	5669483	5.56136e+06	118549
P07356	Anxa2	Yes	804397	739375	672289	738687	66056.6	8.94244	0.951456	16266222	22597578	16317610	1.83938e+07	3.64067e+06	19.7929	1.29651	9420238	10904864	10995280	1.04401e+07	884406	8.47122	0.927946	662658	781697	663386	702581	68517.8	9.7523	0.989107	21545112	22262908	21268530	2.16922e+07	513244	2.36603	0.374021	6801647	9571703	8933478	8.43561e+06	1.45059e+06	17.196	1.23543	546937	525364	551968	541423	14133.4
P07477	SWISS-PROT:P07477	No	118569	255093	209842	194501	69542.6	35.7543	1.55333	316802	237663	274892	276453	39592.7	14.3217	1.15599	45316.2	151843	183103	126754	72238.2	56.9909	1.75581	8919039	626566	9279533	6.27505e+06	4.89505e+06	78.0081	1.89214	476934	440729	541657	486440	51130.8	10.5112	1.02165	7848620	210556	211714	2.75696e+06	4.4095e+06	159.941	2.20396	15967073	223231	15081024	1.04238e+07	8.84503e+06
P07607	Tyms	No	0	0	0	0	0	#DIV/0!	#DIV/0!	30122.2	28008	31024.8	29718.3	1548.45	5.21044	0.716874	94499.7	83751	87207	88485.9	5487.29	6.20131	0.792484	36967.9	27136.4	37754.8	33953	5916.49	17.4255	1.24119	44082.1	46293.2	46373.7	45583	1300.46	2.85296	0.455296	133789	138570	130941	134433	3855.28	2.8678	0.457549	21728	23212.4	26347	23762.5	2358.1
P07724	Alb	No	629253	9742571	10117506	6.82978e+06	5.37308e+06	78.6714	1.89582	1.90522e+06	17607532	4.82103e+06	8.11126e+06	8.35224e+06	102.971	2.01271	454551	567894	542880	521775	59546.2	11.4122	1.05737	1.73378e+06	1.69303e+06	1.67318e+06	1.7e+06	30895.8	1.8174	0.259452	1841233	5.90533e+06	2.2726e+06	3.33972e+06	2.23233e+06	66.8418	1.82505	986490	1.06216e+06	1.10532e+06	1.05132e+06	60152.7	5.72161	0.757518	8473807	8881261	9118688	8.82459e+06	326155
P07742	Rrm1	No	0	0	0	0	0	#DIV/0!	#DIV/0!	62768.9	73474.9	83106.9	73116.9	10173.8	13.9144	1.14346	133383	131761	155472	140205	13246.3	9.4478	0.975331	5930.22	7912.38	29322.1	14388.2	12971.1	90.1503	1.95497	90375.1	87998	99350.6	92574.6	5987.42	6.46767	0.810748	138979	123270	219312	160520	51517.6	32.0941	1.50643	45331.7	47157.9	50825.6	47771.7	2797.93
P07758;Q00896	Serpina1a;Serpina1c	No	287569	183879	182541	217996	60255.4	27.6406	1.44155	0	59616	865186	308267	483226	156.756	2.19522	0	0	0	0	0	#DIV/0!	#DIV/0!	320731	452190	278877	350600	90434.8	25.7943	1.41152	91286.3	281012	121946	164748	101848	61.8203	1.79113	9637.72	173793	0	61143.6	97676.2	159.749	2.20344	326807	295797	323682	315429	17073
P07759	Serpina3k	No	245105	276691	270225	264007	16685.7	6.32017	0.800729	0	108799	0	36266.4	62815.2	173.205	2.23856	0	0	0	0	0	#DIV/0!	#DIV/0!	321409	332368	355555	336444	17434.1	5.18187	0.714487	45360.4	39034.6	0	28131.6	24567.2	87.3293	1.94116	0	0	0	0	0	#DIV/0!	#DIV/0!	419005	360496	410590	396697	31632.2
P07901	Hsp90aa1	Yes	8177844	7878364	6842245	7.63282e+06	700839	9.18192	0.962934	1.96837e+06	2.0748e+06	2.04579e+06	2.02965e+06	55019.6	2.71079	0.433096	7571336	8438390	8351848	8.12052e+06	477576	5.88109	0.769458	5283190	5.16664e+06	5207434	5.21909e+06	59142.3	1.13319	0.0543035	1.93129e+06	2095693	1.89561e+06	1.9742e+06	106719	5.40567	0.73285	7558884	8.33953e+06	8.04824e+06	7982219	394489	4.9421	0.693912	4.1807e+06	4177481	4183687	4.18062e+06	3103.72
P08003	Pdia4	No	2.32475e+06	2.51399e+06	2.39941e+06	2.41271e+06	95317.6	3.95064	0.596667	3655850	3.45463e+06	3218873	3.44312e+06	218716	6.35226	0.802928	1.59171e+06	1.76418e+06	1768048	1.70798e+06	100712	5.89653	0.770596	1.91176e+06	1.70726e+06	1.82662e+06	1.81521e+06	102724	5.65908	0.752746	4409374	3.73751e+06	3782759	3.97655e+06	375520	9.44338	0.975127	1270138	1.32698e+06	1.30818e+06	1.30177e+06	28957.8	2.2245	0.347232	1.65609e+06	1754374	1.6345e+06	1.68166e+06	63894.7
P08030	Aprt	No	176041	207469	198630	194047	16207.5	8.35238	0.92181	187835	196712	147316	177287	26333.2	14.8534	1.17183	470559	357803	396393	408252	57305.7	14.0369	1.14727	319623	432595	440891	397703	67746.2	17.0344	1.23133	65653.8	88418.7	117996	90689.6	26245	28.9394	1.46149	1.00586e+06	1.03718e+06	1.05837e+06	1.0338e+06	26419.6	2.55557	0.407487	406126	486263	448097	446829	40083.9
P08032	Spta1	No	664164	563421	534628	587404	68017.2	11.5793	1.06368	0	0	0	0	0	#DIV/0!	#DIV/0!	572294	602419	638058	604257	32920.4	5.44808	0.736243	563120	642996	666809	624308	54311.9	8.69954	0.939496	0	0	0	0	0	#DIV/0!	#DIV/0!	636085	832305	773628	747339	100717	13.4767	1.12958	774391	678749	386376	613172	202149
P08043	Zfp2	No	27815.3	22669.7	27981.1	26155.4	3019.84	11.5458	1.06242	37966.4	33170.7	30033.2	33723.4	3995.38	11.8475	1.07363	73347.5	89446.3	77365	80052.9	8379.22	10.4671	1.01983	21882.4	20226.5	22024.3	21377.7	999.545	4.67563	0.669841	26640.3	26495.1	22754.7	25296.7	2202.6	8.70705	0.939871	51969.5	58183.4	55878.4	55343.8	3141.27	5.67593	0.754037	13967.6	14551.4	13846.7	14121.9	376.861
P08074	Cbr2	No	0	0	0	0	0	#DIV/0!	#DIV/0!	0	0	0	0	0	#DIV/0!	#DIV/0!	0	0	0	0	0	#DIV/0!	#DIV/0!	0	0	0	0	0	#DIV/0!	#DIV/0!	44526.8	35296.7	34262.5	38028.7	5651.23	14.8605	1.17203	0	6553.49	0	2184.5	3783.66	173.205	2.23856	0	0	0	0	0
P08101	Fcgr2	No	128518	575635	695659	466604	298878	64.0539	1.80655	0	0	0	0	0	#DIV/0!	#DIV/0!	0	0	0	0	0	#DIV/0!	#DIV/0!	129648	122408	121469	124508	4475.7	3.5947	0.555663	0	0	0	0	0	#DIV/0!	#DIV/0!	0	0	0	0	0	#DIV/0!	#DIV/0!	125134	125666	130414	127071	2906.8
P08113	Hsp90b1	No	5282763	4752098	4.82459e+06	4.95315e+06	287745	5.80934	0.764127	13117150	14013135	14623670	13917985	757754	5.44442	0.735952	6699492	7034691	6886055	6.87341e+06	167957	2.44357	0.388025	5112271	4856325	4.33571e+06	4.7681e+06	395728	8.29948	0.919051	15741383	16250732	15887624	15959913	262256	1.64322	0.215695	6.5189e+06	6.17516e+06	6086085	6260048	228556	3.65102	0.562414	5.94991e+06	5890841	6339270	6.06001e+06	243646
P08121	Col3a1	No	0	987865	0	329288	570344	173.205	2.23856	3.52182e+06	3260694	2.93515e+06	3.23922e+06	293924	9.07393	0.957796	490777	608001	632843	577207	75874	13.145	1.11876	925160	0	659623	528261	476363	90.1758	1.95509	3528477	3.6813e+06	3.62482e+06	3.61153e+06	77273.6	2.13963	0.33034	693721	799382	765444	752849	53945.1	7.16546	0.855244	17020.9	17697.6	17892.2	17536.9	457.326
P08122	Col4a2	No	487891	449933	398645	445490	44788.5	10.0538	1.00233	619019	606051	611087	612052	6537.93	1.0682	0.0286519	538115	596917	632927	589320	47860.3	8.12128	0.909624	801696	760163	731774	764545	35166.2	4.59963	0.662723	611097	617941	615780	614939	3498.6	0.568934	-0.244938	463363	526817	553422	514534	46268.9	8.9924	0.953876	599094	634552	622082	618576	17987
P08207	S100a10	No	119210	99809	133807	117609	17055.6	14.5019	1.16143	6567243	5.99556e+06	5.8439e+06	6.13557e+06	381454	6.21708	0.793587	1.89009e+06	1.7881e+06	1.83405e+06	1.83741e+06	51082.5	2.78013	0.444065	281386	847649	829430	652822	321802	49.294	1.69279	6355982	6896882	6.86816e+06	6.70701e+06	304336	4.53758	0.656824	1.94868e+06	1.9932e+06	1.97052e+06	1.9708e+06	22264.6	1.12972	0.0529727	142885	229138	220575	197532	47519.5
P08226	Apoe	Yes	6.07575e+06	5.82205e+06	6.08264e+06	5.99348e+06	148501	2.47771	0.39405	489118	535198	309676	444664	119152	26.7958	1.42807	180847	94822.6	234251	169974	70347.2	41.3872	1.61687	8.19586e+06	7434019	8214804	7.94823e+06	445419	5.60401	0.748499	324225	459913	425979	403372	70612.3	17.5055	1.24317	151193	187507	184902	174534	20255.6	11.6055	1.06466	7.12873e+06	6930253	7397497	7.15216e+06	234502
P08228	Sod1	Yes	46150832	44185592	40457924	43598116	2.89156e+06	6.63232	0.821665	379307	339827	364294	361143	19928.1	5.51807	0.741788	2.48909e+06	2.73792e+06	2771082	2.66603e+06	154131	5.78131	0.762026	57945112	51945264	54886720	5.49257e+07	3.00011e+06	5.46213	0.737362	302314	332367	320562	318414	15141.5	4.75528	0.677176	2.66477e+06	2949934	2.89597e+06	2.83689e+06	151485	5.33983	0.727527	42824192	48015400	42899696	4.45798e+07	2.97559e+06
P08249	Mdh2	No	10035247	10103008	9797542	9978599	160419	1.60763	0.206185	12223680	10949620	13174947	1.21161e+07	1.11656e+06	9.21551	0.964519	8.17713e+06	8078460	8252606	8.1694e+06	87329.9	1.06899	0.0289729	11201360	10491756	10211308	10634808	510293	4.79833	0.68109	12654538	12291730	12846001	12597423	281515	2.2347	0.34922	6775307	6.79612e+06	6785714	6.78571e+06	10405.8	0.153348	-0.814322	10839790	10714134	11151895	1.09019e+07	225401
P08556	Nras	No	0	0	0	0	0	#DIV/0!	#DIV/0!	246764	355882	249864	284170	62124.2	21.8616	1.33968	269223	402319	283319	318287	73114.1	22.9711	1.36118	0	0	0	0	0	#DIV/0!	#DIV/0!	244119	239221	209522	230954	18721.3	8.10607	0.908811	300588	324025	249858	291490	37911.7	13.0062	1.11415	58547.2	77058.7	65363.4	66989.8	9362.27
P08607	C4bpa	No	332809	0	384211	239007	208575	87.2676	1.94085	0	0	0	0	0	#DIV/0!	#DIV/0!	0	0	0	0	0	#DIV/0!	#DIV/0!	257325	243558	251231	250705	6898.99	2.75184	0.439623	0	0	0	0	0	#DIV/0!	#DIV/0!	0	0	0	0	0	#DIV/0!	#DIV/0!	237634	260535	240549	246240	12465.8
P08752	Gnai2	No	1.01028e+06	826399	889262	908645	93458.1	10.2854	1.01222	3995515	4089605	4228278	4104466	117091	2.85277	0.455267	1.02964e+06	1.13718e+06	1131017	1.09928e+06	60386.9	5.49333	0.739836	497099	510484	496798	501460	7816.07	1.55866	0.192752	4549121	5.04645e+06	4537386	4.71098e+06	290577	6.16808	0.79015	1321692	1.36414e+06	1.3528e+06	1.34621e+06	21977.6	1.63255	0.212867	551160	579474	565984	565539	14162.2
P08775	Polr2a	No	487775	7183253	0	2.55701e+06	4.01386e+06	156.975	2.19583	83638.6	62602.6	2.93582e+06	1.02736e+06	1.65282e+06	160.881	2.2065	171354	178787	182624	177588	5729.51	3.22629	0.508703	40078.7	522216	53418.3	205238	274592	133.792	2.12643	37178	131644	1.06976e+06	412859	570847	138.267	2.14072	148603	201874	170358	173611	26784.1	15.4276	1.1883	31947.5	44450.5	43518.3	39972.1	6965.13
P08779	SWISS-PROT:P08779	No	0	0	0	0	0	#DIV/0!	#DIV/0!	0	0	0	0	0	#DIV/0!	#DIV/0!	0	0	0	0	0	#DIV/0!	#DIV/0!	0	0	0	0	0	#DIV/0!	#DIV/0!	0	0	0	0	0	#DIV/0!	#DIV/0!	0	0	0	0	0	#DIV/0!	#DIV/0!	0	15439	0	5146.34	8913.72
P08905	Lyz2	No	0	0	0	0	0	#DIV/0!	#DIV/0!	0	0	0	0	0	#DIV/0!	#DIV/0!	0	0	0	0	0	#DIV/0!	#DIV/0!	0	0	0	0	0	#DIV/0!	#DIV/0!	0	0	0	0	0	#DIV/0!	#DIV/0!	0	0	0	0	0	#DIV/0!	#DIV/0!	0	45031	66298.8	37109.9	33851.7
P09021	Hoxa5	No	0	0	0	0	0	#DIV/0!	#DIV/0!	0	0	0	0	0	#DIV/0!	#DIV/0!	23601	0	30169.9	17923.6	15866	88.52	1.94704	0	0	0	0	0	#DIV/0!	#DIV/0!	36222.7	18839.3	36658.9	30573.6	10164.6	33.2462	1.52174	38261	13678.1	24459.7	25466.3	12322.4	48.387	1.68473	0	0	0	0	0
P09055	Itgb1	No	526269	513400	500669	513446	12800	2.49295	0.396714	4955066	4566396	4432222	4651228	271549	5.83822	0.76628	2.14731e+06	2.17168e+06	2.03206e+06	2.11702e+06	74574.3	3.52261	0.546865	519784	499861	524173	514606	12956.9	2.51783	0.401026	5233657	5.1272e+06	5285369	5.21541e+06	80650.5	1.54639	0.189319	2.08597e+06	2.23126e+06	2.0341e+06	2.11711e+06	102204	4.8275	0.683722	399487	413071	352047	388201	32039.1
P09092	Hoxa6	No	0	0	0	0	0	#DIV/0!	#DIV/0!	0	0	0	0	0	#DIV/0!	#DIV/0!	18872.4	0	0	6290.8	10896	173.205	2.23856	0	0	0	0	0	#DIV/0!	#DIV/0!	0	0	0	0	0	#DIV/0!	#DIV/0!	12101.5	12044.7	13598.7	12581.6	881.3	7.00466	0.845387	0	0	0	0	0
P09103	P4hb	No	26640696	28528466	27088280	2.74191e+07	986420	3.59756	0.556008	16651230	17445818	15711396	1.66028e+07	868224	5.22938	0.71845	13302509	13390036	13744866	13479137	234252	1.73789	0.240022	25291650	23970040	24382946	24548212	676127	2.75428	0.440008	18489074	20209514	18693228	1.91306e+07	939922	4.91318	0.691363	12373312	13067091	11991911	12477438	545101	4.36869	0.640351	21081814	22665600	21648472	2.17986e+07	802499
P09242	Alpl	No	0	0	0	0	0	#DIV/0!	#DIV/0!	501170	485207	543904	510093	30348.8	5.94966	0.774492	9576.45	0	6719.84	5432.1	4916.38	90.5061	1.95668	0	0	0	0	0	#DIV/0!	#DIV/0!	369738	396150	378788	381558	13422.3	3.51777	0.546267	24013	40153.4	27206.2	30457.5	8547.32	28.0631	1.44814	0	0	19196.9	6398.98	11083.4
P09405	Ncl	No	1.72182e+06	1.54451e+06	1.43929e+06	1.56854e+06	142792	9.10352	0.959209	1.46917e+06	1449609	1303656	1.40748e+06	90443.4	6.42592	0.807935	8776074	9781649	9360563	9.3061e+06	504995	5.4265	0.73452	1.77359e+06	1.78134e+06	1.76364e+06	1.77286e+06	8870.92	0.500374	-0.300705	1.4934e+06	1628158	1.5545e+06	1.55869e+06	67475.1	4.32897	0.636385	8.37015e+06	9652880	9214990	9.07934e+06	652036	7.18154	0.856218	2178557	2258479	2.30845e+06	2.24849e+06	65518.8
P09411	Pgk1	No	14968363	13660196	13770004	1.41329e+07	725652	5.1345	0.710498	628759	521506	492426	547564	71804.7	13.1135	1.11772	3.60448e+06	4.00733e+06	4.15954e+06	3.92378e+06	286805	7.3094	0.863882	11752155	11953012	11698330	1.18012e+07	134228	1.13742	0.0559195	350739	334115	343544	342799	8337.06	2.43206	0.385973	3.00027e+06	3.17403e+06	3026267	3.06685e+06	93718.5	3.05585	0.485132	12235498	13168097	12378567	12594054	502256
P09450	Junb	No	0	0	0	0	0	#DIV/0!	#DIV/0!	0	0	0	0	0	#DIV/0!	#DIV/0!	38408	30596	28165.3	32389.8	5351.79	16.5231	1.21809	0	0	0	0	0	#DIV/0!	#DIV/0!	18731.6	20854.2	21028.6	20204.8	1278.8	6.32919	0.801348	42471.2	38012.1	38682.8	39722	2404.39	6.05303	0.781973	0	0	0	0	0
P09528	Fth1	Yes	1.65071e+06	1.42583e+06	1.95161e+06	1.67605e+06	263804	15.7396	1.19699	5.98347e+06	5.60901e+06	5809196	5.80056e+06	187379	3.23037	0.509252	232888	192970	228382	218080	21862.5	10.025	1.00108	1.22477e+06	1343106	1.097e+06	1.22163e+06	123082	10.0752	1.00325	6.35345e+06	6.06193e+06	6579074	6.33148e+06	259268	4.0949	0.612244	166298	175187	139630	160371	18504.5	11.5386	1.06215	2.25973e+06	2278161	2.20358e+06	2.24716e+06	38846.5
P09535	Igf2	No	0	0	0	0	0	#DIV/0!	#DIV/0!	80937.2	70718.5	67898	73184.6	6860.51	9.37425	0.971937	0	0	0	0	0	#DIV/0!	#DIV/0!	0	0	0	0	0	#DIV/0!	#DIV/0!	54249.4	60607.1	69141.2	61332.6	7472.39	12.1834	1.08577	0	0	0	0	0	#DIV/0!	#DIV/0!	0	0	0	0	0
P09602	Hmgn2	No	166358	430618	355914	317630	136226	42.8883	1.63234	764749	747041	430350	647380	188162	29.0651	1.46337	1.72392e+06	1.90464e+06	1.84252e+06	1.82369e+06	91819.8	5.03483	0.701984	193078	169101	194694	185624	14332	7.721	0.887673	518974	387882	355608	420821	86520.7	20.56	1.31302	1.4195e+06	1.49061e+06	1.41813e+06	1.44275e+06	41453.7	2.87325	0.458373	58054.8	87280.9	80582.3	75306	15310.8
P09671	Sod2	No	4.6928e+06	4.88852e+06	4975295	4.85221e+06	144708	2.98231	0.474552	1.73216e+06	1.47227e+06	1.48811e+06	1.56418e+06	145690	9.31413	0.969142	433953	489453	478561	467322	29407.4	6.29275	0.79884	3.39598e+06	3040811	3.17462e+06	3.2038e+06	179372	5.59871	0.748088	1.587e+06	1.4734e+06	1.52843e+06	1.52961e+06	56809	3.71397	0.569838	306085	317336	327675	317032	10798.2	3.40602	0.532247	2.63525e+06	2.66952e+06	2.65157e+06	2.65211e+06	17138.1
P09803	Cdh1	No	0	0	0	0	0	#DIV/0!	#DIV/0!	0	0	0	0	0	#DIV/0!	#DIV/0!	0	0	0	0	0	#DIV/0!	#DIV/0!	0	40136.8	0	13378.9	23173	173.205	2.23856	0	0	0	0	0	#DIV/0!	#DIV/0!	0	0	0	0	0	#DIV/0!	#DIV/0!	44150.7	39538.1	34132.6	39273.8	5014.3
P09813	Apoa2	No	576764	157713	391888	375455	210009	55.9344	1.74768	0	0	0	0	0	#DIV/0!	#DIV/0!	0	0	0	0	0	#DIV/0!	#DIV/0!	677215	619451	701106	665924	41982	6.30433	0.799639	0	0	0	0	0	#DIV/0!	#DIV/0!	0	0	0	0	0	#DIV/0!	#DIV/0!	594150	591458	641014	608874	27866.5
P09925	Surf1	No	52800.5	96011.4	100143	82984.9	26222	31.5985	1.49967	197329	195296	221026	204551	14304.6	6.9932	0.844676	56555.9	196416	333130	195367	138290	70.7847	1.84994	278663	79400.3	121440	159835	105033	65.7138	1.81766	222887	185745	243382	217338	29216.8	13.443	1.1285	186535	176413	111206	158051	40884.1	25.8676	1.41276	136093	144777	149887	143586	6974.05
P09926	Surf2	No	0	0	0	0	0	#DIV/0!	#DIV/0!	0	0	0	0	0	#DIV/0!	#DIV/0!	0	0	13320.6	4440.21	7690.67	173.205	2.23856	0	0	0	0	0	#DIV/0!	#DIV/0!	0	0	0	0	0	#DIV/0!	#DIV/0!	51098.6	62907	61067.5	58357.7	6353.46	10.8871	1.03691	0	0	0	0	0
P0C0A3	Chmp6	No	0	44711.4	35954.5	26888.6	23694.3	88.1201	1.94508	553961	470087	381892	468646	86043.8	18.3601	1.26387	283418	70446.6	110803	154889	113124	73.0351	1.86353	248430	0	40524.8	96318.1	133282	138.376	2.14106	321875	350552	317112	329846	18089.3	5.48415	0.739109	80813.9	99372.2	115809	98664.9	17508.1	17.745	1.24908	606537	934581	895956	812358	179289
P0C0S6;Q3THW5	H2afz;H2afv	No	2567877	2376383	2.12975e+06	2.358e+06	219639	9.31462	0.969165	4.5747e+06	3.87087e+06	3.50342e+06	3.983e+06	544367	13.6673	1.13568	8908645	8433897	8361925	8.56816e+06	297060	3.46703	0.539957	3.18042e+06	3.1114e+06	3481560	3.25779e+06	196838	6.04207	0.781185	5453698	5.62436e+06	5.8352e+06	5.63775e+06	191106	3.38975	0.530167	12395410	12323383	12156514	12291769	122546	0.996972	-0.00131689	3.56084e+06	3.68817e+06	3753371	3.66746e+06	97922.9
P0C5K1	Sbk2	No	0	0	0	0	0	#DIV/0!	#DIV/0!	0	0	0	0	0	#DIV/0!	#DIV/0!	0	0	0	0	0	#DIV/0!	#DIV/0!	0	0	0	0	0	#DIV/0!	#DIV/0!	34426.1	38074	28987.7	33829.3	4572.43	13.5162	1.13085	0	0	0	0	0	#DIV/0!	#DIV/0!	0	0	0	0	0
P0C605	Prkg1	No	0	0	0	0	0	#DIV/0!	#DIV/0!	0	0	0	0	0	#DIV/0!	#DIV/0!	0	0	0	0	0	#DIV/0!	#DIV/0!	0	0	0	0	0	#DIV/0!	#DIV/0!	75259.2	0	30710	35323.1	37841.1	107.128	2.0299	23260.3	6655.34	0	9971.86	11979.5	120.133	2.07966	0	0	0	0	0
P0C7N9	Psmg4	No	0	0	0	0	0	#DIV/0!	#DIV/0!	0	0	0	0	0	#DIV/0!	#DIV/0!	125504	98909.8	186846	137087	45097.7	32.8972	1.51716	0	0	0	0	0	#DIV/0!	#DIV/0!	0	15402.7	16018.6	10473.8	9075.77	86.6524	1.93778	53606.3	58476.5	49738.1	53940.3	4378.75	8.11777	0.909437	30486.7	0	32564.5	21017.1	18230.9
P0C872	Jmjd7	No	0	0	0	0	0	#DIV/0!	#DIV/0!	0	0	0	0	0	#DIV/0!	#DIV/0!	0	0	0	0	0	#DIV/0!	#DIV/0!	0	0	0	0	0	#DIV/0!	#DIV/0!	0	0	0	0	0	#DIV/0!	#DIV/0!	0	0	0	0	0	#DIV/0!	#DIV/0!	10476.8	5555.02	7393.63	7808.5	2486.99
P0C8B4	Gon7	No	0	0	0	0	0	#DIV/0!	#DIV/0!	0	0	0	0	0	#DIV/0!	#DIV/0!	0	0	0	0	0	#DIV/0!	#DIV/0!	13909.8	15022.9	13576.3	14169.7	757.491	5.34586	0.728017	0	0	0	0	0	#DIV/0!	#DIV/0!	25503.5	20656.6	20205.8	22122	2937.13	13.277	1.1231	24473	27399.5	24493.8	25455.4	1683.59
P0C8K7	Smim1	No	0	875856	0	291952	505676	173.205	2.23856	572657	543200	525623	547160	23765.5	4.34342	0.637832	277110	294186	280176	283824	9103.86	3.20757	0.506177	0	0	0	0	0	#DIV/0!	#DIV/0!	453244	446306	422106	440552	16347.1	3.71059	0.569443	64559	83605.9	88407.2	78857.4	12613.3	15.9951	1.20399	50814.1	27612.5	50270.6	42899.1	13241.3
P0CAX8;Q66JX5	Tagap1;Fgfr1op	No	0	0	0	0	0	#DIV/0!	#DIV/0!	46939	49731.6	0	32223.6	27941.3	86.7109	1.93807	0	22201.9	0	7400.64	12818.3	173.205	2.23856	0	0	0	0	0	#DIV/0!	#DIV/0!	0	34343.7	0	11447.9	19828.3	173.205	2.23856	41223.4	32428.1	29190	34280.5	6226.88	18.1645	1.25922	0	0	0	0	0
P0CG14	Derpc	No	0	0	0	0	0	#DIV/0!	#DIV/0!	212879	232731	217160	220923	10447.2	4.72891	0.674761	17479.3	0	39958.1	19145.8	20031.1	104.624	2.01963	0	0	0	0	0	#DIV/0!	#DIV/0!	235840	194116	0	143319	125859	87.8174	1.94358	0	29222.1	0	9740.69	16871.4	173.205	2.23856	0	0	0	0	0
P0CG15	Chtf8	No	0	0	0	0	0	#DIV/0!	#DIV/0!	0	0	0	0	0	#DIV/0!	#DIV/0!	0	11491.4	10718.9	7403.42	6423.18	86.7595	1.93832	0	0	0	0	0	#DIV/0!	#DIV/0!	0	0	0	0	0	#DIV/0!	#DIV/0!	21108.5	24473.1	22848.7	22810.1	1682.6	7.37656	0.867854	0	0	0	0	0
P0CG49;P0CG50	Ubb;Ubc	No	0	0	0	0	0	#DIV/0!	#DIV/0!	0	0	0	0	0	#DIV/0!	#DIV/0!	0	0	0	0	0	#DIV/0!	#DIV/0!	0	0	0	0	0	#DIV/0!	#DIV/0!	35530.1	39362.9	38647	37846.7	2037.86	5.38451	0.731146	26197.7	19959.1	18357.1	21504.6	4142.52	19.2634	1.28473	0	0	0	0	0
P0CL69	Znf703	No	0	0	0	0	0	#DIV/0!	#DIV/0!	0	0	0	0	0	#DIV/0!	#DIV/0!	0	0	0	0	0	#DIV/0!	#DIV/0!	0	0	0	0	0	#DIV/0!	#DIV/0!	0	0	0	0	0	#DIV/0!	#DIV/0!	11297	14636.8	10767.4	12233.8	2097.89	17.1484	1.23422	0	0	0	0	0
P0DJF2	Pet117	No	0	0	0	0	0	#DIV/0!	#DIV/0!	122133	102489	122677	115766	11501.6	9.9352	0.997177	0	0	0	0	0	#DIV/0!	#DIV/0!	59591.4	64363.2	51880.2	58611.6	6298.89	10.7468	1.03128	102386	89697	92399	94827.4	6684.03	7.04863	0.848105	34628.1	49743.7	73504.4	52625.4	19597.7	37.24	1.57101	88331	66517.8	77048	77299	10908.8
P0DN34	Ndufb1	No	551994	626358	546134	574829	44722.2	7.7801	0.890985	0	0	0	0	0	#DIV/0!	#DIV/0!	0	0	197670	65890.1	114125	173.205	2.23856	174537	177293	190592	180808	8585.04	4.74816	0.676526	65740.7	8318.15	0	24686.3	35796.6	145.006	2.16139	85487	135817	81671.9	100992	30219.7	29.9228	1.476	162171	172835	324373	219793	90725.7
P0DN89;P0DN90;P0DN91	Tmem254a;Tmem254b;Tmem254c	No	310313	186726	0	165680	156224	94.2925	1.97448	642542	725556	563880	643993	80847.9	12.5542	1.09879	261754	0	0	87251.4	151124	173.205	2.23856	498690	486379	508743	497937	11201.2	2.24952	0.352089	627141	625413	604950	619168	12343.8	1.99361	0.299639	337483	0	294800	210761	183768	87.1925	1.94048	448872	503433	438368	463558	34930.4
P0DOV1	Mnda	Yes	0	0	0	0	0	#DIV/0!	#DIV/0!	630188	659822	662319	650776	17873.9	2.74655	0.438787	174463	162972	168922	168786	5746.69	3.40473	0.532082	0	0	0	0	0	#DIV/0!	#DIV/0!	599444	586272	554530	580082	23087.8	3.98009	0.599893	253342	234951	243878	244057	9196.47	3.76816	0.57613	29823	36900.9	36914.2	34546.1	4090.26
P0DOV2	Ifi204	No	72205.5	80997.2	84667.6	79290.1	6404.04	8.07673	0.907235	770009	959306	932727	887348	102483	11.5494	1.06256	387867	400341	388847	392352	6936.17	1.76784	0.247444	71394.7	69670.8	55768.7	65611.4	8567.48	13.0579	1.11587	1.02481e+06	1.13019e+06	1.07449e+06	1.0765e+06	52718.2	4.89721	0.689948	440920	471720	435825	449488	19421.2	4.32074	0.635558	36468.7	37879.7	40259.3	38202.6	1915.82
P0DP26;P0DP27;P0DP28	Calm1;Calm2;Calm3	No	274325	352551	329091	318656	40143.4	12.5977	1.10029	159159	155463	197553	170725	23307.4	13.652	1.1352	100436	102110	99083.9	100543	1515.86	1.50767	0.178307	381548	423997	434361	413302	27983.5	6.77073	0.830635	160223	163457	162797	162159	1708.9	1.05384	0.0227762	150664	114223	130796	131894	18245.5	13.8334	1.14093	443102	360947	463645	422565	54342.4
P10076	Zfp26	No	15789.3	24385.8	26571.9	22249	5700.06	25.6194	1.40857	11241.1	20186.1	16459.9	15962.4	4493.19	28.1486	1.44946	47981.1	61905.1	57979.1	55955.1	7179.28	12.8304	1.10824	12700.4	7225.36	7553.91	9159.88	3070.56	33.5218	1.52533	11355.4	10839.9	9722.76	10639.4	834.594	7.84441	0.89456	44371.5	50127.9	47634.1	47377.8	2886.72	6.09297	0.784829	11669.1	11835.9	12933.8	12146.3	687.077
P10107	Anxa1	Yes	57847	23392.4	71575.2	50938.2	24823.3	48.7321	1.68782	2991603	2866142	3004065	2.95394e+06	76287.3	2.58256	0.412051	1.70977e+06	1.39852e+06	1.44327e+06	1.51719e+06	168277	11.0914	1.04499	66709.4	66774.2	67761.6	67081.8	589.695	0.87907	-0.0559767	2924429	2.87362e+06	2940092	2.91271e+06	34748.1	1.19298	0.0766333	2.33239e+06	2.13176e+06	2192073	2.21874e+06	102939	4.63951	0.666472	74212.6	78069.1	69542.1	73941.3	4269.95
P10126	Eef1a1	Yes	41243116	41855472	40484764	4.11945e+07	686649	1.66685	0.221896	7299678	7521663	6.90032e+06	7.24055e+06	314865	4.34863	0.638352	27089010	28198044	26819616	27368890	730593	2.66943	0.426418	35660124	37922360	35295224	3.62926e+07	1.42318e+06	3.92142	0.593443	9647290	9985682	9708028	9.78033e+06	180412	1.84464	0.265911	18784968	20857462	19840782	1.98277e+07	1.03631e+06	5.22656	0.718216	41070212	42806108	40890236	41588852	1.05801e+06
P10166	Mycl	No	719090	0	0	239697	415167	173.205	2.23856	394945	364577	383507	381010	15337.3	4.02545	0.604814	807874	669730	785475	754360	74142	9.82847	0.992486	476497	420155	450236	448963	28192.6	6.27949	0.797925	342876	0	354047	232308	201262	86.6359	1.9377	532210	517460	523690	524453	7404.37	1.41183	0.149781	379027	389028	390268	386108	6163.24
P10287	Cdh3	No	0	0	0	0	0	#DIV/0!	#DIV/0!	224987	175771	226607	209121	28893.6	13.8166	1.1404	227098	239697	244676	237157	9060.44	3.82044	0.582113	0	0	0	0	0	#DIV/0!	#DIV/0!	303553	291850	310350	301918	9357.85	3.09947	0.491287	234384	250940	256868	247397	11653.2	4.71031	0.673049	18958.6	0	14022.9	10993.8	9835.59
P10404		No	0	0	0	0	0	#DIV/0!	#DIV/0!	741587	755482	809697	768922	35989.2	4.68047	0.67029	232310	223374	230033	228572	4643.96	2.03172	0.307865	0	0	0	0	0	#DIV/0!	#DIV/0!	797831	831595	880362	836596	41492.4	4.95967	0.695453	189717	179666	176304	181895	6978.63	3.83662	0.583948	0	0	0	0	0
P10417	Bcl2	No	0	0	0	0	0	#DIV/0!	#DIV/0!	0	0	0	0	0	#DIV/0!	#DIV/0!	0	0	0	0	0	#DIV/0!	#DIV/0!	0	0	0	0	0	#DIV/0!	#DIV/0!	0	0	0	0	0	#DIV/0!	#DIV/0!	17889.1	17496.8	17046.9	17477.6	421.41	2.41115	0.382223	0	0	0	0	0
P10493	Nid1	No	40507.5	0	48883.1	29796.8	26142.4	87.7356	1.94318	223101	155119	140733	172985	43994.4	25.4326	1.40539	175325	173925	164240	171163	6036.34	3.52665	0.547362	29772.5	24517.3	32330.4	28873.4	3983.35	13.7959	1.13975	163778	162129	161270	162392	1274.17	0.784626	-0.105337	204740	239052	255874	233222	26060.7	11.1742	1.04822	38192.9	34059	41245.5	37832.5	3606.77
P10518	Alad	No	2.47216e+06	2.72922e+06	2.61352e+06	2.60497e+06	128742	4.94217	0.693918	122319	102239	98750.2	107770	12720.8	11.8037	1.07202	314538	327694	312046	318093	8407.98	2.64325	0.422138	2405908	2.37373e+06	2.27802e+06	2.35255e+06	66520.2	2.82757	0.451414	104614	105135	97872.9	102541	4050.8	3.95043	0.596645	334968	316308	316571	322616	10698.1	3.31603	0.520619	1417617	1.60385e+06	1.47812e+06	1.49986e+06	94999.3
P10605	Ctsb	Yes	1.52414e+06	1.54531e+06	1.39842e+06	1.48929e+06	79403.5	5.33162	0.726859	11813968	11720624	11341713	11625435	250104	2.15135	0.332711	917818	885572	877425	893605	21361.2	2.39045	0.378479	1.53726e+06	1503305	1.40384e+06	1.48147e+06	69335.6	4.68019	0.670264	14452606	14196277	14155754	1.42682e+07	160970	1.12817	0.052375	828244	853717	799996	827319	26872.6	3.24815	0.511636	1.4434e+06	1.40464e+06	1.47159e+06	1.43988e+06	33614.5
P10630	Eif4a2	No	1.06481e+06	1.06337e+06	1.17168e+06	1.09995e+06	62122.7	5.64777	0.751877	82326.7	162555	192803	145895	57091.6	39.1319	1.59253	304893	228924	225938	253252	44747.6	17.6692	1.24722	535555	508097	555799	533150	23941.7	4.49062	0.652306	77699.9	262212	161877	167263	92374.1	55.2269	1.74215	122849	144354	141177	136127	11607.7	8.52713	0.930803	520705	574853	594829	563462	38352.5
P10639	Txn	No	22348946	20574702	20823014	2.12489e+07	960735	4.52134	0.655267	2.27074e+06	2.03594e+06	2.07527e+06	2.12732e+06	125752	5.91131	0.771684	7.33988e+06	8436993	7.69579e+06	7824222	559717	7.15364	0.854527	20893814	19402964	19785994	2.00276e+07	774232	3.86583	0.587242	1.97558e+06	1.82312e+06	1.90565e+06	1.90145e+06	76316.1	4.01357	0.60353	6.96923e+06	7.49603e+06	7820508	7428591	429625	5.7834	0.762183	20071294	20688842	20053406	2.02712e+07	361816
P10648	Gsta2	No	1.63046e+06	1.76434e+06	1.83696e+06	1.74392e+06	104751	6.00663	0.778631	0	0	0	0	0	#DIV/0!	#DIV/0!	0	0	0	0	0	#DIV/0!	#DIV/0!	1.40127e+06	1.32759e+06	1.42548e+06	1.38478e+06	50984.8	3.68179	0.566059	0	0	0	0	0	#DIV/0!	#DIV/0!	0	0	0	0	0	#DIV/0!	#DIV/0!	894518	928083	977188	933263	41577.7
P10649	Gstm1	No	38203036	38861356	46355920	41140104	4.52901e+06	11.0087	1.04174	128929	130042	120386	126452	5283.13	4.17796	0.620965	212776	274139	267796	251570	33746.4	13.4143	1.12757	48946476	50593464	55869304	5.18031e+07	3.61646e+06	6.98116	0.843928	140310	142610	146756	143225	3267.03	2.28105	0.358134	263559	288805	288101	280155	14377	5.1318	0.71027	46493956	47981796	50089468	4.81884e+07	1.80664e+06
P10711	Tcea1	No	127549	123900	125107	125519	1859.12	1.48115	0.170599	196230	0	0	65410	113293	173.205	2.23856	497887	521775	521368	513677	13675.8	2.66233	0.425262	140486	126421	129556	132154	7384.11	5.58749	0.747217	37270.8	37727	34654.2	36550.7	1658.15	4.53659	0.656729	452202	476326	435415	454648	20564.6	4.52319	0.655445	130147	124085	129345	127859	3292.92
P10810	Cd14	No	0	0	0	0	0	#DIV/0!	#DIV/0!	100778	73368.7	48618.6	74255	26090.8	35.1368	1.54576	0	0	0	0	0	#DIV/0!	#DIV/0!	0	0	0	0	0	#DIV/0!	#DIV/0!	52904.7	113879	97922	88235.3	31620.4	35.8365	1.55433	10685.3	7502.31	10562.6	9583.42	1803.34	18.8172	1.27456	0	0	0	0	0
P10833	Rras	No	64752.2	63089.7	61367.7	63069.9	1692.36	2.68331	0.42867	1.18518e+06	1.08349e+06	1.18772e+06	1.15213e+06	59458.2	5.16073	0.712711	309384	318936	336915	321745	13978.8	4.34467	0.637956	103055	304708	323752	243838	122293	50.1533	1.7003	1.18546e+06	1.22052e+06	1.2633e+06	1.22309e+06	38979.8	3.18698	0.503379	347626	366405	362839	358957	9973.25	2.7784	0.443795	128467	172957	238155	179860	55169.2
P10852	Slc3a2	No	73467.7	71943.1	75064.9	73491.9	1561.06	2.12413	0.327181	1807560	1.80014e+06	1.65262e+06	1.75344e+06	87389.5	4.98389	0.697568	2.0885e+06	2.49265e+06	2478673	2.35328e+06	229408	9.74844	0.988935	75666.2	53331.4	53993.3	60997	12708.2	20.8342	1.31878	1752536	1.72692e+06	1.61693e+06	1.69879e+06	72046.4	4.24103	0.627472	1.48999e+06	1.59003e+06	1584720	1.55491e+06	56288.8	3.62007	0.558716	38138.3	42264.4	43237	41213.2	2707.01
P10922	H1f0	No	9289534	8659891	8718382	8889269	347871	3.91338	0.592552	1.12695e+06	1.03095e+06	1.20763e+06	1.12184e+06	88452.1	7.88454	0.896776	9389370	9737289	9579166	9.56861e+06	174200	1.82053	0.260198	8142081	7.88006e+06	8047544	8.02323e+06	132694	1.65387	0.218502	1.31956e+06	1.34673e+06	1.20987e+06	1.29205e+06	72454.2	5.60767	0.748783	8169514	8904980	9077392	8.7173e+06	482162	5.53109	0.742811	5.51629e+06	5.60063e+06	5955223	5690715	232920
P11031	Sub1	No	444329	450035	461583	451983	8790.33	1.94484	0.288883	339623	388389	386619	371544	27658.3	7.44416	0.871816	1035521	1.15568e+06	1.14905e+06	1.11341e+06	67539.1	6.06595	0.782899	392588	396558	378455	389200	9515.1	2.44478	0.38824	433552	539738	441169	471486	59230.1	12.5624	1.09907	1.1315e+06	1212558	1.266e+06	1.20335e+06	67719.6	5.62757	0.750321	436433	432351	440662	436482	4155.79
P11087	Col1a1	No	2.12754e+06	1.56977e+06	1.66565e+06	1.78765e+06	298226	16.6825	1.22226	6076738	5.34886e+06	4.68557e+06	5.37039e+06	695834	12.9569	1.1125	1.77439e+06	2.13804e+06	2.07425e+06	1.99556e+06	194173	9.73024	0.988123	1532944	1.43083e+06	1.55079e+06	1.50485e+06	64721.3	4.30083	0.633552	6.01481e+06	6406505	5847033	6.08945e+06	287107	4.71482	0.673465	2.33623e+06	2.58719e+06	2694054	2.53916e+06	183683	7.23401	0.859379	1.46769e+06	1.47626e+06	1.4787e+06	1.47422e+06	5783.08
P11103	Parp1	No	72193.7	75896.7	79326.2	75805.5	3567.14	4.70564	0.672619	406827	433266	414394	418162	13616.2	3.2562	0.512711	438673	425129	412364	425389	13156.5	3.09282	0.490355	87172.4	96391.6	92802.6	92122.2	4647.09	5.04449	0.702817	388207	393510	397500	393072	4661.92	1.18602	0.0740926	462615	510307	560582	511168	48989.4	9.58381	0.981538	87959.1	90219.4	79660.9	85946.5	5559.55
P11152	Lpl	No	0	0	0	0	0	#DIV/0!	#DIV/0!	84355.8	72503.6	75798.5	77552.6	6117.7	7.88844	0.896991	445128	515786	467988	476300	36055	7.56979	0.879084	20022.9	15331.9	19024.6	18126.4	2471.07	13.6324	1.13457	68371.1	57970.4	68053.5	64798.3	5915.28	9.12876	0.960412	51787.7	55621.2	43885.5	50431.5	5984.23	11.8661	1.07431	25683.5	30852.8	29666.6	28734.3	2707.79
P11157	Rrm2	No	0	0	0	0	0	#DIV/0!	#DIV/0!	83148.5	4476.18	3815.75	30480.1	45613.3	149.649	2.17507	56479.1	31880.1	31282.1	39880.4	14378	36.0528	1.55694	0	0	91010.8	30336.9	52545.1	173.205	2.23856	44744.7	41283.3	42975.5	43001.2	1730.85	4.02511	0.604778	77459.9	43065.1	41540.4	54021.8	20312.3	37.6002	1.57519	0	0	0	0	0
P11214	Plat	No	0	0	0	0	0	#DIV/0!	#DIV/0!	322976	362259	339354	341530	19731.9	5.77751	0.761741	0	0	0	0	0	#DIV/0!	#DIV/0!	0	0	0	0	0	#DIV/0!	#DIV/0!	393371	426174	401897	407147	17020.1	4.18033	0.621211	0	0	0	0	0	#DIV/0!	#DIV/0!	0	0	0	0	0
P11276	Fn1	No	1.30976e+06	1.21763e+06	1.16264e+06	1.23001e+06	74336.6	6.04356	0.781293	14379788	14894679	14768828	1.46811e+07	268422	1.82835	0.26206	27402366	34581932	33230366	3.17382e+07	3.81529e+06	12.0211	1.07994	1.16675e+06	1.14618e+06	1367168	1.2267e+06	122086	9.95239	0.997928	15334797	15270957	15307362	15304372	32024.9	0.209253	-0.679328	29584520	30675120	32752288	31003976	1.60929e+06	5.19058	0.715216	885818	954585	962718	934374	42246.6
P11352	Gpx1	No	5645021	5571239	5.29524e+06	5.50383e+06	184377	3.34998	0.525043	0	0	0	0	0	#DIV/0!	#DIV/0!	73590.1	56555.9	74950	68365.3	10249.9	14.9928	1.17588	8473697	8928029	8329490	8577072	312373	3.64196	0.561335	0	0	0	0	0	#DIV/0!	#DIV/0!	71505.7	70554.5	65849.8	69303.3	3028.43	4.36982	0.640464	11044069	9257268	10006493	10102610	897270
P11404	Fabp3	No	0	0	0	0	0	#DIV/0!	#DIV/0!	0	0	0	0	0	#DIV/0!	#DIV/0!	31993.6	20598.2	25257.9	25949.9	5729.12	22.0776	1.34395	0	0	0	0	0	#DIV/0!	#DIV/0!	0	0	0	0	0	#DIV/0!	#DIV/0!	48796.5	50362.8	45059.7	48073	2724.59	5.66762	0.7534	0	0	0	0	0
P11438	Lamp1	Yes	731167	813282	796237	780229	43335.1	5.55416	0.744618	16316240	18275594	17066662	1.72195e+07	988578	5.74104	0.75899	1.81035e+06	2084887	1.74791e+06	1.88105e+06	179268	9.53023	0.979104	389957	438576	424635	417723	25036	5.99345	0.777677	16116530	11634428	13068760	1.36066e+07	2.28894e+06	16.8223	1.22589	1372106	1.59941e+06	1.47959e+06	1.4837e+06	113710	7.6639	0.88445	475781	499768	465841	480463	17441.2
P11440	Cdk1	No	0	0	0	0	0	#DIV/0!	#DIV/0!	161445	346362	388699	298835	120852	40.4409	1.60682	524167	511343	561386	532299	25994	4.88334	0.688717	0	0	0	0	0	#DIV/0!	#DIV/0!	332057	323563	324911	326844	4564.76	1.39662	0.145078	460894	489974	474621	475163	14547.7	3.06163	0.485953	105032	47766.6	64237.3	72345.4	29481.4
P11499	Hsp90ab1	Yes	18515756	16730393	16485557	17243902	1.10824e+06	6.42685	0.807998	6.12135e+06	6.32802e+06	6568193	6.33919e+06	223631	3.52775	0.547497	18406542	20297270	18607606	19103806	1.03845e+06	5.43582	0.735265	13549324	13514646	13994860	1.36863e+07	267803	1.95673	0.29153	6929980	7234566	6750505	6.97168e+06	244710	3.51006	0.545315	12865982	14499279	12789580	13384947	965796	7.21554	0.858269	18069048	16862936	17772188	1.75681e+07	628433
P11531	Dmd	No	36693.3	40157.8	44310.1	40387.1	3813.57	9.44255	0.975089	100632	108186	58020.3	88946.2	27047.6	30.4089	1.483	10603.3	9741.41	71230	30524.9	35254.3	115.494	2.06256	58098.5	59088.1	59806.6	58997.8	857.633	1.45367	0.162466	68126.7	57989.6	65051.6	63722.7	5197.59	8.15658	0.911508	36837.4	157667	33832.2	76112.2	70644.4	92.8162	1.96762	48982.5	52067.2	44856.3	48635.4	3617.94
P11588	Mup1	No	3669114	2743761	2.40496e+06	2.93928e+06	654363	22.2627	1.34758	0	0	0	0	0	#DIV/0!	#DIV/0!	0	0	0	0	0	#DIV/0!	#DIV/0!	4.14244e+06	3.7635e+06	3.47327e+06	3.79307e+06	335566	8.84682	0.946787	0	0	0	0	0	#DIV/0!	#DIV/0!	0	0	0	0	0	#DIV/0!	#DIV/0!	2746239	2.69004e+06	2.75149e+06	2.72925e+06	34061.8
P11589	Mup2	No	2.46987e+06	2.46787e+06	2.52818e+06	2.48864e+06	34257.1	1.37654	0.138789	0	0	0	0	0	#DIV/0!	#DIV/0!	0	0	0	0	0	#DIV/0!	#DIV/0!	2.12066e+06	2160616	2176905	2.15273e+06	28939.7	1.34433	0.128504	0	0	0	0	0	#DIV/0!	#DIV/0!	0	0	0	0	0	#DIV/0!	#DIV/0!	1.45859e+06	1.62204e+06	1591053	1.55723e+06	86815.6
P11609	Cd1d1	Yes	290619	335122	330198	318646	24397.2	7.65651	0.884031	636999	355506	388881	460462	153793	33.3998	1.52374	0	0	0	0	0	#DIV/0!	#DIV/0!	276717	303688	276660	285688	15588.2	5.45638	0.736905	389802	396344	356347	380831	21454.2	5.63353	0.750781	67789.3	64024.9	27097.9	52970.7	22485.4	42.4487	1.62786	196433	184984	189279	190232	5783.43
P11679	Krt8	No	10546714	11525436	11610089	11227413	591020	5.26408	0.721323	3364830	3.12031e+06	2.92991e+06	3.13835e+06	218019	6.94694	0.841793	12955372	14530421	13904399	1.37967e+07	793025	5.74792	0.759511	6.44337e+06	7089398	6.9845e+06	6.83909e+06	346692	5.06926	0.704945	2964809	2.85601e+06	2734761	2.85186e+06	115080	4.03527	0.605872	4746243	4595477	5473249	4938323	469353	9.50429	0.97792	5476603	5278252	5401603	5385486	100153
P11688	Itga5	No	260691	0	271261	177317	153652	86.6538	1.93779	982080	986049	986943	985024	2588.47	0.262783	-0.580403	451759	463834	462805	459466	6694.12	1.45693	0.16344	102164	105178	117056	108133	7873.12	7.28098	0.86219	1.01971e+06	982730	973784	992074	24345.5	2.454	0.389875	392667	467335	474336	444779	45265.9	10.1772	1.00763	204343	199957	210564	204954	5329.79
P11714	Cyp2d9	No	3.09112e+06	2.71312e+06	2.88722e+06	2.89715e+06	189195	6.53038	0.814938	0	0	0	0	0	#DIV/0!	#DIV/0!	0	0	0	0	0	#DIV/0!	#DIV/0!	3.37375e+06	3.11352e+06	3.13401e+06	3.20709e+06	144693	4.51165	0.654336	70883.7	90475	2287.77	54548.8	46307.3	84.8915	1.92886	0	0	0	0	0	#DIV/0!	#DIV/0!	4.14392e+06	4371375	4128271	4.21452e+06	136063
P11725	Otc	No	8243355	7135900	6.95228e+06	7.44385e+06	698455	9.38299	0.972341	0	0	0	0	0	#DIV/0!	#DIV/0!	0	0	0	0	0	#DIV/0!	#DIV/0!	8975459	10354011	8532756	9.28741e+06	949856	10.2274	1.00976	0	0	10817.3	3605.75	6245.35	173.205	2.23856	0	0	0	0	0	#DIV/0!	#DIV/0!	11087584	11156829	10815438	1.102e+07	180465
P11859	Agt	No	62620	69578.3	63767.5	65321.9	3730.48	5.71092	0.756706	0	0	0	0	0	#DIV/0!	#DIV/0!	0	0	0	0	0	#DIV/0!	#DIV/0!	38187.8	34685.6	118536	63803.2	47432.5	74.3419	1.87123	41582.1	0	0	13860.7	24007.4	173.205	2.23856	0	0	0	0	0	#DIV/0!	#DIV/0!	230838	197299	144890	191009	43318
P11862	Gas2	No	285732	308179	269008	287640	19655.2	6.83328	0.834629	0	0	0	0	0	#DIV/0!	#DIV/0!	0	0	0	0	0	#DIV/0!	#DIV/0!	97690.3	127772	96077.9	107180	17851.6	16.6557	1.22156	0	0	0	0	0	#DIV/0!	#DIV/0!	0	0	0	0	0	#DIV/0!	#DIV/0!	103162	109686	103136	105328	3773.84
P11881	Itpr1	No	16351.2	22143.2	35001.2	24498.5	9545.53	38.9637	1.59066	294097	265756	254569	271474	20374.9	7.50528	0.875367	48343.6	49091.4	52624.7	50019.9	2286.59	4.57136	0.660045	46067.4	31850.4	39782	39233.3	7124.33	18.1589	1.25909	265569	272559	259108	265745	6727	2.53137	0.403356	50793.4	55959.5	55681	54144.6	2905.58	5.36633	0.729677	70146	63073.9	60519.2	64579.7	4986.89
P11928	Oas1a	No	0	0	0	0	0	#DIV/0!	#DIV/0!	568540	812978	774073	718530	131344	18.2795	1.26197	114727	103329	105506	107854	6050.99	5.61034	0.74899	0	0	0	0	0	#DIV/0!	#DIV/0!	404845	355171	382595	380871	24881.9	6.53289	0.815105	118814	133293	122366	124824	7545.91	6.04523	0.781413	20479.6	37242.7	34985.8	30902.7	9096.91
P11930	Nudt19	No	109638	127165	121469	119424	8940.4	7.48626	0.874265	0	0	0	0	0	#DIV/0!	#DIV/0!	0	0	9682.11	3227.37	5589.97	173.205	2.23856	301254	341456	211430	284713	66572.4	23.3823	1.36889	12816.3	12144.9	13897	12952.8	883.991	6.82473	0.834086	38250.7	100794	80062.2	73035.7	31858.3	43.6202	1.63969	396043	431031	416712	414595	17589.9
P11983	Tcp1	No	1.69742e+06	1.57067e+06	1.60641e+06	1.62484e+06	65352.8	4.02212	0.604455	395850	386743	386971	389855	5193.49	1.33216	0.124557	1.71005e+06	1840454	1.86711e+06	1.80587e+06	84045.2	4.65399	0.667826	1.29198e+06	1.2973e+06	1.41007e+06	1.33311e+06	66696.2	5.00303	0.699233	325087	274602	327376	309022	29830.1	9.65308	0.984666	1.48112e+06	1.65245e+06	1.62181e+06	1.58513e+06	91365	5.7639	0.760716	1.09663e+06	1.12685e+06	1.11965e+06	1.11438e+06	15784.8
P12023	App	No	0	0	0	0	0	#DIV/0!	#DIV/0!	630412	667138	773960	690503	74572.1	10.7997	1.03341	83870.5	88637.8	79422.8	83977.1	4608.45	5.48775	0.739395	0	0	8834.54	2944.85	5100.62	173.205	2.23856	754236	658229	710585	707683	48069.2	6.79247	0.832028	96742.9	98951.4	100017	98570.4	1669.89	1.69411	0.228942	10466.6	23845	10657.9	14989.9	7669.4
P12032	Timp1	No	0	0	0	0	0	#DIV/0!	#DIV/0!	0	0	0	0	0	#DIV/0!	#DIV/0!	0	0	0	0	0	#DIV/0!	#DIV/0!	0	0	0	0	0	#DIV/0!	#DIV/0!	78040.2	68300.3	82046.5	76129	7069.61	9.28636	0.967846	42035.8	33694.6	50228.5	41986.3	8267.1	19.69	1.29425	0	0	0	0	0
P12265	Gusb	Yes	266062	101860	198187	188703	82510.8	43.7251	1.64073	1.8559e+06	2.08203e+06	2.00043e+06	1.97945e+06	114512	5.78502	0.762305	154126	127513	128039	136559	15215.4	11.142	1.04696	306753	306023	330518	314431	13936.1	4.43217	0.646616	2.03501e+06	2115026	2.0778e+06	2.07594e+06	40040.4	1.92878	0.285283	122546	166290	146560	145132	21906.8	15.0944	1.17882	374146	354363	348239	358916	13540.1
P12367	Prkar2a	No	588910	506140	543864	546305	41439.3	7.58539	0.879978	209854	208867	212610	210444	1939.84	0.921786	-0.03537	206432	216661	226308	216467	9939.36	4.59162	0.661966	430242	475955	483684	463293	28883.2	6.23433	0.79479	243901	245192	261553	250215	9840.1	3.93266	0.594686	179066	180420	179122	179536	765.719	0.426499	-0.370082	381355	426313	410108	405925	22768.9
P12382	Pfkl	No	358856	361979	364451	361762	2803.78	0.775034	-0.110679	209980	199912	194609	201500	7807.69	3.87478	0.588247	252031	274432	278394	268286	14215.5	5.29865	0.724165	474902	429343	419918	441388	29404.7	6.66186	0.823596	262572	255968	246141	254894	8268.09	3.24374	0.511046	302389	331833	368251	334158	32992.2	9.87326	0.99446	436904	444952	464182	448680	14015.8
P12710	Fabp1	No	203402944	199477616	189091888	1.97324e+08	7.39457e+06	3.74742	0.573733	0	0	0	0	0	#DIV/0!	#DIV/0!	0	0	0	0	0	#DIV/0!	#DIV/0!	292970560	296105824	304898080	297991488	6.1833e+06	2.07499	0.317017	0	0	0	0	0	#DIV/0!	#DIV/0!	112083	56780.8	0	56288	56043.3	99.5652	1.99811	256683616	252045760	260126896	256285424	4.05526e+06
P12763	SWISS-PROT:P12763	No	0	0	0	0	0	#DIV/0!	#DIV/0!	924589	843287	821300	863059	54409.5	6.30426	0.799634	4456085	4821204	4856747	4.71135e+06	221775	4.70726	0.672768	0	0	0	0	0	#DIV/0!	#DIV/0!	862614	801611	861898	842041	35015.1	4.15837	0.618923	3.53212e+06	3.79018e+06	3.6954e+06	3.67257e+06	130538	3.5544	0.550766	0	68270.9	0	22757	39416.2
P12787	Cox5a	No	6.72831e+06	5398166	5.04469e+06	5.72372e+06	887770	15.5104	1.19062	823584	814461	819267	819104	4563.52	0.557136	-0.254039	937640	952367	928791	939599	11909.4	1.2675	0.102948	7.97545e+06	8622137	8853743	8.48378e+06	455203	5.36557	0.729616	970955	1127984	995439	1.03146e+06	84484.4	8.19076	0.913324	1.16863e+06	1.11509e+06	1.09993e+06	1.12788e+06	36089.9	3.1998	0.505122	6267577	6408217	6566143	6413979	149366
P12791	Cyp2b10	No	2418715	2111221	2.26537e+06	2.2651e+06	153747	6.78765	0.83172	0	0	0	0	0	#DIV/0!	#DIV/0!	0	0	0	0	0	#DIV/0!	#DIV/0!	851706	834372	797569	827882	27645.8	3.33934	0.52366	0	0	2.52546e+06	841820	1.45808e+06	173.205	2.23856	179956	0	0	59985.3	103898	173.205	2.23856	734006	709985	746320	730104	18478.9
P12815	Pdcd6	No	146444	153205	165999	155216	9931.64	6.3986	0.806085	1.17357e+06	1.09538e+06	1.06416e+06	1.11104e+06	56362.8	5.07299	0.705264	230328	145099	174280	183236	43314.5	23.6387	1.37362	354564	399232	391907	381901	23956.2	6.27288	0.797467	1228295	1.20212e+06	1.21472e+06	1.21504e+06	13092.2	1.07751	0.0324221	300238	223861	239141	254413	40413.8	15.8851	1.20099	630687	578600	604660	604649	26043.6
P12970	Rpl7a	No	5199766	4900544	4.57841e+06	4.89291e+06	310748	6.35098	0.802841	2.76176e+06	2.77543e+06	3.03177e+06	2.85632e+06	152101	5.32508	0.726326	6193920	7111358	6590402	6.63189e+06	460124	6.93805	0.841238	5287647	5.34683e+06	5.29908e+06	5.31118e+06	31392.4	0.591063	-0.228366	3.06519e+06	3400611	3.10438e+06	3.19006e+06	183395	5.74895	0.759588	5.06509e+06	5337619	5.03631e+06	5146339	166277	3.23098	0.509335	6411936	6689855	6302061	6.46795e+06	199873
P13011	Scd2	No	964218	839863	792337	865472	88755.9	10.2552	1.01094	371263	392946	366184	376798	14213.6	3.77221	0.576596	384658	347216	325670	352514	29848.8	8.46739	0.927749	997835	1.17079e+06	1.18417e+06	1.1176e+06	103932	9.29961	0.968465	400667	440721	446149	429179	24841	5.78802	0.76253	376130	370506	379461	375366	4526.38	1.20586	0.081296	768128	1.16959e+06	751915	896545	236604
P13020	Gsn	No	222326	276692	268311	255777	29270.6	11.4438	1.05857	785461	715235	729177	743291	37179.4	5.002	0.699143	2255045	2.52623e+06	2.49673e+06	2.426e+06	148785	6.13295	0.78767	266249	249320	260604	258724	8619.49	3.33154	0.522645	678327	687647	636109	667361	27463.3	4.11521	0.614392	1.53344e+06	1.55066e+06	1658342	1.58081e+06	67693.4	4.28219	0.631666	70415.4	134828	137950	114398	38121.8
P13439	Umps	No	156015	490359	113668	253347	206347	81.4484	1.91088	73712	36402.9	45354.8	51823.2	19477.5	37.5845	1.57501	283251	300003	275993	286416	12313.6	4.29922	0.63339	128984	196294	174604	166627	34356.7	20.6189	1.31427	40988.2	40219	44637.6	41948.3	2360.6	5.62741	0.750308	185370	186569	197138	189693	6475.82	3.41385	0.533245	188491	199547	200322	196120	6618.6
P13504	Il1r1	No	0	0	0	0	0	#DIV/0!	#DIV/0!	129871	131274	0	87048	75389.1	86.6063	1.93755	0	0	0	0	0	#DIV/0!	#DIV/0!	0	0	0	0	0	#DIV/0!	#DIV/0!	122649	124875	123497	123674	1123.39	0.90835	-0.0417467	0	0	0	0	0	#DIV/0!	#DIV/0!	0	0	0	0	0
P13516	Scd1	No	1.02264e+06	1074913	1.00018e+06	1.03258e+06	38347	3.71373	0.56981	97310.6	89496.9	171492	119433	45253.1	37.8899	1.57852	165113	161213	153463	159930	5930.11	3.70795	0.569134	1.16444e+06	1.14563e+06	1.14804e+06	1.1527e+06	10232.8	0.887721	-0.0517237	81773.6	96798.8	92539.5	90370.7	7743.89	8.56903	0.932932	130695	116636	132418	126583	8657.39	6.83931	0.835012	883367	879789	973637	912264	53180.5
P13595	Ncam1	No	0	0	0	0	0	#DIV/0!	#DIV/0!	3.02514e+06	3.57681e+06	3.54182e+06	3.38126e+06	308905	9.1358	0.960747	1.72541e+06	2.21722e+06	1.62688e+06	1.8565e+06	316249	17.0346	1.23133	0	0	172126	57375.2	99376.8	173.205	2.23856	2.9325e+06	2.11907e+06	3.0832e+06	2.71159e+06	518638	19.1267	1.28164	1.63962e+06	1.88248e+06	1.77481e+06	1.76564e+06	121692	6.89227	0.838362	79045.2	0	0	26348.4	45636.8
P13597	Icam1	No	155509	136346	68152.3	120003	45914.6	38.2613	1.58276	916790	727813	740434	795012	105651	13.2893	1.1235	203321	230520	223774	219205	14163.4	6.46126	0.810317	73620.8	69704.2	88056.6	77127.2	9665.62	12.532	1.09802	858610	775686	829005	821100	42023.6	5.11797	0.709098	219263	234801	242791	232285	11964.3	5.15068	0.711864	95516.2	102423	91073.4	96337.6	5719.34
P13634	Ca1	No	276297	278296	53900	202831	128982	63.5908	1.80339	0	0	0	0	0	#DIV/0!	#DIV/0!	0	0	0	0	0	#DIV/0!	#DIV/0!	237166	226379	221595	228380	7976.21	3.49252	0.543139	0	0	0	0	0	#DIV/0!	#DIV/0!	0	698424	0	232808	403236	173.205	2.23856	182346	194572	191615	189511	6378.8
P13645	SWISS-PROT:P13645	No	180196	250834	160885	197305	47352.5	23.9996	1.3802	503638	483298	522067	503001	19392.6	3.85539	0.586068	245314	406292	421358	357655	97580.9	27.2836	1.4359	197782	341696	162025	233834	95106.3	40.6725	1.6093	488850	518434	485974	497753	17968.2	3.60986	0.55749	195230	342814	368071	302038	93356.9	30.909	1.49008	248832	414657	165599	276363	126791
P13647	SWISS-PROT:P13647	No	0	0	0	0	0	#DIV/0!	#DIV/0!	0	303794	289906	197900	171527	86.6736	1.93789	0	24013.3	0	8004.45	13864.1	173.205	2.23856	0	0	0	0	0	#DIV/0!	#DIV/0!	89521.1	64107.8	29174.8	60934.6	30298	49.7222	1.69655	0	106866	87505.1	64790.4	56939.1	87.882	1.9439	36862.2	40395.4	0	25752.5	22372.2
P13705	Msh3	No	0	0	0	0	0	#DIV/0!	#DIV/0!	0	0	4646.24	1548.75	2682.51	173.205	2.23856	0	13109.8	30287.9	14465.9	15189.4	105.002	2.0212	0	0	0	0	0	#DIV/0!	#DIV/0!	12737.4	6576.57	6327.51	8547.17	3631.02	42.4821	1.62821	40249.4	43772.4	43316.7	42446.2	1916.08	4.51413	0.654574	0	0	0	0	0
P13707	Gpd1	No	12214397	11344712	11377946	11645685	492799	4.2316	0.626505	0	0	0	0	0	#DIV/0!	#DIV/0!	0	0	0	0	0	#DIV/0!	#DIV/0!	12264822	12006912	12819388	1.23637e+07	415166	3.35794	0.526073	0	95086.6	0	31695.5	54898.3	173.205	2.23856	48426	0	181053	76493.1	93733.1	122.538	2.08827	11860124	10706259	10410242	1.09922e+07	766071
P13745	Gsta1	No	145531856	136434256	132316608	138094240	6.7622e+06	4.8968	0.689912	352393	416637	424858	397962	39678	9.97028	0.998707	1476688	1.37303e+06	1.91401e+06	1.58791e+06	287128	18.0821	1.25725	59475952	56539216	59500116	5.85051e+07	1.70254e+06	2.91008	0.463905	365960	330286	346845	347697	17852.5	5.1345	0.710498	408529	422507	464855	431964	29329.7	6.78986	0.831861	46052552	48060124	50050300	4.80543e+07	1.99888e+06
P13808	Slc4a2	No	0	0	0	0	0	#DIV/0!	#DIV/0!	219305	208545	231519	219790	11494.9	5.22995	0.718498	106267	32031.9	38702.5	59000.4	41069.5	69.6088	1.84266	0	0	0	0	0	#DIV/0!	#DIV/0!	198428	184072	215805	199435	15890.3	7.96765	0.90133	73857.6	130280	40461.3	81533	45398.6	55.6813	1.74571	13804.9	16207.5	14277.4	14763.3	1272.84
P13864	Dnmt1	No	0	0	0	0	0	#DIV/0!	#DIV/0!	161509	149062	154550	155040	6238.4	4.02373	0.604629	506703	571086	544511	540766	32354.4	5.98307	0.776924	2927951	1.88659e+06	1.98725e+06	2.26726e+06	574383	25.3338	1.4037	93004.7	113578	108992	105191	10800.3	10.2672	1.01145	249953	276652	281364	269323	16939.2	6.28956	0.79862	26743.9	20479.6	14348.3	20524	6197.92
P14069	S100a6	No	595502	0	1.09556e+06	563687	548472	97.3008	1.98812	2.6312e+06	1.93123e+06	2162553	2.24166e+06	356629	15.9091	1.20165	28376438	24235896	22808250	2.51402e+07	2.89214e+06	11.5041	1.06085	532619	462793	513934	503115	36148.6	7.18496	0.856424	2784880	2.09564e+06	2.03307e+06	2.30453e+06	417171	18.1022	1.25773	22377422	24006520	23131936	2.3172e+07	815286	3.51842	0.546347	518071	433148	441288	464169	46857.9
P14094	Atp1b1	No	1.08093e+06	937170	914873	977658	90129.6	9.21892	0.96468	4.83892e+06	6886505	4.91656e+06	5.54733e+06	1.16041e+06	20.9183	1.32053	1.57313e+06	1.61629e+06	1.70024e+06	1.62989e+06	64640.7	3.96596	0.598348	1.16295e+06	1.12175e+06	1.11942e+06	1.13471e+06	24482.8	2.15763	0.333976	6.50063e+06	7268360	6876792	6.88193e+06	383890	5.57823	0.746497	1.54034e+06	1.64321e+06	1665049	1616202	66597.2	4.1206	0.61496	1.40182e+06	1312886	1.26299e+06	1.3259e+06	70321.8
P14115	Rpl27a	No	4552178	4987756	6.21737e+06	5.25243e+06	863570	16.4413	1.21594	4283786	4.13194e+06	4235694	4.21714e+06	77606.5	1.84026	0.26488	6.44941e+06	6074939	5.72294e+06	6.08243e+06	363297	5.9729	0.776185	7687302	9068180	7736697	8.16406e+06	783381	9.59548	0.982067	4730765	3441046	4.5729e+06	4.24824e+06	703490	16.5596	1.21905	6575271	8420164	7256903	7417446	932866	12.5766	1.09956	6.69086e+06	6.59294e+06	6.5456e+06	6.6098e+06	74083.9
P14131	Rps16	No	4.66345e+06	4615069	4375657	4.55139e+06	154101	3.38579	0.52966	1.59344e+06	1.54048e+06	1606755	1580227	35055.6	2.21839	0.346037	6485899	6.40175e+06	6.3528e+06	6413483	67320.9	1.04968	0.0210562	5.32687e+06	5663213	5.25525e+06	5.41511e+06	217825	4.02253	0.6045	1.88751e+06	1.79428e+06	1801956	1.82792e+06	51754.6	2.83134	0.451993	7073938	6693215	6467174	6.74478e+06	306650	4.54649	0.657676	5413103	5.79328e+06	5350349	5.51891e+06	239676
P14148	Rpl7	No	8449593	7694847	7.69723e+06	7.94722e+06	435067	5.47445	0.738341	2.80495e+06	2895842	2864484	2.85509e+06	46168.3	1.61705	0.208723	9246870	10207510	10005287	9819889	506445	5.15734	0.712426	5511861	5857483	5.93459e+06	5.76798e+06	225129	3.90309	0.591409	3.11091e+06	3.00065e+06	3148329	3086627	76776.4	2.48739	0.395744	6.49908e+06	7.37716e+06	7.1646e+06	7.01361e+06	458097	6.53154	0.815016	9107373	9259474	8712691	9.02651e+06	282217
P14152	Mdh1	No	36437172	36991072	36872356	3.67669e+07	291629	0.793183	-0.100626	797840	894520	889538	860633	54436.7	6.32519	0.801074	2.33005e+06	2.59421e+06	2815583	2.57995e+06	243082	9.42199	0.974143	46372184	45636784	47442372	46483780	907952	1.95327	0.290762	917312	926831	952046	932063	17948.3	1.92566	0.284579	2.46411e+06	2.77898e+06	2874939	2.70601e+06	214914	7.94208	0.899934	39381476	38297544	37116972	3.82653e+07	1.1326e+06
P14206	Rpsa	No	10038971	8825461	9031891	9.29877e+06	649286	6.98248	0.84401	1.70139e+06	1.55214e+06	1.60451e+06	1.61934e+06	75722.1	4.6761	0.669884	9435429	10369756	10360910	10055365	536899	5.33942	0.727494	10980145	9760246	9996728	1.02457e+07	646940	6.31425	0.800322	1.87667e+06	1.76402e+06	1.82443e+06	1.8217e+06	56376.4	3.09471	0.490619	9245190	9736638	9512337	9498055	246035	2.59037	0.413362	7642897	8336445	8245210	8.07485e+06	376854
P14211	Calr	No	9894608	9442261	9170921	9.5026e+06	365597	3.84734	0.58516	17552642	19147628	20614408	1.91049e+07	1.53133e+06	8.01538	0.903924	11067257	11977512	12676232	1.1907e+07	806802	6.77586	0.830964	9918996	9413636	9737518	9690050	256002	2.64191	0.421918	20960276	22751026	22243956	21985086	923015	4.19837	0.623081	8744968	11049688	9726599	9.84042e+06	1.15657e+06	11.7532	1.07016	8473807	8178957	7567031	8073265	462535
P14246	Slc2a2	No	341612	347009	334544	341055	6251.17	1.83289	0.263137	0	0	0	0	0	#DIV/0!	#DIV/0!	0	0	0	0	0	#DIV/0!	#DIV/0!	535924	576314	554650	555629	20212.8	3.63781	0.56084	0	0	0	0	0	#DIV/0!	#DIV/0!	0	0	0	0	0	#DIV/0!	#DIV/0!	697524	744301	696866	712897	27198.5
P14426	H2-D1	No	0	0	0	0	0	#DIV/0!	#DIV/0!	402124	378657	406133	395638	14841.6	3.75131	0.574183	0	0	0	0	0	#DIV/0!	#DIV/0!	0	0	0	0	0	#DIV/0!	#DIV/0!	268967	330925	310049	303313	31523.4	10.393	1.01674	0	0	0	0	0	#DIV/0!	#DIV/0!	0	0	0	0	0
P14429	H2-Q7	No	0	0	0	0	0	#DIV/0!	#DIV/0!	40328.3	26546.2	16094.7	27656.4	12154.9	43.9496	1.64296	0	0	0	0	0	#DIV/0!	#DIV/0!	17845.9	16535.9	15756.7	16712.8	1055.76	6.31704	0.800514	109437	101052	92641.1	101044	8398.17	8.31143	0.919676	0	0	0	0	0	#DIV/0!	#DIV/0!	35845.1	12162.4	67734.2	38580.6	27886.7
P14430	H2-Q8	No	0	0	0	0	0	#DIV/0!	#DIV/0!	1.08379e+06	1.24882e+06	576621	969741	350308	36.1239	1.55779	0	187123	189615	125579	108762	86.6082	1.93756	0	0	0	0	0	#DIV/0!	#DIV/0!	568053	1080984	1055201	901413	288986	32.0592	1.50595	106288	108426	0	71571.1	61991.6	86.6154	1.9376	0	0	0	0	0
P14434	H2-Aa	No	0	0	0	0	0	#DIV/0!	#DIV/0!	0	0	0	0	0	#DIV/0!	#DIV/0!	0	0	0	0	0	#DIV/0!	#DIV/0!	0	0	0	0	0	#DIV/0!	#DIV/0!	0	0	0	0	0	#DIV/0!	#DIV/0!	0	0	0	0	0	#DIV/0!	#DIV/0!	13169.6	14933.8	12388.7	13497.4	1303.83
P14483	H2-Ab1	No	0	62193.6	0	20731.2	35907.5	173.205	2.23856	0	0	0	0	0	#DIV/0!	#DIV/0!	0	0	0	0	0	#DIV/0!	#DIV/0!	38313.5	33776.3	33405.8	35165.2	2732.81	7.77135	0.890496	0	0	0	0	0	#DIV/0!	#DIV/0!	0	0	0	0	0	#DIV/0!	#DIV/0!	9589.53	20732.9	22286.7	17536.4	6925.87
P14576	Srp54	No	152800	101525	107716	120680	27988.4	23.1922	1.36534	123812	107666	116763	116080	8094.77	6.97342	0.843446	167067	150831	161205	159701	8221.8	5.14824	0.711659	248199	251904	248339	249480	2099.83	0.841684	-0.0748511	123481	116854	111902	117412	5809.83	4.94823	0.69445	279429	261042	273483	271318	9382.81	3.45824	0.538855	228112	203028	225368	218836	13758.5
P14602	Hspb1	No	41575	0	125716	55763.6	64047.6	114.856	2.06015	341341	349713	327273	339442	11340.1	3.3408	0.523851	124274	183358	115236	140956	36998	26.2479	1.4191	179980	165932	143940	163284	18165.4	11.125	1.0463	277403	321977	236083	278487	42957.1	15.4251	1.18823	183825	185268	197448	188847	7483.48	3.96273	0.597994	127136	134944	117138	126406	8925.44
P14685	Psmd3	No	558329	507304	553623	539752	28199	5.22444	0.71804	306478	326870	365364	332904	29902.9	8.98244	0.953394	598136	606314	616130	606860	9009.77	1.48465	0.171625	760289	826688	685334	757437	70719.9	9.33673	0.970195	309451	327011	355463	330642	23219.7	7.02263	0.8465	585496	681857	685514	650956	56719.2	8.71322	0.940178	882878	905711	886178	891589	12340.7
P14733	Lmnb1	No	958822	921073	956769	945555	21226.2	2.24484	0.351185	2.39266e+06	2.17009e+06	2217333	2260027	117264	5.18863	0.715052	3.79946e+06	4332725	4.35901e+06	4.16373e+06	315740	7.58311	0.879847	648321	637012	683308	656214	24136.3	3.67811	0.565625	2.2034e+06	2.09106e+06	2.03325e+06	2.10923e+06	86517.8	4.10186	0.612981	3.10258e+06	3.11748e+06	3.29349e+06	3.17118e+06	106181	3.34831	0.524826	514495	560105	557386	543995	25584.1
P14824	Anxa6	Yes	3.77118e+06	3.39681e+06	3.76077e+06	3.64292e+06	213203	5.85254	0.767344	6.104e+06	6.90227e+06	6798204	6.60149e+06	433971	6.57384	0.817819	2.40803e+06	2.24144e+06	2.36497e+06	2.33815e+06	86475	3.69845	0.568019	4.05492e+06	4.07773e+06	3.99236e+06	4.04167e+06	44199.9	1.0936	0.0388601	5.15151e+06	6.794e+06	6.64195e+06	6.19582e+06	907593	14.6485	1.16579	2.28343e+06	2.49849e+06	2590663	2.45753e+06	157657	6.41527	0.807215	4584769	4860364	4688813	4.71132e+06	139169
P14847	Crp	No	80865.2	95685.7	0	58850.3	51501.7	87.5131	1.94207	0	0	0	0	0	#DIV/0!	#DIV/0!	0	0	0	0	0	#DIV/0!	#DIV/0!	31228.5	0	34981.4	22070	19205.1	87.0189	1.93961	0	0	0	0	0	#DIV/0!	#DIV/0!	0	0	0	0	0	#DIV/0!	#DIV/0!	43715.1	41386.9	37859.3	40987.1	2948.31
P14869	Rplp0	No	3.27203e+06	3075662	3055771	3.13449e+06	119528	3.81331	0.581302	3.78592e+06	4118189	3978868	3.96099e+06	166856	4.21249	0.624538	4.72538e+06	5.01247e+06	4869557	4.86913e+06	143545	2.94807	0.469538	3.51991e+06	3.65112e+06	3413238	3.52809e+06	119151	3.37722	0.528559	2440815	2688960	2560325	2.56337e+06	124100	4.84131	0.684963	4467870	4695892	5069458	4.74441e+06	303714	6.40152	0.806283	3.82032e+06	3.38291e+06	3.50392e+06	3.56905e+06	225863
P14873	Map1b	No	0	7064.11	0	2354.7	4078.46	173.205	2.23856	1.59465e+06	1.41136e+06	1.33337e+06	1.44646e+06	134126	9.27272	0.967207	1.1853e+06	1377659	1.33314e+06	1.2987e+06	100695	7.75351	0.889499	5632.33	5588.07	7181.53	6133.98	907.475	14.7942	1.17009	76074.3	78577.4	73634.7	76095.5	2471.38	3.24774	0.511581	189374	205634	203493	199500	8835.1	4.42861	0.646268	6091.94	4537.09	155580	55403.1	86759.4
P14901	Hmox1	No	21196.8	45628	0	22274.9	22833.1	102.506	2.01075	698659	777648	847591	774632	74511.8	9.61899	0.983129	298154	314670	337520	316781	19767.6	6.24013	0.795194	110759	195927	111711	139466	48899.8	35.0623	1.54484	801393	746072	813924	787129	36104.8	4.58689	0.661518	311040	329059	287128	309076	21034	6.80546	0.832857	120406	158728	163832	147655	23736.4
P15066	Jund	No	0	0	0	0	0	#DIV/0!	#DIV/0!	12683.9	21761.7	14571.1	16338.9	4790.13	29.3173	1.46712	43885	39238.7	30568.7	37897.5	6758.73	17.8343	1.25126	0	0	0	0	0	#DIV/0!	#DIV/0!	23396.8	18719.1	0	14038.6	12380.7	88.1904	1.94542	39724.1	42592.6	43795.4	42037.4	2091.69	4.97578	0.696861	0	0	0	0	0
P15105	Glul	No	18394766	17209820	16873112	17492566	799260	4.56914	0.659835	27174.8	0	0	9058.26	15689.4	173.205	2.23856	246420	267665	386623	300236	75563.4	25.168	1.40085	17135404	15825506	17035824	16665578	729225	4.37564	0.641041	34900.4	35773.9	38737.6	36470.6	2011.24	5.51469	0.741521	234142	258791	237467	243467	13374.9	5.49352	0.73985	11177230	12177361	11619880	11658157	501163
P15116	Cdh2	No	311914	337240	373782	340979	31103	9.12168	0.960075	956494	927490	1.05378e+06	979255	66150.8	6.75522	0.829639	258970	286073	272889	272644	13553.4	4.97109	0.696451	266195	286405	310661	287754	22263.6	7.73704	0.888575	1.17494e+06	1.16696e+06	1168725	1.17021e+06	4190.68	0.358114	-0.445979	298889	257616	262603	273036	22527.6	8.2508	0.916496	423193	353137	382391	386240	35186.3
P15208	Insr	No	124597	14993.6	11465.2	50351.8	64322	127.745	2.10634	58748.7	50826.3	52408.1	53994.4	4192.65	7.76498	0.89014	5531.23	21268.1	22626.3	16475.2	9502.07	57.6749	1.76099	58601.2	59994.7	57340.8	58645.6	1327.5	2.2636	0.3548	64010.8	61734.1	62478.3	62741.1	1160.85	1.85023	0.267225	21794.1	15096.8	50639.3	29176.7	18886.4	64.731	1.81111	70424.4	80001.7	78381.6	76269.2	5126.18
P15261	Ifngr1	No	0	0	0	0	0	#DIV/0!	#DIV/0!	81214.3	659996	58731.2	266647	340836	127.823	2.10661	0	0	0	0	0	#DIV/0!	#DIV/0!	0	0	107908	35969.4	62300.9	173.205	2.23856	102103	136638	263469	167403	84967.9	50.7564	1.70549	0	6470.62	0	2156.87	3735.81	173.205	2.23856	0	0	0	0	0
P15306	Thbd	No	0	0	0	0	0	#DIV/0!	#DIV/0!	160689	190336	190919	180648	17287.8	9.56987	0.980906	0	0	63436	21145.3	36624.8	173.205	2.23856	0	0	0	0	0	#DIV/0!	#DIV/0!	278428	278387	285285	280700	3970.55	1.41452	0.150608	47864.9	61411.9	61082.8	56786.6	7728.13	13.6091	1.13383	21653.6	19176.8	0	13610.1	11851.6
P15307	Rel	No	0	0	0	0	0	#DIV/0!	#DIV/0!	0	0	0	0	0	#DIV/0!	#DIV/0!	0	0	0	0	0	#DIV/0!	#DIV/0!	0	0	0	0	0	#DIV/0!	#DIV/0!	129867	0	0	43289	74978.7	173.205	2.23856	73403.8	254629	156813	161615	90708	56.1258	1.74916	42974.8	59984.1	94111.1	65690	26041.3
P15327	Bpgm	No	21972.1	0	13608.3	11860.1	11089.9	93.5056	1.97084	0	0	0	0	0	#DIV/0!	#DIV/0!	0	0	0	0	0	#DIV/0!	#DIV/0!	127811	136658	120685	128385	8001.75	6.23264	0.794672	0	0	0	0	0	#DIV/0!	#DIV/0!	0	0	0	0	0	#DIV/0!	#DIV/0!	142332	150272	156142	149582	6931.1
P15331	Prph	No	0	0	0	0	0	#DIV/0!	#DIV/0!	0	0	0	0	0	#DIV/0!	#DIV/0!	28499.2	0	0	9499.73	16454	173.205	2.23856	0	0	0	0	0	#DIV/0!	#DIV/0!	0	0	0	0	0	#DIV/0!	#DIV/0!	28896.3	0	113153	47349.9	58790.5	124.162	2.09399	7115.6	7123.81	6930.11	7056.51	109.541
P15379	Cd44	No	0	23466	0	7822	13548.1	173.205	2.23856	915953	804135	787837	835975	69741	8.34247	0.921295	275704	220360	236498	244187	28462.1	11.6559	1.06654	0	110441	10124	40188.4	61050.9	151.912	2.18159	662986	705763	736453	701734	36898.8	5.25824	0.72084	363347	343891	314835	340691	24414	7.16603	0.855279	19871.2	271225	30800	107299	142070
P15497	SWISS-PROT:P15497	No	4.08224e+06	3.9509e+06	4.35582e+06	4.12965e+06	206583	5.00244	0.699182	579650	740633	375426	565236	183029	32.381	1.51029	481354	529822	523864	511680	26431.3	5.1656	0.71312	4.07489e+06	3977091	3.69538e+06	3.91579e+06	197043	5.03202	0.701742	208078	263098	202800	224659	33393.4	14.8641	1.17214	292290	280456	285147	285964	5959.53	2.08401	0.3189	7611032	7.74799e+06	8410588	7.9232e+06	427606
P15532	Nme1	No	1.16656e+06	1.16296e+06	1.10325e+06	1.14426e+06	35559.7	3.10767	0.492434	220914	200816	192842	204857	14465.8	7.06142	0.848892	739218	765476	727152	743949	19595.3	2.63395	0.420608	920884	899625	897833	906114	12822.8	1.41515	0.150801	201361	201612	196232	199735	3036	1.52001	0.181847	769645	734325	671507	725159	49707.1	6.85465	0.835986	937691	948256	918694	934880	14979.8
P15535	B4galt1	Yes	186105	0	0	62034.9	107448	173.205	2.23856	122944	281026	133931	179301	88267.9	49.229	1.69222	306017	295003	299320	300113	5549.71	1.84921	0.266985	311641	193744	0	168461	157351	93.4048	1.97037	271205	275357	266245	270936	4562.2	1.68387	0.226308	166832	165037	157422	163097	4996.46	3.06349	0.486216	99072.7	108479	99355.9	102303	5350.84
P15626	Gstm2	No	99261904	99263592	92343328	9.69563e+07	3.99493e+06	4.12034	0.614933	315509	431027	325154	357230	64091.7	17.9413	1.25385	1.41811e+06	1.52722e+06	1597239	1514189	90271.7	5.96172	0.775372	71902896	71321952	69654696	70959848	1.16702e+06	1.64462	0.216066	396612	397616	399080	397769	1241.16	0.31203	-0.505803	782038	810662	818483	803727	19186.7	2.38721	0.377891	69155632	71797640	70986240	70646504	1.35337e+06
P15655	Fgf2	No	0	0	0	0	0	#DIV/0!	#DIV/0!	170384	171976	175400	172587	2563.3	1.48522	0.171792	46997.8	55995.2	58701.6	53898.2	6127.19	11.3681	1.05569	0	0	0	0	0	#DIV/0!	#DIV/0!	181175	195329	180041	185515	8517.94	4.59151	0.661955	61730.2	64278.5	70001.5	65336.7	4236.01	6.48335	0.811799	0	0	0	0	0
P15702	Spn	No	0	0	0	0	0	#DIV/0!	#DIV/0!	24670.6	23080	22726.6	23492.4	1035.54	4.40797	0.644239	11457	0	0	3818.99	6614.68	173.205	2.23856	0	0	0	0	0	#DIV/0!	#DIV/0!	40498	42071.3	41620.1	41396.5	810.13	1.957	0.291591	0	0	14868.8	4956.26	8584.49	173.205	2.23856	0	0	0	0	0
P15864	Hist1h1c	No	2.05304e+06	1062317	1.11481e+06	1.41006e+06	557459	39.5345	1.59698	2.58676e+06	1.41998e+06	1.52616e+06	1.8443e+06	645181	34.9825	1.54385	4.16998e+06	4863061	4995317	4.67612e+06	443287	9.4798	0.976799	1.5035e+06	966475	1.02269e+06	1.16422e+06	295164	25.3529	1.40403	1.36586e+06	1.46002e+06	938985	1.25496e+06	277660	22.125	1.34488	5622483	6266956	6.08406e+06	5.99117e+06	332127	5.54362	0.743793	1.18751e+06	1.28828e+06	1.22102e+06	1.23227e+06	51318
P15920	Atp6v0a2	Yes	0	0	0	0	0	#DIV/0!	#DIV/0!	320064	248330	289072	285822	35977.4	12.5873	1.09993	63876.9	50083.9	53452	55804.3	7191.08	12.8863	1.11013	0	0	21394.6	7131.54	12352.2	173.205	2.23856	300642	275494	312519	296218	18904.9	6.38207	0.804962	109748	98629	94293.3	100890	7971.65	7.90132	0.8977	0	0	0	0	0
P15975	Usp53	No	0	0	0	0	0	#DIV/0!	#DIV/0!	11597	0	15421	9005.98	8030.35	89.1669	1.9502	0	0	0	0	0	#DIV/0!	#DIV/0!	0	0	0	0	0	#DIV/0!	#DIV/0!	22257	22914.8	18855.3	21342.4	2178.81	10.2088	1.00898	0	19901.1	0	6633.71	11489.9	173.205	2.23856	7412.34	12155.7	9520.51	9696.18	2376.56
P16015	Ca3	No	89946392	79422768	78292832	8.2554e+07	6.42688e+06	7.78506	0.891262	0	0	0	0	0	#DIV/0!	#DIV/0!	0	0	0	0	0	#DIV/0!	#DIV/0!	86556584	84183568	92785088	8.78417e+07	4.44244e+06	5.05732	0.703921	79061.4	0	0	26353.8	45646.1	173.205	2.23856	0	0	0	0	0	#DIV/0!	#DIV/0!	53782916	58930992	54949704	5.58879e+07	2.69922e+06
P16045	Lgals1	No	1324647	1.32282e+06	1.29864e+06	1.31537e+06	14519.1	1.10381	0.0428939	3490963	3223921	3.24824e+06	3.32104e+06	147659	4.44616	0.647985	16018615	18283058	18322358	1.75413e+07	1.31887e+06	7.51863	0.876139	1.2556e+06	1.21636e+06	1.13162e+06	1.20119e+06	63362.1	5.27493	0.722216	2.96248e+06	3.42599e+06	3.06544e+06	3.1513e+06	243391	7.72352	0.887815	13647302	14893284	14689885	14410157	668434	4.63863	0.66639	1.31884e+06	1.29697e+06	1.36629e+06	1.32737e+06	35441.7
P16054	Prkce	No	0	0	0	0	0	#DIV/0!	#DIV/0!	0	0	0	0	0	#DIV/0!	#DIV/0!	0	0	0	0	0	#DIV/0!	#DIV/0!	0	0	0	0	0	#DIV/0!	#DIV/0!	38358.9	30818.9	41315	36830.9	5412.33	14.6951	1.16717	0	0	0	0	0	#DIV/0!	#DIV/0!	0	0	0	0	0
P16056	Met	No	1.55432e+06	3.44532e+06	0	1.66655e+06	1.7254e+06	103.531	2.01507	86440.8	82957.9	94642	88013.6	5998.7	6.81566	0.833508	34730.9	24200.1	29427.8	29452.9	5265.49	17.8777	1.25231	752726	6984.98	111524	290411	403773	139.035	2.14312	97616.6	93427.7	89110.8	93385.1	4253.05	4.55432	0.658424	33929	24034.5	26819.9	28261.1	5102.28	18.0541	1.25658	19500.5	17983.1	21205.9	19563.2	1612.31
P16092	Fgfr1	No	0	0	0	0	0	#DIV/0!	#DIV/0!	24402	40404.1	35961.2	33589.1	8260.57	24.593	1.39081	0	0	0	0	0	#DIV/0!	#DIV/0!	0	0	0	0	0	#DIV/0!	#DIV/0!	116349	106096	113200	111882	5252.09	4.69432	0.671573	18607.4	18051.8	18782.6	18480.6	381.522	2.06445	0.314803	2.17546e+06	2.46404e+06	0	1.5465e+06	1.34706e+06
P16110	Lgals3	Yes	0	0	0	0	0	#DIV/0!	#DIV/0!	186735	187490	192640	188955	3213.42	1.70063	0.230609	843120	683594	990678	839130	153581	18.3024	1.26251	0	0	112370	37456.6	64876.8	173.205	2.23856	168137	182468	178446	176350	7391.77	4.19152	0.622372	754198	809436	810036	791223	32066	4.05271	0.607746	40435.5	55458	55111.4	50335	8574.93
P16125	Ldhb	No	40782.3	51944.6	72564.8	55097.2	16124.1	29.2648	1.46635	514355	366943	368581	416626	84639.2	20.3154	1.30783	515454	396140	408399	439998	65633.6	14.9168	1.17368	141760	144380	137583	141241	3427.72	2.42686	0.385044	251866	266235	258850	258984	7185.17	2.77437	0.443165	250407	251189	229862	243819	12093.6	4.96005	0.695486	199894	186941	181444	189426	9472.85
P16254	Srp14	No	76702.1	111087	106213	98000.6	18605.4	18.985	1.27841	180601	93113.2	178014	150576	49781.2	33.0605	1.51931	251360	193247	195520	213376	32915	15.4259	1.18825	329775	408395	333044	357071	44477.8	12.4563	1.09539	108220	103436	108447	106701	2830.22	2.65247	0.423651	246896	230430	212871	230065	17015.4	7.3959	0.868991	232576	239856	246394	239609	6912.32
P16294	F9	No	0	0	0	0	0	#DIV/0!	#DIV/0!	0	0	0	0	0	#DIV/0!	#DIV/0!	0	0	0	0	0	#DIV/0!	#DIV/0!	0	0	0	0	0	#DIV/0!	#DIV/0!	0	0	0	0	0	#DIV/0!	#DIV/0!	0	0	0	0	0	#DIV/0!	#DIV/0!	262032	175420	175230	204227	50060.1
P16330	Cnp	No	768388	29273.9	1.76375e+06	853805	870389	101.942	2.00835	634990	456898	573346	555078	90440.9	16.2934	1.21201	1.41829e+06	1.64669e+06	1.58629e+06	1.55042e+06	118348	7.63327	0.882711	986706	662689	646970	765455	191770	25.0531	1.39886	275193	399812	337373	337459	62309.5	18.4643	1.26633	1.1362e+06	1.24136e+06	1.31758e+06	1.23171e+06	91073.2	7.39401	0.86888	500895	545263	563050	536403	32010.7
P16331	Pah	No	5650801	6524603	7.00189e+06	6.39243e+06	685172	10.7185	1.03013	0	772693	0	257564	446115	173.205	2.23856	0	0	0	0	0	#DIV/0!	#DIV/0!	7637147	7977373	7645471	7.75333e+06	194071	2.50307	0.398473	60246.4	112412	22408.2	65022.2	45191.5	69.5016	1.84199	0	0	0	0	0	#DIV/0!	#DIV/0!	4762155	4877752	4826563	4.82216e+06	57924.3
P16332	Mmut	No	803291	741832	698545	747890	52635	7.0378	0.847437	273947	249634	239778	254453	17587.2	6.91178	0.83959	92921.1	92887.1	85859.1	90555.8	4067.49	4.49169	0.65241	887830	896698	1.02896e+06	937828	79043.3	8.42834	0.925742	246317	257071	245621	249669	6419.29	2.57111	0.410121	93183.7	95610.4	92537	93777	1620.37	1.72789	0.237517	1182925	1.16487e+06	1.11665e+06	1.15481e+06	34263.4
P16382	Il4r	No	0	0	0	0	0	#DIV/0!	#DIV/0!	160628	141032	138701	146787	12042.8	8.20428	0.91404	0	0	0	0	0	#DIV/0!	#DIV/0!	0	0	0	0	0	#DIV/0!	#DIV/0!	83297	81645.5	84414.2	83118.9	1392.92	1.67582	0.224228	0	0	0	0	0	#DIV/0!	#DIV/0!	0	0	0	0	0
P16406	Enpep	Yes	130586	133395	150173	138051	10591.6	7.67226	0.884923	120852	117992	130287	123043	6433.68	5.22879	0.718401	0	0	0	0	0	#DIV/0!	#DIV/0!	98590.3	85815.4	90567.4	91657.7	6456.83	7.04451	0.847851	105187	100366	113449	106334	6616.41	6.22231	0.793952	0	122334	272250	131528	136358	103.672	2.01566	333288	317497	337174	329320	10421.4
P16460	Ass1	No	185017936	169535520	159824496	1.71459e+08	1.27064e+07	7.41075	0.869862	0	0	0	0	0	#DIV/0!	#DIV/0!	242503	269834	288490	266942	23129.5	8.66462	0.93775	153444160	149500976	151312480	1.51419e+08	1.97376e+06	1.30351	0.115113	1.98663e+06	1.89575e+06	434456	1.43894e+06	871099	60.5373	1.78202	224389	268398	231451	241413	23635.1	9.79032	0.990797	142948720	149723424	144086432	145586192	3.62782e+06
P16546	Sptan1	No	901522	849590	789686	846933	55965.3	6.608	0.82007	940944	929517	827032	899164	62729	6.97637	0.843629	1.01924e+06	1.07856e+06	1.17291e+06	1.09024e+06	77499.9	7.10854	0.85178	897349	852869	904656	884958	28029.1	3.16728	0.500687	799252	813964	828388	813868	14568.2	1.79	0.252853	1.02182e+06	1.1494e+06	1.08271e+06	1.08465e+06	63811.4	5.88315	0.76961	549831	585244	569774	568283	17753.3
P16675	Ctsa	Yes	164737	159072	222068	181959	34850.6	19.1529	1.28224	3626298	3.47306e+06	3.76424e+06	3.6212e+06	145653	4.02223	0.604467	142712	187651	176123	168828	23340.2	13.8248	1.14066	146927	156048	229289	177421	45149.9	25.4478	1.40565	3933293	3.77787e+06	4.12347e+06	3.94488e+06	173091	4.38774	0.642241	145465	171602	154987	157351	13228.2	8.40681	0.924631	160460	172356	147060	159959	12655.3
P16858	Gapdh	No	10987032	11531274	11084496	11200934	290204	2.59089	0.413449	1.75643e+06	1.60515e+06	1612112	1.6579e+06	85404.7	5.15138	0.711924	4404375	4.68015e+06	4691430	4.59199e+06	162574	3.54039	0.549051	9293229	9906503	9896885	9.69887e+06	351330	3.62238	0.558994	1.82057e+06	1.76549e+06	1.70737e+06	1.76448e+06	56608.1	3.20821	0.506263	4.70193e+06	4.64324e+06	5090955	4.81204e+06	243323	5.05654	0.703853	8678110	9509720	8723908	8.97058e+06	467471
P16882	Ghr	No	0	0	0	0	0	#DIV/0!	#DIV/0!	0	0	0	0	0	#DIV/0!	#DIV/0!	0	0	0	0	0	#DIV/0!	#DIV/0!	0	0	0	0	0	#DIV/0!	#DIV/0!	63956	0	0	21318.7	36925	173.205	2.23856	0	0	0	0	0	#DIV/0!	#DIV/0!	0	36555.6	40368.1	25641.2	22287.6
P16951	Atf2	No	0	0	0	0	0	#DIV/0!	#DIV/0!	0	0	0	0	0	#DIV/0!	#DIV/0!	25990	17772.7	26715.6	23492.7	4967.01	21.1427	1.32516	0	0	0	0	0	#DIV/0!	#DIV/0!	8451.29	0	10536.8	6329.35	5579.68	88.1556	1.94525	30870.9	18748.7	26286.6	25302.1	6120.78	24.1908	1.38365	0	0	0	0	0
P17047	Lamp2	Yes	1.77515e+06	1.73329e+06	1.70075e+06	1.7364e+06	37294	2.14778	0.331989	37184188	35040132	35783416	3.60026e+07	1.0887e+06	3.02395	0.480575	2940531	2939153	3.05757e+06	2.97908e+06	67972.9	2.28167	0.358253	1200614	1.20052e+06	1.25478e+06	1.21864e+06	31300	2.56845	0.409671	28687404	36747452	31554712	32329856	4.08555e+06	12.6371	1.10165	2126025	2.22315e+06	2.18779e+06	2.17899e+06	49157.7	2.25599	0.353336	1.34791e+06	1.24261e+06	1.19561e+06	1.26204e+06	77987.3
P17095	Hmga1	No	0	32113.4	163549	65220.9	86655.4	132.865	2.12341	292318	282468	147295	240694	81035.6	33.6675	1.52721	590036	592976	617821	600277	15264.2	2.54286	0.405323	154427	81235	92344.3	109335	39443.4	36.0756	1.55721	82635.1	76514	100584	86577.6	12509.8	14.4492	1.15984	679076	697895	678349	685106	11080.8	1.61738	0.208811	141580	171243	151165	154663	15137.3
P17125	Tgfb3	No	0	0	0	0	0	#DIV/0!	#DIV/0!	52090.5	34134.9	49088.2	45104.5	9617.85	21.3235	1.32886	0	0	0	0	0	#DIV/0!	#DIV/0!	0	0	0	0	0	#DIV/0!	#DIV/0!	51150.6	88185.2	87591.7	75642.5	21212.6	28.0433	1.44783	0	0	0	0	0	#DIV/0!	#DIV/0!	0	0	0	0	0
P17141;Q80W31	Zfp37;Znf569	No	0	0	0	0	0	#DIV/0!	#DIV/0!	0	0	0	0	0	#DIV/0!	#DIV/0!	86998.9	113242	106561	102267	13638.3	13.3359	1.12502	11284.3	10983.9	0	7422.73	6430.02	86.6262	1.93765	18990.2	19564.3	7461.92	15338.8	6827.6	44.512	1.64848	9982.75	94297.2	90429.6	64903.2	47601.8	73.3428	1.86536	0	0	0	0	0
P17156	Hspa2	No	22300800	21177152	20791210	21423054	784262	3.66083	0.56358	24777504	24666944	24905818	24783422	119547	0.482366	-0.316623	28877312	27691632	27402922	27990622	781347	2.79146	0.445831	21077396	21126942	22158238	21454192	610225	2.84431	0.453978	15223869	23318436	15063818	1.78687e+07	4.72028e+06	26.4165	1.42187	24466338	23953028	24325482	2.42483e+07	265220	1.09377	0.0389251	20129252	20624136	19986724	20246704	334544
P17182	Eno1	No	27719300	29581014	28574330	2.86249e+07	931886	3.25551	0.512619	2.42271e+06	2.30659e+06	2220032	2.31645e+06	101699	4.39032	0.642497	7.8098e+06	8952280	8726425	8.49617e+06	605045	7.12138	0.852564	24901012	23383664	25162184	2.44823e+07	960355	3.92265	0.59358	2.36706e+06	2298820	2145012	2.2703e+06	113739	5.00987	0.699826	8127303	9276463	8717438	8707068	574650	6.59981	0.819532	13206140	12282166	12927820	1.28054e+07	474001
P17183	Eno2	No	0	0	0	0	0	#DIV/0!	#DIV/0!	0	0	0	0	0	#DIV/0!	#DIV/0!	0	0	0	0	0	#DIV/0!	#DIV/0!	0	0	0	0	0	#DIV/0!	#DIV/0!	0	0	0	0	0	#DIV/0!	#DIV/0!	0	0	0	0	0	#DIV/0!	#DIV/0!	0	0	0	0	0
P17225	Ptbp1	No	593528	644218	694674	644140	50572.7	7.8512	0.894936	1.29776e+06	1.14038e+06	1282925	1.24036e+06	86897	7.00581	0.845458	2.01482e+06	2.00442e+06	2060753	2.02666e+06	29978.4	1.4792	0.170027	625207	643846	696548	655200	37001.1	5.6473	0.751841	1.63573e+06	1.49105e+06	1.54905e+06	1.55861e+06	72809.2	4.67142	0.669449	1.9582e+06	1.84405e+06	1.99902e+06	1.93376e+06	80325.4	4.15384	0.61845	620954	540465	616591	592670	45263.4
P17426	Ap2a1	Yes	588776	615501	644283	616187	27760.3	4.50517	0.653711	924997	911730	1.07644e+06	971055	91506.4	9.42339	0.974207	589610	574102	586508	583407	8206.31	1.40662	0.148176	549689	520750	584536	551658	31938.5	5.78955	0.762645	1.14363e+06	1126411	1152602	1.14088e+06	13309.7	1.16662	0.0669298	660994	584560	556952	600836	53896.6	8.97027	0.952806	621591	653301	603952	626281	25006.4
P17427	Ap2a2	Yes	858478	864748	760674	827967	58361.9	7.04882	0.848116	874356	816904	869433	853565	31844.1	3.73071	0.571792	828249	747228	773425	782967	41344.8	5.28053	0.722677	893340	917328	987351	932673	48847.6	5.23738	0.719114	864105	879644	839003	860918	20507.1	2.382	0.376942	671734	693506	691042	685427	11922.8	1.73947	0.240417	1.18804e+06	1.12964e+06	1.12153e+06	1.1464e+06	36285.9
P17439	Gba	Yes	126621	144751	137747	136373	9142.47	6.70402	0.826335	7607976	7164712	7.20303e+06	7.32524e+06	245606	3.35287	0.525417	347842	319193	311070	326035	19316.8	5.92477	0.772671	487005	507080	429172	474419	40450.4	8.52629	0.93076	6989916	6701863	7435895	7042558	369837	5.25145	0.720279	355103	382360	353025	363496	16369.3	4.50329	0.65353	313031	263200	274971	283734	26045.5
P17563	Selenbp1	No	1.65754e+06	1.58898e+06	1.5769e+06	1.60781e+06	43487.5	2.70477	0.43213	0	0	0	0	0	#DIV/0!	#DIV/0!	0	0	0	0	0	#DIV/0!	#DIV/0!	5226353	5.01799e+06	5575720	5.27335e+06	281820	5.34423	0.727885	0	0	0	0	0	#DIV/0!	#DIV/0!	0	0	0	0	0	#DIV/0!	#DIV/0!	6079695	4.92103e+06	4905398	5.30204e+06	673512
P17665	Cox7c	No	1.59411e+06	1.41533e+06	1.50373e+06	1.50439e+06	89395.9	5.94234	0.773957	1191598	889219	699266	926694	248296	26.7938	1.42803	147732	181158	175456	168115	17881.1	10.6362	1.02679	1360307	1325844	1.07088e+06	1.25234e+06	158096	12.624	1.1012	1336052	1.2857e+06	1.21866e+06	1.28013e+06	58895.2	4.6007	0.662824	259710	218620	255679	244670	22649.3	9.2571	0.966475	1.06096e+06	1.1014e+06	1.11163e+06	1.09133e+06	26796
P17690	SWISS-PROT:P17690	No	0	0	0	0	0	#DIV/0!	#DIV/0!	991011	890523	943492	941675	50268.7	5.33822	0.727396	488786	616310	574569	559888	65016.9	11.6125	1.06492	49198	0	0	16399.3	28404.5	173.205	2.23856	899317	821720	860617	860552	38798.3	4.50854	0.654036	341068	274165	277928	297720	37586.9	12.6249	1.10123	0	0	0	0	0
P17697	SWISS-PROT:P17697	No	0	0	0	0	0	#DIV/0!	#DIV/0!	9739.45	0	7518.2	5752.55	5104.15	88.7285	1.94806	98481.1	94918.1	100034	97811	2622.81	2.6815	0.428379	0	0	0	0	0	#DIV/0!	#DIV/0!	26967.6	25036.6	25818.1	25940.8	971.31	3.74434	0.573375	103839	115246	113978	111021	6251.76	5.63114	0.750597	0	0	0	0	0
P17710	Hk1	No	0	10109.8	0	3369.92	5836.88	173.205	2.23856	223983	221421	212501	219302	6027.49	2.74849	0.439094	75683.8	69225	34010	59639.6	22429.6	37.6085	1.57529	61856.3	45263.7	35608.2	47576.1	13276	27.9047	1.44568	314870	327647	338295	326937	11728.3	3.58731	0.554769	149230	100966	129503	126566	24265.4	19.172	1.28267	31946	31516.5	57018.9	40160.5	14601.4
P17717	Ugt2b17	No	12568981	12030225	11396194	1.19985e+07	587038	4.89261	0.689541	0	0	0	0	0	#DIV/0!	#DIV/0!	0	0	0	0	0	#DIV/0!	#DIV/0!	12588610	12131243	11432297	1.20507e+07	582347	4.83247	0.684169	0	33759.8	0	11253.3	19491.2	173.205	2.23856	13335.8	16436.2	0	9923.99	8733.11	88.0001	1.94448	10753200	11322579	11783652	11286477	516174
P17742	Ppia	No	15474942	16210039	15799616	15828199	368381	2.32737	0.366866	5.86674e+06	5907893	6047452	5.9407e+06	94714.6	1.59433	0.202579	14924579	14225546	13197865	1.4116e+07	868554	6.15298	0.789085	20242750	22473742	22211928	2.16428e+07	1.21953e+06	5.63481	0.750879	7.31853e+06	6.83174e+06	6547170	6.89915e+06	390074	5.65394	0.752351	16314592	16862354	15667629	16281525	598049	3.67317	0.565041	25554024	25939692	25376744	2.56235e+07	287831
P17751	Tpi1	No	18712562	17262342	17300788	17758564	826410	4.65359	0.667788	1.07631e+06	1.05546e+06	1.03613e+06	1.05597e+06	20096.4	1.90313	0.279468	4917657	5.51938e+06	5.29551e+06	5.24418e+06	304128	5.79935	0.763379	14067916	13266029	13234410	13522785	472362	3.49308	0.543209	982784	1.07552e+06	1.02828e+06	1.02886e+06	46372.9	4.5072	0.653907	4.20458e+06	4898678	4.68804e+06	4597099	355871	7.74121	0.888809	10874192	11286729	10720794	1.09606e+07	292689
P17809	Slc2a1	No	0	0	0	0	0	#DIV/0!	#DIV/0!	714377	653229	693118	686908	31043.2	4.51926	0.655067	187404	195543	215031	199326	14197	7.12248	0.852631	90509.8	0	0	30169.9	52255.8	173.205	2.23856	883094	827273	851549	853972	27989.2	3.27753	0.515547	276680	253629	291954	274088	19293.3	7.03909	0.847517	34747.7	75682.7	60214.8	56881.7	20670
P17918	Pcna	No	26374.4	27244.8	38518	30712.4	6773.82	22.0557	1.34352	526627	500834	394770	474077	69882.1	14.7407	1.16852	1.08117e+06	1.29582e+06	1.03149e+06	1.13616e+06	140485	12.3649	1.09219	92800.7	36725.9	38395.6	55974.1	31903.7	56.9973	1.75585	550418	544245	528494	541052	11304.9	2.08943	0.320027	1.01222e+06	878892	998598	963235	73360	7.616	0.881727	52309.2	48964.6	48242.7	49838.9	2169.66
P18052	Ptpra	No	0	0	0	0	0	#DIV/0!	#DIV/0!	673813	672385	639301	661833	19526	2.9503	0.469866	169392	150239	76382.7	132004	49112.6	37.2053	1.5706	22797.2	42781.6	27976.1	31185	10371.4	33.2578	1.52189	729631	678429	694405	700822	26197	3.73803	0.572643	118497	96974.7	109897	108456	10833.2	9.9886	0.999505	33518.9	18786.2	30719	27674.7	7823.95
P18155	Mthfd2	No	1.07504e+06	0	0	358347	620675	173.205	2.23856	189135	160870	179639	176548	14383.8	8.14724	0.91101	327292	353581	368260	349711	20756.4	5.93529	0.773442	0	0	0	0	0	#DIV/0!	#DIV/0!	214167	184037	189015	195740	16151.6	8.25158	0.916537	204248	214046	221507	213267	8655.89	4.05871	0.608388	89420.4	366609	223462	226497	138619
P18242	Ctsd	Yes	3.24469e+06	2.9802e+06	3467685	3.23086e+06	244039	7.55338	0.878141	36635480	38402928	39472356	3.81703e+07	1.43268e+06	3.75339	0.574424	1.36708e+06	1.47122e+06	1432447	1.42358e+06	52629.3	3.69696	0.567845	3387774	3.6279e+06	3.39952e+06	3.47173e+06	135376	3.89937	0.590994	44319044	41928956	42601104	4.29497e+07	1.23259e+06	2.86984	0.457857	1326371	1.28975e+06	1.18704e+06	1267719	72230.5	5.69768	0.755698	3571160	3.75149e+06	3.43581e+06	3.58615e+06	158374
P18293	Npr1	No	0	0	0	0	0	#DIV/0!	#DIV/0!	98150.1	88312.2	92462.3	92974.9	4938.93	5.31211	0.725267	0	0	0	0	0	#DIV/0!	#DIV/0!	4139.11	5391.24	5192.72	4907.69	672.974	13.7126	1.13712	113195	111966	110176	111779	1518.47	1.35845	0.133044	29044.4	24033.7	25821	26299.7	2539.45	9.65581	0.984789	13661.2	16224.1	21716.9	17200.8	4115.69
P18406	Ccn1	No	0	0	0	0	0	#DIV/0!	#DIV/0!	485774	627759	556769	556767	70992.6	12.7509	1.10554	118450	104565	144299	122438	20165.3	16.4698	1.21669	380314	361559	341912	361262	19202.7	5.31546	0.725541	719872	702502	657040	693138	32445.6	4.68097	0.670336	66332.2	72688.5	105084	81368.3	20783	25.5418	1.40725	0	0	0	0	0
P18572	Bsg	No	3.52868e+06	3.29358e+06	3195832	3.33936e+06	171080	5.12313	0.709535	3.80453e+06	4.94739e+06	4214398	4.32211e+06	578990	13.396	1.12698	4.09238e+06	4431209	4491993	4.33853e+06	215323	4.96304	0.695748	2.53725e+06	2.43378e+06	2.6246e+06	2.53188e+06	95524.1	3.77285	0.57667	5.77967e+06	6.00785e+06	6123921	5970479	175143	2.93348	0.467383	3480407	3.65048e+06	3877422	3.66944e+06	199185	5.42822	0.734658	1.65194e+06	1.70896e+06	1.72779e+06	1.69623e+06	39493.3
P18581	Slc7a2	No	88529.3	198465	1543.43	96179.2	98683.3	102.604	2.01116	362227	425173	352755	380052	39362.5	10.3571	1.01524	0	0	137047	45682.3	79124	173.205	2.23856	118821	135004	113261	122362	11295.7	9.2314	0.965267	291718	312569	349794	318027	29420	9.25078	0.966179	73332.7	82352.5	116236	90640.4	22620.6	24.9564	1.39718	99585.8	102758	96501.5	99614.9	3128.14
P18608	Hmgn1	No	0	0	0	0	0	#DIV/0!	#DIV/0!	49244.7	113070	81092	81135.7	31912.8	39.3326	1.59475	79254.2	59506.8	71444.1	70068.4	9945.33	14.1937	1.1521	34464.5	35472.5	44904.9	38280.6	5758.9	15.0439	1.17736	65154.3	91214	95803.1	84057.1	16530.4	19.6657	1.29371	81479.2	92158.7	90143	87926.9	5674.18	6.45329	0.809781	11431.5	11022.7	9569.12	10674.5	978.812
P18653	Rps6ka1	No	0	38967.1	53676.1	30881.1	27736.6	89.8175	1.95336	0	0	0	0	0	#DIV/0!	#DIV/0!	334295	466542	439361	413399	69841.4	16.8944	1.22774	189745	222598	131497	181280	46136.5	25.4504	1.40569	146760	192991	144439	161397	27386.3	16.9683	1.22964	260426	272876	257061	263455	8330.95	3.1622	0.499989	179968	180183	179449	179867	377.212
P18654	Rps6ka3	No	0	0	0	0	0	#DIV/0!	#DIV/0!	0	139029	72558.3	70529	69536.5	98.5928	1.99385	222438	242679	232737	232618	10120.8	4.35083	0.638572	166704	0	0	55567.9	96246.4	173.205	2.23856	43736.4	46084.6	65105.4	51642.1	11718.5	22.6917	1.35587	203881	221344	217417	214214	9161.47	4.27679	0.631118	30448.7	35044.6	44219	36570.8	7010.87
P18760	Cfl1	No	4.19047e+06	3.97358e+06	4.06872e+06	4.07759e+06	108718	2.66623	0.425898	3.51738e+06	4.43681e+06	3.94432e+06	3.96617e+06	460104	11.6007	1.06448	7.79977e+06	7966529	8.29674e+06	8.02101e+06	252924	3.15327	0.498762	4.03163e+06	4526152	4.08601e+06	4.2146e+06	271182	6.43435	0.808505	5.22937e+06	5524430	5276454	5.34342e+06	158518	2.96661	0.47226	7.13544e+06	7.63381e+06	7522348	7.43053e+06	261565	3.52014	0.546559	4.62367e+06	5095967	4.79385e+06	4.83783e+06	239199
P18826	Phka1	No	0	0	0	0	0	#DIV/0!	#DIV/0!	0	0	0	0	0	#DIV/0!	#DIV/0!	0	0	0	0	0	#DIV/0!	#DIV/0!	0	0	136367	45455.5	78731.3	173.205	2.23856	0	0	0	0	0	#DIV/0!	#DIV/0!	0	0	0	0	0	#DIV/0!	#DIV/0!	122898	62691.2	108609	98065.8	31457.4
P18828	Sdc1	Yes	1.51558e+06	1.77912e+06	1.84684e+06	1.71385e+06	175011	10.2116	1.00909	955243	991783	944519	963848	24779.5	2.57089	0.410083	1.78241e+06	0	1.83872e+06	1.20704e+06	1.04571e+06	86.634	1.93769	968857	734443	915077	872792	122795	14.0692	1.14827	299002	556775	281556	379111	154109	40.6501	1.60906	0	526310	684715	403675	358453	88.7973	1.9484	313092	356265	328945	332767	21838.7
P18911	Rarg	No	0	0	0	0	0	#DIV/0!	#DIV/0!	0	0	0	0	0	#DIV/0!	#DIV/0!	0	0	0	0	0	#DIV/0!	#DIV/0!	0	0	0	0	0	#DIV/0!	#DIV/0!	0	0	0	0	0	#DIV/0!	#DIV/0!	23326.4	31267.7	9168.2	21254.1	11194.5	52.67	1.72156	0	0	0	0	0
P19001	SWISS-PROT:P19001	No	130862	822349	27267.4	326826	432250	132.257	2.12142	0	0	0	0	0	#DIV/0!	#DIV/0!	37527.8	110589	171716	106611	67182.7	63.0166	1.79946	90471.2	63426.1	83962.3	79286.5	14115.9	17.8036	1.25051	24078.1	12570.9	100495	45714.5	47788.6	104.537	2.01927	71406.6	96558.8	81487.6	83151	12658.4	15.2233	1.18251	83154.3	88934.4	80805.6	84298.1	4183.38
P19096	Fasn	No	5053224	5094826	4852147	5.00007e+06	129779	2.59555	0.414229	105186	116659	110993	110946	5736.21	5.17027	0.713514	409606	462876	384346	418943	40088.5	9.56897	0.980865	6571252	6560817	6.57609e+06	6.56939e+06	7804.91	0.118807	-0.925157	94792.4	95160	93722.5	94558.3	746.798	0.789775	-0.102497	636733	629970	596939	621214	21292.7	3.42759	0.534989	5944556	6.25482e+06	6592196	6.26386e+06	323915
P19157	Gstp1	No	15790305	14707867	11729825	14075999	2.10269e+06	14.9381	1.1743	440087	377389	335169	384215	52791	13.74	1.13799	649338	498661	513076	553692	83145.6	15.0166	1.17657	18337550	20400800	19572608	19436986	1.03829e+06	5.34182	0.72769	251142	230989	233940	238690	10884.1	4.55992	0.658958	479026	399682	386119	421609	50185	11.9032	1.07566	24286700	22755132	22607612	2.32165e+07	929767
P19182	Ifrd1	No	0	0	0	0	0	#DIV/0!	#DIV/0!	0	0	0	0	0	#DIV/0!	#DIV/0!	116509	119607	111588	115901	4043.97	3.48916	0.542721	0	0	0	0	0	#DIV/0!	#DIV/0!	10652.8	13920.1	0	8190.98	7279.28	88.8695	1.94875	90525.8	95440.4	97239.6	94401.9	3475.25	3.68134	0.566006	0	0	0	0	0
P19221	F2	No	237430	253977	246540	245983	8287.35	3.36908	0.527511	0	0	0	0	0	#DIV/0!	#DIV/0!	84784.9	112382	94930	97365.5	13958.6	14.3363	1.15644	219789	227218	208387	218465	9485.14	4.34173	0.637663	0	87507.1	80844.9	56117.4	48713.1	86.8057	1.93855	0	79889.1	114147	64678.9	58574.1	90.5614	1.95694	202030	214169	200556	205585	7470.59
P19253	Rpl13a	No	5228465	5.02529e+06	5.56317e+06	5.27231e+06	271608	5.1516	0.711942	3.21999e+06	4062159	3.30671e+06	3.52962e+06	463227	13.124	1.11807	6442249	6916860	6.93694e+06	6.76535e+06	279993	4.13863	0.616856	5.84106e+06	5.98638e+06	5.73321e+06	5.85355e+06	127047	2.17042	0.336545	4.0066e+06	4.95429e+06	4.17652e+06	4.37914e+06	505295	11.5387	1.06216	6.85534e+06	7.48915e+06	7119116	7154538	318387	4.45014	0.648373	4.65714e+06	4600141	4688823	4.6487e+06	44939.4
P19258	Mpv17	No	254753	181061	264018	233277	45457.4	19.4864	1.28973	266557	237496	264425	256159	16198.2	6.32349	0.800957	172224	144375	167117	161239	14826.2	9.19519	0.963561	324360	327772	342937	331690	9888.52	2.98126	0.474399	269022	227431	414038	303497	97964.2	32.2785	1.50891	146332	173249	187432	169004	20876.2	12.3525	1.09175	292163	334067	298503	308244	22586.6
P19324	Serpinh1	No	79786.7	129486	0	69757.5	65323	93.6429	1.97147	20395438	21351250	20851278	2.0866e+07	478076	2.29117	0.360058	4734009	3.82627e+06	4.04757e+06	4.20262e+06	473316	11.2624	1.05163	74301.3	77325	53100.1	68242.1	13200.3	19.3433	1.28653	21844964	21826016	24791528	22820836	1.7067e+06	7.47867	0.873825	5201705	5076453	4.96055e+06	5.07957e+06	120607	2.37436	0.375547	84331.8	65619.1	63526.6	71159.1	11455.7
P19426	Nelfe	No	0	0	0	0	0	#DIV/0!	#DIV/0!	0	0	0	0	0	#DIV/0!	#DIV/0!	90762.5	101254	112668	101562	10956.2	10.7877	1.03293	0	43021.3	46715.7	29912.3	25970.6	86.8224	1.93863	13327.4	9835.41	29136.6	17433.1	10284.8	58.9957	1.77082	104742	107941	101507	104730	3217.26	3.07196	0.487415	30768.7	35164.7	52530.9	39488.1	11507.3
P19536	Cox5b	No	3.85897e+06	3.76849e+06	3.78263e+06	3.80336e+06	48675.5	1.2798	0.107143	818940	489264	802788	703664	185852	26.412	1.4218	887981	983318	1.31602e+06	1.06244e+06	224723	21.1516	1.32534	1371967	1.26024e+06	1.2556e+06	1.29594e+06	65885.3	5.08399	0.706205	345457	238299	741990	441915	265338	60.0428	1.77846	297478	404684	323467	341876	55923.5	16.3578	1.21373	3.4401e+06	3.50859e+06	3578883	3.50919e+06	69391.8
P19639	Gstm3	No	13257506	12747553	12121727	1.27089e+07	568874	4.47617	0.650907	83170.4	181139	116618	126976	49799.1	39.2193	1.5935	878685	1.03958e+06	1.04774e+06	988667	95334.4	9.64272	0.9842	17162180	13394802	14188212	1.49151e+07	1.98608e+06	13.3159	1.12437	286991	298477	298530	294666	6646.73	2.25568	0.353278	533591	577436	577780	562936	25413.7	4.51449	0.654609	13604756	13084977	12883814	1.31912e+07	372020
P19783	Cox4i1	No	11163191	10618345	10115428	1.06323e+07	524021	4.92857	0.692721	7.36895e+06	8.23411e+06	7250608	7.61789e+06	536931	7.0483	0.848084	2.8603e+06	2.93938e+06	3.01266e+06	2.93745e+06	76196.6	2.59397	0.413965	9348152	9791012	7894336	9.01117e+06	992227	11.0111	1.04183	7.179e+06	7611176	7395288	7.39516e+06	216087	2.922	0.465681	2276301	2732487	2531774	2.51352e+06	228640	9.09641	0.95887	15550301	16225574	16595711	16123862	530075
P19785	Esr1	No	0	0	0	0	0	#DIV/0!	#DIV/0!	0	0	0	0	0	#DIV/0!	#DIV/0!	0	0	0	0	0	#DIV/0!	#DIV/0!	0	0	0	0	0	#DIV/0!	#DIV/0!	0	0	0	0	0	#DIV/0!	#DIV/0!	0	0	0	0	0	#DIV/0!	#DIV/0!	0	0	0	0	0
P19788	Mgp	No	0	0	0	0	0	#DIV/0!	#DIV/0!	346899	342920	320336	336718	14326.8	4.25484	0.628883	202502	245807	200327	216212	25653	11.8647	1.07426	0	0	0	0	0	#DIV/0!	#DIV/0!	382169	392816	359697	378228	16907.9	4.47029	0.650336	153201	157710	153827	154912	2442.78	1.57688	0.197797	0	31363.5	0	10454.5	18107.7
P19973	Lsp1	No	0	0	0	0	0	#DIV/0!	#DIV/0!	0	0	0	0	0	#DIV/0!	#DIV/0!	0	0	0	0	0	#DIV/0!	#DIV/0!	0	0	0	0	0	#DIV/0!	#DIV/0!	0	49316.1	48698.7	32671.6	28296.1	86.6077	1.93756	0	0	0	0	0	#DIV/0!	#DIV/0!	13871.4	15169.4	0	9680.3	8408.47
P20029	Hspa5	No	7.93278e+06	7.44959e+06	7.8778e+06	7.75339e+06	264532	3.41182	0.532987	21928842	23419050	23721172	2.3023e+07	959552	4.1678	0.619906	9786515	12041796	9904274	1.05775e+07	1.26946e+06	12.0015	1.07923	12977377	11752318	12230979	1.23202e+07	617386	5.01116	0.699938	25742858	25735748	25814104	2.57642e+07	43332.5	0.168188	-0.774204	12716545	14134968	14122723	1.36581e+07	815415	5.9702	0.775989	11482526	11696627	11599846	1.1593e+07	107215
P20060	Hexb	Yes	149380	134184	138658	140740	7808.94	5.54848	0.744174	7461988	8732383	8052165	8.08218e+06	635729	7.86581	0.895744	706734	721670	694240	707548	13733.3	1.94097	0.28802	219400	216038	228156	221198	6255.63	2.82807	0.45149	8739625	8970572	8690290	8.80016e+06	149626	1.70027	0.230518	649774	703435	700044	684418	30050.1	4.3906	0.642524	220581	230199	233618	228132	6759.7
P20108	Prdx3	No	3.23146e+06	3.31402e+06	3748189	3.43122e+06	277587	8.09003	0.90795	3.08957e+06	2941691	2241855	2.75771e+06	452817	16.4201	1.21537	1.11925e+06	1269396	1275070	1.22124e+06	88370	7.2361	0.859504	3927120	3.83405e+06	3.83561e+06	3.86559e+06	53288.2	1.37852	0.139415	3.23458e+06	3.12277e+06	3.11301e+06	3.15678e+06	67548.8	2.1398	0.330373	1.04652e+06	1.11768e+06	1.10158e+06	1.08859e+06	37317.6	3.42806	0.535048	3905308	4212354	4099300	4.07232e+06	155291
P20152	Vim	No	1.4124e+06	1.5791e+06	1.47774e+06	1.48975e+06	83995.7	5.63825	0.751144	9586986	9775287	10418493	9926922	436000	4.39209	0.642672	27847630	31243980	30056650	2.97161e+07	1.7236e+06	5.80021	0.763444	1.80514e+06	1.67507e+06	1.75919e+06	1.74646e+06	65963.8	3.77699	0.577146	10795898	9955295	10143043	1.02981e+07	441226	4.28455	0.631905	28905690	31497886	32114264	30839280	1.70266e+06	5.52108	0.742024	1350282	1371894	1.42309e+06	1.38175e+06	37390
P20352	F3	No	339530	0	0	113177	196028	173.205	2.23856	220477	229788	231298	227188	5860.4	2.57954	0.411543	0	0	0	0	0	#DIV/0!	#DIV/0!	0	0	0	0	0	#DIV/0!	#DIV/0!	217470	235397	234792	229219	10180.2	4.44125	0.647505	26556.4	16344.4	16688.8	19863.2	5799.03	29.1948	1.46531	0	0	0	0	0
P20357	Map2	No	0	0	0	0	0	#DIV/0!	#DIV/0!	0	0	0	0	0	#DIV/0!	#DIV/0!	0	0	0	0	0	#DIV/0!	#DIV/0!	0	0	0	0	0	#DIV/0!	#DIV/0!	0	0	0	0	0	#DIV/0!	#DIV/0!	67278.5	80863.8	132448	93530	34381.3	36.7597	1.56537	1.06272e+06	0	0	354239	613560
P20444	Prkca	No	0	0	0	0	0	#DIV/0!	#DIV/0!	246667	253685	233888	244747	10037.4	4.10112	0.612903	154906	172238	180184	169109	12926.2	7.6437	0.883304	328293	226271	93207.3	215924	117884	54.5951	1.73715	322970	303443	282742	303052	20117.2	6.6382	0.82205	165806	194720	195496	185341	16922	9.13021	0.960481	36168.6	98805.5	48284	61086	33222.9
P20664	Prim1	No	0	0	0	0	0	#DIV/0!	#DIV/0!	0	0	0	0	0	#DIV/0!	#DIV/0!	44303.3	66779.3	67405.9	59496.1	13161.1	22.121	1.3448	0	0	0	0	0	#DIV/0!	#DIV/0!	32491.8	39037.7	37466	36331.8	3417.14	9.40536	0.973376	99804.1	87539.1	85478.6	90940.6	7744.82	8.51635	0.930253	0	0	0	0	0
P20852	Cyp2a5	No	576685	601180	562588	580151	19527.9	3.36601	0.527115	0	0	0	0	0	#DIV/0!	#DIV/0!	749172	0	980964	576712	512718	88.9036	1.94892	688725	724926	731719	715123	23112.4	3.23194	0.509464	0	0	0	0	0	#DIV/0!	#DIV/0!	87959.8	9343.29	12786.5	36696.5	44428.7	121.071	2.08304	599848	630848	587648	606114	22271.7
P20918	Plg	No	2.08906e+06	2.15039e+06	1982100	2.07385e+06	85168	4.10676	0.613499	0	0	668906	222969	386193	173.205	2.23856	0	0	59050.7	19683.6	34093	173.205	2.23856	433638	447576	464926	448713	15675.1	3.49334	0.543241	0	0	0	0	0	#DIV/0!	#DIV/0!	0	3792.82	0	1264.27	2189.79	173.205	2.23856	390220	391718	404866	395602	8058.4
P21107	Tpm3	No	665354	584488	692493	647445	56185.7	8.67806	0.938423	426560	407056	392139	408585	17261.2	4.22463	0.625788	1.5055e+06	1.64993e+06	1.60875e+06	1.58806e+06	74406.8	4.68539	0.670746	449751	355090	468686	424509	60859.5	14.3365	1.15644	260713	276063	249334	262036	13413.6	5.11899	0.709184	990556	1.046e+06	1.04398e+06	1.02685e+06	31445.8	3.06236	0.486057	340236	355250	347536	347674	7508.01
P21126	Ubl4a	No	2.34313e+06	1.42959e+06	36479.5	1.26973e+06	1.1616e+06	91.4841	1.96135	132634	39622.4	49980	74078.8	50974.1	68.8106	1.83766	255576	290950	242246	262924	25169.8	9.57304	0.98105	162266	235320	197332	198306	36537	18.4246	1.2654	84541.3	76077.2	77195	79271.1	4598.16	5.80054	0.763469	271919	273343	285554	276938	7495.15	2.70643	0.432397	114194	104075	111584	109951	5253.38
P21271	Myo5b	No	472942	10101.5	0	161014	270184	167.801	2.2248	183872	188231	205417	192507	11391.2	5.9173	0.772123	19473.1	18201.5	22535.2	20069.9	2227.63	11.0993	1.0453	142433	17715.3	19308.9	59819	71550	119.611	2.07777	183038	182837	183741	183205	474.648	0.259079	-0.586567	32755.4	34001.2	27763.1	31506.6	3301.25	10.478	1.02028	130371	179619	125083	145024	30076.4
P21278	Gna11	Yes	126575	150933	99216.8	125575	25872.6	20.6033	1.31394	620664	626842	641301	629602	10591.6	1.68227	0.225897	83448.4	96074.4	89676.1	89732.9	6313.16	7.0355	0.847295	160760	165279	159173	161737	3168.09	1.95879	0.291988	710814	620207	649083	660035	46285.4	7.01258	0.845878	143723	146776	174698	155065	17070.4	11.0086	1.04173	154691	146230	155194	152039	5036.57
P21279	Gnaq	Yes	257089	268395	229459	251648	20030.1	7.95957	0.90089	1.31333e+06	1.14774e+06	1.03204e+06	1.16437e+06	141379	12.1421	1.0843	466882	490444	491404	482910	13888.9	2.87609	0.458802	369416	381647	414033	388366	23054.8	5.93635	0.77352	1.34944e+06	1.26672e+06	1.33212e+06	1.31609e+06	43623.8	3.31465	0.520437	534911	521436	560748	539032	19977.3	3.70614	0.568922	307053	329723	317505	318094	11346.7
P21440	Abcb4	No	178927	91692.6	121640	130753	44325.6	33.9002	1.5302	51426.8	56042.5	65411.8	57627	7125.85	12.3655	1.09221	0	0	30891.5	10297.2	17835.2	173.205	2.23856	146590	204065	144810	165155	33709.2	20.4106	1.30986	43399.9	37455.1	77561.8	52805.6	21644.6	40.9892	1.61267	16537.9	43299.2	47901.9	35913	16936.4	47.1595	1.67357	64963.6	67759.7	66522.4	66415.2	1401.13
P21460	Cst3	Yes	0	0	182129	60709.6	105152	173.205	2.23856	730740	1.01404e+06	654757	799844	189346	23.6729	1.37425	287845	373959	310034	323946	44710.8	13.8019	1.13994	55564.7	60663.8	59693.2	58640.6	2707.62	4.61731	0.664389	831329	875170	857508	854669	22057.9	2.58087	0.411765	179342	208706	198226	195425	14881.2	7.61477	0.881657	103826	90699.9	93935.4	96153.8	6838.45
P21550	Eno3	No	2.83074e+06	3.33361e+06	2846196	3.00351e+06	285976	9.52137	0.9787	1.21435e+06	1.15123e+06	1098506	1154696	57999.2	5.02289	0.700954	1.336e+06	1.25106e+06	1.09771e+06	1.22826e+06	120774	9.83295	0.992684	4079781	4319942	3.83148e+06	4.07707e+06	244241	5.9906	0.777471	985736	1233779	1.24682e+06	1.15545e+06	147118	12.7326	1.10492	1.33329e+06	1179420	1.40263e+06	1.30511e+06	114242	8.75344	0.942179	4.16226e+06	2.04276e+06	1.35157e+06	2.51886e+06	1.46458e+06
P21614	Gc	No	807347	582230	534150	641242	145845	22.7442	1.35687	0	0	0	0	0	#DIV/0!	#DIV/0!	0	48731.9	0	16244	28135.4	173.205	2.23856	879047	946078	871201	898776	41152.5	4.57873	0.660745	9547.09	0	7951.79	5832.96	5114.08	87.6756	1.94288	28224.6	21878.3	24916.3	25006.4	3174.1	12.6932	1.10357	950781	1.17213e+06	904036	1.00898e+06	143208
P21619	Lmnb2	No	203132	205732	229180	212682	14347.5	6.74599	0.829046	90018.3	99345.5	85782.5	91715.4	6938.93	7.56572	0.87885	126895	131383	138133	132137	5656.77	4.28099	0.631545	212682	199870	212396	208316	7315.35	3.51166	0.545513	81068.8	79954.9	84864.1	81962.6	2573.81	3.14022	0.496961	120775	122937	129064	124259	4299.92	3.46046	0.539134	225575	211545	215842	217654	7188.36
P21803;Q61851	Fgfr2;Fgfr3	No	0	0	0	0	0	#DIV/0!	#DIV/0!	32486.8	30020.2	36027.9	32844.9	3019.84	9.19423	0.963515	23521.6	18957.3	24642.3	22373.7	3011.3	13.4591	1.12902	0	0	0	0	0	#DIV/0!	#DIV/0!	48409.5	41333.8	51583.5	47108.9	5247.16	11.1383	1.04682	22602.1	32312.5	24201.9	26372.2	5206.26	19.7415	1.29538	6907.23	9381.93	8007.88	8099.01	1239.86
P21956	Mfge8	No	0	0	0	0	0	#DIV/0!	#DIV/0!	3.11155e+06	3.10574e+06	3.15708e+06	3.12479e+06	28116.4	0.899785	-0.0458612	341534	428931	346918	372461	48978.2	13.1499	1.11892	3199.13	0	0	1066.38	1847.02	173.205	2.23856	3295527	3268617	3301852	3.28867e+06	17648	0.536632	-0.270323	196206	231994	214641	214280	17896.6	8.35196	0.921788	0	0	74420	24806.7	42966.4
P21958	Tap1	No	17847.7	57396.2	57468.8	44237.6	22854.3	51.6628	1.71318	651893	671914	620117	647975	26119.9	4.03101	0.605414	132970	132879	131528	132459	807.708	0.60978	-0.214827	102490	107013	95161	101554	5980.91	5.88937	0.770069	604570	673504	673451	650508	39783.8	6.11581	0.786454	165052	186484	190723	180753	13761.5	7.61344	0.881581	117277	136688	75535.5	109833	31248.2
P21981	Tgm2	No	2.59865e+06	2667303	2.62471e+06	2.63022e+06	34657.5	1.31766	0.119805	3.49997e+06	3.74932e+06	3.74263e+06	3.66397e+06	142070	3.87749	0.588551	1.98397e+06	2.10012e+06	2.08681e+06	2056969	63568.8	3.09041	0.490017	2590111	2.56654e+06	2.48999e+06	2.54888e+06	52346.9	2.05372	0.312541	3.99062e+06	3909462	3.96153e+06	3.95387e+06	41118.1	1.03995	0.0170105	1.80811e+06	2.06466e+06	1.9994e+06	1.95739e+06	133337	6.812	0.833274	2426279	2.43474e+06	2.44579e+06	2.43561e+06	9785.83
P21995	Emb	No	0	0	0	0	0	#DIV/0!	#DIV/0!	658205	695052	672491	675250	18577.8	2.75125	0.43953	203453	213741	218333	211842	7619.41	3.59673	0.555908	0	0	0	0	0	#DIV/0!	#DIV/0!	623582	656517	701166	660422	38939.1	5.89609	0.770564	199987	201269	191822	197693	5124.71	2.59226	0.413679	0	0	0	0	0
P22315	Fech	No	659532	671355	618544	649810	27715.3	4.26513	0.629933	549196	577818	564900	563971	14333.3	2.5415	0.40509	253792	269733	282693	268739	14476	5.38664	0.731318	711401	689342	745429	715391	28255.5	3.94965	0.596559	557852	602408	565840	575367	23756.5	4.12893	0.615837	322598	353172	352875	342882	17566.8	5.12329	0.709549	806854	777083	763181	782373	22311.6
P22366	Myd88	No	0	0	0	0	0	#DIV/0!	#DIV/0!	0	0	0	0	0	#DIV/0!	#DIV/0!	0	0	0	0	0	#DIV/0!	#DIV/0!	0	0	0	0	0	#DIV/0!	#DIV/0!	28318.6	32916.3	27367	29534	2967.6	10.0481	1.00208	63098	61604.7	47840.9	57514.5	8410.82	14.6238	1.16506	47130.6	36741.4	53055.7	45642.6	8258.28
P22437	Ptgs1	No	13979.7	15524.4	10024.3	13176.1	2836.74	21.5294	1.33303	771713	753463	823803	782993	36501.4	4.66178	0.668552	127522	114908	122714	121715	6366.16	5.2304	0.718535	37687.9	50410.2	47879.1	45325.7	6734.53	14.8581	1.17196	923558	884285	921568	909804	22122.1	2.43152	0.385878	296812	308304	300130	301749	5914.59	1.9601	0.292279	54211.5	63518.3	55269.3	57666.4	5095.44
P22561	Wt1	No	0	0	0	0	0	#DIV/0!	#DIV/0!	81094.1	108504	122604	104067	21107.7	20.2827	1.30713	287524	293729	298827	293360	5660.68	1.9296	0.285467	0	0	0	0	0	#DIV/0!	#DIV/0!	71623.6	102062	100349	91344.9	17100.6	18.7209	1.27233	265765	335069	291731	297522	35012.9	11.7682	1.07071	0	0	0	0	0
P22599	Serpina1b	No	767849	815691	841611	808384	37420	4.62898	0.665486	0	0	0	0	0	#DIV/0!	#DIV/0!	0	0	91253.3	30417.8	52685.1	173.205	2.23856	1.16088e+06	826892	970109	985960	167557	16.9943	1.2303	51259	0	0	17086.3	29594.4	173.205	2.23856	73624.4	0	76341.6	49988.7	43312.8	86.6452	1.93774	448901	513132	548415	503483	50454.1
P22682	Cbl	No	0	0	0	0	0	#DIV/0!	#DIV/0!	0	0	0	0	0	#DIV/0!	#DIV/0!	0	0	0	0	0	#DIV/0!	#DIV/0!	26279.2	25412	33476.2	28389.1	4426.82	15.5934	1.19294	0	21147.8	0	7049.25	12209.7	173.205	2.23856	50903.9	78822.2	51490.6	60405.6	15952	26.4081	1.42174	23143.9	24395.6	474176	173905	260043
P22725	Wnt5a	No	0	1.5986e+06	1.44613e+06	1.01491e+06	882238	86.9277	1.93916	246093	223889	250138	240040	14132.4	5.8875	0.769931	37938.9	42345.2	33559.3	37947.8	4392.97	11.5763	1.06357	0	0	0	0	0	#DIV/0!	#DIV/0!	149318	169174	148363	155619	11749.3	7.55009	0.877952	74556.2	73059	66949	71521.4	4029.94	5.63459	0.750862	0	0	0	0	0
P22777	Serpine1	No	0	0	0	0	0	#DIV/0!	#DIV/0!	359779	291253	363716	338249	40747.4	12.0466	1.08086	7769.1	0	0	2589.7	4485.49	173.205	2.23856	9820.67	0	0	3273.56	5669.97	173.205	2.23856	363176	354874	333062	350371	15553.6	4.43917	0.647302	17112.4	11368.5	14741.5	14407.5	2886.49	20.0347	1.30178	0	13284.9	0	4428.29	7670.02
P22892	Ap1g1	Yes	246936	268612	237187	250911	16085.1	6.41069	0.806905	303945	252340	196263	250849	53856.3	21.4696	1.33182	312913	317088	360130	330044	26139.3	7.91995	0.898722	297864	362886	337151	332633	32745.6	9.84434	0.993186	265829	271369	216422	251207	30251.6	12.0425	1.08072	285838	273474	264850	274721	10549.7	3.84014	0.584347	525954	507105	505280	512780	11445.8
P22907	Hmbs	No	86354.8	481654	690355	419455	306767	73.1346	1.86412	3444.05	0	0	1148.02	1988.43	173.205	2.23856	125128	41716.4	126252	97698.6	48485.3	49.6274	1.69572	1.2728e+06	1.40508e+06	116495	931458	708872	76.1034	1.8814	8811.31	13776.4	4.34043e+06	1.45434e+06	2.49943e+06	171.86	2.23518	59862.8	108811	55871.8	74848.5	29479.9	39.3861	1.59534	174130	138187	155618	155978	17974
P23116	Eif3a	No	1.00925e+06	904468	841133	918283	84905	9.24606	0.965957	274143	275247	286047	278479	6577.51	2.36194	0.373269	1.05132e+06	1.28309e+06	1.1804e+06	1.17161e+06	116134	9.9124	0.996179	863033	891703	877992	877576	14339.4	1.63398	0.213247	200030	166791	253248	206690	43611.7	21.1001	1.32428	1.22581e+06	1.23435e+06	1.305e+06	1255051	43463.6	3.4631	0.539465	709923	784173	752235	748777	37245.4
P23198	Cbx3	No	98482.9	108504	155453	120813	30414.5	25.1748	1.40097	165731	215673	172044	184483	27195.3	14.7414	1.16854	782666	847731	831253	820550	33827.1	4.12249	0.61516	138090	135211	144696	139332	4862.77	3.49005	0.542831	123204	130677	120791	124891	5154.67	4.12735	0.615671	861096	939009	899322	899809	38958.8	4.32967	0.636455	131037	100480	71316.7	100945	29863
P23242	Gja1	Yes	0	0	0	0	0	#DIV/0!	#DIV/0!	215772	370476	243771	276673	82432.9	29.7944	1.47413	106809	128365	167552	134242	30794.9	22.9398	1.36059	0	0	0	0	0	#DIV/0!	#DIV/0!	347418	372949	333138	351168	20169	5.7434	0.759169	98968.2	104935	105151	103018	3508.85	3.40605	0.532252	0	0	0	0	0
P23249	Mov10	No	45120.1	54674.7	48367.6	49387.5	4858.25	9.83701	0.992863	77824.9	71925.2	80047.4	76599.2	4197.54	5.47988	0.738771	162143	148289	153528	154653	6994.91	4.52296	0.655423	87716.2	94427.1	101018	94387.2	6651.1	7.04662	0.847981	77224.3	70480.8	74777.4	74160.8	3413.79	4.60322	0.663062	157415	142333	151823	150524	7624.55	5.06534	0.704609	95107.1	100912	94458.9	96826.1	3553.48
P23475	Xrcc6	No	65681.7	49679.7	50922.9	55428.1	8901.61	16.0598	1.20574	77490.9	79885.7	71452	76276.2	4346.08	5.69782	0.755709	138168	153630	143432	145077	7861.31	5.41872	0.733897	65638.5	65687.7	64406.8	65244.3	725.775	1.1124	0.0462591	79218.4	80718.7	50448.4	70128.5	17060	24.3267	1.38608	117684	120471	121985	120047	2181.63	1.81731	0.25943	39925.9	45086.7	47508.6	44173.7	3872.89
P23492	Pnp	No	1.20196e+06	1.26552e+06	1274067	1247185	39395.2	3.15873	0.499512	397642	363813	382390	381282	16941.6	4.44334	0.647709	460969	439900	467659	456176	14486.6	3.17565	0.501833	1.16195e+06	1.14293e+06	1.1775e+06	1160794	17311.8	1.49137	0.173586	328593	322534	330760	327296	4263.66	1.30269	0.114842	418367	405339	425446	416384	10199.1	2.44945	0.389069	1.05181e+06	1.18363e+06	1.12232e+06	1.11925e+06	65961.4
P23506	Pcmt1	No	95305	157798	179400	144168	43672.9	30.2931	1.48134	81291.1	116332	102515	100046	17650.3	17.6423	1.24655	171735	187375	192783	183964	10930.5	5.94162	0.773905	152107	176498	192894	173833	20523.7	11.8065	1.07212	107151	105184	117444	109926	6584	5.98946	0.777388	164156	185806	176582	175515	10864.2	6.18994	0.791686	129605	136776	131348	132576	3739.86
P23589	Ca5a	No	968740	891084	883244	914356	47260.4	5.1687	0.713382	1.31549e+06	1.36288e+06	1.32301e+06	1.33379e+06	25471.6	1.90971	0.280968	396810	253334	291762	313969	74270.7	23.6554	1.37393	1031767	1.4142e+06	1.01326e+06	1.15307e+06	226327	19.6282	1.29288	314888	353753	270873	313171	41466.7	13.2409	1.12192	0	0	0	0	0	#DIV/0!	#DIV/0!	1.01739e+06	999860	955531	990928	31884.1
P23591	Tsta3	No	562739	545653	567372	558588	11439.1	2.04785	0.311299	1.62124e+06	0	0	540415	936025	173.205	2.23856	252127	256683	253713	254174	2312.61	0.909854	-0.0410282	592990	580626	608056	593890	13736.9	2.31303	0.364182	0	1.36185e+06	213918	525256	732365	139.43	2.14436	210596	234002	198888	214495	17879.2	8.3355	0.920932	591315	607556	588103	595658	10428.3
P23708	Nfya	No	0	0	0	0	0	#DIV/0!	#DIV/0!	0	0	0	0	0	#DIV/0!	#DIV/0!	52711.8	41725.8	41628.5	45355.4	6371.04	14.0469	1.14758	0	0	0	0	0	#DIV/0!	#DIV/0!	68000.5	82224.3	106572	85599	19506	22.7877	1.3577	64790.5	58489.2	61874.5	61718.1	3153.57	5.10964	0.70839	0	0	0	0	0
P23780	Glb1	Yes	117241	107960	119357	114852	6062.37	5.2784	0.722502	5227857	5372464	5331924	5.31075e+06	74592.9	1.40457	0.147542	280313	271783	283859	278652	6207.03	2.22752	0.347822	119460	212663	219390	183837	55854.3	30.3824	1.48262	5.59371e+06	5242979	5555859	5.46418e+06	192499	3.52293	0.546904	206590	176517	185741	189616	15406.6	8.12515	0.909832	251455	215156	233275	233295	18149.4
P23798;P25916	Pcgf2;Bmi1	No	1.03399e+06	0	301229	445072	531790	119.484	2.07731	286886	0	463387	250091	233875	93.5158	1.97089	0	18575.2	28096.7	15557.3	14289.4	91.8501	1.96308	0	1970.72	0	656.906	1137.79	173.205	2.23856	30712.8	33725	39429	34622.3	4426.82	12.7861	1.10674	9681.11	10137.4	3708.48	7842.33	3587.28	45.7425	1.66032	22437.5	0	0	7479.17	12954.3
P23881	Tcea3	No	0	0	0	0	0	#DIV/0!	#DIV/0!	0	0	0	0	0	#DIV/0!	#DIV/0!	0	0	0	0	0	#DIV/0!	#DIV/0!	0	76018.4	54624.3	43547.6	39201	90.0189	1.95433	0	0	0	0	0	#DIV/0!	#DIV/0!	40548.3	0	0	13516.1	23410.6	173.205	2.23856	72026.5	63403	69229.7	68219.7	4399.57
P23927	Cryab	No	0	0	0	0	0	#DIV/0!	#DIV/0!	67904.6	75359.1	72491.9	71918.5	3760.2	5.22842	0.71837	0	0	0	0	0	#DIV/0!	#DIV/0!	0	0	0	0	0	#DIV/0!	#DIV/0!	73777.6	74717.3	72496.1	73663.7	1115.01	1.51364	0.180024	28613.5	11080.8	13028.5	17574.2	9609.73	54.6808	1.73783	0	0	0	0	0
P23949	Zfp36l2	No	0	0	0	0	0	#DIV/0!	#DIV/0!	0	0	0	0	0	#DIV/0!	#DIV/0!	38394.1	27106.2	0	21833.5	19732.7	90.3782	1.95606	0	0	0	0	0	#DIV/0!	#DIV/0!	4714.92	33481.6	0	12732.2	18123.5	142.344	2.15334	31857.1	44054.9	46964.1	40958.7	8015.33	19.5693	1.29158	0	0	0	0	0
P23953	Ces1c	No	18250810	17348060	18598054	1.80656e+07	645242	3.57165	0.552869	0	0	0	0	0	#DIV/0!	#DIV/0!	0	224113	0	74704.2	129392	173.205	2.23856	20159414	17891158	19784714	1.92784e+07	1.21593e+06	6.30721	0.799838	0	531975	460218	330731	288660	87.2793	1.94091	0	0	0	0	0	#DIV/0!	#DIV/0!	14396285	15543627	15076939	15005617	576987
P24270	Cat	Yes	25816212	26515972	24881528	25737904	820031	3.18608	0.503257	459719	405326	478774	447940	38114.5	8.50884	0.92987	314608	342702	341246	332852	15816.7	4.75187	0.676864	21480008	21179210	23053256	21904158	1.00645e+06	4.59478	0.662265	491118	546902	489301	509107	32744.1	6.43166	0.808323	240325	250471	264473	251756	12125.2	4.81623	0.682707	18417082	18658692	18508404	1.85281e+07	121998
P24288	Bcat1	No	0	0	0	0	0	#DIV/0!	#DIV/0!	34797.4	38786	39207.1	37596.9	2433.48	6.47256	0.811076	132827	115659	116400	121629	9705.15	7.97931	0.901966	182440	223878	0	135439	119110	87.9432	1.9442	42370.5	34392.5	35122.6	37295.2	4410.48	11.8258	1.07283	83897	73351.8	85626.7	80958.5	6644.15	8.20686	0.914177	52797	33730.6	58710.2	48412.6	13054.2
P24369	Ppib	No	2.1121e+06	2.46328e+06	2.36991e+06	2.3151e+06	181895	7.85691	0.895252	6696032	5953093	8.35322e+06	7.00078e+06	1.22874e+06	17.5515	1.24431	2923665	2.82149e+06	3138264	2.96114e+06	161679	5.46002	0.737194	3.00196e+06	3425523	3254006	3.22716e+06	213053	6.60186	0.819666	9519459	9965446	9722917	9.73594e+06	223279	2.29334	0.360469	3.58685e+06	3.90809e+06	4247698	3.91421e+06	330466	8.44273	0.926483	3067812	3.20466e+06	3.24869e+06	3.17372e+06	94324.3
P24452	Capg	No	6069	10034.1	20454.8	12186	7430.4	60.975	1.78515	144280	0	139044	94441.3	81830.4	86.6469	1.93775	79138.1	109908	106289	98445.1	16818	17.0836	1.23258	24638.5	19420.5	13932.4	19330.5	5353.63	27.6953	1.44241	122151	121723	113448	119107	4906.13	4.11909	0.614801	142600	95377.9	142419	126799	27211.6	21.4604	1.33164	118136	57543.3	117724	97801	34864.8
P24456	Cyp2d10	No	5644739	5.34404e+06	5.22784e+06	5.40554e+06	215147	3.98013	0.599897	0	0	0	0	0	#DIV/0!	#DIV/0!	0	0	0	0	0	#DIV/0!	#DIV/0!	9871756	8805738	8780388	9.15263e+06	622913	6.80583	0.832881	44772.5	52403.4	53940.1	50372	4909.79	9.74705	0.988873	12763.4	12298	0	8353.78	7238.33	86.6473	1.93776	3228478	3036135	3.36468e+06	3.20976e+06	165070
P24457	Cyp2d11	No	1.29443e+06	1.31579e+06	1103083	1237766	117127	9.46277	0.976018	0	0	0	0	0	#DIV/0!	#DIV/0!	0	0	0	0	0	#DIV/0!	#DIV/0!	1.26889e+06	1318981	1160201	1.24936e+06	81171.7	6.49709	0.812719	0	85234.7	0	28411.6	49210.3	173.205	2.23856	0	0	0	0	0	#DIV/0!	#DIV/0!	946679	910117	977090	944628	33533.4
P24472	Gsta4	No	3.19984e+06	3.01198e+06	2951930	3.05459e+06	129330	4.23397	0.626748	52501.2	130989	75292.4	86260.8	40377.1	46.8081	1.67032	411932	409234	453902	425023	25046.5	5.89299	0.770335	2.49743e+06	2571638	2408933	2.49267e+06	81457.1	3.26787	0.514265	129709	115597	155375	133561	20166.8	15.0993	1.17896	376356	299537	379128	351674	45172.8	12.8451	1.10874	2.55695e+06	2607159	2.65245e+06	2.60552e+06	47766.5
P24527	Lta4h	No	382302	390106	447643	406684	35686.2	8.77493	0.943243	385041	57169.5	70780.9	170997	185492	108.477	2.03534	300588	241037	235444	259023	36105	13.9389	1.14423	570757	601083	654600	608814	42452.3	6.97296	0.843417	78774.4	96989.3	76244.8	84002.8	11317.5	13.4727	1.12946	249973	249496	228248	242572	12407.6	5.11501	0.708847	837559	800413	816220	818064	18641.4
P24547	Impdh2	No	305408	297233	299402	300681	4235.17	1.40853	0.148765	545403	517347	506292	523014	20162	3.85497	0.586021	963001	1.04729e+06	975286	995193	45534.6	4.57545	0.660434	335956	309627	350378	331987	20663.6	6.22421	0.794084	541165	534603	525297	533688	7973.73	1.49408	0.174374	991270	970520	973353	978381	11251.6	1.15002	0.0607048	288619	288050	299344	292005	6362.81
P24549	Aldh1a1	No	32778570	30526886	31292034	3.15325e+07	1.14494e+06	3.63098	0.560024	585131	482752	592441	553441	61327.7	11.0812	1.04459	876101	930686	949716	918834	38211.6	4.1587	0.618958	30304158	29952428	29546598	2.99344e+07	379102	1.26644	0.102585	396158	346424	377524	373369	25126.3	6.72963	0.827991	802787	813581	831828	816066	14678.9	1.79874	0.254968	25515616	26802142	25896646	26071468	660840
P24638	Acp2	Yes	0	0	0	0	0	#DIV/0!	#DIV/0!	3202677	3.25832e+06	3.09427e+06	3.18509e+06	83430.8	2.61942	0.418205	248990	119912	220199	196367	67758.7	34.5062	1.5379	175901	0	0	58633.5	101556	173.205	2.23856	4.07587e+06	3.91939e+06	4086712	4.02733e+06	93629.7	2.32486	0.366397	230694	244108	252661	242488	11072.9	4.56636	0.65957	80325.9	87954.2	79693.7	82658	4597.61
P24668	M6pr	Yes	425956	484387	425185	445176	33960	7.62845	0.882437	673856	691549	681104	682169	8894.53	1.30386	0.115231	447851	465598	488743	467397	20505.1	4.38708	0.642175	393943	367984	379754	380560	12998	3.41548	0.533452	716254	793316	723555	744375	42541.2	5.71502	0.757018	446768	465100	512104	474658	33700.2	7.09991	0.851253	375413	430611	384922	396982	29508.9
P24721	Asgr2	No	144707	58749.4	58371.7	87275.9	49736.8	56.988	1.75578	635736	0	947767	527834	483009	91.5077	1.96146	115684	78810.4	0	64831.5	59095.3	91.1522	1.95977	355331	275274	269934	300180	47837	15.9361	1.20238	0	6528404	5882696	4.13703e+06	3.59729e+06	86.9534	1.93929	0	1	1.4582e+06	486066	841891	173.205	2.23856	274988	276180	298004	283058	12957.8
P24788	Cdk11b	No	0	0	0	0	0	#DIV/0!	#DIV/0!	159411	55028.6	183989	132810	68472.2	51.5566	1.71228	159166	161361	165987	162171	3481.89	2.14704	0.331841	16235.3	15047.8	787787	273023	445799	163.282	2.21294	47624.8	47362.2	38078	44355	5437.59	12.2593	1.08846	186870	171549	178387	178935	7674.96	4.28923	0.63238	63013.4	51289.3	67832	60711.6	8508.21
P24860	Ccnb1	No	0	0	0	0	0	#DIV/0!	#DIV/0!	30711.2	37609.1	36834.6	35051.6	3778.84	10.7808	1.03265	99750	87277.7	98787.8	95271.8	6939.83	7.28424	0.862384	0	0	0	0	0	#DIV/0!	#DIV/0!	45623.5	42262.2	40302.3	42729.4	2691.19	6.29823	0.799219	22893.3	33774.3	36231.2	30966.3	7098.51	22.9234	1.36028	0	0	0	0	0
P25085	Il1rn	No	0	0	0	0	0	#DIV/0!	#DIV/0!	141534	45130.2	121289	102651	50832.6	49.5198	1.69478	0	32392.7	31400.9	21264.6	18422.3	86.6339	1.93769	0	0	0	0	0	#DIV/0!	#DIV/0!	41551.3	106356	108854	85587.4	38156.8	44.5823	1.64916	0	0	1822.84	607.614	1052.42	173.205	2.23856	0	0	0	0	0
P25118	Tnfrsf1a	No	0	0	0	0	0	#DIV/0!	#DIV/0!	0	59810.3	45085.3	34965.2	31163	89.1256	1.95	0	0	0	0	0	#DIV/0!	#DIV/0!	0	0	0	0	0	#DIV/0!	#DIV/0!	45956.2	48034.5	53388	49126.2	3834.28	7.80496	0.892371	0	0	0	0	0	#DIV/0!	#DIV/0!	0	0	0	0	0
P25119	Tnfrsf1b	No	0	0	0	0	0	#DIV/0!	#DIV/0!	0	0	0	0	0	#DIV/0!	#DIV/0!	0	0	0	0	0	#DIV/0!	#DIV/0!	0	0	0	0	0	#DIV/0!	#DIV/0!	64972.2	78074.2	69160.6	70735.7	6691.53	9.45991	0.975887	0	0	0	0	0	#DIV/0!	#DIV/0!	0	0	0	0	0
P25206	Mcm3	No	305850	126021	0	143957	153712	106.776	2.02847	171231	287148	156333	204904	71614	34.95	1.54345	728770	636708	628573	664684	55649.3	8.37229	0.922844	770997	853176	738600	787591	59062.9	7.49918	0.875014	219070	224003	210312	217795	6934.28	3.18386	0.502954	484515	460086	505269	483290	22616.3	4.67965	0.670213	104638	115545	37309.2	85830.6	42373.1
P25318	Col8a2	No	0	0	0	0	0	#DIV/0!	#DIV/0!	274767	430145	317724	340879	80235	23.5377	1.37176	0	0	0	0	0	#DIV/0!	#DIV/0!	0	0	0	0	0	#DIV/0!	#DIV/0!	393036	346349	354698	364694	24897	6.82682	0.834218	0	0	0	0	0	#DIV/0!	#DIV/0!	0	0	0	0	0
P25425	Pou2f1	No	0	0	0	0	0	#DIV/0!	#DIV/0!	0	0	0	0	0	#DIV/0!	#DIV/0!	0	0	0	0	0	#DIV/0!	#DIV/0!	0	0	0	0	0	#DIV/0!	#DIV/0!	30577.9	0	32839	21139	18341.8	86.7675	1.93836	18990.2	18263.7	17507.1	18253.7	741.572	4.06259	0.608803	0	0	0	0	0
P25444	Rps2	No	4.86784e+06	4.35217e+06	4.03665e+06	4.41889e+06	419591	9.49539	0.977513	1.08415e+06	1.13869e+06	1.06966e+06	1.0975e+06	36397.3	3.31639	0.520666	5.41422e+06	6.06857e+06	5.76766e+06	5.75015e+06	327525	5.69593	0.755565	3.9354e+06	3600647	4.06215e+06	3.86607e+06	238435	6.16739	0.790101	1.25008e+06	1.26301e+06	1.22988e+06	1.24766e+06	16698.8	1.33841	0.126589	5.28268e+06	5.79553e+06	5624828	5567681	261155	4.69056	0.671224	3.03441e+06	3009575	3.22523e+06	3.08974e+06	117993
P25446	Fas	No	0	0	0	0	0	#DIV/0!	#DIV/0!	138474	121809	138900	133061	9746.49	7.32484	0.864798	0	0	0	0	0	#DIV/0!	#DIV/0!	0	0	0	0	0	#DIV/0!	#DIV/0!	114560	117540	114344	115481	1786.57	1.54706	0.189507	0	131253	0	43750.9	75778.8	173.205	2.23856	62157.5	60304.3	82535.7	68332.5	12335.2
P25688	Uox	No	29244244	29178604	30065402	2.94961e+07	494136	1.67526	0.224082	0	0	0	0	0	#DIV/0!	#DIV/0!	11992.1	0	10437.1	7476.4	6521.27	87.2247	1.94064	30009064	28367660	27331536	28569420	1.35012e+06	4.72575	0.67447	0	0	0	0	0	#DIV/0!	#DIV/0!	0	62334.6	0	20778.2	35988.9	173.205	2.23856	35247924	34354688	36587896	35396836	1.12403e+06
P25785	Timp2	No	0	946580	0	315527	546508	173.205	2.23856	234784	216473	84201.6	178486	82164.5	46.0341	1.66308	0	0	0	0	0	#DIV/0!	#DIV/0!	0	0	0	0	0	#DIV/0!	#DIV/0!	226697	213007	207323	215675	9958.63	4.61741	0.664399	79259.4	42622.2	53903.8	58595.1	18763.7	32.0226	1.50546	0	0	0	0	0
P25799	Nfkb1	No	0	0	0	0	0	#DIV/0!	#DIV/0!	108671	147591	125049	127104	19541.2	15.3742	1.18679	37902.3	39260.2	31965	36375.8	3879.77	10.6658	1.02799	0	46861.9	0	15620.6	27055.7	173.205	2.23856	76615.8	76023.8	72147.7	74929.1	2426.87	3.23889	0.510396	84473.3	74659.8	48713.9	69282.3	18476.2	26.668	1.42599	66296.8	43709.2	18815.4	42940.5	23750
P25911	Lyn	Yes	325576	352663	180863	286367	92368.1	32.2551	1.5086	373846	94562.5	0	156136	194381	124.494	2.09515	193882	224230	187024	201712	19800.3	9.81615	0.991941	2538015	2.81581e+06	2.4638e+06	2.60588e+06	185556	7.12066	0.85252	49485.9	58485.8	51824	53265.2	4669.84	8.76715	0.942858	0	0	697980	232660	402979	173.205	2.23856	563014	653589	586361	600988	47025.6
P25976	Ubtf	No	18794.2	0	0	6264.74	10850.8	173.205	2.23856	442886	463122	471097	459035	14542.8	3.16813	0.500803	228265	207702	216638	217535	10310.6	4.73974	0.675755	86092.2	110263	90093.4	95482.8	12955.2	13.5681	1.13252	462517	439871	443643	448677	12133.1	2.70419	0.432037	321427	328279	304244	317983	12382.5	3.89407	0.590404	151250	173191	166382	163608	11230.3
P26039	Tln1	No	307384	405750	358487	357207	49195.6	13.7723	1.13901	915057	832859	929108	892341	51990.5	5.8263	0.765393	662560	691971	699264	684598	19430.9	2.83829	0.453056	882783	905220	800405	862803	55190.2	6.39662	0.80595	1.04911e+06	951324	965594	988676	52821.6	5.34266	0.727758	1.69385e+06	1.64985e+06	1.61629e+06	1.65333e+06	38895.8	2.35257	0.371543	1.02722e+06	1.04812e+06	1.01972e+06	1.03168e+06	14719.4
P26040	Ezr	No	1.26869e+06	0	0	422897	732479	173.205	2.23856	983674	822934	796215	867607	101400	11.6874	1.06772	1.40955e+06	1.5086e+06	1.56077e+06	1.49297e+06	76811.1	5.14484	0.711372	305792	277792	303091	295558	15445.2	5.22579	0.718152	893409	858963	824052	858808	34678.6	4.03799	0.606166	1.28763e+06	1.35567e+06	1.45564e+06	1.36631e+06	84507	6.18504	0.791343	314214	158729	154671	209205	90963.1
P26041	Msn	No	296176	255201	310150	287176	28558.4	9.94457	0.997586	2.38746e+06	2.31781e+06	2.63319e+06	2.44615e+06	165678	6.773	0.830781	1.85462e+06	1.73304e+06	2.02944e+06	1.87237e+06	148998	7.95772	0.900789	570402	574724	593413	579513	12229.8	2.11036	0.324356	2.61126e+06	2.35669e+06	2.72955e+06	2.56583e+06	190539	7.42602	0.870756	2.87399e+06	2.96841e+06	2899868	2.91409e+06	48791.9	1.67434	0.223845	423000	506370	472744	467371	41944
P26043	Rdx	No	2.14482e+06	2.49567e+06	2.21709e+06	2.28586e+06	185258	8.10455	0.908729	4.86735e+06	4591320	4526643	4.66177e+06	180950	3.88157	0.589008	7581857	6007860	6089554	6559757	886107	13.5082	1.1306	2.59893e+06	2.03601e+06	2.37476e+06	2.33657e+06	283397	12.1288	1.08382	5.18785e+06	4.95264e+06	5119706	5.08673e+06	121021	2.37915	0.376422	7850494	6746308	6.62602e+06	7.07428e+06	674910	9.54034	0.979564	2.27337e+06	2.43928e+06	2.45747e+06	2.39004e+06	101448
P26049	Gabra3	No	0	0	0	0	0	#DIV/0!	#DIV/0!	0	44675.7	0	14891.9	25793.5	173.205	2.23856	0	0	27563.9	9187.98	15914	173.205	2.23856	0	0	0	0	0	#DIV/0!	#DIV/0!	69507.8	60496.8	56728.3	62244.3	6566.49	10.5495	1.02323	38264	39063.7	107391	61572.8	39681.4	64.4464	1.8092	0	0	0	0	0
P26150	Hsd3b3	No	1.00181e+06	1.0858e+06	1.05879e+06	1.0488e+06	42877.6	4.08825	0.611538	0	0	0	0	0	#DIV/0!	#DIV/0!	0	0	0	0	0	#DIV/0!	#DIV/0!	1.33419e+06	1.48533e+06	1.48734e+06	1.43562e+06	87848	6.11917	0.786692	0	0	0	0	0	#DIV/0!	#DIV/0!	0	0	0	0	0	#DIV/0!	#DIV/0!	1.49466e+06	1.59099e+06	1579872	1.55517e+06	52703.1
P26187	Mgmt	No	0	0	0	0	0	#DIV/0!	#DIV/0!	0	0	0	0	0	#DIV/0!	#DIV/0!	0	0	0	0	0	#DIV/0!	#DIV/0!	0	118543	0	39514.4	68440.9	173.205	2.23856	0	0	0	0	0	#DIV/0!	#DIV/0!	76502.2	0	110390	62297.5	56549.3	90.7731	1.95796	42155.9	42109.3	38581	40948.7	2050.62
P26231	Ctnna1	No	611672	562967	501593	558744	55161	9.87231	0.994419	3.38432e+06	3457768	3.32088e+06	3.38765e+06	68507.1	2.02226	0.305837	1.04968e+06	1.0147e+06	1.14013e+06	1.06817e+06	64727.3	6.05965	0.782447	664554	662871	654845	660757	5188.26	0.785199	-0.10502	3696248	3.60103e+06	3654738	3.65067e+06	47737.9	1.30765	0.11649	1.17311e+06	1.2153e+06	1.28924e+06	1.22588e+06	58785.9	4.79539	0.680824	545192	585679	542105	557659	24315.3
P26262	Klkb1	No	169366	74015.2	64873.2	102752	57870.8	56.3211	1.75067	0	0	0	0	0	#DIV/0!	#DIV/0!	0	0	0	0	0	#DIV/0!	#DIV/0!	131592	114691	119197	121827	8751.9	7.1839	0.85636	0	0	0	0	0	#DIV/0!	#DIV/0!	0	0	0	0	0	#DIV/0!	#DIV/0!	96779.7	112046	110967	106597	8519.46
P26350	Ptma	No	261089	239943	304424	268485	32871.1	12.2431	1.08789	0	0	0	0	0	#DIV/0!	#DIV/0!	2004399	1.57179e+06	1.31772e+06	1.6313e+06	347188	21.2829	1.32803	373508	388076	365838	375807	11296	3.00579	0.477958	3514.3	0	0	1171.43	2028.98	173.205	2.23856	2.33934e+06	1.8246e+06	1.50745e+06	1.89047e+06	419837	22.2081	1.34651	322728	366866	440755	376783	59635.6
P26369	U2af2	No	114898	107349	81013.4	101087	17789.1	17.5979	1.24546	423670	513530	395672	444291	61575.7	13.8593	1.14174	550309	535096	599915	561773	33896.3	6.0338	0.780591	117870	109805	103068	110248	7410.86	6.72202	0.8275	489136	473694	497199	486676	11944	2.45421	0.389911	602538	629876	578068	603494	25917.4	4.29456	0.632919	105475	64868.7	69726.7	80023.4	22175
P26443	Glud1	No	40363528	36638660	36732760	3.79116e+07	2.12391e+06	5.60226	0.748364	2.34349e+06	2.60626e+06	2.54481e+06	2.49819e+06	137451	5.50201	0.740522	1.88246e+06	2.0873e+06	1.91644e+06	1.96207e+06	109780	5.59511	0.747809	34565116	34212512	30748864	3.31755e+07	2.10891e+06	6.35683	0.80324	2272118	2.49412e+06	2.3295e+06	2.36525e+06	115237	4.87207	0.687714	1.51828e+06	1.73007e+06	1.64423e+06	1.63086e+06	106527	6.53194	0.815042	28538176	29324722	28752396	2.88718e+07	406633
P26450	Pik3r1	No	48552.3	43752	37861.8	43388.7	5354.54	12.3409	1.09135	40745.6	0	43201.1	27982.2	24264.4	86.7136	1.93809	25618	43012.1	28725.4	32451.8	9276.53	28.5855	1.45615	77562	25259.1	23574.1	42131.7	30695.1	72.855	1.86246	55373.1	47935.3	52852.5	52053.6	3782.7	7.26693	0.861351	32145.1	28648.3	78859.6	46551	28034.6	60.2234	1.77977	71180.8	110354	107162	96232.1	21753.7
P26516	Psmd7	No	754432	669435	772480	732116	55028.1	7.5163	0.876004	198911	125131	203500	175847	43981.2	25.011	1.39813	543925	597497	558697	566706	27669.5	4.88251	0.688643	400995	376916	355028	377646	22992.2	6.0883	0.784496	193853	201758	141228	178947	32903.2	18.3872	1.26452	347480	368615	362584	359560	10887.5	3.028	0.481156	397677	409523	449938	419046	27400.8
P26618	Pdgfra	No	0	7864.75	0	2621.58	4540.72	173.205	2.23856	289611	371086	378901	346533	49450.1	14.27	1.15442	1.78395e+06	31656.5	1.18678e+06	1.0008e+06	890831	89.0121	1.94945	10511700	8958888	10317130	9.92924e+06	845961	8.5199	0.930435	410639	436334	411916	419630	14480.6	3.45081	0.537921	1.1728e+06	1.12142e+06	1.07142e+06	1.12188e+06	50693.6	4.51863	0.655007	0	0	0	0	0
P26638	Sars	No	827205	804871	721691	784589	55604.1	7.08703	0.850464	410763	402178	411743	408228	5262.53	1.28911	0.110291	1.18791e+06	1.33652e+06	1.34364e+06	1.28936e+06	87929	6.81961	0.83376	726229	792218	807339	775262	43131.5	5.56348	0.745346	400279	388252	415566	401365	13689.5	3.41072	0.532846	1.20508e+06	1.21587e+06	1.20047e+06	1.20714e+06	7904.57	0.65482	-0.183878	752121	744952	724350	740474	14416.6
P26645	Marcks	No	343522	324831	379870	349408	27987.2	8.00991	0.903628	4.77916e+06	4.51359e+06	4455583	4582777	172529	3.76473	0.575733	2.11053e+06	2282203	2.09197e+06	2.16157e+06	104885	4.85225	0.685943	248057	223458	278740	250085	27696.8	11.0749	1.04434	4.04752e+06	3933120	3.95464e+06	3.97842e+06	60795.5	1.52813	0.184161	1803071	1.95945e+06	1.81737e+06	1.85996e+06	86457	4.64832	0.667296	208752	212303	228986	216681	10803.7
P26883	Fkbp1a	No	1.00976e+06	849575	946073	935137	80651.8	8.62461	0.935739	236177	348283	258333	280931	59370.9	21.1336	1.32497	1243974	1.35778e+06	1316587	1.30611e+06	57620.7	4.41162	0.644598	804951	788905	723601	772486	43089.1	5.57798	0.746477	275009	232560	238975	248848	22882.1	9.19522	0.963562	892241	949222	891950	911138	32982.7	3.61994	0.558702	338845	332800	489915	387187	89016.9
P26952	Il3ra	No	0	0	0	0	0	#DIV/0!	#DIV/0!	0	13648.5	15236	9628.17	8375.93	86.994	1.93949	0	0	0	0	0	#DIV/0!	#DIV/0!	0	0	0	0	0	#DIV/0!	#DIV/0!	106557	107568	110800	108308	2216.31	2.0463	0.31097	28944.3	32551.9	35249.8	32248.7	3163.63	9.81011	0.991674	0	0	0	0	0
P27005	S100a8	No	22731.3	27673.3	0	16801.5	14758.9	87.8424	1.9437	0	0	0	0	0	#DIV/0!	#DIV/0!	0	0	0	0	0	#DIV/0!	#DIV/0!	49443.6	41003.1	53061.6	47836.1	6187.89	12.9356	1.11179	0	0	0	0	0	#DIV/0!	#DIV/0!	0	0	0	0	0	#DIV/0!	#DIV/0!	104955	102296	105704	104318	1790.64
P27046	Man2a1	No	332980	343549	373469	349999	21000.9	6.00027	0.778171	1.25298e+06	1.21041e+06	1.25136e+06	1.23825e+06	24126	1.9484	0.289677	426461	404148	401579	410730	13684.4	3.33173	0.522669	345532	371059	373655	363416	15541.6	4.27654	0.631093	1.10029e+06	1082373	1062935	1.08187e+06	18683.9	1.727	0.237294	588531	527409	533181	549707	33746.3	6.13897	0.788095	552979	501618	514917	523171	26657.3
P27048;P63163	Snrpb;Snrpn	No	323372	133455	163780	206869	102028	49.3199	1.69302	745844	653312	647218	682124	55266.4	8.10209	0.908597	1.64002e+06	1.61621e+06	1.61449e+06	1.62357e+06	14269.5	0.878898	-0.0560615	328485	310847	282263	307198	23326.1	7.59319	0.880424	735303	753567	763431	750767	14271.4	1.90091	0.278961	1.74699e+06	1.7985e+06	1.69169e+06	1.74573e+06	53419.9	3.06004	0.485727	505768	534861	512525	517718	15226
P27090	Tgfb2	No	0	0	0	0	0	#DIV/0!	#DIV/0!	153372	75843.7	77369.4	102195	44327	43.3749	1.63724	36631.9	40036.5	52599.3	43089.2	8410.03	19.5177	1.29043	0	0	0	0	0	#DIV/0!	#DIV/0!	82067.2	81637.6	85183.6	82962.8	1935.23	2.33265	0.367849	56779.3	46979.1	47343.1	50367.2	5556.02	11.031	1.04262	0	0	0	0	0
P27546	Map4	No	761355	269840	285852	439016	279269	63.6124	1.80354	294564	273300	252079	273314	21242.8	7.77229	0.890549	765207	878393	907530	850377	75184.3	8.84129	0.946516	242516	206914	233818	227749	18561	8.14975	0.911145	275807	291416	274538	280587	9399.67	3.35	0.525045	761870	838651	783703	794741	39563	4.97809	0.697063	279929	286975	232254	266386	29768.1
P27600	Gna12	No	20224.7	27345.2	23170	23580	3577.95	15.1737	1.18109	39477.5	49460	50974.4	46637.3	6246.61	13.394	1.12691	24226.8	22756.1	20636.9	22539.9	1804.7	8.00667	0.903452	369948	23799.9	22923.5	138890	200102	144.072	2.15858	339554	47691.5	307072	231439	159957	69.114	1.83957	669551	19575.9	20999.5	236709	374853	158.36	2.19965	151059	920613	728044	599905	400460
P27601	Gna13	No	93368.3	130126	126000	116498	20136.9	17.2852	1.23767	408266	433035	435825	425709	15169.7	3.5634	0.551865	129349	131946	136709	132668	3732.56	2.81346	0.44924	149031	115873	159363	141423	22721.3	16.0662	1.20591	308458	300466	294936	301286	6798.12	2.25636	0.353409	162523	169280	163500	165101	3651.82	2.21187	0.344759	184338	202632	198864	195278	9659.33
P27612	Plaa	No	327393	364116	286720	326076	38714.7	11.8729	1.07456	31951.3	33499.6	35274.4	33575.1	1662.87	4.9527	0.694842	304268	309021	311708	308332	3767.09	1.22176	0.086987	295119	302695	253340	283718	26579.4	9.36827	0.971659	54089.1	62091	56155.2	57445.1	4153.99	7.23123	0.859212	335011	342188	354141	343780	9663.93	2.81108	0.448873	252739	282943	282409	272697	17286.4
P27641	Xrcc5	No	45319.3	29919.2	26098.6	33779	10175.1	30.1226	1.47889	116095	129904	124452	123484	6954.97	5.6323	0.750686	96376.6	97079.3	96987	96814.3	381.833	0.394397	-0.404066	40546.2	46210.5	43327.6	43361.4	2832.33	6.53192	0.815041	98402	103338	102739	101493	2693.39	2.65377	0.423864	105778	96870.2	102672	101774	4521.61	4.44281	0.647658	94715.3	72842.8	56235.8	74598	19299.7
P27656	Lipc	No	0	39378.3	0	13126.1	22735	173.205	2.23856	0	0	0	0	0	#DIV/0!	#DIV/0!	0	0	0	0	0	#DIV/0!	#DIV/0!	0	42056.2	46574	29543.4	25684.8	86.9394	1.93922	0	0	0	0	0	#DIV/0!	#DIV/0!	0	0	0	0	0	#DIV/0!	#DIV/0!	0	28173.9	33384.4	20519.4	17960.3
P27659	Rpl3	No	6.01179e+06	4622418	4.64424e+06	5.09281e+06	795927	15.6284	1.19392	3.62205e+06	3876153	3.65521e+06	3.7178e+06	138133	3.71545	0.570011	5711617	5.64498e+06	5898527	5.75171e+06	131441	2.28525	0.358934	5865014	5665510	5.78383e+06	5.77145e+06	100327	1.73832	0.240131	2.33757e+06	2.59217e+06	2374775	2434839	137517	5.64789	0.751886	5.52054e+06	5.70635e+06	5883185	5.70336e+06	181342	3.17957	0.502368	5125188	5464555	5176216	5.25532e+06	182991
P27661	H2afx	No	474042	548902	357321	460089	96549.7	20.985	1.32191	792672	707366	732198	744079	43876.4	5.89674	0.770612	1.10244e+06	861091	1.25741e+06	1.07365e+06	199722	18.6022	1.26956	1.0191e+06	1.10908e+06	2.23943e+06	1.45587e+06	680072	46.7124	1.66943	989094	909468	796607	898390	96720.9	10.766	1.03206	2.56696e+06	2.40663e+06	2423787	2.46579e+06	88029.6	3.57003	0.552672	703331	805178	879333	795947	88363.7
P27773	Pdia3	No	11771062	10932087	11422982	11375377	421509	3.70545	0.568841	23706038	26230688	24455534	24797420	1.29658e+06	5.2287	0.718394	14340147	15832670	15103704	1.50922e+07	746328	4.94513	0.694178	10761571	9896148	11092452	1.05834e+07	617735	5.83684	0.766178	21167104	26092508	21907102	2.30556e+07	2.65596e+06	11.5198	1.06145	11642016	13433570	12870244	12648610	916110	7.24277	0.859905	8804574	9363986	9286950	9.15184e+06	303195
P27786	Cyp17a1	No	0	0	0	0	0	#DIV/0!	#DIV/0!	0	0	0	0	0	#DIV/0!	#DIV/0!	0	0	0	0	0	#DIV/0!	#DIV/0!	0	32391.1	37515.5	23302.2	20342.3	87.2978	1.941	0	0	0	0	0	#DIV/0!	#DIV/0!	0	0	0	0	0	#DIV/0!	#DIV/0!	0	3883.4	5593.2	3158.87	2866.13
P27808	Mgat1	No	0	105038	0	35012.5	60643.5	173.205	2.23856	108127	204862	160224	157737	48415.7	30.6938	1.48705	42459.7	52422.9	31284.2	42055.6	10575.1	25.1456	1.40046	35071.1	82481.2	69985.2	62512.5	24572.5	39.3082	1.59448	142906	148022	136741	142556	5649.08	3.9627	0.597991	61265.9	158680	67490.3	95812.1	54534.1	56.9178	1.75525	49952.2	56931.5	53019.1	53300.9	3498.18
P28033	Cebpb	No	0	0	0	0	0	#DIV/0!	#DIV/0!	154057	174877	187741	172225	16997.9	9.86957	0.994298	215147	229161	242096	228801	13478.3	5.89084	0.770177	0	0	0	0	0	#DIV/0!	#DIV/0!	165206	189431	130768	161802	29479	18.2192	1.26053	207052	230252	217901	218402	11608.1	5.31503	0.725506	0	0	136302	45434.1	78694.1
P28063	Psmb8	No	438056	498339	533658	490018	48341.5	9.86526	0.994109	277320	288260	279390	281657	5811.73	2.06341	0.314585	378991	331342	411259	373864	40204.7	10.7538	1.03156	624241	578543	533161	578648	45539.7	7.87001	0.895975	225308	226027	220754	224029	2859.43	1.27636	0.105974	237281	252632	268074	252663	15396.8	6.09382	0.78489	533803	597634	545340	558926	34015.1
P28076	Psmb9	No	495538	509774	0	335104	290296	86.6286	1.93766	961316	891713	920360	924463	34982.6	3.7841	0.577963	0	0	0	0	0	#DIV/0!	#DIV/0!	448210	439125	372521	419952	41326.8	9.84084	0.993032	31575.5	116356	125496	91142.4	51788.5	56.8215	1.75451	0	0	70761.7	23587.2	40854.3	173.205	2.23856	700469	695707	462390	619522	136101
P28229	Gjc1	No	0	0	0	0	0	#DIV/0!	#DIV/0!	40203.8	42437.9	44090.3	42244	1950.47	4.61717	0.664375	0	0	0	0	0	#DIV/0!	#DIV/0!	0	0	0	0	0	#DIV/0!	#DIV/0!	40555.2	56259.8	55378.1	50731	8823.57	17.3929	1.24037	0	0	0	0	0	#DIV/0!	#DIV/0!	0	0	0	0	0
P28230	Gjb1	No	227995	224322	242743	231687	9749.78	4.20817	0.624093	0	0	0	0	0	#DIV/0!	#DIV/0!	0	0	0	0	0	#DIV/0!	#DIV/0!	206532	196492	197016	200013	5651.76	2.82569	0.451124	0	0	0	0	0	#DIV/0!	#DIV/0!	38509.8	0	0	12836.6	22233.6	173.205	2.23856	115466	123498	119148	119371	4020.64
P28271	Aco1	No	693736	694050	799607	729131	61033.9	8.37077	0.922765	60934.5	93083.4	66647.3	73555.1	17151.6	23.318	1.36769	35819.5	31962.7	28307.3	32029.8	3756.51	11.7282	1.06923	1.55286e+06	1.53821e+06	1.75602e+06	1.6157e+06	121742	7.53497	0.877081	85553.1	79911.2	81922.2	82462.2	2859.46	3.4676	0.540029	69075	56743.2	51401.9	59073.4	9064.03	15.3437	1.18593	1.76671e+06	1.23744e+06	1.69236e+06	1.56551e+06	286534
P28301	Lox	No	0	0	0	0	0	#DIV/0!	#DIV/0!	627445	649367	632426	636412	11491.8	1.80572	0.25665	434002	490812	478572	467795	29898.9	6.39145	0.805599	0	0	0	0	0	#DIV/0!	#DIV/0!	654282	684921	656659	665287	17045.1	2.56206	0.408589	381076	403699	428262	404345	23599.9	5.83656	0.766157	0	0	0	0	0
P28352	Apex1	No	406867	378136	369023	384675	19751.6	5.1346	0.710507	350001	417528	401249	389593	35240.5	9.04548	0.956432	822005	920833	826936	856591	55689.6	6.50131	0.813001	384489	415970	389905	396788	16831.4	4.2419	0.627561	337174	413771	389891	380279	39192.9	10.3064	1.01311	943176	912870	982156	946068	34733.3	3.67134	0.564824	463244	482696	487937	477959	13010.1
P28474	Adh5	No	4252953	3588172	3.88823e+06	3.90979e+06	332914	8.5149	0.930179	151667	154862	164251	156927	6541.15	4.16828	0.619957	307612	307720	258192	291175	28563.7	9.80982	0.991661	4.12784e+06	4131846	3.81492e+06	4024869	181829	4.51764	0.654911	152842	151554	154581	152992	1519.08	0.992913	-0.00308892	228018	199880	205364	211087	14916.5	7.06651	0.849205	7.99176e+06	7.47966e+06	7604479	7.69197e+06	267022
P28571	Slc6a9	No	0	0	0	0	0	#DIV/0!	#DIV/0!	0	0	0	0	0	#DIV/0!	#DIV/0!	0	0	0	0	0	#DIV/0!	#DIV/0!	0	0	0	0	0	#DIV/0!	#DIV/0!	104818	114273	116233	111775	6103.54	5.46056	0.737237	79233.6	79523.4	78264	79007	659.614	0.83488	-0.0783759	0	0	0	0	0
P28650	Adssl1	No	46045	45769.2	45549.7	45788	248.197	0.542057	-0.265955	0	0	0	0	0	#DIV/0!	#DIV/0!	0	0	0	0	0	#DIV/0!	#DIV/0!	109268	134735	103156	115719	16748.7	14.4736	1.16058	0	0	0	0	0	#DIV/0!	#DIV/0!	0	4651.02	0	1550.34	2685.27	173.205	2.23856	142165	163423	159650	155080	11342.1
P28651	Ca8	No	78514	71626.8	85648	78596.3	7010.99	8.92026	0.950378	0	0	0	0	0	#DIV/0!	#DIV/0!	0	109757	0	36585.7	63368.4	173.205	2.23856	169424	149512	174764	164567	13308.3	8.08686	0.90778	0	0	0	0	0	#DIV/0!	#DIV/0!	0	495818	486930	327583	283730	86.6132	1.93758	245029	242194	229210	238811	8434.77
P28652	Camk2b	No	0	0	0	0	0	#DIV/0!	#DIV/0!	160455	180312	183826	174864	12601.8	7.2066	0.857731	83477.6	71629.5	84936.6	80014.6	7298.22	9.12111	0.960048	0	0	0	0	0	#DIV/0!	#DIV/0!	0	0	0	0	0	#DIV/0!	#DIV/0!	179321	157011	166886	167739	11179.8	6.66496	0.823798	0	0	0	0	0
P28653	Bgn	Yes	470039	452267	853522	591943	226708	38.2991	1.58319	2.10431e+06	2.05952e+06	2.11303e+06	2.09229e+06	28708.4	1.37211	0.137388	317505	331175	324654	324445	6837.41	2.10742	0.323751	298661	311987	288577	299742	11742.7	3.91762	0.593022	1.9742e+06	1.95814e+06	2.04474e+06	1.99236e+06	46068.3	2.31225	0.364035	228946	253531	237030	239836	12530.5	5.22461	0.718054	465934	474488	474138	471520	4840.42
P28654	Dcn	Yes	330835	281446	32029.3	214770	160173	74.5789	1.87262	464765	776540	541325	594210	162476	27.3432	1.43685	0	0	0	0	0	#DIV/0!	#DIV/0!	377047	433142	364426	391538	36578.4	9.34223	0.97045	392802	386561	387987	389117	3270.1	0.840391	-0.0755188	32427.5	26310.1	289626	116121	150291	129.426	2.11202	306641	156033	152233	204969	88070.8
P28656	Nap1l1	No	108134	133172	110208	117171	13895.7	11.8593	1.07406	300937	307401	409559	339299	60932.3	17.9583	1.25426	328014	382164	356808	355662	27093.3	7.61771	0.881824	144891	154135	140699	146575	6874.68	4.6902	0.671192	332601	322053	311463	322039	10569.1	3.28192	0.516128	469310	421792	421392	437498	27550.4	6.29727	0.799152	197919	154500	170562	174327	21953.1
P28658	Atxn10	No	93453.8	1.73651e+06	92485	640818	948901	148.077	2.17049	35695.1	54089.9	52653.3	47479.4	10230.8	21.5478	1.3334	68062.1	400352	108055	192156	181408	94.4064	1.975	64697.7	63069.9	60339.7	62702.4	2202.12	3.51202	0.545558	49624.2	56129.6	51217.6	52323.8	3390.8	6.48042	0.811603	86937.4	87849.2	88394.2	87726.9	736.094	0.839074	-0.0761995	82380.2	71076.6	75861.2	76439.3	5673.95
P28659	Celf1	No	31537.8	77069	84446.9	64351.2	28655.7	44.5302	1.64865	230513	211904	213847	218755	10229.5	4.67623	0.669895	641724	701004	670203	670977	29647.6	4.41857	0.645282	147185	171991	159090	159422	12406.1	7.78191	0.891086	184888	204082	173092	187354	15641.7	8.34875	0.921621	254921	274665	280970	270186	13590.1	5.02993	0.701562	84005.6	103415	92483.2	93301.4	9730.76
P28660	Nckap1	No	9811.45	47649	45682.9	34381.1	21300.7	61.9545	1.79207	105875	98531.6	139999	114802	22128.1	19.275	1.28499	85672.3	89830.5	89807.8	88436.9	2394.24	2.70729	0.432535	24920.3	24976.8	24181.4	24692.8	443.76	1.79712	0.254577	116763	112785	114849	114799	1989.14	1.73271	0.238727	71955	71994.5	67807.3	70585.6	2406.14	3.40883	0.532605	79025.2	60425.8	69376.8	69609.3	9301.88
P28661	Septin4	No	0	0	0	0	0	#DIV/0!	#DIV/0!	0	0	0	0	0	#DIV/0!	#DIV/0!	0	0	0	0	0	#DIV/0!	#DIV/0!	260222	269813	0	176678	153083	86.6451	1.93774	0	0	0	0	0	#DIV/0!	#DIV/0!	0	71371.1	0	23790.4	41206.1	173.205	2.23856	49470.2	71513.7	53056.2	58013.4	11828.3
P28665	Mug1	No	807253	762950	668994	746399	70599.7	9.4587	0.975832	920587	101269	616994	546283	414211	75.8235	1.8798	336781	355612	356060	349484	11003.6	3.14853	0.498108	771348	838443	857955	822582	45429.7	5.52282	0.742161	593325	189254	184434	322338	234694	72.81	1.86219	234630	340856	306925	294137	54255	18.4455	1.26589	613917	635706	627874	625832	11036.9
P28666	Mug2	No	398597	776300	469431	548110	200768	36.6291	1.56383	0	0	0	0	0	#DIV/0!	#DIV/0!	0	0	0	0	0	#DIV/0!	#DIV/0!	337004	328588	316689	327427	10207.3	3.11742	0.493795	0	0	0	0	0	#DIV/0!	#DIV/0!	0	0	0	0	0	#DIV/0!	#DIV/0!	212279	227359	222556	220731	7703.64
P28667	Marcksl1	No	211986	182632	188659	194426	15503.4	7.97393	0.901673	644281	687111	702240	677877	30062.5	4.4348	0.646874	947029	858654	796942	867542	75437.2	8.69551	0.939295	131191	86656.6	122661	113503	23637.5	20.8255	1.31859	741747	828847	775865	782153	43889.1	5.61133	0.749065	355953	635336	319294	436861	172859	39.5685	1.59735	74744.1	81396.4	84686.1	80275.5	5064.91
P28700	Rxra	No	0	0	0	0	0	#DIV/0!	#DIV/0!	0	0	314175	104725	181389	173.205	2.23856	440319	559512	497109	498980	59618.7	11.9481	1.0773	244780	109648	0	118143	122611	103.782	2.01612	24204.7	0	0	8068.24	13974.6	173.205	2.23856	0	0	0	0	0	#DIV/0!	#DIV/0!	113653	97359.6	119309	110107	11396.4
P28704	Rxrb	No	0	0	0	0	0	#DIV/0!	#DIV/0!	0	0	0	0	0	#DIV/0!	#DIV/0!	0	0	0	0	0	#DIV/0!	#DIV/0!	0	0	0	0	0	#DIV/0!	#DIV/0!	0	0	0	0	0	#DIV/0!	#DIV/0!	54535.8	57810.4	0	37448.8	32472.9	86.7128	1.93808	0	0	0	0	0
P28740	Kif2a	Yes	0	0	0	0	0	#DIV/0!	#DIV/0!	89963.9	121087	105876	105642	15563.1	14.7318	1.16826	116514	105155	118069	113246	7050.25	6.2256	0.794181	33810.3	30236.6	42611.2	35552.7	6368.63	17.9132	1.25317	101323	108656	80887.5	96955.8	14390.5	14.8423	1.1715	111700	103779	96027.1	103835	7836.55	7.5471	0.87778	35043	27917.1	28581.8	30513.9	3936.3
P28741	Kif3a	No	0	0	0	0	0	#DIV/0!	#DIV/0!	0	13211.4	0	4403.79	7627.58	173.205	2.23856	0	0	0	0	0	#DIV/0!	#DIV/0!	0	0	0	0	0	#DIV/0!	#DIV/0!	0	13406.5	13823.5	9076.66	7863.39	86.633	1.93768	39384	44246.7	47392.4	43674.4	4034.75	9.23826	0.96559	0	0	0	0	0
P28798	Grn	Yes	123327	116511	121123	120320	3477.96	2.89059	0.460987	784998	700946	700333	728759	48705.6	6.68336	0.824995	135000	180720	186516	167412	28219	16.856	1.22675	156380	161987	123362	147243	20871	14.1745	1.15151	785766	792038	769425	782409	11674	1.49206	0.173786	189508	186920	211799	196076	13678.3	6.97603	0.843609	210002	197666	175744	194471	17351.2
P28800	SWISS-PROT:P28800	No	0	0	0	0	0	#DIV/0!	#DIV/0!	249369	233988	239387	240915	7803.57	3.23914	0.51043	147374	171414	185119	167969	19107.1	11.3754	1.05597	0	0	0	0	0	#DIV/0!	#DIV/0!	186338	165983	166812	173044	11520.1	6.6573	0.823298	83925.1	87315.3	83523.7	84921.4	2082.87	2.4527	0.389645	0	175283	0	58427.5	101199
P28843	Dpp4	Yes	652760	768196	790777	737244	74031.4	10.0416	1.0018	38302.2	33984.7	22828.2	31705	7984.91	25.185	1.40114	0	0	0	0	0	#DIV/0!	#DIV/0!	821163	805278	829607	818683	12352.3	1.5088	0.178632	31941.7	62242.5	58894.1	51026.1	16612.2	32.5562	1.51263	0	0	0	0	0	#DIV/0!	#DIV/0!	615015	652653	608827	625498	23719.3
P28867	Prkcd	Yes	0	0	0	0	0	#DIV/0!	#DIV/0!	234771	236329	239666	236922	2500.92	1.05559	0.0234948	144149	137588	143394	141710	3589.86	2.53325	0.403677	30183.1	0	0	10061	17426.2	173.205	2.23856	284588	295688	305671	295316	10546.3	3.5712	0.552814	97859.1	84626.1	97195.9	93227	7456.01	7.9977	0.902965	44039.1	11596.8	36869.2	30835	17042.1
P29037	Tbp	No	0	0	0	0	0	#DIV/0!	#DIV/0!	20845.5	15236.6	18527.2	18203.1	2818.46	15.4834	1.18987	142429	11663.4	0	51364.2	79079.9	153.959	2.18741	0	0	0	0	0	#DIV/0!	#DIV/0!	200062	40624.4	39024.3	93236.9	92516.7	99.2275	1.99663	52603.7	52685.4	50265.8	51851.6	1373.97	2.64981	0.423216	0	0	0	0	0
P29268	Ccn2	No	0	0	0	0	0	#DIV/0!	#DIV/0!	198040	185291	160470	181267	19105.7	10.5401	1.02284	0	0	0	0	0	#DIV/0!	#DIV/0!	0	0	0	0	0	#DIV/0!	#DIV/0!	86776.6	176774	118560	127370	45640.9	35.8332	1.55429	40669.9	0	0	13556.6	23480.8	173.205	2.23856	274141	151503	0	141881	137323
P29319	Epha3	No	0	0	0	0	0	#DIV/0!	#DIV/0!	0	0	39132.4	13044.1	22593.1	173.205	2.23856	0	0	0	0	0	#DIV/0!	#DIV/0!	0	0	0	0	0	#DIV/0!	#DIV/0!	35084.6	26787.9	35101.6	32324.7	4795.02	14.8339	1.17126	0	7818.09	0	2606.03	4513.78	173.205	2.23856	0	0	0	0	0
P29341	Pabpc1	No	1961257	1.84046e+06	1.64256e+06	1.81476e+06	160895	8.86593	0.947724	1.42546e+06	1.57026e+06	1.60448e+06	1.5334e+06	95033	6.19754	0.792219	3.46766e+06	2.64529e+06	2881290	2998080	423444	14.1238	1.14995	3.08047e+06	3.16661e+06	3.17071e+06	3.13926e+06	50955.5	1.62317	0.210363	1.63135e+06	1.4618e+06	1.60856e+06	1.56724e+06	92022.3	5.87162	0.768758	3.74673e+06	3.81038e+06	3.54331e+06	3.70014e+06	139499	3.77011	0.576354	3.10352e+06	3.14254e+06	3.07973e+06	3.10859e+06	31711.7
P29351	Ptpn6	No	30109.4	32622.8	38463	33731.7	4285.79	12.7055	1.10399	0	0	0	0	0	#DIV/0!	#DIV/0!	0	0	0	0	0	#DIV/0!	#DIV/0!	64529.4	63323.4	70128	65993.6	3630.92	5.50193	0.740515	0	0	0	0	0	#DIV/0!	#DIV/0!	373094	0	0	124365	215406	173.205	2.23856	83161.8	82509.4	82961.9	82877.7	334.24
P29387	Gnb4	Yes	2.28875e+06	1.49476e+06	1.33059e+06	1.7047e+06	512418	30.0591	1.47798	138420	2.3789e+06	2.47505e+06	1.66412e+06	1.32217e+06	79.4516	1.9001	3.87056e+06	1794268	2.76341e+06	2809412	1.03891e+06	36.9797	1.56796	61580.8	390443	60056.3	170693	190310	111.492	2.04725	2.78065e+06	147603	138782	1.02235e+06	1.52274e+06	148.946	2.17303	2.00436e+06	2.14142e+06	59785.6	1.40185e+06	1.16428e+06	83.0531	1.91936	24577.9	36707.4	30658	30647.7	6064.77
P29391	Ftl1	Yes	5149729	5435782	5297684	5.2944e+06	143055	2.702	0.431686	12211739	13010373	12822003	1.26814e+07	417477	3.29205	0.517466	405068	409454	407250	407258	2193.07	0.538497	-0.268816	5.40426e+06	5.76783e+06	5510698	5.56093e+06	186914	3.36121	0.526496	13617868	14727799	13416999	1.39209e+07	705985	5.07141	0.705129	444286	438738	448597	443874	4942.18	1.11342	0.0466589	5233560	5266598	5233402	5244520	19120.3
P29416	Hexa	Yes	33591.8	370628	60509.7	154910	187301	120.91	2.08246	10785922	9730933	9592869	1.00366e+07	652615	6.50237	0.813072	322591	216372	447026	328663	115446	35.126	1.54563	259662	278565	254404	264210	12706.7	4.80932	0.682084	9228326	10006218	9701747	9.64543e+06	391992	4.06402	0.608956	204068	284726	289593	259463	48034.4	18.513	1.26748	167478	150108	152684	156757	9373.92
P29533	Vcam1	No	0	0	34138.5	11379.5	19709.9	173.205	2.23856	4502786	4.38788e+06	4691889	4.52752e+06	153506	3.39052	0.530266	347409	397333	358553	367765	26205.7	7.12566	0.852825	0	0	28448.7	9482.89	16424.9	173.205	2.23856	5153519	4.96071e+06	4.96272e+06	5.02565e+06	110743	2.20355	0.343123	410052	446494	431065	429204	18292.4	4.26195	0.629608	136530	7445.95	89125.3	77700.4	65296
P29594	Casp2	No	0	0	0	0	0	#DIV/0!	#DIV/0!	0	0	0	0	0	#DIV/0!	#DIV/0!	0	0	22867.1	7622.36	13202.3	173.205	2.23856	0	0	0	0	0	#DIV/0!	#DIV/0!	0	0	0	0	0	#DIV/0!	#DIV/0!	19153.6	30755.9	23408.6	24439.3	5869.43	24.0164	1.38051	0	0	0	0	0
P29595	Nedd8	No	108772	94815.1	94465.4	99351	8161.08	8.2144	0.914576	0	0	0	0	0	#DIV/0!	#DIV/0!	243823	226087	212734	227548	15595.9	6.85391	0.835938	230944	260157	213486	234862	23580.6	10.0402	1.00174	83750.7	74998.8	82955.7	80568.4	4839.75	6.00701	0.778658	283366	282285	262625	276092	11675.3	4.22875	0.626212	467047	526093	513010	502050	31011.3
P29699	Ahsg	No	361659	377572	383723	374318	11386.1	3.04183	0.483136	673277	695750	630252	666426	33282.3	4.99415	0.698461	3.20262e+06	3.86329e+06	3648444	3.57145e+06	336998	9.43589	0.974783	349667	349945	386859	362157	21393.1	5.90714	0.771377	720854	729312	678230	709465	27379.4	3.85916	0.586492	2.66531e+06	2.69094e+06	2.46268e+06	2606312	125044	4.79775	0.681038	333670	352096	369536	351767	17935.1
P29758	Oat	No	8284733	8481756	8543976	8.43682e+06	135337	1.60412	0.205237	3.48168e+06	3.60726e+06	3.65598e+06	3.58164e+06	89931.4	2.5109	0.39983	2.53906e+06	2895045	2.83481e+06	2.7563e+06	190537	6.91279	0.839653	6.37478e+06	5.64955e+06	6288073	6104132	396061	6.48841	0.812139	3.83782e+06	3840584	3941031	3.87314e+06	58808.2	1.51836	0.181374	2.12748e+06	2.39842e+06	2411666	2.31252e+06	160384	6.93547	0.841076	5915556	6.40576e+06	6335762	6.21903e+06	265132
P29788	Vtn	No	236691	277888	280547	265042	24588.4	9.27718	0.967416	0	0	0	0	0	#DIV/0!	#DIV/0!	0	0	0	0	0	#DIV/0!	#DIV/0!	266764	252442	266308	261838	8140	3.1088	0.492592	0	123979	145620	89866.2	78575	87.4355	1.94169	13124.1	0	0	4374.7	7577.2	173.205	2.23856	232883	230452	211419	224918	11753.2
P30051	Tead1	No	329643	0	0	109881	190319	173.205	2.23856	94496.7	31628.8	106265	77463.5	40127.8	51.8022	1.71435	187723	131928	166295	161982	28146.5	17.3763	1.23996	0	0	0	0	0	#DIV/0!	#DIV/0!	70728.5	71222.6	68792.1	70247.7	1284.6	1.82867	0.262136	83164.3	90401.2	81326.7	84964.1	4797.5	5.64651	0.75178	0	0	0	0	0
[truncated: 6,474 more rows]
[truncated: 16 more columns]

[truncated: 2 more sheets: DIA_ProteinQuant-SpikeIn, DIA_PeptideQuant]
