# Supplementary material for: Targeted Quantification of the Lysosomal Proteome in Complex Samples
Source: Proteomes. 2021 Jan 26;9(1):4. doi: 10.3390/proteomes9010004 (PMC7931001; doi:10.3390/proteomes9010004)
Supplement: Supplementary file 1 [file proteomes-09-00004-s001.zip › Supplementary Table 3.xlsx]

## Sheet: Overview
Overview
LEF_PRM_60_6F_RAW	Skyline export data with 6 fragment ions of 60 min gradient PRM measurements of lysosome-enriched fraction (LEF).
LEF_PRM_120_6F_RAW	Skyline export data with 6 fragment ions of 120 min gradient PRM measurements of lysosome-enriched fraction (LEF).
MWCL_PRM_60_6F_RAW	Skyline export data with 6 fragment ions of 60 min gradient PRM measurements of mouse embryonic fibroblast whole cell lysate (MWCL).
MWCL_PRM_120_6F_RAW	Skyline export data with 6 fragment ions of 120 min gradient PRM measurements of mouse embryonic fibroblast whole cell lysate (MWCL).
LTL_PRM_60_6F_RAW	Skyline export data with 6 fragment ions of 60 min gradient PRM measurements of liver tissue lysate (LTL).
LTL_PRM_120_6F_RAW	Skyline export data with 6 fragment ions of 120 min gradient PRM measurements of liver tissue lysate (LTL).
LTL_SpikeIn_PRM_60_6F_RAW	Skyline export data with 6 fragment ions of 60 min gradient PRM measurements of liver tissue lysate (LTL) with lysosome-enriched fraction (LEF) spike-in.

## Sheet: LEF_PRM_60_6F_RAW
Skyline export data with 6 fragment ions of 60 min gradient PRM measurements of lysosome-enriched fraction (LEF).
Protein	File Name	Replicate	Rep	Peptide	Peptide Modified Sequence	Peptide Note	Protein Abundance	Isotope Label Type	Library Name	Truncated	Library Dot Product	Predicted Retention Time	Peptide Retention Time	Range Retention Time	Precursor Charge	Quantitative	Fragment Ion	Area	Mean Area	Total Area Fragment	Points Across Peak
sp|Q9DC29|ABCB6_MOUSE	AS_20201121_Lyso_R1_SPRM_60min_02.raw	AS_20201121_Lyso_R1_SPRM_60min_01	R1	AVDSLLNFETVK	AVDSLLNFETVK		8506700	light	PM_5_201-SciData_MEF_LysosomalProteome_39Runs_CO_095	False	0.834	77.9	78.67	0.21	2	True	precursor	38416356	36818048	20669702	22
sp|Q9DC29|ABCB6_MOUSE	AS_20201121_Lyso_R2_SPRM_60min_02.raw	AS_20201121_Lyso_R2_SPRM_60min_01	R2	AVDSLLNFETVK	AVDSLLNFETVK		9389200	light	PM_5_201-SciData_MEF_LysosomalProteome_39Runs_CO_095	False	0.8349	77.9	78.88	0.21	2	True	precursor	41628584	36818048	22740966	19
sp|Q9DC29|ABCB6_MOUSE	AS_20201121_Lyso_R3_SPRM_60min_02.raw	AS_20201121_Lyso_R3_SPRM_60min_01	R3	AVDSLLNFETVK	AVDSLLNFETVK		8742800	light	PM_5_201-SciData_MEF_LysosomalProteome_39Runs_CO_095	False	0.8349	77.9	78.78	0.21	2	True	precursor	30409204	36818048	20668956	21
sp|Q9DC29|ABCB6_MOUSE	AS_20201121_Lyso_R1_SPRM_60min_02.raw	AS_20201121_Lyso_R1_SPRM_60min_01	R1	AVDSLLNFETVK	AVDSLLNFETVK		8506700	light	PM_5_201-SciData_MEF_LysosomalProteome_39Runs_CO_095	False	0.834	77.9	78.67	0.21	2	True	precursor [M+1]	18643472	25520131	20669702	22
sp|Q9DC29|ABCB6_MOUSE	AS_20201121_Lyso_R2_SPRM_60min_02.raw	AS_20201121_Lyso_R2_SPRM_60min_01	R2	AVDSLLNFETVK	AVDSLLNFETVK		9389200	light	PM_5_201-SciData_MEF_LysosomalProteome_39Runs_CO_095	False	0.8349	77.9	78.88	0.21	2	True	precursor [M+1]	28320304	25520131	22740966	19
sp|Q9DC29|ABCB6_MOUSE	AS_20201121_Lyso_R3_SPRM_60min_02.raw	AS_20201121_Lyso_R3_SPRM_60min_01	R3	AVDSLLNFETVK	AVDSLLNFETVK		8742800	light	PM_5_201-SciData_MEF_LysosomalProteome_39Runs_CO_095	False	0.8349	77.9	78.78	0.21	2	True	precursor [M+1]	29596616	25520131	20668956	21
sp|Q9DC29|ABCB6_MOUSE	AS_20201121_Lyso_R1_SPRM_60min_02.raw	AS_20201121_Lyso_R1_SPRM_60min_01	R1	AVDSLLNFETVK	AVDSLLNFETVK		8506700	light	PM_5_201-SciData_MEF_LysosomalProteome_39Runs_CO_095	False	0.834	77.9	78.67	0.16	2	True	precursor [M+2]	10778949	11531406	20669702	22
sp|Q9DC29|ABCB6_MOUSE	AS_20201121_Lyso_R2_SPRM_60min_02.raw	AS_20201121_Lyso_R2_SPRM_60min_01	R2	AVDSLLNFETVK	AVDSLLNFETVK		9389200	light	PM_5_201-SciData_MEF_LysosomalProteome_39Runs_CO_095	False	0.8349	77.9	78.88	0.16	2	True	precursor [M+2]	9974243	11531406	22740966	19
sp|Q9DC29|ABCB6_MOUSE	AS_20201121_Lyso_R3_SPRM_60min_02.raw	AS_20201121_Lyso_R3_SPRM_60min_01	R3	AVDSLLNFETVK	AVDSLLNFETVK		8742800	light	PM_5_201-SciData_MEF_LysosomalProteome_39Runs_CO_095	False	0.8349	77.9	78.78	0.16	2	True	precursor [M+2]	13841025	11531406	20668956	21
sp|Q9DC29|ABCB6_MOUSE	AS_20201121_Lyso_R1_SPRM_60min_02.raw	AS_20201121_Lyso_R1_SPRM_60min_01	R1	AVDSLLNFETVK	AVDSLLNFETVK		8506700	light	PM_5_201-SciData_MEF_LysosomalProteome_39Runs_CO_095	False	0.834	77.9	78.67	0.16	2	True	y10	7332869	7476281	20669702	21
sp|Q9DC29|ABCB6_MOUSE	AS_20201121_Lyso_R2_SPRM_60min_02.raw	AS_20201121_Lyso_R2_SPRM_60min_01	R2	AVDSLLNFETVK	AVDSLLNFETVK		9389200	light	PM_5_201-SciData_MEF_LysosomalProteome_39Runs_CO_095	False	0.8349	77.9	78.88	0.16	2	True	y10	7888073	7476281	22740966	19
sp|Q9DC29|ABCB6_MOUSE	AS_20201121_Lyso_R3_SPRM_60min_02.raw	AS_20201121_Lyso_R3_SPRM_60min_01	R3	AVDSLLNFETVK	AVDSLLNFETVK		8742800	light	PM_5_201-SciData_MEF_LysosomalProteome_39Runs_CO_095	False	0.8349	77.9	78.78	0.16	2	True	y10	7207902	7476281	20668956	21
sp|Q9DC29|ABCB6_MOUSE	AS_20201121_Lyso_R1_SPRM_60min_02.raw	AS_20201121_Lyso_R1_SPRM_60min_01	R1	AVDSLLNFETVK	AVDSLLNFETVK		8506700	light	PM_5_201-SciData_MEF_LysosomalProteome_39Runs_CO_095	False	0.834	77.9	78.67	0.16	2	True	y9	2229807	2287361	20669702	21
sp|Q9DC29|ABCB6_MOUSE	AS_20201121_Lyso_R2_SPRM_60min_02.raw	AS_20201121_Lyso_R2_SPRM_60min_01	R2	AVDSLLNFETVK	AVDSLLNFETVK		9389200	light	PM_5_201-SciData_MEF_LysosomalProteome_39Runs_CO_095	False	0.8349	77.9	78.88	0.16	2	True	y9	2445265	2287361	22740966	19
sp|Q9DC29|ABCB6_MOUSE	AS_20201121_Lyso_R3_SPRM_60min_02.raw	AS_20201121_Lyso_R3_SPRM_60min_01	R3	AVDSLLNFETVK	AVDSLLNFETVK		8742800	light	PM_5_201-SciData_MEF_LysosomalProteome_39Runs_CO_095	False	0.8349	77.9	78.78	0.16	2	True	y9	2187012	2287361	20668956	21
sp|Q9DC29|ABCB6_MOUSE	AS_20201121_Lyso_R1_SPRM_60min_02.raw	AS_20201121_Lyso_R1_SPRM_60min_01	R1	AVDSLLNFETVK	AVDSLLNFETVK		8506700	light	PM_5_201-SciData_MEF_LysosomalProteome_39Runs_CO_095	False	0.834	77.9	78.67	0.16	2	True	y8	1375742	1503694	20669702	21
sp|Q9DC29|ABCB6_MOUSE	AS_20201121_Lyso_R2_SPRM_60min_02.raw	AS_20201121_Lyso_R2_SPRM_60min_01	R2	AVDSLLNFETVK	AVDSLLNFETVK		9389200	light	PM_5_201-SciData_MEF_LysosomalProteome_39Runs_CO_095	False	0.8349	77.9	78.88	0.16	2	True	y8	1618877	1503694	22740966	19
sp|Q9DC29|ABCB6_MOUSE	AS_20201121_Lyso_R3_SPRM_60min_02.raw	AS_20201121_Lyso_R3_SPRM_60min_01	R3	AVDSLLNFETVK	AVDSLLNFETVK		8742800	light	PM_5_201-SciData_MEF_LysosomalProteome_39Runs_CO_095	False	0.8349	77.9	78.78	0.16	2	True	y8	1516463	1503694	20668956	21
sp|Q9DC29|ABCB6_MOUSE	AS_20201121_Lyso_R1_SPRM_60min_02.raw	AS_20201121_Lyso_R1_SPRM_60min_01	R1	AVDSLLNFETVK	AVDSLLNFETVK		8506700	light	PM_5_201-SciData_MEF_LysosomalProteome_39Runs_CO_095	False	0.834	77.9	78.67	0.16	2	True	y7	6392390	6629631	20669702	21
sp|Q9DC29|ABCB6_MOUSE	AS_20201121_Lyso_R2_SPRM_60min_02.raw	AS_20201121_Lyso_R2_SPRM_60min_01	R2	AVDSLLNFETVK	AVDSLLNFETVK		9389200	light	PM_5_201-SciData_MEF_LysosomalProteome_39Runs_CO_095	False	0.8349	77.9	78.88	0.16	2	True	y7	7065477	6629631	22740966	19
sp|Q9DC29|ABCB6_MOUSE	AS_20201121_Lyso_R3_SPRM_60min_02.raw	AS_20201121_Lyso_R3_SPRM_60min_01	R3	AVDSLLNFETVK	AVDSLLNFETVK		8742800	light	PM_5_201-SciData_MEF_LysosomalProteome_39Runs_CO_095	False	0.8349	77.9	78.78	0.16	2	True	y7	6431026	6629631	20668956	21
sp|Q9DC29|ABCB6_MOUSE	AS_20201121_Lyso_R1_SPRM_60min_02.raw	AS_20201121_Lyso_R1_SPRM_60min_01	R1	AVDSLLNFETVK	AVDSLLNFETVK		8506700	light	PM_5_201-SciData_MEF_LysosomalProteome_39Runs_CO_095	False	0.834	77.9	78.67	0.16	2	True	y6	3338894	3462906	20669702	21
sp|Q9DC29|ABCB6_MOUSE	AS_20201121_Lyso_R2_SPRM_60min_02.raw	AS_20201121_Lyso_R2_SPRM_60min_01	R2	AVDSLLNFETVK	AVDSLLNFETVK		9389200	light	PM_5_201-SciData_MEF_LysosomalProteome_39Runs_CO_095	False	0.8349	77.9	78.88	0.16	2	True	y6	3723274	3462906	22740966	19
sp|Q9DC29|ABCB6_MOUSE	AS_20201121_Lyso_R3_SPRM_60min_02.raw	AS_20201121_Lyso_R3_SPRM_60min_01	R3	AVDSLLNFETVK	AVDSLLNFETVK		8742800	light	PM_5_201-SciData_MEF_LysosomalProteome_39Runs_CO_095	False	0.8349	77.9	78.78	0.16	2	True	y6	3326551	3462906	20668956	21
sp|Q9DC29|ABCB6_MOUSE	AS_20201121_Lyso_R1_SPRM_60min_02.raw	AS_20201121_Lyso_R1_SPRM_60min_01	R1	AVDSLLNFETVK	AVDSLLNFETVK		8506700	light	PM_5_201-SciData_MEF_LysosomalProteome_39Runs_CO_095	False	0.834	77.9	78.67	0.15	2	True	y5	0	0	20669702	21
sp|Q9DC29|ABCB6_MOUSE	AS_20201121_Lyso_R2_SPRM_60min_02.raw	AS_20201121_Lyso_R2_SPRM_60min_01	R2	AVDSLLNFETVK	AVDSLLNFETVK		9389200	light	PM_5_201-SciData_MEF_LysosomalProteome_39Runs_CO_095	False	0.8349	77.9	78.88	0.15	2	True	y5	0	0	22740966	19
sp|Q9DC29|ABCB6_MOUSE	AS_20201121_Lyso_R3_SPRM_60min_02.raw	AS_20201121_Lyso_R3_SPRM_60min_01	R3	AVDSLLNFETVK	AVDSLLNFETVK		8742800	light	PM_5_201-SciData_MEF_LysosomalProteome_39Runs_CO_095	False	0.8349	77.9	78.78	0.15	2	True	y5	0	0	20668956	21
sp|Q9DC29|ABCB6_MOUSE	AS_20201121_Lyso_R1_SPRM_60min_02.raw	AS_20201121_Lyso_R1_SPRM_60min_01	R1	SHIGVVPQDTVLFNDTIANNIR	SHIGVVPQDTVLFNDTIANNIR		8506700	light	PM_5_201-SciData_MEF_LysosomalProteome_39Runs_CO_095	False	0.9388	80.14	79.16	0.16	3	True	precursor	19460288	16958047	13540885	12
sp|Q9DC29|ABCB6_MOUSE	AS_20201121_Lyso_R2_SPRM_60min_02.raw	AS_20201121_Lyso_R2_SPRM_60min_01	R2	SHIGVVPQDTVLFNDTIANNIR	SHIGVVPQDTVLFNDTIANNIR		9389200	light	PM_5_201-SciData_MEF_LysosomalProteome_39Runs_CO_095	False	0.934	80.14	79.35	0.16	3	True	precursor	17072314	16958047	13568289	11
sp|Q9DC29|ABCB6_MOUSE	AS_20201121_Lyso_R3_SPRM_60min_02.raw	AS_20201121_Lyso_R3_SPRM_60min_01	R3	SHIGVVPQDTVLFNDTIANNIR	SHIGVVPQDTVLFNDTIANNIR		8742800	light	PM_5_201-SciData_MEF_LysosomalProteome_39Runs_CO_095	False	0.9475	80.14	79.25	0.16	3	True	precursor	14341539	16958047	12432602	9
sp|Q9DC29|ABCB6_MOUSE	AS_20201121_Lyso_R1_SPRM_60min_02.raw	AS_20201121_Lyso_R1_SPRM_60min_01	R1	SHIGVVPQDTVLFNDTIANNIR	SHIGVVPQDTVLFNDTIANNIR		8506700	light	PM_5_201-SciData_MEF_LysosomalProteome_39Runs_CO_095	False	0.9388	80.14	79.16	0.19	3	True	precursor [M+1]	21577320	23458474	13540885	12
sp|Q9DC29|ABCB6_MOUSE	AS_20201121_Lyso_R2_SPRM_60min_02.raw	AS_20201121_Lyso_R2_SPRM_60min_01	R2	SHIGVVPQDTVLFNDTIANNIR	SHIGVVPQDTVLFNDTIANNIR		9389200	light	PM_5_201-SciData_MEF_LysosomalProteome_39Runs_CO_095	False	0.934	80.14	79.35	0.19	3	True	precursor [M+1]	24961318	23458474	13568289	11
sp|Q9DC29|ABCB6_MOUSE	AS_20201121_Lyso_R3_SPRM_60min_02.raw	AS_20201121_Lyso_R3_SPRM_60min_01	R3	SHIGVVPQDTVLFNDTIANNIR	SHIGVVPQDTVLFNDTIANNIR		8742800	light	PM_5_201-SciData_MEF_LysosomalProteome_39Runs_CO_095	False	0.9475	80.14	79.25	0.19	3	True	precursor [M+1]	23836784	23458474	12432602	9
sp|Q9DC29|ABCB6_MOUSE	AS_20201121_Lyso_R1_SPRM_60min_02.raw	AS_20201121_Lyso_R1_SPRM_60min_01	R1	SHIGVVPQDTVLFNDTIANNIR	SHIGVVPQDTVLFNDTIANNIR		8506700	light	PM_5_201-SciData_MEF_LysosomalProteome_39Runs_CO_095	False	0.9388	80.14	79.16	0.16	3	True	precursor [M+2]	10033880	11005595	13540885	12
sp|Q9DC29|ABCB6_MOUSE	AS_20201121_Lyso_R2_SPRM_60min_02.raw	AS_20201121_Lyso_R2_SPRM_60min_01	R2	SHIGVVPQDTVLFNDTIANNIR	SHIGVVPQDTVLFNDTIANNIR		9389200	light	PM_5_201-SciData_MEF_LysosomalProteome_39Runs_CO_095	False	0.934	80.14	79.35	0.16	3	True	precursor [M+2]	10739903	11005595	13568289	11
sp|Q9DC29|ABCB6_MOUSE	AS_20201121_Lyso_R3_SPRM_60min_02.raw	AS_20201121_Lyso_R3_SPRM_60min_01	R3	SHIGVVPQDTVLFNDTIANNIR	SHIGVVPQDTVLFNDTIANNIR		8742800	light	PM_5_201-SciData_MEF_LysosomalProteome_39Runs_CO_095	False	0.9475	80.14	79.25	0.16	3	True	precursor [M+2]	12243002	11005595	12432602	9
sp|Q9DC29|ABCB6_MOUSE	AS_20201121_Lyso_R1_SPRM_60min_02.raw	AS_20201121_Lyso_R1_SPRM_60min_01	R1	SHIGVVPQDTVLFNDTIANNIR	SHIGVVPQDTVLFNDTIANNIR		8506700	light	PM_5_201-SciData_MEF_LysosomalProteome_39Runs_CO_095	False	0.9388	80.14	79.16	0.16	3	True	y11	1790584	1628521	13540885	11
sp|Q9DC29|ABCB6_MOUSE	AS_20201121_Lyso_R2_SPRM_60min_02.raw	AS_20201121_Lyso_R2_SPRM_60min_01	R2	SHIGVVPQDTVLFNDTIANNIR	SHIGVVPQDTVLFNDTIANNIR		9389200	light	PM_5_201-SciData_MEF_LysosomalProteome_39Runs_CO_095	False	0.934	80.14	79.35	0.16	3	True	y11	1723268	1628521	13568289	10
sp|Q9DC29|ABCB6_MOUSE	AS_20201121_Lyso_R3_SPRM_60min_02.raw	AS_20201121_Lyso_R3_SPRM_60min_01	R3	SHIGVVPQDTVLFNDTIANNIR	SHIGVVPQDTVLFNDTIANNIR		8742800	light	PM_5_201-SciData_MEF_LysosomalProteome_39Runs_CO_095	False	0.9475	80.14	79.25	0.16	3	True	y11	1371712	1628521	12432602	9
sp|Q9DC29|ABCB6_MOUSE	AS_20201121_Lyso_R1_SPRM_60min_02.raw	AS_20201121_Lyso_R1_SPRM_60min_01	R1	SHIGVVPQDTVLFNDTIANNIR	SHIGVVPQDTVLFNDTIANNIR		8506700	light	PM_5_201-SciData_MEF_LysosomalProteome_39Runs_CO_095	False	0.9388	80.14	79.16	0.16	3	True	y10	3246081	3224979	13540885	11
sp|Q9DC29|ABCB6_MOUSE	AS_20201121_Lyso_R2_SPRM_60min_02.raw	AS_20201121_Lyso_R2_SPRM_60min_01	R2	SHIGVVPQDTVLFNDTIANNIR	SHIGVVPQDTVLFNDTIANNIR		9389200	light	PM_5_201-SciData_MEF_LysosomalProteome_39Runs_CO_095	False	0.934	80.14	79.35	0.16	3	True	y10	3512040	3224979	13568289	10
sp|Q9DC29|ABCB6_MOUSE	AS_20201121_Lyso_R3_SPRM_60min_02.raw	AS_20201121_Lyso_R3_SPRM_60min_01	R3	SHIGVVPQDTVLFNDTIANNIR	SHIGVVPQDTVLFNDTIANNIR		8742800	light	PM_5_201-SciData_MEF_LysosomalProteome_39Runs_CO_095	False	0.9475	80.14	79.25	0.16	3	True	y10	2916817	3224979	12432602	9
sp|Q9DC29|ABCB6_MOUSE	AS_20201121_Lyso_R1_SPRM_60min_02.raw	AS_20201121_Lyso_R1_SPRM_60min_01	R1	SHIGVVPQDTVLFNDTIANNIR	SHIGVVPQDTVLFNDTIANNIR		8506700	light	PM_5_201-SciData_MEF_LysosomalProteome_39Runs_CO_095	False	0.9388	80.14	79.16	0.16	3	True	y9	2692564	2563867	13540885	11
sp|Q9DC29|ABCB6_MOUSE	AS_20201121_Lyso_R2_SPRM_60min_02.raw	AS_20201121_Lyso_R2_SPRM_60min_01	R2	SHIGVVPQDTVLFNDTIANNIR	SHIGVVPQDTVLFNDTIANNIR		9389200	light	PM_5_201-SciData_MEF_LysosomalProteome_39Runs_CO_095	False	0.934	80.14	79.35	0.16	3	True	y9	2562520	2563867	13568289	10
sp|Q9DC29|ABCB6_MOUSE	AS_20201121_Lyso_R3_SPRM_60min_02.raw	AS_20201121_Lyso_R3_SPRM_60min_01	R3	SHIGVVPQDTVLFNDTIANNIR	SHIGVVPQDTVLFNDTIANNIR		8742800	light	PM_5_201-SciData_MEF_LysosomalProteome_39Runs_CO_095	False	0.9475	80.14	79.25	0.16	3	True	y9	2436517	2563867	12432602	9
sp|Q9DC29|ABCB6_MOUSE	AS_20201121_Lyso_R1_SPRM_60min_02.raw	AS_20201121_Lyso_R1_SPRM_60min_01	R1	SHIGVVPQDTVLFNDTIANNIR	SHIGVVPQDTVLFNDTIANNIR		8506700	light	PM_5_201-SciData_MEF_LysosomalProteome_39Runs_CO_095	False	0.9388	80.14	79.16	0.16	3	True	y7	1225999	1190435	13540885	11
sp|Q9DC29|ABCB6_MOUSE	AS_20201121_Lyso_R2_SPRM_60min_02.raw	AS_20201121_Lyso_R2_SPRM_60min_01	R2	SHIGVVPQDTVLFNDTIANNIR	SHIGVVPQDTVLFNDTIANNIR		9389200	light	PM_5_201-SciData_MEF_LysosomalProteome_39Runs_CO_095	False	0.934	80.14	79.35	0.16	3	True	y7	1200207	1190435	13568289	10
sp|Q9DC29|ABCB6_MOUSE	AS_20201121_Lyso_R3_SPRM_60min_02.raw	AS_20201121_Lyso_R3_SPRM_60min_01	R3	SHIGVVPQDTVLFNDTIANNIR	SHIGVVPQDTVLFNDTIANNIR		8742800	light	PM_5_201-SciData_MEF_LysosomalProteome_39Runs_CO_095	False	0.9475	80.14	79.25	0.16	3	True	y7	1145099	1190435	12432602	9
sp|Q9DC29|ABCB6_MOUSE	AS_20201121_Lyso_R1_SPRM_60min_02.raw	AS_20201121_Lyso_R1_SPRM_60min_01	R1	SHIGVVPQDTVLFNDTIANNIR	SHIGVVPQDTVLFNDTIANNIR		8506700	light	PM_5_201-SciData_MEF_LysosomalProteome_39Runs_CO_095	False	0.9388	80.14	79.16	0.16	3	True	y5	2380984	2372929	13540885	11
sp|Q9DC29|ABCB6_MOUSE	AS_20201121_Lyso_R2_SPRM_60min_02.raw	AS_20201121_Lyso_R2_SPRM_60min_01	R2	SHIGVVPQDTVLFNDTIANNIR	SHIGVVPQDTVLFNDTIANNIR		9389200	light	PM_5_201-SciData_MEF_LysosomalProteome_39Runs_CO_095	False	0.934	80.14	79.35	0.16	3	True	y5	2361029	2372929	13568289	10
sp|Q9DC29|ABCB6_MOUSE	AS_20201121_Lyso_R3_SPRM_60min_02.raw	AS_20201121_Lyso_R3_SPRM_60min_01	R3	SHIGVVPQDTVLFNDTIANNIR	SHIGVVPQDTVLFNDTIANNIR		8742800	light	PM_5_201-SciData_MEF_LysosomalProteome_39Runs_CO_095	False	0.9475	80.14	79.25	0.16	3	True	y5	2376773	2372929	12432602	9
sp|Q9DC29|ABCB6_MOUSE	AS_20201121_Lyso_R1_SPRM_60min_02.raw	AS_20201121_Lyso_R1_SPRM_60min_01	R1	SHIGVVPQDTVLFNDTIANNIR	SHIGVVPQDTVLFNDTIANNIR		8506700	light	PM_5_201-SciData_MEF_LysosomalProteome_39Runs_CO_095	False	0.9388	80.14	79.16	0.16	3	True	b6	2204674	2199861	13540885	11
sp|Q9DC29|ABCB6_MOUSE	AS_20201121_Lyso_R2_SPRM_60min_02.raw	AS_20201121_Lyso_R2_SPRM_60min_01	R2	SHIGVVPQDTVLFNDTIANNIR	SHIGVVPQDTVLFNDTIANNIR		9389200	light	PM_5_201-SciData_MEF_LysosomalProteome_39Runs_CO_095	False	0.934	80.14	79.35	0.16	3	True	b6	2209225	2199861	13568289	10
sp|Q9DC29|ABCB6_MOUSE	AS_20201121_Lyso_R3_SPRM_60min_02.raw	AS_20201121_Lyso_R3_SPRM_60min_01	R3	SHIGVVPQDTVLFNDTIANNIR	SHIGVVPQDTVLFNDTIANNIR		8742800	light	PM_5_201-SciData_MEF_LysosomalProteome_39Runs_CO_095	False	0.9475	80.14	79.25	0.16	3	True	b6	2185684	2199861	12432602	9
sp|Q8R4P9|MRP7_MOUSE	AS_20201121_Lyso_R1_SPRM_60min_01.raw	AS_20201121_Lyso_R1_SPRM_60min_01	R1	LLELNQR	LLELNQR		46561000	light	PM_5_201-SciData_MEF_LysosomalProteome_39Runs_CO_095	False	0.589	63.03	63.72	0.21	2	True	precursor	317928064	281105200	14013854	11
sp|Q8R4P9|MRP7_MOUSE	AS_20201121_Lyso_R2_SPRM_60min_01.raw	AS_20201121_Lyso_R2_SPRM_60min_01	R2	LLELNQR	LLELNQR		39955000	light	PM_5_201-SciData_MEF_LysosomalProteome_39Runs_CO_095	False	0.5786	63.03	63.94	0.21	2	True	precursor	248800304	281105200	9500693	11
sp|Q8R4P9|MRP7_MOUSE	AS_20201121_Lyso_R3_SPRM_60min_01.raw	AS_20201121_Lyso_R3_SPRM_60min_01	R3	LLELNQR	LLELNQR		46514000	light	PM_5_201-SciData_MEF_LysosomalProteome_39Runs_CO_095	False	0.5968	63.03	63.86	0.21	2	True	precursor	276587232	281105200	15568733	16
sp|Q8R4P9|MRP7_MOUSE	AS_20201121_Lyso_R1_SPRM_60min_01.raw	AS_20201121_Lyso_R1_SPRM_60min_01	R1	LLELNQR	LLELNQR		46561000	light	PM_5_201-SciData_MEF_LysosomalProteome_39Runs_CO_095	False	0.589	63.03	63.72	0.31	2	True	precursor [M+1]	7743748	12609452	14013854	11
sp|Q8R4P9|MRP7_MOUSE	AS_20201121_Lyso_R2_SPRM_60min_01.raw	AS_20201121_Lyso_R2_SPRM_60min_01	R2	LLELNQR	LLELNQR		39955000	light	PM_5_201-SciData_MEF_LysosomalProteome_39Runs_CO_095	False	0.5786	63.03	63.94	0.31	2	True	precursor [M+1]	1509545	12609452	9500693	11
sp|Q8R4P9|MRP7_MOUSE	AS_20201121_Lyso_R3_SPRM_60min_01.raw	AS_20201121_Lyso_R3_SPRM_60min_01	R3	LLELNQR	LLELNQR		46514000	light	PM_5_201-SciData_MEF_LysosomalProteome_39Runs_CO_095	False	0.5968	63.03	63.86	0.31	2	True	precursor [M+1]	28575062	12609452	15568733	16
sp|Q8R4P9|MRP7_MOUSE	AS_20201121_Lyso_R1_SPRM_60min_01.raw	AS_20201121_Lyso_R1_SPRM_60min_01	R1	LLELNQR	LLELNQR		46561000	light	PM_5_201-SciData_MEF_LysosomalProteome_39Runs_CO_095	False	0.589	63.03	63.72	0.21	2	True	precursor [M+2]	79362032	92347643	14013854	11
sp|Q8R4P9|MRP7_MOUSE	AS_20201121_Lyso_R2_SPRM_60min_01.raw	AS_20201121_Lyso_R2_SPRM_60min_01	R2	LLELNQR	LLELNQR		39955000	light	PM_5_201-SciData_MEF_LysosomalProteome_39Runs_CO_095	False	0.5786	63.03	63.94	0.21	2	True	precursor [M+2]	99783008	92347643	9500693	11
sp|Q8R4P9|MRP7_MOUSE	AS_20201121_Lyso_R3_SPRM_60min_01.raw	AS_20201121_Lyso_R3_SPRM_60min_01	R3	LLELNQR	LLELNQR		46514000	light	PM_5_201-SciData_MEF_LysosomalProteome_39Runs_CO_095	False	0.5968	63.03	63.86	0.21	2	True	precursor [M+2]	97897888	92347643	15568733	16
sp|Q8R4P9|MRP7_MOUSE	AS_20201121_Lyso_R1_SPRM_60min_01.raw	AS_20201121_Lyso_R1_SPRM_60min_01	R1	LLELNQR	LLELNQR		46561000	light	PM_5_201-SciData_MEF_LysosomalProteome_39Runs_CO_095	False	0.589	63.03	63.72	0.59	2	True	y6	1074741	1935994	14013854	11
sp|Q8R4P9|MRP7_MOUSE	AS_20201121_Lyso_R2_SPRM_60min_01.raw	AS_20201121_Lyso_R2_SPRM_60min_01	R2	LLELNQR	LLELNQR		39955000	light	PM_5_201-SciData_MEF_LysosomalProteome_39Runs_CO_095	False	0.5786	63.03	63.94	0.59	2	True	y6	788140	1935994	9500693	11
sp|Q8R4P9|MRP7_MOUSE	AS_20201121_Lyso_R3_SPRM_60min_01.raw	AS_20201121_Lyso_R3_SPRM_60min_01	R3	LLELNQR	LLELNQR		46514000	light	PM_5_201-SciData_MEF_LysosomalProteome_39Runs_CO_095	False	0.5968	63.03	63.86	0.59	2	True	y6	3945101	1935994	15568733	16
sp|Q8R4P9|MRP7_MOUSE	AS_20201121_Lyso_R1_SPRM_60min_01.raw	AS_20201121_Lyso_R1_SPRM_60min_01	R1	LLELNQR	LLELNQR		46561000	light	PM_5_201-SciData_MEF_LysosomalProteome_39Runs_CO_095	False	0.589	63.03	63.72	0.21	2	True	y5	4522939	3688506	14013854	11
sp|Q8R4P9|MRP7_MOUSE	AS_20201121_Lyso_R2_SPRM_60min_01.raw	AS_20201121_Lyso_R2_SPRM_60min_01	R2	LLELNQR	LLELNQR		39955000	light	PM_5_201-SciData_MEF_LysosomalProteome_39Runs_CO_095	False	0.5786	63.03	63.94	0.21	2	True	y5	2867311	3688506	9500693	11
sp|Q8R4P9|MRP7_MOUSE	AS_20201121_Lyso_R3_SPRM_60min_01.raw	AS_20201121_Lyso_R3_SPRM_60min_01	R3	LLELNQR	LLELNQR		46514000	light	PM_5_201-SciData_MEF_LysosomalProteome_39Runs_CO_095	False	0.5968	63.03	63.86	0.21	2	True	y5	3675270	3688506	15568733	16
sp|Q8R4P9|MRP7_MOUSE	AS_20201121_Lyso_R1_SPRM_60min_01.raw	AS_20201121_Lyso_R1_SPRM_60min_01	R1	LLELNQR	LLELNQR		46561000	light	PM_5_201-SciData_MEF_LysosomalProteome_39Runs_CO_095	False	0.589	63.03	63.72	0.21	2	True	y4	1237459	1132233	14013854	11
sp|Q8R4P9|MRP7_MOUSE	AS_20201121_Lyso_R2_SPRM_60min_01.raw	AS_20201121_Lyso_R2_SPRM_60min_01	R2	LLELNQR	LLELNQR		39955000	light	PM_5_201-SciData_MEF_LysosomalProteome_39Runs_CO_095	False	0.5786	63.03	63.94	0.21	2	True	y4	800028	1132233	9500693	11
sp|Q8R4P9|MRP7_MOUSE	AS_20201121_Lyso_R3_SPRM_60min_01.raw	AS_20201121_Lyso_R3_SPRM_60min_01	R3	LLELNQR	LLELNQR		46514000	light	PM_5_201-SciData_MEF_LysosomalProteome_39Runs_CO_095	False	0.5968	63.03	63.86	0.21	2	True	y4	1359212	1132233	15568733	16
sp|Q8R4P9|MRP7_MOUSE	AS_20201121_Lyso_R1_SPRM_60min_01.raw	AS_20201121_Lyso_R1_SPRM_60min_01	R1	LLELNQR	LLELNQR		46561000	light	PM_5_201-SciData_MEF_LysosomalProteome_39Runs_CO_095	False	0.589	63.03	63.72	0.21	2	True	y3	405500	340325	14013854	11
sp|Q8R4P9|MRP7_MOUSE	AS_20201121_Lyso_R2_SPRM_60min_01.raw	AS_20201121_Lyso_R2_SPRM_60min_01	R2	LLELNQR	LLELNQR		39955000	light	PM_5_201-SciData_MEF_LysosomalProteome_39Runs_CO_095	False	0.5786	63.03	63.94	0.21	2	True	y3	228749	340325	9500693	11
sp|Q8R4P9|MRP7_MOUSE	AS_20201121_Lyso_R3_SPRM_60min_01.raw	AS_20201121_Lyso_R3_SPRM_60min_01	R3	LLELNQR	LLELNQR		46514000	light	PM_5_201-SciData_MEF_LysosomalProteome_39Runs_CO_095	False	0.5968	63.03	63.86	0.21	2	True	y3	386727	340325	15568733	16
sp|Q8R4P9|MRP7_MOUSE	AS_20201121_Lyso_R1_SPRM_60min_01.raw	AS_20201121_Lyso_R1_SPRM_60min_01	R1	LLELNQR	LLELNQR		46561000	light	PM_5_201-SciData_MEF_LysosomalProteome_39Runs_CO_095	False	0.589	63.03	63.72	0.21	2	True	b2	6773216	5930701	14013854	11
sp|Q8R4P9|MRP7_MOUSE	AS_20201121_Lyso_R2_SPRM_60min_01.raw	AS_20201121_Lyso_R2_SPRM_60min_01	R2	LLELNQR	LLELNQR		39955000	light	PM_5_201-SciData_MEF_LysosomalProteome_39Runs_CO_095	False	0.5786	63.03	63.94	0.21	2	True	b2	4816465	5930701	9500693	11
sp|Q8R4P9|MRP7_MOUSE	AS_20201121_Lyso_R3_SPRM_60min_01.raw	AS_20201121_Lyso_R3_SPRM_60min_01	R3	LLELNQR	LLELNQR		46514000	light	PM_5_201-SciData_MEF_LysosomalProteome_39Runs_CO_095	False	0.5968	63.03	63.86	0.21	2	True	b2	6202423	5930701	15568733	16
sp|Q8R4P9|MRP7_MOUSE	AS_20201121_Lyso_R1_SPRM_60min_01.raw	AS_20201121_Lyso_R1_SPRM_60min_01	R1	LLELNQR	LLELNQR		46561000	light	PM_5_201-SciData_MEF_LysosomalProteome_39Runs_CO_095	False	0.589	63.03	63.72	0.53	2	True	b4	0	0	14013854	11
sp|Q8R4P9|MRP7_MOUSE	AS_20201121_Lyso_R2_SPRM_60min_01.raw	AS_20201121_Lyso_R2_SPRM_60min_01	R2	LLELNQR	LLELNQR		39955000	light	PM_5_201-SciData_MEF_LysosomalProteome_39Runs_CO_095	False	0.5786	63.03	63.94	0.53	2	True	b4	0	0	9500693	11
sp|Q8R4P9|MRP7_MOUSE	AS_20201121_Lyso_R3_SPRM_60min_01.raw	AS_20201121_Lyso_R3_SPRM_60min_01	R3	LLELNQR	LLELNQR		46514000	light	PM_5_201-SciData_MEF_LysosomalProteome_39Runs_CO_095	False	0.5968	63.03	63.86	0.53	2	True	b4	0	0	15568733	16
sp|P48410|ABCD1_MOUSE	AS_20201121_Lyso_R1_SPRM_60min_02.raw	AS_20201121_Lyso_R1_SPRM_60min_01	R1	TEAFTIAR	TEAFTIAR		3199000	light	PM_5_201-SciData_MEF_LysosomalProteome_39Runs_CO_095	False	0.7078	64.14	64.45	0.23	2	True	precursor	20377688	16542847	7703121	4
sp|P48410|ABCD1_MOUSE	AS_20201121_Lyso_R2_SPRM_60min_02.raw	AS_20201121_Lyso_R2_SPRM_60min_01	R2	TEAFTIAR	TEAFTIAR		2653400	light	PM_5_201-SciData_MEF_LysosomalProteome_39Runs_CO_095	False	0.703	64.14	64.68	0.23	2	True	precursor	12283902	16542847	4914078	4
sp|P48410|ABCD1_MOUSE	AS_20201121_Lyso_R3_SPRM_60min_02.raw	AS_20201121_Lyso_R3_SPRM_60min_01	R3	TEAFTIAR	TEAFTIAR		2595100	light	PM_5_201-SciData_MEF_LysosomalProteome_39Runs_CO_095	False	0.7083	64.14	64.47	0.23	2	True	precursor	16966952	16542847	4939221	5
sp|P48410|ABCD1_MOUSE	AS_20201121_Lyso_R1_SPRM_60min_02.raw	AS_20201121_Lyso_R1_SPRM_60min_01	R1	TEAFTIAR	TEAFTIAR		3199000	light	PM_5_201-SciData_MEF_LysosomalProteome_39Runs_CO_095	False	0.7078	64.14	64.45	0.23	2	True	precursor [M+1]	1170780	1982717	7703121	4
sp|P48410|ABCD1_MOUSE	AS_20201121_Lyso_R2_SPRM_60min_02.raw	AS_20201121_Lyso_R2_SPRM_60min_01	R2	TEAFTIAR	TEAFTIAR		2653400	light	PM_5_201-SciData_MEF_LysosomalProteome_39Runs_CO_095	False	0.703	64.14	64.68	0.23	2	True	precursor [M+1]	1626908	1982717	4914078	4
sp|P48410|ABCD1_MOUSE	AS_20201121_Lyso_R3_SPRM_60min_02.raw	AS_20201121_Lyso_R3_SPRM_60min_01	R3	TEAFTIAR	TEAFTIAR		2595100	light	PM_5_201-SciData_MEF_LysosomalProteome_39Runs_CO_095	False	0.7083	64.14	64.47	0.23	2	True	precursor [M+1]	3150465	1982717	4939221	5
sp|P48410|ABCD1_MOUSE	AS_20201121_Lyso_R1_SPRM_60min_02.raw	AS_20201121_Lyso_R1_SPRM_60min_01	R1	TEAFTIAR	TEAFTIAR		3199000	light	PM_5_201-SciData_MEF_LysosomalProteome_39Runs_CO_095	False	0.7078	64.14	64.45	0.32	2	True	precursor [M+2]	0	1536548	7703121	4
sp|P48410|ABCD1_MOUSE	AS_20201121_Lyso_R2_SPRM_60min_02.raw	AS_20201121_Lyso_R2_SPRM_60min_01	R2	TEAFTIAR	TEAFTIAR		2653400	light	PM_5_201-SciData_MEF_LysosomalProteome_39Runs_CO_095	False	0.703	64.14	64.68	0.32	2	True	precursor [M+2]	2570186	1536548	4914078	4
sp|P48410|ABCD1_MOUSE	AS_20201121_Lyso_R3_SPRM_60min_02.raw	AS_20201121_Lyso_R3_SPRM_60min_01	R3	TEAFTIAR	TEAFTIAR		2595100	light	PM_5_201-SciData_MEF_LysosomalProteome_39Runs_CO_095	False	0.7083	64.14	64.47	0.32	2	True	precursor [M+2]	2039459	1536548	4939221	5
sp|P48410|ABCD1_MOUSE	AS_20201121_Lyso_R1_SPRM_60min_02.raw	AS_20201121_Lyso_R1_SPRM_60min_01	R1	TEAFTIAR	TEAFTIAR		3199000	light	PM_5_201-SciData_MEF_LysosomalProteome_39Runs_CO_095	False	0.7078	64.14	64.45	0.23	2	True	y6	4566096	3461380	7703121	4
sp|P48410|ABCD1_MOUSE	AS_20201121_Lyso_R2_SPRM_60min_02.raw	AS_20201121_Lyso_R2_SPRM_60min_01	R2	TEAFTIAR	TEAFTIAR		2653400	light	PM_5_201-SciData_MEF_LysosomalProteome_39Runs_CO_095	False	0.703	64.14	64.68	0.23	2	True	y6	2903567	3461380	4914078	4
sp|P48410|ABCD1_MOUSE	AS_20201121_Lyso_R3_SPRM_60min_02.raw	AS_20201121_Lyso_R3_SPRM_60min_01	R3	TEAFTIAR	TEAFTIAR		2595100	light	PM_5_201-SciData_MEF_LysosomalProteome_39Runs_CO_095	False	0.7083	64.14	64.47	0.23	2	True	y6	2914476	3461380	4939221	5
sp|P48410|ABCD1_MOUSE	AS_20201121_Lyso_R1_SPRM_60min_02.raw	AS_20201121_Lyso_R1_SPRM_60min_01	R1	TEAFTIAR	TEAFTIAR		3199000	light	PM_5_201-SciData_MEF_LysosomalProteome_39Runs_CO_095	False	0.7078	64.14	64.45	0.23	2	True	y5	1424613	1080824	7703121	4
sp|P48410|ABCD1_MOUSE	AS_20201121_Lyso_R2_SPRM_60min_02.raw	AS_20201121_Lyso_R2_SPRM_60min_01	R2	TEAFTIAR	TEAFTIAR		2653400	light	PM_5_201-SciData_MEF_LysosomalProteome_39Runs_CO_095	False	0.703	64.14	64.68	0.23	2	True	y5	894892	1080824	4914078	4
sp|P48410|ABCD1_MOUSE	AS_20201121_Lyso_R3_SPRM_60min_02.raw	AS_20201121_Lyso_R3_SPRM_60min_01	R3	TEAFTIAR	TEAFTIAR		2595100	light	PM_5_201-SciData_MEF_LysosomalProteome_39Runs_CO_095	False	0.7083	64.14	64.47	0.23	2	True	y5	922969	1080824	4939221	5
sp|P48410|ABCD1_MOUSE	AS_20201121_Lyso_R1_SPRM_60min_02.raw	AS_20201121_Lyso_R1_SPRM_60min_01	R1	TEAFTIAR	TEAFTIAR		3199000	light	PM_5_201-SciData_MEF_LysosomalProteome_39Runs_CO_095	False	0.7078	64.14	64.45	0.23	2	True	y4	950983	711939	7703121	4
sp|P48410|ABCD1_MOUSE	AS_20201121_Lyso_R2_SPRM_60min_02.raw	AS_20201121_Lyso_R2_SPRM_60min_01	R2	TEAFTIAR	TEAFTIAR		2653400	light	PM_5_201-SciData_MEF_LysosomalProteome_39Runs_CO_095	False	0.703	64.14	64.68	0.23	2	True	y4	625778	711939	4914078	4
sp|P48410|ABCD1_MOUSE	AS_20201121_Lyso_R3_SPRM_60min_02.raw	AS_20201121_Lyso_R3_SPRM_60min_01	R3	TEAFTIAR	TEAFTIAR		2595100	light	PM_5_201-SciData_MEF_LysosomalProteome_39Runs_CO_095	False	0.7083	64.14	64.47	0.23	2	True	y4	559055	711939	4939221	5
sp|P48410|ABCD1_MOUSE	AS_20201121_Lyso_R1_SPRM_60min_02.raw	AS_20201121_Lyso_R1_SPRM_60min_01	R1	TEAFTIAR	TEAFTIAR		3199000	light	PM_5_201-SciData_MEF_LysosomalProteome_39Runs_CO_095	False	0.7078	64.14	64.45	0.23	2	True	y3	243693	178781	7703121	4
sp|P48410|ABCD1_MOUSE	AS_20201121_Lyso_R2_SPRM_60min_02.raw	AS_20201121_Lyso_R2_SPRM_60min_01	R2	TEAFTIAR	TEAFTIAR		2653400	light	PM_5_201-SciData_MEF_LysosomalProteome_39Runs_CO_095	False	0.703	64.14	64.68	0.23	2	True	y3	93474	178781	4914078	4
sp|P48410|ABCD1_MOUSE	AS_20201121_Lyso_R3_SPRM_60min_02.raw	AS_20201121_Lyso_R3_SPRM_60min_01	R3	TEAFTIAR	TEAFTIAR		2595100	light	PM_5_201-SciData_MEF_LysosomalProteome_39Runs_CO_095	False	0.7083	64.14	64.47	0.23	2	True	y3	199177	178781	4939221	5
sp|P48410|ABCD1_MOUSE	AS_20201121_Lyso_R1_SPRM_60min_02.raw	AS_20201121_Lyso_R1_SPRM_60min_01	R1	TEAFTIAR	TEAFTIAR		3199000	light	PM_5_201-SciData_MEF_LysosomalProteome_39Runs_CO_095	False	0.7078	64.14	64.45	0.23	2	True	y4	0	0	7703121	4
sp|P48410|ABCD1_MOUSE	AS_20201121_Lyso_R2_SPRM_60min_02.raw	AS_20201121_Lyso_R2_SPRM_60min_01	R2	TEAFTIAR	TEAFTIAR		2653400	light	PM_5_201-SciData_MEF_LysosomalProteome_39Runs_CO_095	False	0.703	64.14	64.68	0.23	2	True	y4	0	0	4914078	4
sp|P48410|ABCD1_MOUSE	AS_20201121_Lyso_R3_SPRM_60min_02.raw	AS_20201121_Lyso_R3_SPRM_60min_01	R3	TEAFTIAR	TEAFTIAR		2595100	light	PM_5_201-SciData_MEF_LysosomalProteome_39Runs_CO_095	False	0.7083	64.14	64.47	0.23	2	True	y4	0	0	4939221	5
sp|P48410|ABCD1_MOUSE	AS_20201121_Lyso_R1_SPRM_60min_02.raw	AS_20201121_Lyso_R1_SPRM_60min_01	R1	TEAFTIAR	TEAFTIAR		3199000	light	PM_5_201-SciData_MEF_LysosomalProteome_39Runs_CO_095	False	0.7078	64.14	64.45	0.32	2	True	b3	517736	419216	7703121	4
sp|P48410|ABCD1_MOUSE	AS_20201121_Lyso_R2_SPRM_60min_02.raw	AS_20201121_Lyso_R2_SPRM_60min_01	R2	TEAFTIAR	TEAFTIAR		2653400	light	PM_5_201-SciData_MEF_LysosomalProteome_39Runs_CO_095	False	0.703	64.14	64.68	0.32	2	True	b3	396368	419216	4914078	4
sp|P48410|ABCD1_MOUSE	AS_20201121_Lyso_R3_SPRM_60min_02.raw	AS_20201121_Lyso_R3_SPRM_60min_01	R3	TEAFTIAR	TEAFTIAR		2595100	light	PM_5_201-SciData_MEF_LysosomalProteome_39Runs_CO_095	False	0.7083	64.14	64.47	0.32	2	True	b3	343545	419216	4939221	5
sp|P48410|ABCD1_MOUSE	AS_20201121_Lyso_R1_SPRM_60min_01.raw	AS_20201121_Lyso_R1_SPRM_60min_01	R1	NLLTAAADATER	NLLTAAADATER		3199000	light	PM_5_201-SciData_MEF_LysosomalProteome_39Runs_CO_095	False	0.9657	73.07	72.96	0.21	2	True	precursor	9731030	7256401	13812864	6
sp|P48410|ABCD1_MOUSE	AS_20201121_Lyso_R2_SPRM_60min_01.raw	AS_20201121_Lyso_R2_SPRM_60min_01	R2	NLLTAAADATER	NLLTAAADATER		2653400	light	PM_5_201-SciData_MEF_LysosomalProteome_39Runs_CO_095	False	0.9634	73.07	73.16	0.21	2	True	precursor	7096014	7256401	10384099	6
sp|P48410|ABCD1_MOUSE	AS_20201121_Lyso_R3_SPRM_60min_01.raw	AS_20201121_Lyso_R3_SPRM_60min_01	R3	NLLTAAADATER	NLLTAAADATER		2595100	light	PM_5_201-SciData_MEF_LysosomalProteome_39Runs_CO_095	False	0.9638	73.07	73.04	0.21	2	True	precursor	4942160	7256401	12534468	7
sp|P48410|ABCD1_MOUSE	AS_20201121_Lyso_R1_SPRM_60min_01.raw	AS_20201121_Lyso_R1_SPRM_60min_01	R1	NLLTAAADATER	NLLTAAADATER		3199000	light	PM_5_201-SciData_MEF_LysosomalProteome_39Runs_CO_095	False	0.9657	73.07	72.96	0.16	2	True	precursor [M+1]	4786396	4280607	13812864	6
sp|P48410|ABCD1_MOUSE	AS_20201121_Lyso_R2_SPRM_60min_01.raw	AS_20201121_Lyso_R2_SPRM_60min_01	R2	NLLTAAADATER	NLLTAAADATER		2653400	light	PM_5_201-SciData_MEF_LysosomalProteome_39Runs_CO_095	False	0.9634	73.07	73.16	0.16	2	True	precursor [M+1]	5915806	4280607	10384099	6
sp|P48410|ABCD1_MOUSE	AS_20201121_Lyso_R3_SPRM_60min_01.raw	AS_20201121_Lyso_R3_SPRM_60min_01	R3	NLLTAAADATER	NLLTAAADATER		2595100	light	PM_5_201-SciData_MEF_LysosomalProteome_39Runs_CO_095	False	0.9638	73.07	73.04	0.16	2	True	precursor [M+1]	2139619	4280607	12534468	7
sp|P48410|ABCD1_MOUSE	AS_20201121_Lyso_R1_SPRM_60min_01.raw	AS_20201121_Lyso_R1_SPRM_60min_01	R1	NLLTAAADATER	NLLTAAADATER		3199000	light	PM_5_201-SciData_MEF_LysosomalProteome_39Runs_CO_095	False	0.9657	73.07	72.96	0.34	2	True	precursor [M+2]	0	989923	13812864	6
sp|P48410|ABCD1_MOUSE	AS_20201121_Lyso_R2_SPRM_60min_01.raw	AS_20201121_Lyso_R2_SPRM_60min_01	R2	NLLTAAADATER	NLLTAAADATER		2653400	light	PM_5_201-SciData_MEF_LysosomalProteome_39Runs_CO_095	False	0.9634	73.07	73.16	0.34	2	True	precursor [M+2]	2969769	989923	10384099	6
sp|P48410|ABCD1_MOUSE	AS_20201121_Lyso_R3_SPRM_60min_01.raw	AS_20201121_Lyso_R3_SPRM_60min_01	R3	NLLTAAADATER	NLLTAAADATER		2595100	light	PM_5_201-SciData_MEF_LysosomalProteome_39Runs_CO_095	False	0.9638	73.07	73.04	0.34	2	True	precursor [M+2]	0	989923	12534468	7
sp|P48410|ABCD1_MOUSE	AS_20201121_Lyso_R1_SPRM_60min_01.raw	AS_20201121_Lyso_R1_SPRM_60min_01	R1	NLLTAAADATER	NLLTAAADATER		3199000	light	PM_5_201-SciData_MEF_LysosomalProteome_39Runs_CO_095	False	0.9657	73.07	72.96	0.21	2	True	y10	2616995	2366764	13812864	6
sp|P48410|ABCD1_MOUSE	AS_20201121_Lyso_R2_SPRM_60min_01.raw	AS_20201121_Lyso_R2_SPRM_60min_01	R2	NLLTAAADATER	NLLTAAADATER		2653400	light	PM_5_201-SciData_MEF_LysosomalProteome_39Runs_CO_095	False	0.9634	73.07	73.16	0.21	2	True	y10	2001188	2366764	10384099	6
sp|P48410|ABCD1_MOUSE	AS_20201121_Lyso_R3_SPRM_60min_01.raw	AS_20201121_Lyso_R3_SPRM_60min_01	R3	NLLTAAADATER	NLLTAAADATER		2595100	light	PM_5_201-SciData_MEF_LysosomalProteome_39Runs_CO_095	False	0.9638	73.07	73.04	0.21	2	True	y10	2482110	2366764	12534468	7
sp|P48410|ABCD1_MOUSE	AS_20201121_Lyso_R1_SPRM_60min_01.raw	AS_20201121_Lyso_R1_SPRM_60min_01	R1	NLLTAAADATER	NLLTAAADATER		3199000	light	PM_5_201-SciData_MEF_LysosomalProteome_39Runs_CO_095	False	0.9657	73.07	72.96	0.21	2	True	y9	4791883	4286829	13812864	6
sp|P48410|ABCD1_MOUSE	AS_20201121_Lyso_R2_SPRM_60min_01.raw	AS_20201121_Lyso_R2_SPRM_60min_01	R2	NLLTAAADATER	NLLTAAADATER		2653400	light	PM_5_201-SciData_MEF_LysosomalProteome_39Runs_CO_095	False	0.9634	73.07	73.16	0.21	2	True	y9	3712855	4286829	10384099	6
sp|P48410|ABCD1_MOUSE	AS_20201121_Lyso_R3_SPRM_60min_01.raw	AS_20201121_Lyso_R3_SPRM_60min_01	R3	NLLTAAADATER	NLLTAAADATER		2595100	light	PM_5_201-SciData_MEF_LysosomalProteome_39Runs_CO_095	False	0.9638	73.07	73.04	0.21	2	True	y9	4355750	4286829	12534468	7
sp|P48410|ABCD1_MOUSE	AS_20201121_Lyso_R1_SPRM_60min_01.raw	AS_20201121_Lyso_R1_SPRM_60min_01	R1	NLLTAAADATER	NLLTAAADATER		3199000	light	PM_5_201-SciData_MEF_LysosomalProteome_39Runs_CO_095	False	0.9657	73.07	72.96	0.21	2	True	y8	1992701	1769358	13812864	6
sp|P48410|ABCD1_MOUSE	AS_20201121_Lyso_R2_SPRM_60min_01.raw	AS_20201121_Lyso_R2_SPRM_60min_01	R2	NLLTAAADATER	NLLTAAADATER		2653400	light	PM_5_201-SciData_MEF_LysosomalProteome_39Runs_CO_095	False	0.9634	73.07	73.16	0.21	2	True	y8	1505668	1769358	10384099	6
sp|P48410|ABCD1_MOUSE	AS_20201121_Lyso_R3_SPRM_60min_01.raw	AS_20201121_Lyso_R3_SPRM_60min_01	R3	NLLTAAADATER	NLLTAAADATER		2595100	light	PM_5_201-SciData_MEF_LysosomalProteome_39Runs_CO_095	False	0.9638	73.07	73.04	0.21	2	True	y8	1809704	1769358	12534468	7
sp|P48410|ABCD1_MOUSE	AS_20201121_Lyso_R1_SPRM_60min_01.raw	AS_20201121_Lyso_R1_SPRM_60min_01	R1	NLLTAAADATER	NLLTAAADATER		3199000	light	PM_5_201-SciData_MEF_LysosomalProteome_39Runs_CO_095	False	0.9657	73.07	72.96	0.21	2	True	y7	1752087	1483345	13812864	6
sp|P48410|ABCD1_MOUSE	AS_20201121_Lyso_R2_SPRM_60min_01.raw	AS_20201121_Lyso_R2_SPRM_60min_01	R2	NLLTAAADATER	NLLTAAADATER		2653400	light	PM_5_201-SciData_MEF_LysosomalProteome_39Runs_CO_095	False	0.9634	73.07	73.16	0.21	2	True	y7	1216333	1483345	10384099	6
sp|P48410|ABCD1_MOUSE	AS_20201121_Lyso_R3_SPRM_60min_01.raw	AS_20201121_Lyso_R3_SPRM_60min_01	R3	NLLTAAADATER	NLLTAAADATER		2595100	light	PM_5_201-SciData_MEF_LysosomalProteome_39Runs_CO_095	False	0.9638	73.07	73.04	0.21	2	True	y7	1481614	1483345	12534468	7
sp|P48410|ABCD1_MOUSE	AS_20201121_Lyso_R1_SPRM_60min_01.raw	AS_20201121_Lyso_R1_SPRM_60min_01	R1	NLLTAAADATER	NLLTAAADATER		3199000	light	PM_5_201-SciData_MEF_LysosomalProteome_39Runs_CO_095	False	0.9657	73.07	72.96	0.21	2	True	b2	1279786	1126837	13812864	6
sp|P48410|ABCD1_MOUSE	AS_20201121_Lyso_R2_SPRM_60min_01.raw	AS_20201121_Lyso_R2_SPRM_60min_01	R2	NLLTAAADATER	NLLTAAADATER		2653400	light	PM_5_201-SciData_MEF_LysosomalProteome_39Runs_CO_095	False	0.9634	73.07	73.16	0.21	2	True	b2	956341	1126837	10384099	6
sp|P48410|ABCD1_MOUSE	AS_20201121_Lyso_R3_SPRM_60min_01.raw	AS_20201121_Lyso_R3_SPRM_60min_01	R3	NLLTAAADATER	NLLTAAADATER		2595100	light	PM_5_201-SciData_MEF_LysosomalProteome_39Runs_CO_095	False	0.9638	73.07	73.04	0.21	2	True	b2	1144384	1126837	12534468	7
sp|P48410|ABCD1_MOUSE	AS_20201121_Lyso_R1_SPRM_60min_01.raw	AS_20201121_Lyso_R1_SPRM_60min_01	R1	NLLTAAADATER	NLLTAAADATER		3199000	light	PM_5_201-SciData_MEF_LysosomalProteome_39Runs_CO_095	False	0.9657	73.07	72.96	0.21	2	True	b3	1379414	1210678	13812864	6
sp|P48410|ABCD1_MOUSE	AS_20201121_Lyso_R2_SPRM_60min_01.raw	AS_20201121_Lyso_R2_SPRM_60min_01	R2	NLLTAAADATER	NLLTAAADATER		2653400	light	PM_5_201-SciData_MEF_LysosomalProteome_39Runs_CO_095	False	0.9634	73.07	73.16	0.21	2	True	b3	991714	1210678	10384099	6
sp|P48410|ABCD1_MOUSE	AS_20201121_Lyso_R3_SPRM_60min_01.raw	AS_20201121_Lyso_R3_SPRM_60min_01	R3	NLLTAAADATER	NLLTAAADATER		2595100	light	PM_5_201-SciData_MEF_LysosomalProteome_39Runs_CO_095	False	0.9638	73.07	73.04	0.21	2	True	b3	1260906	1210678	12534468	7
sp|O89016|ABCD4_MOUSE	AS_20201121_Lyso_R1_SPRM_60min_01.raw	AS_20201121_Lyso_R1_SPRM_60min_01	R1	LDLQLVQR	LDLQLVQR		4854700	light	PM_5_201-SciData_MEF_LysosomalProteome_39Runs_CO_095	False	0.9571	70.69	70.72	0.2	2	True	precursor	6264257	5080915	4260968	7
sp|O89016|ABCD4_MOUSE	AS_20201121_Lyso_R2_SPRM_60min_01.raw	AS_20201121_Lyso_R2_SPRM_60min_01	R2	LDLQLVQR	LDLQLVQR		2725500	light	PM_5_201-SciData_MEF_LysosomalProteome_39Runs_CO_095	False	0.9265	70.69	71.02	0.2	2	True	precursor	3048085	5080915	3109453	7
sp|O89016|ABCD4_MOUSE	AS_20201121_Lyso_R3_SPRM_60min_01.raw	AS_20201121_Lyso_R3_SPRM_60min_01	R3	LDLQLVQR	LDLQLVQR		3710400	light	PM_5_201-SciData_MEF_LysosomalProteome_39Runs_CO_095	False	0.9458	70.69	70.88	0.2	2	True	precursor	5930403	5080915	3850677	8
sp|O89016|ABCD4_MOUSE	AS_20201121_Lyso_R1_SPRM_60min_01.raw	AS_20201121_Lyso_R1_SPRM_60min_01	R1	LDLQLVQR	LDLQLVQR		4854700	light	PM_5_201-SciData_MEF_LysosomalProteome_39Runs_CO_095	False	0.9571	70.69	70.72	0.3	2	True	precursor [M+1]	10946687	8249648	4260968	7
sp|O89016|ABCD4_MOUSE	AS_20201121_Lyso_R2_SPRM_60min_01.raw	AS_20201121_Lyso_R2_SPRM_60min_01	R2	LDLQLVQR	LDLQLVQR		2725500	light	PM_5_201-SciData_MEF_LysosomalProteome_39Runs_CO_095	False	0.9265	70.69	71.02	0.3	2	True	precursor [M+1]	5177596	8249648	3109453	7
sp|O89016|ABCD4_MOUSE	AS_20201121_Lyso_R3_SPRM_60min_01.raw	AS_20201121_Lyso_R3_SPRM_60min_01	R3	LDLQLVQR	LDLQLVQR		3710400	light	PM_5_201-SciData_MEF_LysosomalProteome_39Runs_CO_095	False	0.9458	70.69	70.88	0.3	2	True	precursor [M+1]	8624662	8249648	3850677	8
sp|O89016|ABCD4_MOUSE	AS_20201121_Lyso_R1_SPRM_60min_01.raw	AS_20201121_Lyso_R1_SPRM_60min_01	R1	LDLQLVQR	LDLQLVQR		4854700	light	PM_5_201-SciData_MEF_LysosomalProteome_39Runs_CO_095	False	0.9571	70.69	70.72	0.25	2	True	precursor [M+2]	3596345	3261661	4260968	7
sp|O89016|ABCD4_MOUSE	AS_20201121_Lyso_R2_SPRM_60min_01.raw	AS_20201121_Lyso_R2_SPRM_60min_01	R2	LDLQLVQR	LDLQLVQR		2725500	light	PM_5_201-SciData_MEF_LysosomalProteome_39Runs_CO_095	False	0.9265	70.69	71.02	0.25	2	True	precursor [M+2]	1425155	3261661	3109453	7
sp|O89016|ABCD4_MOUSE	AS_20201121_Lyso_R3_SPRM_60min_01.raw	AS_20201121_Lyso_R3_SPRM_60min_01	R3	LDLQLVQR	LDLQLVQR		3710400	light	PM_5_201-SciData_MEF_LysosomalProteome_39Runs_CO_095	False	0.9458	70.69	70.88	0.25	2	True	precursor [M+2]	4763484	3261661	3850677	8
sp|O89016|ABCD4_MOUSE	AS_20201121_Lyso_R1_SPRM_60min_01.raw	AS_20201121_Lyso_R1_SPRM_60min_01	R1	LDLQLVQR	LDLQLVQR		4854700	light	PM_5_201-SciData_MEF_LysosomalProteome_39Runs_CO_095	False	0.9571	70.69	70.72	0.2	2	True	y7	630584	541562	4260968	8
sp|O89016|ABCD4_MOUSE	AS_20201121_Lyso_R2_SPRM_60min_01.raw	AS_20201121_Lyso_R2_SPRM_60min_01	R2	LDLQLVQR	LDLQLVQR		2725500	light	PM_5_201-SciData_MEF_LysosomalProteome_39Runs_CO_095	False	0.9265	70.69	71.02	0.2	2	True	y7	439618	541562	3109453	7
sp|O89016|ABCD4_MOUSE	AS_20201121_Lyso_R3_SPRM_60min_01.raw	AS_20201121_Lyso_R3_SPRM_60min_01	R3	LDLQLVQR	LDLQLVQR		3710400	light	PM_5_201-SciData_MEF_LysosomalProteome_39Runs_CO_095	False	0.9458	70.69	70.88	0.2	2	True	y7	554484	541562	3850677	7
sp|O89016|ABCD4_MOUSE	AS_20201121_Lyso_R1_SPRM_60min_01.raw	AS_20201121_Lyso_R1_SPRM_60min_01	R1	LDLQLVQR	LDLQLVQR		4854700	light	PM_5_201-SciData_MEF_LysosomalProteome_39Runs_CO_095	False	0.9571	70.69	70.72	0.2	2	True	y6	777279	649428	4260968	8
sp|O89016|ABCD4_MOUSE	AS_20201121_Lyso_R2_SPRM_60min_01.raw	AS_20201121_Lyso_R2_SPRM_60min_01	R2	LDLQLVQR	LDLQLVQR		2725500	light	PM_5_201-SciData_MEF_LysosomalProteome_39Runs_CO_095	False	0.9265	70.69	71.02	0.2	2	True	y6	520039	649428	3109453	7
sp|O89016|ABCD4_MOUSE	AS_20201121_Lyso_R3_SPRM_60min_01.raw	AS_20201121_Lyso_R3_SPRM_60min_01	R3	LDLQLVQR	LDLQLVQR		3710400	light	PM_5_201-SciData_MEF_LysosomalProteome_39Runs_CO_095	False	0.9458	70.69	70.88	0.2	2	True	y6	650968	649428	3850677	7
sp|O89016|ABCD4_MOUSE	AS_20201121_Lyso_R1_SPRM_60min_01.raw	AS_20201121_Lyso_R1_SPRM_60min_01	R1	LDLQLVQR	LDLQLVQR		4854700	light	PM_5_201-SciData_MEF_LysosomalProteome_39Runs_CO_095	False	0.9571	70.69	70.72	0.2	2	True	y5	911496	751739	4260968	8
sp|O89016|ABCD4_MOUSE	AS_20201121_Lyso_R2_SPRM_60min_01.raw	AS_20201121_Lyso_R2_SPRM_60min_01	R2	LDLQLVQR	LDLQLVQR		2725500	light	PM_5_201-SciData_MEF_LysosomalProteome_39Runs_CO_095	False	0.9265	70.69	71.02	0.2	2	True	y5	595938	751739	3109453	7
sp|O89016|ABCD4_MOUSE	AS_20201121_Lyso_R3_SPRM_60min_01.raw	AS_20201121_Lyso_R3_SPRM_60min_01	R3	LDLQLVQR	LDLQLVQR		3710400	light	PM_5_201-SciData_MEF_LysosomalProteome_39Runs_CO_095	False	0.9458	70.69	70.88	0.2	2	True	y5	747784	751739	3850677	7
sp|O89016|ABCD4_MOUSE	AS_20201121_Lyso_R1_SPRM_60min_01.raw	AS_20201121_Lyso_R1_SPRM_60min_01	R1	LDLQLVQR	LDLQLVQR		4854700	light	PM_5_201-SciData_MEF_LysosomalProteome_39Runs_CO_095	False	0.9571	70.69	70.72	0.2	2	True	y4	1047085	933632	4260968	8
sp|O89016|ABCD4_MOUSE	AS_20201121_Lyso_R2_SPRM_60min_01.raw	AS_20201121_Lyso_R2_SPRM_60min_01	R2	LDLQLVQR	LDLQLVQR		2725500	light	PM_5_201-SciData_MEF_LysosomalProteome_39Runs_CO_095	False	0.9265	70.69	71.02	0.2	2	True	y4	772604	933632	3109453	7
sp|O89016|ABCD4_MOUSE	AS_20201121_Lyso_R3_SPRM_60min_01.raw	AS_20201121_Lyso_R3_SPRM_60min_01	R3	LDLQLVQR	LDLQLVQR		3710400	light	PM_5_201-SciData_MEF_LysosomalProteome_39Runs_CO_095	False	0.9458	70.69	70.88	0.2	2	True	y4	981208	933632	3850677	7
sp|O89016|ABCD4_MOUSE	AS_20201121_Lyso_R1_SPRM_60min_01.raw	AS_20201121_Lyso_R1_SPRM_60min_01	R1	LDLQLVQR	LDLQLVQR		4854700	light	PM_5_201-SciData_MEF_LysosomalProteome_39Runs_CO_095	False	0.9571	70.69	70.72	0.2	2	True	y3	475637	442587	4260968	8
sp|O89016|ABCD4_MOUSE	AS_20201121_Lyso_R2_SPRM_60min_01.raw	AS_20201121_Lyso_R2_SPRM_60min_01	R2	LDLQLVQR	LDLQLVQR		2725500	light	PM_5_201-SciData_MEF_LysosomalProteome_39Runs_CO_095	False	0.9265	70.69	71.02	0.2	2	True	y3	355857	442587	3109453	7
sp|O89016|ABCD4_MOUSE	AS_20201121_Lyso_R3_SPRM_60min_01.raw	AS_20201121_Lyso_R3_SPRM_60min_01	R3	LDLQLVQR	LDLQLVQR		3710400	light	PM_5_201-SciData_MEF_LysosomalProteome_39Runs_CO_095	False	0.9458	70.69	70.88	0.2	2	True	y3	496266	442587	3850677	7
sp|O89016|ABCD4_MOUSE	AS_20201121_Lyso_R1_SPRM_60min_01.raw	AS_20201121_Lyso_R1_SPRM_60min_01	R1	LDLQLVQR	LDLQLVQR		4854700	light	PM_5_201-SciData_MEF_LysosomalProteome_39Runs_CO_095	False	0.9571	70.69	70.72	0.2	2	True	b2	418888	421417	4260968	8
sp|O89016|ABCD4_MOUSE	AS_20201121_Lyso_R2_SPRM_60min_01.raw	AS_20201121_Lyso_R2_SPRM_60min_01	R2	LDLQLVQR	LDLQLVQR		2725500	light	PM_5_201-SciData_MEF_LysosomalProteome_39Runs_CO_095	False	0.9265	70.69	71.02	0.2	2	True	b2	425397	421417	3109453	7
sp|O89016|ABCD4_MOUSE	AS_20201121_Lyso_R3_SPRM_60min_01.raw	AS_20201121_Lyso_R3_SPRM_60min_01	R3	LDLQLVQR	LDLQLVQR		3710400	light	PM_5_201-SciData_MEF_LysosomalProteome_39Runs_CO_095	False	0.9458	70.69	70.88	0.2	2	True	b2	419967	421417	3850677	7
sp|O89016|ABCD4_MOUSE	AS_20201121_Lyso_R1_SPRM_60min_01.raw	AS_20201121_Lyso_R1_SPRM_60min_01	R1	VNAEPAAFYR	VNAEPAAFYR		4854700	light	PM_5_201-SciData_MEF_LysosomalProteome_39Runs_CO_095	False	0.9372	64.93	64.9	0.26	2	True	precursor	45297460	31502439	6847977	10
sp|O89016|ABCD4_MOUSE	AS_20201121_Lyso_R2_SPRM_60min_01.raw	AS_20201121_Lyso_R2_SPRM_60min_01	R2	VNAEPAAFYR	VNAEPAAFYR		2725500	light	PM_5_201-SciData_MEF_LysosomalProteome_39Runs_CO_095	False	0.9111	64.93	65.16	0.26	2	True	precursor	27075934	31502439	4542808	8
sp|O89016|ABCD4_MOUSE	AS_20201121_Lyso_R3_SPRM_60min_01.raw	AS_20201121_Lyso_R3_SPRM_60min_01	R3	VNAEPAAFYR	VNAEPAAFYR		3710400	light	PM_5_201-SciData_MEF_LysosomalProteome_39Runs_CO_095	False	0.8708	64.93	65.07	0.26	2	True	precursor	22133922	31502439	5839294	8
sp|O89016|ABCD4_MOUSE	AS_20201121_Lyso_R1_SPRM_60min_01.raw	AS_20201121_Lyso_R1_SPRM_60min_01	R1	VNAEPAAFYR	VNAEPAAFYR		4854700	light	PM_5_201-SciData_MEF_LysosomalProteome_39Runs_CO_095	False	0.9372	64.93	64.9	0.4	2	True	precursor [M+1]	0	3225623	6847977	10
sp|O89016|ABCD4_MOUSE	AS_20201121_Lyso_R2_SPRM_60min_01.raw	AS_20201121_Lyso_R2_SPRM_60min_01	R2	VNAEPAAFYR	VNAEPAAFYR		2725500	light	PM_5_201-SciData_MEF_LysosomalProteome_39Runs_CO_095	False	0.9111	64.93	65.16	0.4	2	True	precursor [M+1]	0	3225623	4542808	8
sp|O89016|ABCD4_MOUSE	AS_20201121_Lyso_R3_SPRM_60min_01.raw	AS_20201121_Lyso_R3_SPRM_60min_01	R3	VNAEPAAFYR	VNAEPAAFYR		3710400	light	PM_5_201-SciData_MEF_LysosomalProteome_39Runs_CO_095	False	0.8708	64.93	65.07	0.4	2	True	precursor [M+1]	9676870	3225623	5839294	8
sp|O89016|ABCD4_MOUSE	AS_20201121_Lyso_R1_SPRM_60min_01.raw	AS_20201121_Lyso_R1_SPRM_60min_01	R1	VNAEPAAFYR	VNAEPAAFYR		4854700	light	PM_5_201-SciData_MEF_LysosomalProteome_39Runs_CO_095	False	0.9372	64.93	64.9	0.1	2	True	precursor [M+2]	10170741	6939556	6847977	10
sp|O89016|ABCD4_MOUSE	AS_20201121_Lyso_R2_SPRM_60min_01.raw	AS_20201121_Lyso_R2_SPRM_60min_01	R2	VNAEPAAFYR	VNAEPAAFYR		2725500	light	PM_5_201-SciData_MEF_LysosomalProteome_39Runs_CO_095	False	0.9111	64.93	65.16	0.1	2	True	precursor [M+2]	4679589	6939556	4542808	8
sp|O89016|ABCD4_MOUSE	AS_20201121_Lyso_R3_SPRM_60min_01.raw	AS_20201121_Lyso_R3_SPRM_60min_01	R3	VNAEPAAFYR	VNAEPAAFYR		3710400	light	PM_5_201-SciData_MEF_LysosomalProteome_39Runs_CO_095	False	0.8708	64.93	65.07	0.1	2	True	precursor [M+2]	5968337	6939556	5839294	8
sp|O89016|ABCD4_MOUSE	AS_20201121_Lyso_R1_SPRM_60min_01.raw	AS_20201121_Lyso_R1_SPRM_60min_01	R1	VNAEPAAFYR	VNAEPAAFYR		4854700	light	PM_5_201-SciData_MEF_LysosomalProteome_39Runs_CO_095	False	0.9372	64.93	64.9	0.32	2	True	y9	174088	67601	6847977	10
sp|O89016|ABCD4_MOUSE	AS_20201121_Lyso_R2_SPRM_60min_01.raw	AS_20201121_Lyso_R2_SPRM_60min_01	R2	VNAEPAAFYR	VNAEPAAFYR		2725500	light	PM_5_201-SciData_MEF_LysosomalProteome_39Runs_CO_095	False	0.9111	64.93	65.16	0.32	2	True	y9	28714	67601	4542808	8
sp|O89016|ABCD4_MOUSE	AS_20201121_Lyso_R3_SPRM_60min_01.raw	AS_20201121_Lyso_R3_SPRM_60min_01	R3	VNAEPAAFYR	VNAEPAAFYR		3710400	light	PM_5_201-SciData_MEF_LysosomalProteome_39Runs_CO_095	False	0.8708	64.93	65.07	0.32	2	True	y9	0	67601	5839294	8
sp|O89016|ABCD4_MOUSE	AS_20201121_Lyso_R1_SPRM_60min_01.raw	AS_20201121_Lyso_R1_SPRM_60min_01	R1	VNAEPAAFYR	VNAEPAAFYR		4854700	light	PM_5_201-SciData_MEF_LysosomalProteome_39Runs_CO_095	False	0.9372	64.93	64.9	0.26	2	True	y8	923617	864336	6847977	10
sp|O89016|ABCD4_MOUSE	AS_20201121_Lyso_R2_SPRM_60min_01.raw	AS_20201121_Lyso_R2_SPRM_60min_01	R2	VNAEPAAFYR	VNAEPAAFYR		2725500	light	PM_5_201-SciData_MEF_LysosomalProteome_39Runs_CO_095	False	0.9111	64.93	65.16	0.26	2	True	y8	667500	864336	4542808	8
sp|O89016|ABCD4_MOUSE	AS_20201121_Lyso_R3_SPRM_60min_01.raw	AS_20201121_Lyso_R3_SPRM_60min_01	R3	VNAEPAAFYR	VNAEPAAFYR		3710400	light	PM_5_201-SciData_MEF_LysosomalProteome_39Runs_CO_095	False	0.8708	64.93	65.07	0.26	2	True	y8	1001891	864336	5839294	8
sp|O89016|ABCD4_MOUSE	AS_20201121_Lyso_R1_SPRM_60min_01.raw	AS_20201121_Lyso_R1_SPRM_60min_01	R1	VNAEPAAFYR	VNAEPAAFYR		4854700	light	PM_5_201-SciData_MEF_LysosomalProteome_39Runs_CO_095	False	0.9372	64.93	64.9	0.26	2	True	y7	597889	455900	6847977	10
sp|O89016|ABCD4_MOUSE	AS_20201121_Lyso_R2_SPRM_60min_01.raw	AS_20201121_Lyso_R2_SPRM_60min_01	R2	VNAEPAAFYR	VNAEPAAFYR		2725500	light	PM_5_201-SciData_MEF_LysosomalProteome_39Runs_CO_095	False	0.9111	64.93	65.16	0.26	2	True	y7	323419	455900	4542808	8
sp|O89016|ABCD4_MOUSE	AS_20201121_Lyso_R3_SPRM_60min_01.raw	AS_20201121_Lyso_R3_SPRM_60min_01	R3	VNAEPAAFYR	VNAEPAAFYR		3710400	light	PM_5_201-SciData_MEF_LysosomalProteome_39Runs_CO_095	False	0.8708	64.93	65.07	0.26	2	True	y7	446391	455900	5839294	8
sp|O89016|ABCD4_MOUSE	AS_20201121_Lyso_R1_SPRM_60min_01.raw	AS_20201121_Lyso_R1_SPRM_60min_01	R1	VNAEPAAFYR	VNAEPAAFYR		4854700	light	PM_5_201-SciData_MEF_LysosomalProteome_39Runs_CO_095	False	0.9372	64.93	64.9	0.26	2	True	y6	4009543	3319293	6847977	10
sp|O89016|ABCD4_MOUSE	AS_20201121_Lyso_R2_SPRM_60min_01.raw	AS_20201121_Lyso_R2_SPRM_60min_01	R2	VNAEPAAFYR	VNAEPAAFYR		2725500	light	PM_5_201-SciData_MEF_LysosomalProteome_39Runs_CO_095	False	0.9111	64.93	65.16	0.26	2	True	y6	2694600	3319293	4542808	8
sp|O89016|ABCD4_MOUSE	AS_20201121_Lyso_R3_SPRM_60min_01.raw	AS_20201121_Lyso_R3_SPRM_60min_01	R3	VNAEPAAFYR	VNAEPAAFYR		3710400	light	PM_5_201-SciData_MEF_LysosomalProteome_39Runs_CO_095	False	0.8708	64.93	65.07	0.26	2	True	y6	3253737	3319293	5839294	8
sp|O89016|ABCD4_MOUSE	AS_20201121_Lyso_R1_SPRM_60min_01.raw	AS_20201121_Lyso_R1_SPRM_60min_01	R1	VNAEPAAFYR	VNAEPAAFYR		4854700	light	PM_5_201-SciData_MEF_LysosomalProteome_39Runs_CO_095	False	0.9372	64.93	64.9	0.26	2	True	b2	567270	559214	6847977	10
sp|O89016|ABCD4_MOUSE	AS_20201121_Lyso_R2_SPRM_60min_01.raw	AS_20201121_Lyso_R2_SPRM_60min_01	R2	VNAEPAAFYR	VNAEPAAFYR		2725500	light	PM_5_201-SciData_MEF_LysosomalProteome_39Runs_CO_095	False	0.9111	64.93	65.16	0.26	2	True	b2	475984	559214	4542808	8
sp|O89016|ABCD4_MOUSE	AS_20201121_Lyso_R3_SPRM_60min_01.raw	AS_20201121_Lyso_R3_SPRM_60min_01	R3	VNAEPAAFYR	VNAEPAAFYR		3710400	light	PM_5_201-SciData_MEF_LysosomalProteome_39Runs_CO_095	False	0.8708	64.93	65.07	0.26	2	True	b2	634387	559214	5839294	8
sp|O89016|ABCD4_MOUSE	AS_20201121_Lyso_R1_SPRM_60min_01.raw	AS_20201121_Lyso_R1_SPRM_60min_01	R1	VNAEPAAFYR	VNAEPAAFYR		4854700	light	PM_5_201-SciData_MEF_LysosomalProteome_39Runs_CO_095	False	0.9372	64.93	64.9	0.26	2	True	b3	575570	477016	6847977	10
sp|O89016|ABCD4_MOUSE	AS_20201121_Lyso_R2_SPRM_60min_01.raw	AS_20201121_Lyso_R2_SPRM_60min_01	R2	VNAEPAAFYR	VNAEPAAFYR		2725500	light	PM_5_201-SciData_MEF_LysosomalProteome_39Runs_CO_095	False	0.9111	64.93	65.16	0.26	2	True	b3	352591	477016	4542808	8
sp|O89016|ABCD4_MOUSE	AS_20201121_Lyso_R3_SPRM_60min_01.raw	AS_20201121_Lyso_R3_SPRM_60min_01	R3	VNAEPAAFYR	VNAEPAAFYR		3710400	light	PM_5_201-SciData_MEF_LysosomalProteome_39Runs_CO_095	False	0.8708	64.93	65.07	0.26	2	True	b3	502888	477016	5839294	8
sp|Q91V92|ACLY_MOUSE	AS_20201121_Lyso_R1_SPRM_60min_02.raw	AS_20201121_Lyso_R1_SPRM_60min_01	R1	LLVGVDEK	LLVGVDEK		13158000	light	PM_5_201-SciData_MEF_LysosomalProteome_39Runs_CO_095	False	0.9011	63.14	63.43	0.15	2	True	precursor	35737028	26913812	28516692	3
sp|Q91V92|ACLY_MOUSE	AS_20201121_Lyso_R2_SPRM_60min_02.raw	AS_20201121_Lyso_R2_SPRM_60min_01	R2	LLVGVDEK	LLVGVDEK		9289200	light	PM_5_201-SciData_MEF_LysosomalProteome_39Runs_CO_095	False	0.8891	63.14	63.66	0.15	2	True	precursor	29698790	26913812	19997826	6
sp|Q91V92|ACLY_MOUSE	AS_20201121_Lyso_R3_SPRM_60min_02.raw	AS_20201121_Lyso_R3_SPRM_60min_01	R3	LLVGVDEK	LLVGVDEK		7703200	light	PM_5_201-SciData_MEF_LysosomalProteome_39Runs_CO_095	False	0.8978	63.14	63.5	0.15	2	True	precursor	15305618	26913812	19219636	5
sp|Q91V92|ACLY_MOUSE	AS_20201121_Lyso_R1_SPRM_60min_02.raw	AS_20201121_Lyso_R1_SPRM_60min_01	R1	LLVGVDEK	LLVGVDEK		13158000	light	PM_5_201-SciData_MEF_LysosomalProteome_39Runs_CO_095	False	0.9011	63.14	63.43	0.24	2	True	precursor [M+1]	54170660	40960120	28516692	3
sp|Q91V92|ACLY_MOUSE	AS_20201121_Lyso_R2_SPRM_60min_02.raw	AS_20201121_Lyso_R2_SPRM_60min_01	R2	LLVGVDEK	LLVGVDEK		9289200	light	PM_5_201-SciData_MEF_LysosomalProteome_39Runs_CO_095	False	0.8891	63.14	63.66	0.24	2	True	precursor [M+1]	33906336	40960120	19997826	6
sp|Q91V92|ACLY_MOUSE	AS_20201121_Lyso_R3_SPRM_60min_02.raw	AS_20201121_Lyso_R3_SPRM_60min_01	R3	LLVGVDEK	LLVGVDEK		7703200	light	PM_5_201-SciData_MEF_LysosomalProteome_39Runs_CO_095	False	0.8978	63.14	63.5	0.24	2	True	precursor [M+1]	34803364	40960120	19219636	5
sp|Q91V92|ACLY_MOUSE	AS_20201121_Lyso_R1_SPRM_60min_02.raw	AS_20201121_Lyso_R1_SPRM_60min_01	R1	LLVGVDEK	LLVGVDEK		13158000	light	PM_5_201-SciData_MEF_LysosomalProteome_39Runs_CO_095	False	0.9011	63.14	63.43	0.12	2	True	precursor [M+2]	0	0	28516692	3
sp|Q91V92|ACLY_MOUSE	AS_20201121_Lyso_R2_SPRM_60min_02.raw	AS_20201121_Lyso_R2_SPRM_60min_01	R2	LLVGVDEK	LLVGVDEK		9289200	light	PM_5_201-SciData_MEF_LysosomalProteome_39Runs_CO_095	False	0.8891	63.14	63.66	0.12	2	True	precursor [M+2]	0	0	19997826	6
sp|Q91V92|ACLY_MOUSE	AS_20201121_Lyso_R3_SPRM_60min_02.raw	AS_20201121_Lyso_R3_SPRM_60min_01	R3	LLVGVDEK	LLVGVDEK		7703200	light	PM_5_201-SciData_MEF_LysosomalProteome_39Runs_CO_095	False	0.8978	63.14	63.5	0.12	2	True	precursor [M+2]	0	0	19219636	5
sp|Q91V92|ACLY_MOUSE	AS_20201121_Lyso_R1_SPRM_60min_02.raw	AS_20201121_Lyso_R1_SPRM_60min_01	R1	LLVGVDEK	LLVGVDEK		13158000	light	PM_5_201-SciData_MEF_LysosomalProteome_39Runs_CO_095	False	0.9011	63.14	63.43	0.16	2	True	y7	2805128	2441510	28516692	4
sp|Q91V92|ACLY_MOUSE	AS_20201121_Lyso_R2_SPRM_60min_02.raw	AS_20201121_Lyso_R2_SPRM_60min_01	R2	LLVGVDEK	LLVGVDEK		9289200	light	PM_5_201-SciData_MEF_LysosomalProteome_39Runs_CO_095	False	0.8891	63.14	63.66	0.16	2	True	y7	2362094	2441510	19997826	5
sp|Q91V92|ACLY_MOUSE	AS_20201121_Lyso_R3_SPRM_60min_02.raw	AS_20201121_Lyso_R3_SPRM_60min_01	R3	LLVGVDEK	LLVGVDEK		7703200	light	PM_5_201-SciData_MEF_LysosomalProteome_39Runs_CO_095	False	0.8978	63.14	63.5	0.16	2	True	y7	2157309	2441510	19219636	6
sp|Q91V92|ACLY_MOUSE	AS_20201121_Lyso_R1_SPRM_60min_02.raw	AS_20201121_Lyso_R1_SPRM_60min_01	R1	LLVGVDEK	LLVGVDEK		13158000	light	PM_5_201-SciData_MEF_LysosomalProteome_39Runs_CO_095	False	0.9011	63.14	63.43	0.16	2	True	y6	13671874	10696951	28516692	4
sp|Q91V92|ACLY_MOUSE	AS_20201121_Lyso_R2_SPRM_60min_02.raw	AS_20201121_Lyso_R2_SPRM_60min_01	R2	LLVGVDEK	LLVGVDEK		9289200	light	PM_5_201-SciData_MEF_LysosomalProteome_39Runs_CO_095	False	0.8891	63.14	63.66	0.16	2	True	y6	9267165	10696951	19997826	5
sp|Q91V92|ACLY_MOUSE	AS_20201121_Lyso_R3_SPRM_60min_02.raw	AS_20201121_Lyso_R3_SPRM_60min_01	R3	LLVGVDEK	LLVGVDEK		7703200	light	PM_5_201-SciData_MEF_LysosomalProteome_39Runs_CO_095	False	0.8978	63.14	63.5	0.16	2	True	y6	9151814	10696951	19219636	6
sp|Q91V92|ACLY_MOUSE	AS_20201121_Lyso_R1_SPRM_60min_02.raw	AS_20201121_Lyso_R1_SPRM_60min_01	R1	LLVGVDEK	LLVGVDEK		13158000	light	PM_5_201-SciData_MEF_LysosomalProteome_39Runs_CO_095	False	0.9011	63.14	63.43	0.16	2	True	y5	5025655	3853444	28516692	4
sp|Q91V92|ACLY_MOUSE	AS_20201121_Lyso_R2_SPRM_60min_02.raw	AS_20201121_Lyso_R2_SPRM_60min_01	R2	LLVGVDEK	LLVGVDEK		9289200	light	PM_5_201-SciData_MEF_LysosomalProteome_39Runs_CO_095	False	0.8891	63.14	63.66	0.16	2	True	y5	3301587	3853444	19997826	5
sp|Q91V92|ACLY_MOUSE	AS_20201121_Lyso_R3_SPRM_60min_02.raw	AS_20201121_Lyso_R3_SPRM_60min_01	R3	LLVGVDEK	LLVGVDEK		7703200	light	PM_5_201-SciData_MEF_LysosomalProteome_39Runs_CO_095	False	0.8978	63.14	63.5	0.16	2	True	y5	3233090	3853444	19219636	6
sp|Q91V92|ACLY_MOUSE	AS_20201121_Lyso_R1_SPRM_60min_02.raw	AS_20201121_Lyso_R1_SPRM_60min_01	R1	LLVGVDEK	LLVGVDEK		13158000	light	PM_5_201-SciData_MEF_LysosomalProteome_39Runs_CO_095	False	0.9011	63.14	63.43	0.16	2	True	y3	1062953	858212	28516692	4
sp|Q91V92|ACLY_MOUSE	AS_20201121_Lyso_R2_SPRM_60min_02.raw	AS_20201121_Lyso_R2_SPRM_60min_01	R2	LLVGVDEK	LLVGVDEK		9289200	light	PM_5_201-SciData_MEF_LysosomalProteome_39Runs_CO_095	False	0.8891	63.14	63.66	0.16	2	True	y3	665530	858212	19997826	5
sp|Q91V92|ACLY_MOUSE	AS_20201121_Lyso_R3_SPRM_60min_02.raw	AS_20201121_Lyso_R3_SPRM_60min_01	R3	LLVGVDEK	LLVGVDEK		7703200	light	PM_5_201-SciData_MEF_LysosomalProteome_39Runs_CO_095	False	0.8978	63.14	63.5	0.16	2	True	y3	846155	858212	19219636	6
sp|Q91V92|ACLY_MOUSE	AS_20201121_Lyso_R1_SPRM_60min_02.raw	AS_20201121_Lyso_R1_SPRM_60min_01	R1	LLVGVDEK	LLVGVDEK		13158000	light	PM_5_201-SciData_MEF_LysosomalProteome_39Runs_CO_095	False	0.9011	63.14	63.43	0.15	2	True	y2	1734845	1302702	28516692	4
sp|Q91V92|ACLY_MOUSE	AS_20201121_Lyso_R2_SPRM_60min_02.raw	AS_20201121_Lyso_R2_SPRM_60min_01	R2	LLVGVDEK	LLVGVDEK		9289200	light	PM_5_201-SciData_MEF_LysosomalProteome_39Runs_CO_095	False	0.8891	63.14	63.66	0.15	2	True	y2	1117624	1302702	19997826	5
sp|Q91V92|ACLY_MOUSE	AS_20201121_Lyso_R3_SPRM_60min_02.raw	AS_20201121_Lyso_R3_SPRM_60min_01	R3	LLVGVDEK	LLVGVDEK		7703200	light	PM_5_201-SciData_MEF_LysosomalProteome_39Runs_CO_095	False	0.8978	63.14	63.5	0.15	2	True	y2	1055638	1302702	19219636	6
sp|Q91V92|ACLY_MOUSE	AS_20201121_Lyso_R1_SPRM_60min_02.raw	AS_20201121_Lyso_R1_SPRM_60min_01	R1	LLVGVDEK	LLVGVDEK		13158000	light	PM_5_201-SciData_MEF_LysosomalProteome_39Runs_CO_095	False	0.9011	63.14	63.43	0.16	2	True	b2	4216240	3425232	28516692	4
sp|Q91V92|ACLY_MOUSE	AS_20201121_Lyso_R2_SPRM_60min_02.raw	AS_20201121_Lyso_R2_SPRM_60min_01	R2	LLVGVDEK	LLVGVDEK		9289200	light	PM_5_201-SciData_MEF_LysosomalProteome_39Runs_CO_095	False	0.8891	63.14	63.66	0.16	2	True	b2	3283827	3425232	19997826	5
sp|Q91V92|ACLY_MOUSE	AS_20201121_Lyso_R3_SPRM_60min_02.raw	AS_20201121_Lyso_R3_SPRM_60min_01	R3	LLVGVDEK	LLVGVDEK		7703200	light	PM_5_201-SciData_MEF_LysosomalProteome_39Runs_CO_095	False	0.8978	63.14	63.5	0.16	2	True	b2	2775629	3425232	19219636	6
sp|P24638|PPAL_MOUSE	AS_20201121_Lyso_R1_SPRM_60min_02.raw	AS_20201121_Lyso_R1_SPRM_60min_01	R1	LTEPVIPK	LTEPVIPK		122900000	light	PM_5_201-SciData_MEF_LysosomalProteome_39Runs_CO_095	False	0.816	64.22	64.09	0.17	2	True	precursor	652710592	465833355	254027840	9
sp|P24638|PPAL_MOUSE	AS_20201121_Lyso_R2_SPRM_60min_02.raw	AS_20201121_Lyso_R2_SPRM_60min_01	R2	LTEPVIPK	LTEPVIPK		85961000	light	PM_5_201-SciData_MEF_LysosomalProteome_39Runs_CO_095	False	0.816	64.22	64.26	0.17	2	True	precursor	391982656	465833355	177412864	6
sp|P24638|PPAL_MOUSE	AS_20201121_Lyso_R3_SPRM_60min_02.raw	AS_20201121_Lyso_R3_SPRM_60min_01	R3	LTEPVIPK	LTEPVIPK		84870000	light	PM_5_201-SciData_MEF_LysosomalProteome_39Runs_CO_095	False	0.8135	64.22	64.11	0.17	2	True	precursor	352806816	465833355	194127504	5
sp|P24638|PPAL_MOUSE	AS_20201121_Lyso_R1_SPRM_60min_02.raw	AS_20201121_Lyso_R1_SPRM_60min_01	R1	LTEPVIPK	LTEPVIPK		122900000	light	PM_5_201-SciData_MEF_LysosomalProteome_39Runs_CO_095	False	0.816	64.22	64.09	0.17	2	True	precursor [M+1]	354356096	245642005	254027840	9
sp|P24638|PPAL_MOUSE	AS_20201121_Lyso_R2_SPRM_60min_02.raw	AS_20201121_Lyso_R2_SPRM_60min_01	R2	LTEPVIPK	LTEPVIPK		85961000	light	PM_5_201-SciData_MEF_LysosomalProteome_39Runs_CO_095	False	0.816	64.22	64.26	0.17	2	True	precursor [M+1]	206772640	245642005	177412864	6
sp|P24638|PPAL_MOUSE	AS_20201121_Lyso_R3_SPRM_60min_02.raw	AS_20201121_Lyso_R3_SPRM_60min_01	R3	LTEPVIPK	LTEPVIPK		84870000	light	PM_5_201-SciData_MEF_LysosomalProteome_39Runs_CO_095	False	0.8135	64.22	64.11	0.17	2	True	precursor [M+1]	175797280	245642005	194127504	5
sp|P24638|PPAL_MOUSE	AS_20201121_Lyso_R1_SPRM_60min_02.raw	AS_20201121_Lyso_R1_SPRM_60min_01	R1	LTEPVIPK	LTEPVIPK		122900000	light	PM_5_201-SciData_MEF_LysosomalProteome_39Runs_CO_095	False	0.816	64.22	64.09	0.17	2	True	precursor [M+2]	85080872	58274677	254027840	9
sp|P24638|PPAL_MOUSE	AS_20201121_Lyso_R2_SPRM_60min_02.raw	AS_20201121_Lyso_R2_SPRM_60min_01	R2	LTEPVIPK	LTEPVIPK		85961000	light	PM_5_201-SciData_MEF_LysosomalProteome_39Runs_CO_095	False	0.816	64.22	64.26	0.17	2	True	precursor [M+2]	43714024	58274677	177412864	6
sp|P24638|PPAL_MOUSE	AS_20201121_Lyso_R3_SPRM_60min_02.raw	AS_20201121_Lyso_R3_SPRM_60min_01	R3	LTEPVIPK	LTEPVIPK		84870000	light	PM_5_201-SciData_MEF_LysosomalProteome_39Runs_CO_095	False	0.8135	64.22	64.11	0.17	2	True	precursor [M+2]	46029136	58274677	194127504	5
sp|P24638|PPAL_MOUSE	AS_20201121_Lyso_R1_SPRM_60min_02.raw	AS_20201121_Lyso_R1_SPRM_60min_01	R1	LTEPVIPK	LTEPVIPK		122900000	light	PM_5_201-SciData_MEF_LysosomalProteome_39Runs_CO_095	False	0.816	64.22	64.09	0.17	2	True	y7	52233304	43916377	254027840	9
sp|P24638|PPAL_MOUSE	AS_20201121_Lyso_R2_SPRM_60min_02.raw	AS_20201121_Lyso_R2_SPRM_60min_01	R2	LTEPVIPK	LTEPVIPK		85961000	light	PM_5_201-SciData_MEF_LysosomalProteome_39Runs_CO_095	False	0.816	64.22	64.26	0.17	2	True	y7	37803312	43916377	177412864	5
sp|P24638|PPAL_MOUSE	AS_20201121_Lyso_R3_SPRM_60min_02.raw	AS_20201121_Lyso_R3_SPRM_60min_01	R3	LTEPVIPK	LTEPVIPK		84870000	light	PM_5_201-SciData_MEF_LysosomalProteome_39Runs_CO_095	False	0.8135	64.22	64.11	0.17	2	True	y7	41712516	43916377	194127504	5
sp|P24638|PPAL_MOUSE	AS_20201121_Lyso_R1_SPRM_60min_02.raw	AS_20201121_Lyso_R1_SPRM_60min_01	R1	LTEPVIPK	LTEPVIPK		122900000	light	PM_5_201-SciData_MEF_LysosomalProteome_39Runs_CO_095	False	0.816	64.22	64.09	0.17	2	True	y6	49299676	41117931	254027840	9
sp|P24638|PPAL_MOUSE	AS_20201121_Lyso_R2_SPRM_60min_02.raw	AS_20201121_Lyso_R2_SPRM_60min_01	R2	LTEPVIPK	LTEPVIPK		85961000	light	PM_5_201-SciData_MEF_LysosomalProteome_39Runs_CO_095	False	0.816	64.22	64.26	0.17	2	True	y6	35096892	41117931	177412864	5
sp|P24638|PPAL_MOUSE	AS_20201121_Lyso_R3_SPRM_60min_02.raw	AS_20201121_Lyso_R3_SPRM_60min_01	R3	LTEPVIPK	LTEPVIPK		84870000	light	PM_5_201-SciData_MEF_LysosomalProteome_39Runs_CO_095	False	0.8135	64.22	64.11	0.17	2	True	y6	38957224	41117931	194127504	5
sp|P24638|PPAL_MOUSE	AS_20201121_Lyso_R1_SPRM_60min_02.raw	AS_20201121_Lyso_R1_SPRM_60min_01	R1	LTEPVIPK	LTEPVIPK		122900000	light	PM_5_201-SciData_MEF_LysosomalProteome_39Runs_CO_095	False	0.816	64.22	64.09	0.17	2	True	y5	65894124	53807795	254027840	9
sp|P24638|PPAL_MOUSE	AS_20201121_Lyso_R2_SPRM_60min_02.raw	AS_20201121_Lyso_R2_SPRM_60min_01	R2	LTEPVIPK	LTEPVIPK		85961000	light	PM_5_201-SciData_MEF_LysosomalProteome_39Runs_CO_095	False	0.816	64.22	64.26	0.17	2	True	y5	45418736	53807795	177412864	5
sp|P24638|PPAL_MOUSE	AS_20201121_Lyso_R3_SPRM_60min_02.raw	AS_20201121_Lyso_R3_SPRM_60min_01	R3	LTEPVIPK	LTEPVIPK		84870000	light	PM_5_201-SciData_MEF_LysosomalProteome_39Runs_CO_095	False	0.8135	64.22	64.11	0.17	2	True	y5	50110524	53807795	194127504	5
sp|P24638|PPAL_MOUSE	AS_20201121_Lyso_R1_SPRM_60min_02.raw	AS_20201121_Lyso_R1_SPRM_60min_01	R1	LTEPVIPK	LTEPVIPK		122900000	light	PM_5_201-SciData_MEF_LysosomalProteome_39Runs_CO_095	False	0.816	64.22	64.09	0.17	2	True	y2	59059084	48130128	254027840	9
sp|P24638|PPAL_MOUSE	AS_20201121_Lyso_R2_SPRM_60min_02.raw	AS_20201121_Lyso_R2_SPRM_60min_01	R2	LTEPVIPK	LTEPVIPK		85961000	light	PM_5_201-SciData_MEF_LysosomalProteome_39Runs_CO_095	False	0.816	64.22	64.26	0.17	2	True	y2	40763244	48130128	177412864	5
sp|P24638|PPAL_MOUSE	AS_20201121_Lyso_R3_SPRM_60min_02.raw	AS_20201121_Lyso_R3_SPRM_60min_01	R3	LTEPVIPK	LTEPVIPK		84870000	light	PM_5_201-SciData_MEF_LysosomalProteome_39Runs_CO_095	False	0.8135	64.22	64.11	0.17	2	True	y2	44568056	48130128	194127504	5
sp|P24638|PPAL_MOUSE	AS_20201121_Lyso_R1_SPRM_60min_02.raw	AS_20201121_Lyso_R1_SPRM_60min_01	R1	LTEPVIPK	LTEPVIPK		122900000	light	PM_5_201-SciData_MEF_LysosomalProteome_39Runs_CO_095	False	0.816	64.22	64.09	0.17	2	True	y7	1668449	1449110	254027840	9
sp|P24638|PPAL_MOUSE	AS_20201121_Lyso_R2_SPRM_60min_02.raw	AS_20201121_Lyso_R2_SPRM_60min_01	R2	LTEPVIPK	LTEPVIPK		85961000	light	PM_5_201-SciData_MEF_LysosomalProteome_39Runs_CO_095	False	0.816	64.22	64.26	0.17	2	True	y7	1312179	1449110	177412864	5
sp|P24638|PPAL_MOUSE	AS_20201121_Lyso_R3_SPRM_60min_02.raw	AS_20201121_Lyso_R3_SPRM_60min_01	R3	LTEPVIPK	LTEPVIPK		84870000	light	PM_5_201-SciData_MEF_LysosomalProteome_39Runs_CO_095	False	0.8135	64.22	64.11	0.17	2	True	y7	1366702	1449110	194127504	5
sp|P24638|PPAL_MOUSE	AS_20201121_Lyso_R1_SPRM_60min_02.raw	AS_20201121_Lyso_R1_SPRM_60min_01	R1	LTEPVIPK	LTEPVIPK		122900000	light	PM_5_201-SciData_MEF_LysosomalProteome_39Runs_CO_095	False	0.816	64.22	64.09	0.17	2	True	b2	25873206	20101391	254027840	9
sp|P24638|PPAL_MOUSE	AS_20201121_Lyso_R2_SPRM_60min_02.raw	AS_20201121_Lyso_R2_SPRM_60min_01	R2	LTEPVIPK	LTEPVIPK		85961000	light	PM_5_201-SciData_MEF_LysosomalProteome_39Runs_CO_095	False	0.816	64.22	64.26	0.17	2	True	b2	17018488	20101391	177412864	5
sp|P24638|PPAL_MOUSE	AS_20201121_Lyso_R3_SPRM_60min_02.raw	AS_20201121_Lyso_R3_SPRM_60min_01	R3	LTEPVIPK	LTEPVIPK		84870000	light	PM_5_201-SciData_MEF_LysosomalProteome_39Runs_CO_095	False	0.8135	64.22	64.11	0.17	2	True	b2	17412478	20101391	194127504	5
sp|P24638|PPAL_MOUSE	AS_20201121_Lyso_R1_SPRM_60min_02.raw	AS_20201121_Lyso_R1_SPRM_60min_01	R1	FVTLLYR	FVTLLYR		122900000	light	PM_5_201-SciData_MEF_LysosomalProteome_39Runs_CO_095	False	0.9547	74.38	74.77	0.22	2	True	precursor	348636768	318312480	265826448	5
sp|P24638|PPAL_MOUSE	AS_20201121_Lyso_R2_SPRM_60min_02.raw	AS_20201121_Lyso_R2_SPRM_60min_01	R2	FVTLLYR	FVTLLYR		85961000	light	PM_5_201-SciData_MEF_LysosomalProteome_39Runs_CO_095	False	0.9498	74.38	74.99	0.22	2	True	precursor	320093120	318312480	215527648	7
sp|P24638|PPAL_MOUSE	AS_20201121_Lyso_R3_SPRM_60min_02.raw	AS_20201121_Lyso_R3_SPRM_60min_01	R3	FVTLLYR	FVTLLYR		84870000	light	PM_5_201-SciData_MEF_LysosomalProteome_39Runs_CO_095	False	0.9523	74.38	74.84	0.22	2	True	precursor	286207552	318312480	239569312	6
sp|P24638|PPAL_MOUSE	AS_20201121_Lyso_R1_SPRM_60min_02.raw	AS_20201121_Lyso_R1_SPRM_60min_01	R1	FVTLLYR	FVTLLYR		122900000	light	PM_5_201-SciData_MEF_LysosomalProteome_39Runs_CO_095	False	0.9547	74.38	74.77	0.19	2	True	precursor [M+1]	181270464	166814651	265826448	5
sp|P24638|PPAL_MOUSE	AS_20201121_Lyso_R2_SPRM_60min_02.raw	AS_20201121_Lyso_R2_SPRM_60min_01	R2	FVTLLYR	FVTLLYR		85961000	light	PM_5_201-SciData_MEF_LysosomalProteome_39Runs_CO_095	False	0.9498	74.38	74.99	0.19	2	True	precursor [M+1]	148847840	166814651	215527648	7
sp|P24638|PPAL_MOUSE	AS_20201121_Lyso_R3_SPRM_60min_02.raw	AS_20201121_Lyso_R3_SPRM_60min_01	R3	FVTLLYR	FVTLLYR		84870000	light	PM_5_201-SciData_MEF_LysosomalProteome_39Runs_CO_095	False	0.9523	74.38	74.84	0.19	2	True	precursor [M+1]	170325648	166814651	239569312	6
sp|P24638|PPAL_MOUSE	AS_20201121_Lyso_R1_SPRM_60min_02.raw	AS_20201121_Lyso_R1_SPRM_60min_01	R1	FVTLLYR	FVTLLYR		122900000	light	PM_5_201-SciData_MEF_LysosomalProteome_39Runs_CO_095	False	0.9547	74.38	74.77	0.22	2	True	precursor [M+2]	70248960	58662373	265826448	5
sp|P24638|PPAL_MOUSE	AS_20201121_Lyso_R2_SPRM_60min_02.raw	AS_20201121_Lyso_R2_SPRM_60min_01	R2	FVTLLYR	FVTLLYR		85961000	light	PM_5_201-SciData_MEF_LysosomalProteome_39Runs_CO_095	False	0.9498	74.38	74.99	0.22	2	True	precursor [M+2]	42940900	58662373	215527648	7
sp|P24638|PPAL_MOUSE	AS_20201121_Lyso_R3_SPRM_60min_02.raw	AS_20201121_Lyso_R3_SPRM_60min_01	R3	FVTLLYR	FVTLLYR		84870000	light	PM_5_201-SciData_MEF_LysosomalProteome_39Runs_CO_095	False	0.9523	74.38	74.84	0.22	2	True	precursor [M+2]	62797260	58662373	239569312	6
sp|P24638|PPAL_MOUSE	AS_20201121_Lyso_R1_SPRM_60min_02.raw	AS_20201121_Lyso_R1_SPRM_60min_01	R1	FVTLLYR	FVTLLYR		122900000	light	PM_5_201-SciData_MEF_LysosomalProteome_39Runs_CO_095	False	0.9547	74.38	74.77	0.19	2	True	y6	15459355	13936900	265826448	6
sp|P24638|PPAL_MOUSE	AS_20201121_Lyso_R2_SPRM_60min_02.raw	AS_20201121_Lyso_R2_SPRM_60min_01	R2	FVTLLYR	FVTLLYR		85961000	light	PM_5_201-SciData_MEF_LysosomalProteome_39Runs_CO_095	False	0.9498	74.38	74.99	0.19	2	True	y6	12084734	13936900	215527648	7
sp|P24638|PPAL_MOUSE	AS_20201121_Lyso_R3_SPRM_60min_02.raw	AS_20201121_Lyso_R3_SPRM_60min_01	R3	FVTLLYR	FVTLLYR		84870000	light	PM_5_201-SciData_MEF_LysosomalProteome_39Runs_CO_095	False	0.9523	74.38	74.84	0.19	2	True	y6	14266612	13936900	239569312	7
sp|P24638|PPAL_MOUSE	AS_20201121_Lyso_R1_SPRM_60min_02.raw	AS_20201121_Lyso_R1_SPRM_60min_01	R1	FVTLLYR	FVTLLYR		122900000	light	PM_5_201-SciData_MEF_LysosomalProteome_39Runs_CO_095	False	0.9547	74.38	74.77	0.19	2	True	y5	179596448	162684795	265826448	6
sp|P24638|PPAL_MOUSE	AS_20201121_Lyso_R2_SPRM_60min_02.raw	AS_20201121_Lyso_R2_SPRM_60min_01	R2	FVTLLYR	FVTLLYR		85961000	light	PM_5_201-SciData_MEF_LysosomalProteome_39Runs_CO_095	False	0.9498	74.38	74.99	0.19	2	True	y5	146295360	162684795	215527648	7
sp|P24638|PPAL_MOUSE	AS_20201121_Lyso_R3_SPRM_60min_02.raw	AS_20201121_Lyso_R3_SPRM_60min_01	R3	FVTLLYR	FVTLLYR		84870000	light	PM_5_201-SciData_MEF_LysosomalProteome_39Runs_CO_095	False	0.9523	74.38	74.84	0.19	2	True	y5	162162576	162684795	239569312	7
sp|P24638|PPAL_MOUSE	AS_20201121_Lyso_R1_SPRM_60min_02.raw	AS_20201121_Lyso_R1_SPRM_60min_01	R1	FVTLLYR	FVTLLYR		122900000	light	PM_5_201-SciData_MEF_LysosomalProteome_39Runs_CO_095	False	0.9547	74.38	74.77	0.19	2	True	y4	21604122	19410629	265826448	6
sp|P24638|PPAL_MOUSE	AS_20201121_Lyso_R2_SPRM_60min_02.raw	AS_20201121_Lyso_R2_SPRM_60min_01	R2	FVTLLYR	FVTLLYR		85961000	light	PM_5_201-SciData_MEF_LysosomalProteome_39Runs_CO_095	False	0.9498	74.38	74.99	0.19	2	True	y4	17411732	19410629	215527648	7
sp|P24638|PPAL_MOUSE	AS_20201121_Lyso_R3_SPRM_60min_02.raw	AS_20201121_Lyso_R3_SPRM_60min_01	R3	FVTLLYR	FVTLLYR		84870000	light	PM_5_201-SciData_MEF_LysosomalProteome_39Runs_CO_095	False	0.9523	74.38	74.84	0.19	2	True	y4	19216034	19410629	239569312	7
sp|P24638|PPAL_MOUSE	AS_20201121_Lyso_R1_SPRM_60min_02.raw	AS_20201121_Lyso_R1_SPRM_60min_01	R1	FVTLLYR	FVTLLYR		122900000	light	PM_5_201-SciData_MEF_LysosomalProteome_39Runs_CO_095	False	0.9547	74.38	74.77	0.19	2	True	y3	21411926	19188825	265826448	6
sp|P24638|PPAL_MOUSE	AS_20201121_Lyso_R2_SPRM_60min_02.raw	AS_20201121_Lyso_R2_SPRM_60min_01	R2	FVTLLYR	FVTLLYR		85961000	light	PM_5_201-SciData_MEF_LysosomalProteome_39Runs_CO_095	False	0.9498	74.38	74.99	0.19	2	True	y3	17297330	19188825	215527648	7
sp|P24638|PPAL_MOUSE	AS_20201121_Lyso_R3_SPRM_60min_02.raw	AS_20201121_Lyso_R3_SPRM_60min_01	R3	FVTLLYR	FVTLLYR		84870000	light	PM_5_201-SciData_MEF_LysosomalProteome_39Runs_CO_095	False	0.9523	74.38	74.84	0.19	2	True	y3	18857220	19188825	239569312	7
sp|P24638|PPAL_MOUSE	AS_20201121_Lyso_R1_SPRM_60min_02.raw	AS_20201121_Lyso_R1_SPRM_60min_01	R1	FVTLLYR	FVTLLYR		122900000	light	PM_5_201-SciData_MEF_LysosomalProteome_39Runs_CO_095	False	0.9547	74.38	74.77	0.19	2	True	y2	7456050	6388492	265826448	6
sp|P24638|PPAL_MOUSE	AS_20201121_Lyso_R2_SPRM_60min_02.raw	AS_20201121_Lyso_R2_SPRM_60min_01	R2	FVTLLYR	FVTLLYR		85961000	light	PM_5_201-SciData_MEF_LysosomalProteome_39Runs_CO_095	False	0.9498	74.38	74.99	0.19	2	True	y2	5469651	6388492	215527648	7
sp|P24638|PPAL_MOUSE	AS_20201121_Lyso_R3_SPRM_60min_02.raw	AS_20201121_Lyso_R3_SPRM_60min_01	R3	FVTLLYR	FVTLLYR		84870000	light	PM_5_201-SciData_MEF_LysosomalProteome_39Runs_CO_095	False	0.9523	74.38	74.84	0.19	2	True	y2	6239776	6388492	239569312	7
sp|P24638|PPAL_MOUSE	AS_20201121_Lyso_R1_SPRM_60min_02.raw	AS_20201121_Lyso_R1_SPRM_60min_01	R1	FVTLLYR	FVTLLYR		122900000	light	PM_5_201-SciData_MEF_LysosomalProteome_39Runs_CO_095	False	0.9547	74.38	74.77	0.19	2	True	b2	20298538	18698161	265826448	6
sp|P24638|PPAL_MOUSE	AS_20201121_Lyso_R2_SPRM_60min_02.raw	AS_20201121_Lyso_R2_SPRM_60min_01	R2	FVTLLYR	FVTLLYR		85961000	light	PM_5_201-SciData_MEF_LysosomalProteome_39Runs_CO_095	False	0.9498	74.38	74.99	0.19	2	True	b2	16968848	18698161	215527648	7
sp|P24638|PPAL_MOUSE	AS_20201121_Lyso_R3_SPRM_60min_02.raw	AS_20201121_Lyso_R3_SPRM_60min_01	R3	FVTLLYR	FVTLLYR		84870000	light	PM_5_201-SciData_MEF_LysosomalProteome_39Runs_CO_095	False	0.9523	74.38	74.84	0.19	2	True	b2	18827096	18698161	239569312	7
sp|Q05117|PPA5_MOUSE	AS_20201121_Lyso_R1_SPRM_60min_02.raw	AS_20201121_Lyso_R1_SPRM_60min_01	R1	FHYGSEDSLGGFTHVEISPK	FHYGSEDSLGGFTHVEISPK		39738000	light	PM_5_201-SciData_MEF_LysosomalProteome_39Runs_CO_095	False	0.7007	71.89	70.85	0.06	3	True	precursor	105310120	96766549	62338616	13
sp|Q05117|PPA5_MOUSE	AS_20201121_Lyso_R2_SPRM_60min_02.raw	AS_20201121_Lyso_R2_SPRM_60min_01	R2	FHYGSEDSLGGFTHVEISPK	FHYGSEDSLGGFTHVEISPK		38442000	light	PM_5_201-SciData_MEF_LysosomalProteome_39Runs_CO_095	False	0.6891	71.89	70.92	0.06	3	True	precursor	88475376	96766549	65743256	13
sp|Q05117|PPA5_MOUSE	AS_20201121_Lyso_R3_SPRM_60min_02.raw	AS_20201121_Lyso_R3_SPRM_60min_01	R3	FHYGSEDSLGGFTHVEISPK	FHYGSEDSLGGFTHVEISPK		44013000	light	PM_5_201-SciData_MEF_LysosomalProteome_39Runs_CO_095	False	0.6893	71.89	70.88	0.06	3	True	precursor	96514152	96766549	78205304	21
sp|Q05117|PPA5_MOUSE	AS_20201121_Lyso_R1_SPRM_60min_02.raw	AS_20201121_Lyso_R1_SPRM_60min_01	R1	FHYGSEDSLGGFTHVEISPK	FHYGSEDSLGGFTHVEISPK		39738000	light	PM_5_201-SciData_MEF_LysosomalProteome_39Runs_CO_095	False	0.7007	71.89	70.85	0.06	3	True	precursor [M+1]	113969192	122360240	62338616	13
sp|Q05117|PPA5_MOUSE	AS_20201121_Lyso_R2_SPRM_60min_02.raw	AS_20201121_Lyso_R2_SPRM_60min_01	R2	FHYGSEDSLGGFTHVEISPK	FHYGSEDSLGGFTHVEISPK		38442000	light	PM_5_201-SciData_MEF_LysosomalProteome_39Runs_CO_095	False	0.6891	71.89	70.92	0.06	3	True	precursor [M+1]	115225592	122360240	65743256	13
sp|Q05117|PPA5_MOUSE	AS_20201121_Lyso_R3_SPRM_60min_02.raw	AS_20201121_Lyso_R3_SPRM_60min_01	R3	FHYGSEDSLGGFTHVEISPK	FHYGSEDSLGGFTHVEISPK		44013000	light	PM_5_201-SciData_MEF_LysosomalProteome_39Runs_CO_095	False	0.6893	71.89	70.88	0.06	3	True	precursor [M+1]	137885936	122360240	78205304	21
sp|Q05117|PPA5_MOUSE	AS_20201121_Lyso_R1_SPRM_60min_02.raw	AS_20201121_Lyso_R1_SPRM_60min_01	R1	FHYGSEDSLGGFTHVEISPK	FHYGSEDSLGGFTHVEISPK		39738000	light	PM_5_201-SciData_MEF_LysosomalProteome_39Runs_CO_095	False	0.7007	71.89	70.85	0.06	3	True	precursor [M+2]	76021952	78690328	62338616	13
sp|Q05117|PPA5_MOUSE	AS_20201121_Lyso_R2_SPRM_60min_02.raw	AS_20201121_Lyso_R2_SPRM_60min_01	R2	FHYGSEDSLGGFTHVEISPK	FHYGSEDSLGGFTHVEISPK		38442000	light	PM_5_201-SciData_MEF_LysosomalProteome_39Runs_CO_095	False	0.6891	71.89	70.92	0.06	3	True	precursor [M+2]	76536280	78690328	65743256	13
sp|Q05117|PPA5_MOUSE	AS_20201121_Lyso_R3_SPRM_60min_02.raw	AS_20201121_Lyso_R3_SPRM_60min_01	R3	FHYGSEDSLGGFTHVEISPK	FHYGSEDSLGGFTHVEISPK		44013000	light	PM_5_201-SciData_MEF_LysosomalProteome_39Runs_CO_095	False	0.6893	71.89	70.88	0.06	3	True	precursor [M+2]	83512752	78690328	78205304	21
sp|Q05117|PPA5_MOUSE	AS_20201121_Lyso_R1_SPRM_60min_02.raw	AS_20201121_Lyso_R1_SPRM_60min_01	R1	FHYGSEDSLGGFTHVEISPK	FHYGSEDSLGGFTHVEISPK		39738000	light	PM_5_201-SciData_MEF_LysosomalProteome_39Runs_CO_095	False	0.7007	71.89	70.85	0.13	3	True	y11	5771415	6542257	62338616	13
sp|Q05117|PPA5_MOUSE	AS_20201121_Lyso_R2_SPRM_60min_02.raw	AS_20201121_Lyso_R2_SPRM_60min_01	R2	FHYGSEDSLGGFTHVEISPK	FHYGSEDSLGGFTHVEISPK		38442000	light	PM_5_201-SciData_MEF_LysosomalProteome_39Runs_CO_095	False	0.6891	71.89	70.92	0.13	3	True	y11	6453857	6542257	65743256	13
sp|Q05117|PPA5_MOUSE	AS_20201121_Lyso_R3_SPRM_60min_02.raw	AS_20201121_Lyso_R3_SPRM_60min_01	R3	FHYGSEDSLGGFTHVEISPK	FHYGSEDSLGGFTHVEISPK		44013000	light	PM_5_201-SciData_MEF_LysosomalProteome_39Runs_CO_095	False	0.6893	71.89	70.88	0.13	3	True	y11	7401499	6542257	78205304	20
sp|Q05117|PPA5_MOUSE	AS_20201121_Lyso_R1_SPRM_60min_02.raw	AS_20201121_Lyso_R1_SPRM_60min_01	R1	FHYGSEDSLGGFTHVEISPK	FHYGSEDSLGGFTHVEISPK		39738000	light	PM_5_201-SciData_MEF_LysosomalProteome_39Runs_CO_095	False	0.7007	71.89	70.85	0.13	3	True	y2	3781680	4202064	62338616	13
sp|Q05117|PPA5_MOUSE	AS_20201121_Lyso_R2_SPRM_60min_02.raw	AS_20201121_Lyso_R2_SPRM_60min_01	R2	FHYGSEDSLGGFTHVEISPK	FHYGSEDSLGGFTHVEISPK		38442000	light	PM_5_201-SciData_MEF_LysosomalProteome_39Runs_CO_095	False	0.6891	71.89	70.92	0.13	3	True	y2	3717036	4202064	65743256	13
sp|Q05117|PPA5_MOUSE	AS_20201121_Lyso_R3_SPRM_60min_02.raw	AS_20201121_Lyso_R3_SPRM_60min_01	R3	FHYGSEDSLGGFTHVEISPK	FHYGSEDSLGGFTHVEISPK		44013000	light	PM_5_201-SciData_MEF_LysosomalProteome_39Runs_CO_095	False	0.6893	71.89	70.88	0.13	3	True	y2	5107476	4202064	78205304	20
sp|Q05117|PPA5_MOUSE	AS_20201121_Lyso_R1_SPRM_60min_02.raw	AS_20201121_Lyso_R1_SPRM_60min_01	R1	FHYGSEDSLGGFTHVEISPK	FHYGSEDSLGGFTHVEISPK		39738000	light	PM_5_201-SciData_MEF_LysosomalProteome_39Runs_CO_095	False	0.7007	71.89	70.85	0.13	3	True	y18	27827328	31216325	62338616	13
sp|Q05117|PPA5_MOUSE	AS_20201121_Lyso_R2_SPRM_60min_02.raw	AS_20201121_Lyso_R2_SPRM_60min_01	R2	FHYGSEDSLGGFTHVEISPK	FHYGSEDSLGGFTHVEISPK		38442000	light	PM_5_201-SciData_MEF_LysosomalProteome_39Runs_CO_095	False	0.6891	71.89	70.92	0.13	3	True	y18	30293018	31216325	65743256	13
sp|Q05117|PPA5_MOUSE	AS_20201121_Lyso_R3_SPRM_60min_02.raw	AS_20201121_Lyso_R3_SPRM_60min_01	R3	FHYGSEDSLGGFTHVEISPK	FHYGSEDSLGGFTHVEISPK		44013000	light	PM_5_201-SciData_MEF_LysosomalProteome_39Runs_CO_095	False	0.6893	71.89	70.88	0.13	3	True	y18	35528628	31216325	78205304	20
sp|Q05117|PPA5_MOUSE	AS_20201121_Lyso_R1_SPRM_60min_02.raw	AS_20201121_Lyso_R1_SPRM_60min_01	R1	FHYGSEDSLGGFTHVEISPK	FHYGSEDSLGGFTHVEISPK		39738000	light	PM_5_201-SciData_MEF_LysosomalProteome_39Runs_CO_095	False	0.7007	71.89	70.85	0.13	3	True	b2	17923250	19471439	62338616	13
sp|Q05117|PPA5_MOUSE	AS_20201121_Lyso_R2_SPRM_60min_02.raw	AS_20201121_Lyso_R2_SPRM_60min_01	R2	FHYGSEDSLGGFTHVEISPK	FHYGSEDSLGGFTHVEISPK		38442000	light	PM_5_201-SciData_MEF_LysosomalProteome_39Runs_CO_095	False	0.6891	71.89	70.92	0.13	3	True	b2	18413740	19471439	65743256	13
sp|Q05117|PPA5_MOUSE	AS_20201121_Lyso_R3_SPRM_60min_02.raw	AS_20201121_Lyso_R3_SPRM_60min_01	R3	FHYGSEDSLGGFTHVEISPK	FHYGSEDSLGGFTHVEISPK		44013000	light	PM_5_201-SciData_MEF_LysosomalProteome_39Runs_CO_095	False	0.6893	71.89	70.88	0.13	3	True	b2	22077326	19471439	78205304	20
sp|Q05117|PPA5_MOUSE	AS_20201121_Lyso_R1_SPRM_60min_02.raw	AS_20201121_Lyso_R1_SPRM_60min_01	R1	FHYGSEDSLGGFTHVEISPK	FHYGSEDSLGGFTHVEISPK		39738000	light	PM_5_201-SciData_MEF_LysosomalProteome_39Runs_CO_095	False	0.7007	71.89	70.85	0.13	3	True	b3	5551294	5930052	62338616	13
sp|Q05117|PPA5_MOUSE	AS_20201121_Lyso_R2_SPRM_60min_02.raw	AS_20201121_Lyso_R2_SPRM_60min_01	R2	FHYGSEDSLGGFTHVEISPK	FHYGSEDSLGGFTHVEISPK		38442000	light	PM_5_201-SciData_MEF_LysosomalProteome_39Runs_CO_095	False	0.6891	71.89	70.92	0.13	3	True	b3	5571042	5930052	65743256	13
sp|Q05117|PPA5_MOUSE	AS_20201121_Lyso_R3_SPRM_60min_02.raw	AS_20201121_Lyso_R3_SPRM_60min_01	R3	FHYGSEDSLGGFTHVEISPK	FHYGSEDSLGGFTHVEISPK		44013000	light	PM_5_201-SciData_MEF_LysosomalProteome_39Runs_CO_095	False	0.6893	71.89	70.88	0.13	3	True	b3	6667820	5930052	78205304	20
sp|Q05117|PPA5_MOUSE	AS_20201121_Lyso_R1_SPRM_60min_02.raw	AS_20201121_Lyso_R1_SPRM_60min_01	R1	FHYGSEDSLGGFTHVEISPK	FHYGSEDSLGGFTHVEISPK		39738000	light	PM_5_201-SciData_MEF_LysosomalProteome_39Runs_CO_095	False	0.7007	71.89	70.85	0.13	3	True	b17	1483649	1400254	62338616	13
sp|Q05117|PPA5_MOUSE	AS_20201121_Lyso_R2_SPRM_60min_02.raw	AS_20201121_Lyso_R2_SPRM_60min_01	R2	FHYGSEDSLGGFTHVEISPK	FHYGSEDSLGGFTHVEISPK		38442000	light	PM_5_201-SciData_MEF_LysosomalProteome_39Runs_CO_095	False	0.6891	71.89	70.92	0.13	3	True	b17	1294562	1400254	65743256	13
sp|Q05117|PPA5_MOUSE	AS_20201121_Lyso_R3_SPRM_60min_02.raw	AS_20201121_Lyso_R3_SPRM_60min_01	R3	FHYGSEDSLGGFTHVEISPK	FHYGSEDSLGGFTHVEISPK		44013000	light	PM_5_201-SciData_MEF_LysosomalProteome_39Runs_CO_095	False	0.6893	71.89	70.88	0.13	3	True	b17	1422552	1400254	78205304	20
sp|Q9QZB7|ARP10_MOUSE	AS_20201121_Lyso_R1_SPRM_60min_02.raw	AS_20201121_Lyso_R1_SPRM_60min_01	R1	TAVVIDLGEAFTK	TAVVIDLGEAFTK		2435600	light	PM_5_201-SciData_MEF_LysosomalProteome_39Runs_CO_095	False	0.9632	81.7	81.56	0.15	2	True	precursor	2890018	2383698	5964726	18
sp|Q9QZB7|ARP10_MOUSE	AS_20201121_Lyso_R2_SPRM_60min_02.raw	AS_20201121_Lyso_R2_SPRM_60min_01	R2	TAVVIDLGEAFTK	TAVVIDLGEAFTK		2066200	light	PM_5_201-SciData_MEF_LysosomalProteome_39Runs_CO_095	False	0.9776	81.7	81.74	0.15	2	True	precursor	1753456	2383698	6013334	16
sp|Q9QZB7|ARP10_MOUSE	AS_20201121_Lyso_R3_SPRM_60min_02.raw	AS_20201121_Lyso_R3_SPRM_60min_01	R3	TAVVIDLGEAFTK	TAVVIDLGEAFTK		2117300	light	PM_5_201-SciData_MEF_LysosomalProteome_39Runs_CO_095	False	0.9817	81.7	81.68	0.15	2	True	precursor	2507621	2383698	6567253	17
sp|Q9QZB7|ARP10_MOUSE	AS_20201121_Lyso_R1_SPRM_60min_02.raw	AS_20201121_Lyso_R1_SPRM_60min_01	R1	TAVVIDLGEAFTK	TAVVIDLGEAFTK		2435600	light	PM_5_201-SciData_MEF_LysosomalProteome_39Runs_CO_095	False	0.9632	81.7	81.56	0.14	2	True	precursor [M+1]	4470514	3942750	5964726	18
sp|Q9QZB7|ARP10_MOUSE	AS_20201121_Lyso_R2_SPRM_60min_02.raw	AS_20201121_Lyso_R2_SPRM_60min_01	R2	TAVVIDLGEAFTK	TAVVIDLGEAFTK		2066200	light	PM_5_201-SciData_MEF_LysosomalProteome_39Runs_CO_095	False	0.9776	81.7	81.74	0.14	2	True	precursor [M+1]	4422794	3942750	6013334	16
sp|Q9QZB7|ARP10_MOUSE	AS_20201121_Lyso_R3_SPRM_60min_02.raw	AS_20201121_Lyso_R3_SPRM_60min_01	R3	TAVVIDLGEAFTK	TAVVIDLGEAFTK		2117300	light	PM_5_201-SciData_MEF_LysosomalProteome_39Runs_CO_095	False	0.9817	81.7	81.68	0.14	2	True	precursor [M+1]	2934943	3942750	6567253	17
sp|Q9QZB7|ARP10_MOUSE	AS_20201121_Lyso_R1_SPRM_60min_02.raw	AS_20201121_Lyso_R1_SPRM_60min_01	R1	TAVVIDLGEAFTK	TAVVIDLGEAFTK		2435600	light	PM_5_201-SciData_MEF_LysosomalProteome_39Runs_CO_095	False	0.9632	81.7	81.56	0.18	2	True	precursor [M+2]	4918544	3839570	5964726	18
sp|Q9QZB7|ARP10_MOUSE	AS_20201121_Lyso_R2_SPRM_60min_02.raw	AS_20201121_Lyso_R2_SPRM_60min_01	R2	TAVVIDLGEAFTK	TAVVIDLGEAFTK		2066200	light	PM_5_201-SciData_MEF_LysosomalProteome_39Runs_CO_095	False	0.9776	81.7	81.74	0.18	2	True	precursor [M+2]	2949110	3839570	6013334	16
sp|Q9QZB7|ARP10_MOUSE	AS_20201121_Lyso_R3_SPRM_60min_02.raw	AS_20201121_Lyso_R3_SPRM_60min_01	R3	TAVVIDLGEAFTK	TAVVIDLGEAFTK		2117300	light	PM_5_201-SciData_MEF_LysosomalProteome_39Runs_CO_095	False	0.9817	81.7	81.68	0.18	2	True	precursor [M+2]	3651056	3839570	6567253	17
sp|Q9QZB7|ARP10_MOUSE	AS_20201121_Lyso_R1_SPRM_60min_02.raw	AS_20201121_Lyso_R1_SPRM_60min_01	R1	TAVVIDLGEAFTK	TAVVIDLGEAFTK		2435600	light	PM_5_201-SciData_MEF_LysosomalProteome_39Runs_CO_095	False	0.9632	81.7	81.56	0.17	2	True	y10	1245127	1276113	5964726	17
sp|Q9QZB7|ARP10_MOUSE	AS_20201121_Lyso_R2_SPRM_60min_02.raw	AS_20201121_Lyso_R2_SPRM_60min_01	R2	TAVVIDLGEAFTK	TAVVIDLGEAFTK		2066200	light	PM_5_201-SciData_MEF_LysosomalProteome_39Runs_CO_095	False	0.9776	81.7	81.74	0.17	2	True	y10	1191128	1276113	6013334	16
sp|Q9QZB7|ARP10_MOUSE	AS_20201121_Lyso_R3_SPRM_60min_02.raw	AS_20201121_Lyso_R3_SPRM_60min_01	R3	TAVVIDLGEAFTK	TAVVIDLGEAFTK		2117300	light	PM_5_201-SciData_MEF_LysosomalProteome_39Runs_CO_095	False	0.9817	81.7	81.68	0.17	2	True	y10	1392083	1276113	6567253	16
sp|Q9QZB7|ARP10_MOUSE	AS_20201121_Lyso_R1_SPRM_60min_02.raw	AS_20201121_Lyso_R1_SPRM_60min_01	R1	TAVVIDLGEAFTK	TAVVIDLGEAFTK		2435600	light	PM_5_201-SciData_MEF_LysosomalProteome_39Runs_CO_095	False	0.9632	81.7	81.56	0.18	2	True	y9	1795966	1807811	5964726	17
sp|Q9QZB7|ARP10_MOUSE	AS_20201121_Lyso_R2_SPRM_60min_02.raw	AS_20201121_Lyso_R2_SPRM_60min_01	R2	TAVVIDLGEAFTK	TAVVIDLGEAFTK		2066200	light	PM_5_201-SciData_MEF_LysosomalProteome_39Runs_CO_095	False	0.9776	81.7	81.74	0.18	2	True	y9	1699065	1807811	6013334	16
sp|Q9QZB7|ARP10_MOUSE	AS_20201121_Lyso_R3_SPRM_60min_02.raw	AS_20201121_Lyso_R3_SPRM_60min_01	R3	TAVVIDLGEAFTK	TAVVIDLGEAFTK		2117300	light	PM_5_201-SciData_MEF_LysosomalProteome_39Runs_CO_095	False	0.9817	81.7	81.68	0.18	2	True	y9	1928403	1807811	6567253	16
sp|Q9QZB7|ARP10_MOUSE	AS_20201121_Lyso_R1_SPRM_60min_02.raw	AS_20201121_Lyso_R1_SPRM_60min_01	R1	TAVVIDLGEAFTK	TAVVIDLGEAFTK		2435600	light	PM_5_201-SciData_MEF_LysosomalProteome_39Runs_CO_095	False	0.9632	81.7	81.56	0.18	2	True	y8	1188925	1182474	5964726	17
sp|Q9QZB7|ARP10_MOUSE	AS_20201121_Lyso_R2_SPRM_60min_02.raw	AS_20201121_Lyso_R2_SPRM_60min_01	R2	TAVVIDLGEAFTK	TAVVIDLGEAFTK		2066200	light	PM_5_201-SciData_MEF_LysosomalProteome_39Runs_CO_095	False	0.9776	81.7	81.74	0.18	2	True	y8	1144846	1182474	6013334	16
sp|Q9QZB7|ARP10_MOUSE	AS_20201121_Lyso_R3_SPRM_60min_02.raw	AS_20201121_Lyso_R3_SPRM_60min_01	R3	TAVVIDLGEAFTK	TAVVIDLGEAFTK		2117300	light	PM_5_201-SciData_MEF_LysosomalProteome_39Runs_CO_095	False	0.9817	81.7	81.68	0.18	2	True	y8	1213653	1182474	6567253	16
sp|Q9QZB7|ARP10_MOUSE	AS_20201121_Lyso_R1_SPRM_60min_02.raw	AS_20201121_Lyso_R1_SPRM_60min_01	R1	TAVVIDLGEAFTK	TAVVIDLGEAFTK		2435600	light	PM_5_201-SciData_MEF_LysosomalProteome_39Runs_CO_095	False	0.9632	81.7	81.56	0.18	2	True	y7	373144	376133	5964726	17
sp|Q9QZB7|ARP10_MOUSE	AS_20201121_Lyso_R2_SPRM_60min_02.raw	AS_20201121_Lyso_R2_SPRM_60min_01	R2	TAVVIDLGEAFTK	TAVVIDLGEAFTK		2066200	light	PM_5_201-SciData_MEF_LysosomalProteome_39Runs_CO_095	False	0.9776	81.7	81.74	0.18	2	True	y7	358398	376133	6013334	16
sp|Q9QZB7|ARP10_MOUSE	AS_20201121_Lyso_R3_SPRM_60min_02.raw	AS_20201121_Lyso_R3_SPRM_60min_01	R3	TAVVIDLGEAFTK	TAVVIDLGEAFTK		2117300	light	PM_5_201-SciData_MEF_LysosomalProteome_39Runs_CO_095	False	0.9817	81.7	81.68	0.18	2	True	y7	396856	376133	6567253	16
sp|Q9QZB7|ARP10_MOUSE	AS_20201121_Lyso_R1_SPRM_60min_02.raw	AS_20201121_Lyso_R1_SPRM_60min_01	R1	TAVVIDLGEAFTK	TAVVIDLGEAFTK		2435600	light	PM_5_201-SciData_MEF_LysosomalProteome_39Runs_CO_095	False	0.9632	81.7	81.56	0.17	2	True	y6	477584	517452	5964726	17
sp|Q9QZB7|ARP10_MOUSE	AS_20201121_Lyso_R2_SPRM_60min_02.raw	AS_20201121_Lyso_R2_SPRM_60min_01	R2	TAVVIDLGEAFTK	TAVVIDLGEAFTK		2066200	light	PM_5_201-SciData_MEF_LysosomalProteome_39Runs_CO_095	False	0.9776	81.7	81.74	0.17	2	True	y6	545310	517452	6013334	16
sp|Q9QZB7|ARP10_MOUSE	AS_20201121_Lyso_R3_SPRM_60min_02.raw	AS_20201121_Lyso_R3_SPRM_60min_01	R3	TAVVIDLGEAFTK	TAVVIDLGEAFTK		2117300	light	PM_5_201-SciData_MEF_LysosomalProteome_39Runs_CO_095	False	0.9817	81.7	81.68	0.17	2	True	y6	529462	517452	6567253	16
sp|Q9QZB7|ARP10_MOUSE	AS_20201121_Lyso_R1_SPRM_60min_02.raw	AS_20201121_Lyso_R1_SPRM_60min_01	R1	TAVVIDLGEAFTK	TAVVIDLGEAFTK		2435600	light	PM_5_201-SciData_MEF_LysosomalProteome_39Runs_CO_095	False	0.9632	81.7	81.56	0.18	2	True	b3	883979	1021787	5964726	17
sp|Q9QZB7|ARP10_MOUSE	AS_20201121_Lyso_R2_SPRM_60min_02.raw	AS_20201121_Lyso_R2_SPRM_60min_01	R2	TAVVIDLGEAFTK	TAVVIDLGEAFTK		2066200	light	PM_5_201-SciData_MEF_LysosomalProteome_39Runs_CO_095	False	0.9776	81.7	81.74	0.18	2	True	b3	1074588	1021787	6013334	16
sp|Q9QZB7|ARP10_MOUSE	AS_20201121_Lyso_R3_SPRM_60min_02.raw	AS_20201121_Lyso_R3_SPRM_60min_01	R3	TAVVIDLGEAFTK	TAVVIDLGEAFTK		2117300	light	PM_5_201-SciData_MEF_LysosomalProteome_39Runs_CO_095	False	0.9817	81.7	81.68	0.18	2	True	b3	1106796	1021787	6567253	16
sp|Q9QZB7|ARP10_MOUSE	AS_20201121_Lyso_R1_SPRM_60min_02.raw	AS_20201121_Lyso_R1_SPRM_60min_01	R1	CGFAGETGPR	C[+71]GFAGETGPR		2435600	light	PM_5_201-SciData_MEF_LysosomalProteome_39Runs_CO_095	False	0.9586	57.88	57.84	0.2	2	True	precursor	0	409244	6044288	7
sp|Q9QZB7|ARP10_MOUSE	AS_20201121_Lyso_R2_SPRM_60min_02.raw	AS_20201121_Lyso_R2_SPRM_60min_01	R2	CGFAGETGPR	C[+71]GFAGETGPR		2066200	light	PM_5_201-SciData_MEF_LysosomalProteome_39Runs_CO_095	False	0.9718	57.88	58.03	0.2	2	True	precursor	1227732	409244	5611946	6
sp|Q9QZB7|ARP10_MOUSE	AS_20201121_Lyso_R3_SPRM_60min_02.raw	AS_20201121_Lyso_R3_SPRM_60min_01	R3	CGFAGETGPR	C[+71]GFAGETGPR		2117300	light	PM_5_201-SciData_MEF_LysosomalProteome_39Runs_CO_095	False	0.9553	57.88	57.89	0.2	2	True	precursor	0	409244	5730081	6
sp|Q9QZB7|ARP10_MOUSE	AS_20201121_Lyso_R1_SPRM_60min_02.raw	AS_20201121_Lyso_R1_SPRM_60min_01	R1	CGFAGETGPR	C[+71]GFAGETGPR		2435600	light	PM_5_201-SciData_MEF_LysosomalProteome_39Runs_CO_095	False	0.9586	57.88	57.84	0.18	2	True	precursor [M+1]	0	0	6044288	7
sp|Q9QZB7|ARP10_MOUSE	AS_20201121_Lyso_R2_SPRM_60min_02.raw	AS_20201121_Lyso_R2_SPRM_60min_01	R2	CGFAGETGPR	C[+71]GFAGETGPR		2066200	light	PM_5_201-SciData_MEF_LysosomalProteome_39Runs_CO_095	False	0.9718	57.88	58.03	0.18	2	True	precursor [M+1]	0	0	5611946	6
sp|Q9QZB7|ARP10_MOUSE	AS_20201121_Lyso_R3_SPRM_60min_02.raw	AS_20201121_Lyso_R3_SPRM_60min_01	R3	CGFAGETGPR	C[+71]GFAGETGPR		2117300	light	PM_5_201-SciData_MEF_LysosomalProteome_39Runs_CO_095	False	0.9553	57.88	57.89	0.18	2	True	precursor [M+1]	0	0	5730081	6
sp|Q9QZB7|ARP10_MOUSE	AS_20201121_Lyso_R1_SPRM_60min_02.raw	AS_20201121_Lyso_R1_SPRM_60min_01	R1	CGFAGETGPR	C[+71]GFAGETGPR		2435600	light	PM_5_201-SciData_MEF_LysosomalProteome_39Runs_CO_095	False	0.9586	57.88	57.84	0.19	2	True	precursor [M+2]	19551906	17161526	6044288	7
sp|Q9QZB7|ARP10_MOUSE	AS_20201121_Lyso_R2_SPRM_60min_02.raw	AS_20201121_Lyso_R2_SPRM_60min_01	R2	CGFAGETGPR	C[+71]GFAGETGPR		2066200	light	PM_5_201-SciData_MEF_LysosomalProteome_39Runs_CO_095	False	0.9718	57.88	58.03	0.19	2	True	precursor [M+2]	15212603	17161526	5611946	6
sp|Q9QZB7|ARP10_MOUSE	AS_20201121_Lyso_R3_SPRM_60min_02.raw	AS_20201121_Lyso_R3_SPRM_60min_01	R3	CGFAGETGPR	C[+71]GFAGETGPR		2117300	light	PM_5_201-SciData_MEF_LysosomalProteome_39Runs_CO_095	False	0.9553	57.88	57.89	0.19	2	True	precursor [M+2]	16720068	17161526	5730081	6
sp|Q9QZB7|ARP10_MOUSE	AS_20201121_Lyso_R1_SPRM_60min_02.raw	AS_20201121_Lyso_R1_SPRM_60min_01	R1	CGFAGETGPR	C[+71]GFAGETGPR		2435600	light	PM_5_201-SciData_MEF_LysosomalProteome_39Runs_CO_095	False	0.9586	57.88	57.84	0.19	2	True	y9	579998	556738	6044288	8
sp|Q9QZB7|ARP10_MOUSE	AS_20201121_Lyso_R2_SPRM_60min_02.raw	AS_20201121_Lyso_R2_SPRM_60min_01	R2	CGFAGETGPR	C[+71]GFAGETGPR		2066200	light	PM_5_201-SciData_MEF_LysosomalProteome_39Runs_CO_095	False	0.9718	57.88	58.03	0.19	2	True	y9	543520	556738	5611946	7
sp|Q9QZB7|ARP10_MOUSE	AS_20201121_Lyso_R3_SPRM_60min_02.raw	AS_20201121_Lyso_R3_SPRM_60min_01	R3	CGFAGETGPR	C[+71]GFAGETGPR		2117300	light	PM_5_201-SciData_MEF_LysosomalProteome_39Runs_CO_095	False	0.9553	57.88	57.89	0.19	2	True	y9	546697	556738	5730081	7
sp|Q9QZB7|ARP10_MOUSE	AS_20201121_Lyso_R1_SPRM_60min_02.raw	AS_20201121_Lyso_R1_SPRM_60min_01	R1	CGFAGETGPR	C[+71]GFAGETGPR		2435600	light	PM_5_201-SciData_MEF_LysosomalProteome_39Runs_CO_095	False	0.9586	57.88	57.84	0.15	2	True	y8	916718	834673	6044288	8
sp|Q9QZB7|ARP10_MOUSE	AS_20201121_Lyso_R2_SPRM_60min_02.raw	AS_20201121_Lyso_R2_SPRM_60min_01	R2	CGFAGETGPR	C[+71]GFAGETGPR		2066200	light	PM_5_201-SciData_MEF_LysosomalProteome_39Runs_CO_095	False	0.9718	57.88	58.03	0.15	2	True	y8	789905	834673	5611946	7
sp|Q9QZB7|ARP10_MOUSE	AS_20201121_Lyso_R3_SPRM_60min_02.raw	AS_20201121_Lyso_R3_SPRM_60min_01	R3	CGFAGETGPR	C[+71]GFAGETGPR		2117300	light	PM_5_201-SciData_MEF_LysosomalProteome_39Runs_CO_095	False	0.9553	57.88	57.89	0.15	2	True	y8	797396	834673	5730081	7
sp|Q9QZB7|ARP10_MOUSE	AS_20201121_Lyso_R1_SPRM_60min_02.raw	AS_20201121_Lyso_R1_SPRM_60min_01	R1	CGFAGETGPR	C[+71]GFAGETGPR		2435600	light	PM_5_201-SciData_MEF_LysosomalProteome_39Runs_CO_095	False	0.9586	57.88	57.84	0.15	2	True	y7	1599076	1549506	6044288	8
sp|Q9QZB7|ARP10_MOUSE	AS_20201121_Lyso_R2_SPRM_60min_02.raw	AS_20201121_Lyso_R2_SPRM_60min_01	R2	CGFAGETGPR	C[+71]GFAGETGPR		2066200	light	PM_5_201-SciData_MEF_LysosomalProteome_39Runs_CO_095	False	0.9718	57.88	58.03	0.15	2	True	y7	1507339	1549506	5611946	7
sp|Q9QZB7|ARP10_MOUSE	AS_20201121_Lyso_R3_SPRM_60min_02.raw	AS_20201121_Lyso_R3_SPRM_60min_01	R3	CGFAGETGPR	C[+71]GFAGETGPR		2117300	light	PM_5_201-SciData_MEF_LysosomalProteome_39Runs_CO_095	False	0.9553	57.88	57.89	0.15	2	True	y7	1542103	1549506	5730081	7
sp|Q9QZB7|ARP10_MOUSE	AS_20201121_Lyso_R1_SPRM_60min_02.raw	AS_20201121_Lyso_R1_SPRM_60min_01	R1	CGFAGETGPR	C[+71]GFAGETGPR		2435600	light	PM_5_201-SciData_MEF_LysosomalProteome_39Runs_CO_095	False	0.9586	57.88	57.84	0.15	2	True	y6	1267586	1299032	6044288	8
sp|Q9QZB7|ARP10_MOUSE	AS_20201121_Lyso_R2_SPRM_60min_02.raw	AS_20201121_Lyso_R2_SPRM_60min_01	R2	CGFAGETGPR	C[+71]GFAGETGPR		2066200	light	PM_5_201-SciData_MEF_LysosomalProteome_39Runs_CO_095	False	0.9718	57.88	58.03	0.15	2	True	y6	1317682	1299032	5611946	7
sp|Q9QZB7|ARP10_MOUSE	AS_20201121_Lyso_R3_SPRM_60min_02.raw	AS_20201121_Lyso_R3_SPRM_60min_01	R3	CGFAGETGPR	C[+71]GFAGETGPR		2117300	light	PM_5_201-SciData_MEF_LysosomalProteome_39Runs_CO_095	False	0.9553	57.88	57.89	0.15	2	True	y6	1311828	1299032	5730081	7
sp|Q9QZB7|ARP10_MOUSE	AS_20201121_Lyso_R1_SPRM_60min_02.raw	AS_20201121_Lyso_R1_SPRM_60min_01	R1	CGFAGETGPR	C[+71]GFAGETGPR		2435600	light	PM_5_201-SciData_MEF_LysosomalProteome_39Runs_CO_095	False	0.9586	57.88	57.84	0.17	2	True	b2	484234	468862	6044288	8
sp|Q9QZB7|ARP10_MOUSE	AS_20201121_Lyso_R2_SPRM_60min_02.raw	AS_20201121_Lyso_R2_SPRM_60min_01	R2	CGFAGETGPR	C[+71]GFAGETGPR		2066200	light	PM_5_201-SciData_MEF_LysosomalProteome_39Runs_CO_095	False	0.9718	57.88	58.03	0.17	2	True	b2	501950	468862	5611946	7
sp|Q9QZB7|ARP10_MOUSE	AS_20201121_Lyso_R3_SPRM_60min_02.raw	AS_20201121_Lyso_R3_SPRM_60min_01	R3	CGFAGETGPR	C[+71]GFAGETGPR		2117300	light	PM_5_201-SciData_MEF_LysosomalProteome_39Runs_CO_095	False	0.9553	57.88	57.89	0.17	2	True	b2	420404	468862	5730081	7
sp|Q9QZB7|ARP10_MOUSE	AS_20201121_Lyso_R1_SPRM_60min_02.raw	AS_20201121_Lyso_R1_SPRM_60min_01	R1	CGFAGETGPR	C[+71]GFAGETGPR		2435600	light	PM_5_201-SciData_MEF_LysosomalProteome_39Runs_CO_095	False	0.9586	57.88	57.84	0.15	2	True	b3	1196678	1086627	6044288	8
sp|Q9QZB7|ARP10_MOUSE	AS_20201121_Lyso_R2_SPRM_60min_02.raw	AS_20201121_Lyso_R2_SPRM_60min_01	R2	CGFAGETGPR	C[+71]GFAGETGPR		2066200	light	PM_5_201-SciData_MEF_LysosomalProteome_39Runs_CO_095	False	0.9718	57.88	58.03	0.15	2	True	b3	951550	1086627	5611946	7
sp|Q9QZB7|ARP10_MOUSE	AS_20201121_Lyso_R3_SPRM_60min_02.raw	AS_20201121_Lyso_R3_SPRM_60min_01	R3	CGFAGETGPR	C[+71]GFAGETGPR		2117300	light	PM_5_201-SciData_MEF_LysosomalProteome_39Runs_CO_095	False	0.9553	57.88	57.89	0.15	2	True	b3	1111653	1086627	5730081	7
sp|P61161|ARP2_MOUSE	AS_20201121_Lyso_R1_SPRM_60min_01.raw	AS_20201121_Lyso_R1_SPRM_60min_01	R1	VGNIEIK	VGNIEIK		98387000	light	PM_5_201-SciData_MEF_LysosomalProteome_39Runs_CO_095	False	0.898	59	59.22	0.23	2	True	precursor	85261584	85205301	37088228	7
sp|P61161|ARP2_MOUSE	AS_20201121_Lyso_R2_SPRM_60min_01.raw	AS_20201121_Lyso_R2_SPRM_60min_01	R2	VGNIEIK	VGNIEIK		80428000	light	PM_5_201-SciData_MEF_LysosomalProteome_39Runs_CO_095	False	0.8915	59	59.46	0.23	2	True	precursor	86389872	85205301	34900352	6
sp|P61161|ARP2_MOUSE	AS_20201121_Lyso_R3_SPRM_60min_01.raw	AS_20201121_Lyso_R3_SPRM_60min_01	R3	VGNIEIK	VGNIEIK		97520000	light	PM_5_201-SciData_MEF_LysosomalProteome_39Runs_CO_095	False	0.894	59	59.3	0.23	2	True	precursor	83964448	85205301	34453496	8
sp|P61161|ARP2_MOUSE	AS_20201121_Lyso_R1_SPRM_60min_01.raw	AS_20201121_Lyso_R1_SPRM_60min_01	R1	VGNIEIK	VGNIEIK		98387000	light	PM_5_201-SciData_MEF_LysosomalProteome_39Runs_CO_095	False	0.898	59	59.22	0.23	2	True	precursor [M+1]	121637952	103933029	37088228	7
sp|P61161|ARP2_MOUSE	AS_20201121_Lyso_R2_SPRM_60min_01.raw	AS_20201121_Lyso_R2_SPRM_60min_01	R2	VGNIEIK	VGNIEIK		80428000	light	PM_5_201-SciData_MEF_LysosomalProteome_39Runs_CO_095	False	0.8915	59	59.46	0.23	2	True	precursor [M+1]	76438648	103933029	34900352	6
sp|P61161|ARP2_MOUSE	AS_20201121_Lyso_R3_SPRM_60min_01.raw	AS_20201121_Lyso_R3_SPRM_60min_01	R3	VGNIEIK	VGNIEIK		97520000	light	PM_5_201-SciData_MEF_LysosomalProteome_39Runs_CO_095	False	0.894	59	59.3	0.23	2	True	precursor [M+1]	113722488	103933029	34453496	8
sp|P61161|ARP2_MOUSE	AS_20201121_Lyso_R1_SPRM_60min_01.raw	AS_20201121_Lyso_R1_SPRM_60min_01	R1	VGNIEIK	VGNIEIK		98387000	light	PM_5_201-SciData_MEF_LysosomalProteome_39Runs_CO_095	False	0.898	59	59.22	0.23	2	True	precursor [M+2]	340791232	283161829	37088228	7
sp|P61161|ARP2_MOUSE	AS_20201121_Lyso_R2_SPRM_60min_01.raw	AS_20201121_Lyso_R2_SPRM_60min_01	R2	VGNIEIK	VGNIEIK		80428000	light	PM_5_201-SciData_MEF_LysosomalProteome_39Runs_CO_095	False	0.8915	59	59.46	0.23	2	True	precursor [M+2]	221500016	283161829	34900352	6
sp|P61161|ARP2_MOUSE	AS_20201121_Lyso_R3_SPRM_60min_01.raw	AS_20201121_Lyso_R3_SPRM_60min_01	R3	VGNIEIK	VGNIEIK		97520000	light	PM_5_201-SciData_MEF_LysosomalProteome_39Runs_CO_095	False	0.894	59	59.3	0.23	2	True	precursor [M+2]	287194240	283161829	34453496	8
sp|P61161|ARP2_MOUSE	AS_20201121_Lyso_R1_SPRM_60min_01.raw	AS_20201121_Lyso_R1_SPRM_60min_01	R1	VGNIEIK	VGNIEIK		98387000	light	PM_5_201-SciData_MEF_LysosomalProteome_39Runs_CO_095	False	0.898	59	59.22	0.2	2	True	y6	24290866	23565530	37088228	7
sp|P61161|ARP2_MOUSE	AS_20201121_Lyso_R2_SPRM_60min_01.raw	AS_20201121_Lyso_R2_SPRM_60min_01	R2	VGNIEIK	VGNIEIK		80428000	light	PM_5_201-SciData_MEF_LysosomalProteome_39Runs_CO_095	False	0.8915	59	59.46	0.2	2	True	y6	23296140	23565530	34900352	7
sp|P61161|ARP2_MOUSE	AS_20201121_Lyso_R3_SPRM_60min_01.raw	AS_20201121_Lyso_R3_SPRM_60min_01	R3	VGNIEIK	VGNIEIK		97520000	light	PM_5_201-SciData_MEF_LysosomalProteome_39Runs_CO_095	False	0.894	59	59.3	0.2	2	True	y6	23109584	23565530	34453496	8
sp|P61161|ARP2_MOUSE	AS_20201121_Lyso_R1_SPRM_60min_01.raw	AS_20201121_Lyso_R1_SPRM_60min_01	R1	VGNIEIK	VGNIEIK		98387000	light	PM_5_201-SciData_MEF_LysosomalProteome_39Runs_CO_095	False	0.898	59	59.22	0.2	2	True	y5	4877200	4568714	37088228	7
sp|P61161|ARP2_MOUSE	AS_20201121_Lyso_R2_SPRM_60min_01.raw	AS_20201121_Lyso_R2_SPRM_60min_01	R2	VGNIEIK	VGNIEIK		80428000	light	PM_5_201-SciData_MEF_LysosomalProteome_39Runs_CO_095	False	0.8915	59	59.46	0.2	2	True	y5	4561593	4568714	34900352	7
sp|P61161|ARP2_MOUSE	AS_20201121_Lyso_R3_SPRM_60min_01.raw	AS_20201121_Lyso_R3_SPRM_60min_01	R3	VGNIEIK	VGNIEIK		97520000	light	PM_5_201-SciData_MEF_LysosomalProteome_39Runs_CO_095	False	0.894	59	59.3	0.2	2	True	y5	4267348	4568714	34453496	8
sp|P61161|ARP2_MOUSE	AS_20201121_Lyso_R1_SPRM_60min_01.raw	AS_20201121_Lyso_R1_SPRM_60min_01	R1	VGNIEIK	VGNIEIK		98387000	light	PM_5_201-SciData_MEF_LysosomalProteome_39Runs_CO_095	False	0.898	59	59.22	0.2	2	True	y4	1701644	1514634	37088228	7
sp|P61161|ARP2_MOUSE	AS_20201121_Lyso_R2_SPRM_60min_01.raw	AS_20201121_Lyso_R2_SPRM_60min_01	R2	VGNIEIK	VGNIEIK		80428000	light	PM_5_201-SciData_MEF_LysosomalProteome_39Runs_CO_095	False	0.8915	59	59.46	0.2	2	True	y4	1390209	1514634	34900352	7
sp|P61161|ARP2_MOUSE	AS_20201121_Lyso_R3_SPRM_60min_01.raw	AS_20201121_Lyso_R3_SPRM_60min_01	R3	VGNIEIK	VGNIEIK		97520000	light	PM_5_201-SciData_MEF_LysosomalProteome_39Runs_CO_095	False	0.894	59	59.3	0.2	2	True	y4	1452050	1514634	34453496	8
sp|P61161|ARP2_MOUSE	AS_20201121_Lyso_R1_SPRM_60min_01.raw	AS_20201121_Lyso_R1_SPRM_60min_01	R1	VGNIEIK	VGNIEIK		98387000	light	PM_5_201-SciData_MEF_LysosomalProteome_39Runs_CO_095	False	0.898	59	59.22	0.2	2	True	y3	1456053	1449877	37088228	7
sp|P61161|ARP2_MOUSE	AS_20201121_Lyso_R2_SPRM_60min_01.raw	AS_20201121_Lyso_R2_SPRM_60min_01	R2	VGNIEIK	VGNIEIK		80428000	light	PM_5_201-SciData_MEF_LysosomalProteome_39Runs_CO_095	False	0.8915	59	59.46	0.2	2	True	y3	1402962	1449877	34900352	7
sp|P61161|ARP2_MOUSE	AS_20201121_Lyso_R3_SPRM_60min_01.raw	AS_20201121_Lyso_R3_SPRM_60min_01	R3	VGNIEIK	VGNIEIK		97520000	light	PM_5_201-SciData_MEF_LysosomalProteome_39Runs_CO_095	False	0.894	59	59.3	0.2	2	True	y3	1490615	1449877	34453496	8
sp|P61161|ARP2_MOUSE	AS_20201121_Lyso_R1_SPRM_60min_01.raw	AS_20201121_Lyso_R1_SPRM_60min_01	R1	VGNIEIK	VGNIEIK		98387000	light	PM_5_201-SciData_MEF_LysosomalProteome_39Runs_CO_095	False	0.898	59	59.22	0.2	2	True	y2	3936752	3544376	37088228	7
sp|P61161|ARP2_MOUSE	AS_20201121_Lyso_R2_SPRM_60min_01.raw	AS_20201121_Lyso_R2_SPRM_60min_01	R2	VGNIEIK	VGNIEIK		80428000	light	PM_5_201-SciData_MEF_LysosomalProteome_39Runs_CO_095	False	0.8915	59	59.46	0.2	2	True	y2	3399995	3544376	34900352	7
sp|P61161|ARP2_MOUSE	AS_20201121_Lyso_R3_SPRM_60min_01.raw	AS_20201121_Lyso_R3_SPRM_60min_01	R3	VGNIEIK	VGNIEIK		97520000	light	PM_5_201-SciData_MEF_LysosomalProteome_39Runs_CO_095	False	0.894	59	59.3	0.2	2	True	y2	3296379	3544376	34453496	8
sp|P61161|ARP2_MOUSE	AS_20201121_Lyso_R1_SPRM_60min_01.raw	AS_20201121_Lyso_R1_SPRM_60min_01	R1	VGNIEIK	VGNIEIK		98387000	light	PM_5_201-SciData_MEF_LysosomalProteome_39Runs_CO_095	False	0.898	59	59.22	0.2	2	True	b3	825711	837561	37088228	7
sp|P61161|ARP2_MOUSE	AS_20201121_Lyso_R2_SPRM_60min_01.raw	AS_20201121_Lyso_R2_SPRM_60min_01	R2	VGNIEIK	VGNIEIK		80428000	light	PM_5_201-SciData_MEF_LysosomalProteome_39Runs_CO_095	False	0.8915	59	59.46	0.2	2	True	b3	849453	837561	34900352	7
sp|P61161|ARP2_MOUSE	AS_20201121_Lyso_R3_SPRM_60min_01.raw	AS_20201121_Lyso_R3_SPRM_60min_01	R3	VGNIEIK	VGNIEIK		97520000	light	PM_5_201-SciData_MEF_LysosomalProteome_39Runs_CO_095	False	0.894	59	59.3	0.2	2	True	b3	837518	837561	34453496	8
sp|P61161|ARP2_MOUSE	AS_20201121_Lyso_R1_SPRM_60min_02.raw	AS_20201121_Lyso_R1_SPRM_60min_01	R1	HLWDYTFGPEK	HLWDYTFGPEK		98387000	light	PM_5_201-SciData_MEF_LysosomalProteome_39Runs_CO_095	False	0.9311	74.39	74.06	0.15	2	True	precursor	18225110	19122353	11157148	9
sp|P61161|ARP2_MOUSE	AS_20201121_Lyso_R2_SPRM_60min_02.raw	AS_20201121_Lyso_R2_SPRM_60min_01	R2	HLWDYTFGPEK	HLWDYTFGPEK		80428000	light	PM_5_201-SciData_MEF_LysosomalProteome_39Runs_CO_095	False	0.9263	74.39	74.27	0.15	2	True	precursor	19270922	19122353	8781076	9
sp|P61161|ARP2_MOUSE	AS_20201121_Lyso_R3_SPRM_60min_02.raw	AS_20201121_Lyso_R3_SPRM_60min_01	R3	HLWDYTFGPEK	HLWDYTFGPEK		97520000	light	PM_5_201-SciData_MEF_LysosomalProteome_39Runs_CO_095	False	0.922	74.39	74.12	0.15	2	True	precursor	19871028	19122353	10929232	8
sp|P61161|ARP2_MOUSE	AS_20201121_Lyso_R1_SPRM_60min_02.raw	AS_20201121_Lyso_R1_SPRM_60min_01	R1	HLWDYTFGPEK	HLWDYTFGPEK		98387000	light	PM_5_201-SciData_MEF_LysosomalProteome_39Runs_CO_095	False	0.9311	74.39	74.06	0.23	2	True	precursor [M+1]	10644994	12287949	11157148	9
sp|P61161|ARP2_MOUSE	AS_20201121_Lyso_R2_SPRM_60min_02.raw	AS_20201121_Lyso_R2_SPRM_60min_01	R2	HLWDYTFGPEK	HLWDYTFGPEK		80428000	light	PM_5_201-SciData_MEF_LysosomalProteome_39Runs_CO_095	False	0.9263	74.39	74.27	0.23	2	True	precursor [M+1]	13773437	12287949	8781076	9
sp|P61161|ARP2_MOUSE	AS_20201121_Lyso_R3_SPRM_60min_02.raw	AS_20201121_Lyso_R3_SPRM_60min_01	R3	HLWDYTFGPEK	HLWDYTFGPEK		97520000	light	PM_5_201-SciData_MEF_LysosomalProteome_39Runs_CO_095	False	0.922	74.39	74.12	0.23	2	True	precursor [M+1]	12445416	12287949	10929232	8
sp|P61161|ARP2_MOUSE	AS_20201121_Lyso_R1_SPRM_60min_02.raw	AS_20201121_Lyso_R1_SPRM_60min_01	R1	HLWDYTFGPEK	HLWDYTFGPEK		98387000	light	PM_5_201-SciData_MEF_LysosomalProteome_39Runs_CO_095	False	0.9311	74.39	74.06	0.21	2	True	precursor [M+2]	1146153088	1108530432	11157148	9
sp|P61161|ARP2_MOUSE	AS_20201121_Lyso_R2_SPRM_60min_02.raw	AS_20201121_Lyso_R2_SPRM_60min_01	R2	HLWDYTFGPEK	HLWDYTFGPEK		80428000	light	PM_5_201-SciData_MEF_LysosomalProteome_39Runs_CO_095	False	0.9263	74.39	74.27	0.21	2	True	precursor [M+2]	986652800	1108530432	8781076	9
sp|P61161|ARP2_MOUSE	AS_20201121_Lyso_R3_SPRM_60min_02.raw	AS_20201121_Lyso_R3_SPRM_60min_01	R3	HLWDYTFGPEK	HLWDYTFGPEK		97520000	light	PM_5_201-SciData_MEF_LysosomalProteome_39Runs_CO_095	False	0.922	74.39	74.12	0.21	2	True	precursor [M+2]	1192785408	1108530432	10929232	8
sp|P61161|ARP2_MOUSE	AS_20201121_Lyso_R1_SPRM_60min_02.raw	AS_20201121_Lyso_R1_SPRM_60min_01	R1	HLWDYTFGPEK	HLWDYTFGPEK		98387000	light	PM_5_201-SciData_MEF_LysosomalProteome_39Runs_CO_095	False	0.9311	74.39	74.06	0.23	2	True	y10	1413097	1188341	11157148	10
sp|P61161|ARP2_MOUSE	AS_20201121_Lyso_R2_SPRM_60min_02.raw	AS_20201121_Lyso_R2_SPRM_60min_01	R2	HLWDYTFGPEK	HLWDYTFGPEK		80428000	light	PM_5_201-SciData_MEF_LysosomalProteome_39Runs_CO_095	False	0.9263	74.39	74.27	0.23	2	True	y10	952855	1188341	8781076	10
sp|P61161|ARP2_MOUSE	AS_20201121_Lyso_R3_SPRM_60min_02.raw	AS_20201121_Lyso_R3_SPRM_60min_01	R3	HLWDYTFGPEK	HLWDYTFGPEK		97520000	light	PM_5_201-SciData_MEF_LysosomalProteome_39Runs_CO_095	False	0.922	74.39	74.12	0.23	2	True	y10	1199071	1188341	10929232	8
sp|P61161|ARP2_MOUSE	AS_20201121_Lyso_R1_SPRM_60min_02.raw	AS_20201121_Lyso_R1_SPRM_60min_01	R1	HLWDYTFGPEK	HLWDYTFGPEK		98387000	light	PM_5_201-SciData_MEF_LysosomalProteome_39Runs_CO_095	False	0.9311	74.39	74.06	0.23	2	True	y9	4913582	4653007	11157148	10
sp|P61161|ARP2_MOUSE	AS_20201121_Lyso_R2_SPRM_60min_02.raw	AS_20201121_Lyso_R2_SPRM_60min_01	R2	HLWDYTFGPEK	HLWDYTFGPEK		80428000	light	PM_5_201-SciData_MEF_LysosomalProteome_39Runs_CO_095	False	0.9263	74.39	74.27	0.23	2	True	y9	3983526	4653007	8781076	10
sp|P61161|ARP2_MOUSE	AS_20201121_Lyso_R3_SPRM_60min_02.raw	AS_20201121_Lyso_R3_SPRM_60min_01	R3	HLWDYTFGPEK	HLWDYTFGPEK		97520000	light	PM_5_201-SciData_MEF_LysosomalProteome_39Runs_CO_095	False	0.922	74.39	74.12	0.23	2	True	y9	5061914	4653007	10929232	8
sp|P61161|ARP2_MOUSE	AS_20201121_Lyso_R1_SPRM_60min_02.raw	AS_20201121_Lyso_R1_SPRM_60min_01	R1	HLWDYTFGPEK	HLWDYTFGPEK		98387000	light	PM_5_201-SciData_MEF_LysosomalProteome_39Runs_CO_095	False	0.9311	74.39	74.06	0.23	2	True	y8	855446	810850	11157148	10
sp|P61161|ARP2_MOUSE	AS_20201121_Lyso_R2_SPRM_60min_02.raw	AS_20201121_Lyso_R2_SPRM_60min_01	R2	HLWDYTFGPEK	HLWDYTFGPEK		80428000	light	PM_5_201-SciData_MEF_LysosomalProteome_39Runs_CO_095	False	0.9263	74.39	74.27	0.23	2	True	y8	745377	810850	8781076	10
sp|P61161|ARP2_MOUSE	AS_20201121_Lyso_R3_SPRM_60min_02.raw	AS_20201121_Lyso_R3_SPRM_60min_01	R3	HLWDYTFGPEK	HLWDYTFGPEK		97520000	light	PM_5_201-SciData_MEF_LysosomalProteome_39Runs_CO_095	False	0.922	74.39	74.12	0.23	2	True	y8	831727	810850	10929232	8
sp|P61161|ARP2_MOUSE	AS_20201121_Lyso_R1_SPRM_60min_02.raw	AS_20201121_Lyso_R1_SPRM_60min_01	R1	HLWDYTFGPEK	HLWDYTFGPEK		98387000	light	PM_5_201-SciData_MEF_LysosomalProteome_39Runs_CO_095	False	0.9311	74.39	74.06	0.23	2	True	y7	602669	543351	11157148	10
sp|P61161|ARP2_MOUSE	AS_20201121_Lyso_R2_SPRM_60min_02.raw	AS_20201121_Lyso_R2_SPRM_60min_01	R2	HLWDYTFGPEK	HLWDYTFGPEK		80428000	light	PM_5_201-SciData_MEF_LysosomalProteome_39Runs_CO_095	False	0.9263	74.39	74.27	0.23	2	True	y7	440020	543351	8781076	10
sp|P61161|ARP2_MOUSE	AS_20201121_Lyso_R3_SPRM_60min_02.raw	AS_20201121_Lyso_R3_SPRM_60min_01	R3	HLWDYTFGPEK	HLWDYTFGPEK		97520000	light	PM_5_201-SciData_MEF_LysosomalProteome_39Runs_CO_095	False	0.922	74.39	74.12	0.23	2	True	y7	587365	543351	10929232	8
sp|P61161|ARP2_MOUSE	AS_20201121_Lyso_R1_SPRM_60min_02.raw	AS_20201121_Lyso_R1_SPRM_60min_01	R1	HLWDYTFGPEK	HLWDYTFGPEK		98387000	light	PM_5_201-SciData_MEF_LysosomalProteome_39Runs_CO_095	False	0.9311	74.39	74.06	0.23	2	True	y4	515244	464635	11157148	10
sp|P61161|ARP2_MOUSE	AS_20201121_Lyso_R2_SPRM_60min_02.raw	AS_20201121_Lyso_R2_SPRM_60min_01	R2	HLWDYTFGPEK	HLWDYTFGPEK		80428000	light	PM_5_201-SciData_MEF_LysosomalProteome_39Runs_CO_095	False	0.9263	74.39	74.27	0.23	2	True	y4	403006	464635	8781076	10
sp|P61161|ARP2_MOUSE	AS_20201121_Lyso_R3_SPRM_60min_02.raw	AS_20201121_Lyso_R3_SPRM_60min_01	R3	HLWDYTFGPEK	HLWDYTFGPEK		97520000	light	PM_5_201-SciData_MEF_LysosomalProteome_39Runs_CO_095	False	0.922	74.39	74.12	0.23	2	True	y4	475656	464635	10929232	8
sp|P61161|ARP2_MOUSE	AS_20201121_Lyso_R1_SPRM_60min_02.raw	AS_20201121_Lyso_R1_SPRM_60min_01	R1	HLWDYTFGPEK	HLWDYTFGPEK		98387000	light	PM_5_201-SciData_MEF_LysosomalProteome_39Runs_CO_095	False	0.9311	74.39	74.06	0.23	2	True	b2	2857112	2628968	11157148	10
sp|P61161|ARP2_MOUSE	AS_20201121_Lyso_R2_SPRM_60min_02.raw	AS_20201121_Lyso_R2_SPRM_60min_01	R2	HLWDYTFGPEK	HLWDYTFGPEK		80428000	light	PM_5_201-SciData_MEF_LysosomalProteome_39Runs_CO_095	False	0.9263	74.39	74.27	0.23	2	True	b2	2256293	2628968	8781076	10
sp|P61161|ARP2_MOUSE	AS_20201121_Lyso_R3_SPRM_60min_02.raw	AS_20201121_Lyso_R3_SPRM_60min_01	R3	HLWDYTFGPEK	HLWDYTFGPEK		97520000	light	PM_5_201-SciData_MEF_LysosomalProteome_39Runs_CO_095	False	0.922	74.39	74.12	0.23	2	True	b2	2773500	2628968	10929232	8
sp|P03958|ADA_MOUSE	AS_20201121_Lyso_R1_SPRM_60min_01.raw	AS_20201121_Lyso_R1_SPRM_60min_01	R1	EGVVYVEVR	EGVVYVEVR		2338600	light	PM_5_201-SciData_MEF_LysosomalProteome_39Runs_CO_095	False	0.8952	65.9	65.99	1.09	2	True	precursor	815175	4651989	11972948	11
sp|P03958|ADA_MOUSE	AS_20201121_Lyso_R2_SPRM_60min_01.raw	AS_20201121_Lyso_R2_SPRM_60min_01	R2	EGVVYVEVR	EGVVYVEVR		2683400	light	PM_5_201-SciData_MEF_LysosomalProteome_39Runs_CO_095	False	0.8981	65.9	66.74	1.09	2	True	precursor	5931080	4651989	9324012	12
sp|P03958|ADA_MOUSE	AS_20201121_Lyso_R3_SPRM_60min_01.raw	AS_20201121_Lyso_R3_SPRM_60min_01	R3	EGVVYVEVR	EGVVYVEVR		4734900	light	PM_5_201-SciData_MEF_LysosomalProteome_39Runs_CO_095	False	0.9189	65.9	65.84	1.09	2	True	precursor	7209712	4651989	10991157	9
sp|P03958|ADA_MOUSE	AS_20201121_Lyso_R1_SPRM_60min_01.raw	AS_20201121_Lyso_R1_SPRM_60min_01	R1	EGVVYVEVR	EGVVYVEVR		2338600	light	PM_5_201-SciData_MEF_LysosomalProteome_39Runs_CO_095	False	0.8952	65.9	65.99	0.56	2	True	precursor [M+1]	0	933749	11972948	11
sp|P03958|ADA_MOUSE	AS_20201121_Lyso_R2_SPRM_60min_01.raw	AS_20201121_Lyso_R2_SPRM_60min_01	R2	EGVVYVEVR	EGVVYVEVR		2683400	light	PM_5_201-SciData_MEF_LysosomalProteome_39Runs_CO_095	False	0.8981	65.9	66.74	0.56	2	True	precursor [M+1]	0	933749	9324012	12
sp|P03958|ADA_MOUSE	AS_20201121_Lyso_R3_SPRM_60min_01.raw	AS_20201121_Lyso_R3_SPRM_60min_01	R3	EGVVYVEVR	EGVVYVEVR		4734900	light	PM_5_201-SciData_MEF_LysosomalProteome_39Runs_CO_095	False	0.9189	65.9	65.84	0.56	2	True	precursor [M+1]	2801246	933749	10991157	9
sp|P03958|ADA_MOUSE	AS_20201121_Lyso_R1_SPRM_60min_01.raw	AS_20201121_Lyso_R1_SPRM_60min_01	R1	EGVVYVEVR	EGVVYVEVR		2338600	light	PM_5_201-SciData_MEF_LysosomalProteome_39Runs_CO_095	False	0.8952	65.9	65.99	0.24	2	True	precursor [M+2]	0	0	11972948	11
sp|P03958|ADA_MOUSE	AS_20201121_Lyso_R2_SPRM_60min_01.raw	AS_20201121_Lyso_R2_SPRM_60min_01	R2	EGVVYVEVR	EGVVYVEVR		2683400	light	PM_5_201-SciData_MEF_LysosomalProteome_39Runs_CO_095	False	0.8981	65.9	66.74	0.24	2	True	precursor [M+2]	0	0	9324012	12
sp|P03958|ADA_MOUSE	AS_20201121_Lyso_R3_SPRM_60min_01.raw	AS_20201121_Lyso_R3_SPRM_60min_01	R3	EGVVYVEVR	EGVVYVEVR		4734900	light	PM_5_201-SciData_MEF_LysosomalProteome_39Runs_CO_095	False	0.9189	65.9	65.84	0.24	2	True	precursor [M+2]	0	0	10991157	9
sp|P03958|ADA_MOUSE	AS_20201121_Lyso_R1_SPRM_60min_01.raw	AS_20201121_Lyso_R1_SPRM_60min_01	R1	EGVVYVEVR	EGVVYVEVR		2338600	light	PM_5_201-SciData_MEF_LysosomalProteome_39Runs_CO_095	False	0.8952	65.9	65.99	0.19	2	True	y6	2288555	2121306	11972948	11
sp|P03958|ADA_MOUSE	AS_20201121_Lyso_R2_SPRM_60min_01.raw	AS_20201121_Lyso_R2_SPRM_60min_01	R2	EGVVYVEVR	EGVVYVEVR		2683400	light	PM_5_201-SciData_MEF_LysosomalProteome_39Runs_CO_095	False	0.8981	65.9	66.74	0.19	2	True	y6	1812172	2121306	9324012	12
sp|P03958|ADA_MOUSE	AS_20201121_Lyso_R3_SPRM_60min_01.raw	AS_20201121_Lyso_R3_SPRM_60min_01	R3	EGVVYVEVR	EGVVYVEVR		4734900	light	PM_5_201-SciData_MEF_LysosomalProteome_39Runs_CO_095	False	0.9189	65.9	65.84	0.19	2	True	y6	2263191	2121306	10991157	9
sp|P03958|ADA_MOUSE	AS_20201121_Lyso_R1_SPRM_60min_01.raw	AS_20201121_Lyso_R1_SPRM_60min_01	R1	EGVVYVEVR	EGVVYVEVR		2338600	light	PM_5_201-SciData_MEF_LysosomalProteome_39Runs_CO_095	False	0.8952	65.9	65.99	0.19	2	True	y5	4167643	3755299	11972948	11
sp|P03958|ADA_MOUSE	AS_20201121_Lyso_R2_SPRM_60min_01.raw	AS_20201121_Lyso_R2_SPRM_60min_01	R2	EGVVYVEVR	EGVVYVEVR		2683400	light	PM_5_201-SciData_MEF_LysosomalProteome_39Runs_CO_095	False	0.8981	65.9	66.74	0.19	2	True	y5	3170612	3755299	9324012	12
sp|P03958|ADA_MOUSE	AS_20201121_Lyso_R3_SPRM_60min_01.raw	AS_20201121_Lyso_R3_SPRM_60min_01	R3	EGVVYVEVR	EGVVYVEVR		4734900	light	PM_5_201-SciData_MEF_LysosomalProteome_39Runs_CO_095	False	0.9189	65.9	65.84	0.19	2	True	y5	3927643	3755299	10991157	9
sp|P03958|ADA_MOUSE	AS_20201121_Lyso_R1_SPRM_60min_01.raw	AS_20201121_Lyso_R1_SPRM_60min_01	R1	EGVVYVEVR	EGVVYVEVR		2338600	light	PM_5_201-SciData_MEF_LysosomalProteome_39Runs_CO_095	False	0.8952	65.9	65.99	0.19	2	True	y4	1880024	1719910	11972948	11
sp|P03958|ADA_MOUSE	AS_20201121_Lyso_R2_SPRM_60min_01.raw	AS_20201121_Lyso_R2_SPRM_60min_01	R2	EGVVYVEVR	EGVVYVEVR		2683400	light	PM_5_201-SciData_MEF_LysosomalProteome_39Runs_CO_095	False	0.8981	65.9	66.74	0.19	2	True	y4	1546010	1719910	9324012	12
sp|P03958|ADA_MOUSE	AS_20201121_Lyso_R3_SPRM_60min_01.raw	AS_20201121_Lyso_R3_SPRM_60min_01	R3	EGVVYVEVR	EGVVYVEVR		4734900	light	PM_5_201-SciData_MEF_LysosomalProteome_39Runs_CO_095	False	0.9189	65.9	65.84	0.19	2	True	y4	1733697	1719910	10991157	9
sp|P03958|ADA_MOUSE	AS_20201121_Lyso_R1_SPRM_60min_01.raw	AS_20201121_Lyso_R1_SPRM_60min_01	R1	EGVVYVEVR	EGVVYVEVR		2338600	light	PM_5_201-SciData_MEF_LysosomalProteome_39Runs_CO_095	False	0.8952	65.9	65.99	0.24	2	True	y3	910953	852342	11972948	11
sp|P03958|ADA_MOUSE	AS_20201121_Lyso_R2_SPRM_60min_01.raw	AS_20201121_Lyso_R2_SPRM_60min_01	R2	EGVVYVEVR	EGVVYVEVR		2683400	light	PM_5_201-SciData_MEF_LysosomalProteome_39Runs_CO_095	False	0.8981	65.9	66.74	0.24	2	True	y3	728311	852342	9324012	12
sp|P03958|ADA_MOUSE	AS_20201121_Lyso_R3_SPRM_60min_01.raw	AS_20201121_Lyso_R3_SPRM_60min_01	R3	EGVVYVEVR	EGVVYVEVR		4734900	light	PM_5_201-SciData_MEF_LysosomalProteome_39Runs_CO_095	False	0.9189	65.9	65.84	0.24	2	True	y3	917763	852342	10991157	9
sp|P03958|ADA_MOUSE	AS_20201121_Lyso_R1_SPRM_60min_01.raw	AS_20201121_Lyso_R1_SPRM_60min_01	R1	EGVVYVEVR	EGVVYVEVR		2338600	light	PM_5_201-SciData_MEF_LysosomalProteome_39Runs_CO_095	False	0.8952	65.9	65.99	0.19	2	True	y2	669595	606295	11972948	11
sp|P03958|ADA_MOUSE	AS_20201121_Lyso_R2_SPRM_60min_01.raw	AS_20201121_Lyso_R2_SPRM_60min_01	R2	EGVVYVEVR	EGVVYVEVR		2683400	light	PM_5_201-SciData_MEF_LysosomalProteome_39Runs_CO_095	False	0.8981	65.9	66.74	0.19	2	True	y2	529257	606295	9324012	12
sp|P03958|ADA_MOUSE	AS_20201121_Lyso_R3_SPRM_60min_01.raw	AS_20201121_Lyso_R3_SPRM_60min_01	R3	EGVVYVEVR	EGVVYVEVR		4734900	light	PM_5_201-SciData_MEF_LysosomalProteome_39Runs_CO_095	False	0.9189	65.9	65.84	0.19	2	True	y2	620034	606295	10991157	9
sp|P03958|ADA_MOUSE	AS_20201121_Lyso_R1_SPRM_60min_01.raw	AS_20201121_Lyso_R1_SPRM_60min_01	R1	EGVVYVEVR	EGVVYVEVR		2338600	light	PM_5_201-SciData_MEF_LysosomalProteome_39Runs_CO_095	False	0.8952	65.9	65.99	0.24	2	True	b3	2056179	1707553	11972948	11
sp|P03958|ADA_MOUSE	AS_20201121_Lyso_R2_SPRM_60min_01.raw	AS_20201121_Lyso_R2_SPRM_60min_01	R2	EGVVYVEVR	EGVVYVEVR		2683400	light	PM_5_201-SciData_MEF_LysosomalProteome_39Runs_CO_095	False	0.8981	65.9	66.74	0.24	2	True	b3	1537651	1707553	9324012	12
sp|P03958|ADA_MOUSE	AS_20201121_Lyso_R3_SPRM_60min_01.raw	AS_20201121_Lyso_R3_SPRM_60min_01	R3	EGVVYVEVR	EGVVYVEVR		4734900	light	PM_5_201-SciData_MEF_LysosomalProteome_39Runs_CO_095	False	0.9189	65.9	65.84	0.24	2	True	b3	1528828	1707553	10991157	9
sp|P03958|ADA_MOUSE	AS_20201121_Lyso_R1_SPRM_60min_02.raw	AS_20201121_Lyso_R1_SPRM_60min_01	R1	TVHAGEVGSPEVVR	TVHAGEVGSPEVVR		2338600	light	PM_5_201-SciData_MEF_LysosomalProteome_39Runs_CO_095	False	0.9293	57.68	57.14	0.1	3	True	precursor	8557211	9949010	18861440	9
sp|P03958|ADA_MOUSE	AS_20201121_Lyso_R2_SPRM_60min_02.raw	AS_20201121_Lyso_R2_SPRM_60min_01	R2	TVHAGEVGSPEVVR	TVHAGEVGSPEVVR		2683400	light	PM_5_201-SciData_MEF_LysosomalProteome_39Runs_CO_095	False	0.9264	57.68	57.08	0.1	3	True	precursor	8343361	9949010	15278553	10
sp|P03958|ADA_MOUSE	AS_20201121_Lyso_R3_SPRM_60min_02.raw	AS_20201121_Lyso_R3_SPRM_60min_01	R3	TVHAGEVGSPEVVR	TVHAGEVGSPEVVR		4734900	light	PM_5_201-SciData_MEF_LysosomalProteome_39Runs_CO_095	False	0.9264	57.68	57.06	0.1	3	True	precursor	12946458	9949010	15005369	9
sp|P03958|ADA_MOUSE	AS_20201121_Lyso_R1_SPRM_60min_02.raw	AS_20201121_Lyso_R1_SPRM_60min_01	R1	TVHAGEVGSPEVVR	TVHAGEVGSPEVVR		2338600	light	PM_5_201-SciData_MEF_LysosomalProteome_39Runs_CO_095	False	0.9293	57.68	57.14	0.11	3	True	precursor [M+1]	1887823	15753487	18861440	9
sp|P03958|ADA_MOUSE	AS_20201121_Lyso_R2_SPRM_60min_02.raw	AS_20201121_Lyso_R2_SPRM_60min_01	R2	TVHAGEVGSPEVVR	TVHAGEVGSPEVVR		2683400	light	PM_5_201-SciData_MEF_LysosomalProteome_39Runs_CO_095	False	0.9264	57.68	57.08	0.11	3	True	precursor [M+1]	9099201	15753487	15278553	10
sp|P03958|ADA_MOUSE	AS_20201121_Lyso_R3_SPRM_60min_02.raw	AS_20201121_Lyso_R3_SPRM_60min_01	R3	TVHAGEVGSPEVVR	TVHAGEVGSPEVVR		4734900	light	PM_5_201-SciData_MEF_LysosomalProteome_39Runs_CO_095	False	0.9264	57.68	57.06	0.11	3	True	precursor [M+1]	36273436	15753487	15005369	9
sp|P03958|ADA_MOUSE	AS_20201121_Lyso_R1_SPRM_60min_02.raw	AS_20201121_Lyso_R1_SPRM_60min_01	R1	TVHAGEVGSPEVVR	TVHAGEVGSPEVVR		2338600	light	PM_5_201-SciData_MEF_LysosomalProteome_39Runs_CO_095	False	0.9293	57.68	57.14	0.09	3	True	precursor [M+2]	0	108320	18861440	9
sp|P03958|ADA_MOUSE	AS_20201121_Lyso_R2_SPRM_60min_02.raw	AS_20201121_Lyso_R2_SPRM_60min_01	R2	TVHAGEVGSPEVVR	TVHAGEVGSPEVVR		2683400	light	PM_5_201-SciData_MEF_LysosomalProteome_39Runs_CO_095	False	0.9264	57.68	57.08	0.09	3	True	precursor [M+2]	324959	108320	15278553	10
sp|P03958|ADA_MOUSE	AS_20201121_Lyso_R3_SPRM_60min_02.raw	AS_20201121_Lyso_R3_SPRM_60min_01	R3	TVHAGEVGSPEVVR	TVHAGEVGSPEVVR		4734900	light	PM_5_201-SciData_MEF_LysosomalProteome_39Runs_CO_095	False	0.9264	57.68	57.06	0.09	3	True	precursor [M+2]	0	108320	15005369	9
sp|P03958|ADA_MOUSE	AS_20201121_Lyso_R1_SPRM_60min_02.raw	AS_20201121_Lyso_R1_SPRM_60min_01	R1	TVHAGEVGSPEVVR	TVHAGEVGSPEVVR		2338600	light	PM_5_201-SciData_MEF_LysosomalProteome_39Runs_CO_095	False	0.9293	57.68	57.14	0.11	3	True	y5	5885232	5116980	18861440	9
sp|P03958|ADA_MOUSE	AS_20201121_Lyso_R2_SPRM_60min_02.raw	AS_20201121_Lyso_R2_SPRM_60min_01	R2	TVHAGEVGSPEVVR	TVHAGEVGSPEVVR		2683400	light	PM_5_201-SciData_MEF_LysosomalProteome_39Runs_CO_095	False	0.9264	57.68	57.08	0.11	3	True	y5	4765111	5116980	15278553	11
sp|P03958|ADA_MOUSE	AS_20201121_Lyso_R3_SPRM_60min_02.raw	AS_20201121_Lyso_R3_SPRM_60min_01	R3	TVHAGEVGSPEVVR	TVHAGEVGSPEVVR		4734900	light	PM_5_201-SciData_MEF_LysosomalProteome_39Runs_CO_095	False	0.9264	57.68	57.06	0.11	3	True	y5	4700598	5116980	15005369	10
sp|P03958|ADA_MOUSE	AS_20201121_Lyso_R1_SPRM_60min_02.raw	AS_20201121_Lyso_R1_SPRM_60min_01	R1	TVHAGEVGSPEVVR	TVHAGEVGSPEVVR		2338600	light	PM_5_201-SciData_MEF_LysosomalProteome_39Runs_CO_095	False	0.9293	57.68	57.14	0.15	3	True	y4	1862670	1618464	18861440	9
sp|P03958|ADA_MOUSE	AS_20201121_Lyso_R2_SPRM_60min_02.raw	AS_20201121_Lyso_R2_SPRM_60min_01	R2	TVHAGEVGSPEVVR	TVHAGEVGSPEVVR		2683400	light	PM_5_201-SciData_MEF_LysosomalProteome_39Runs_CO_095	False	0.9264	57.68	57.08	0.15	3	True	y4	1438961	1618464	15278553	11
sp|P03958|ADA_MOUSE	AS_20201121_Lyso_R3_SPRM_60min_02.raw	AS_20201121_Lyso_R3_SPRM_60min_01	R3	TVHAGEVGSPEVVR	TVHAGEVGSPEVVR		4734900	light	PM_5_201-SciData_MEF_LysosomalProteome_39Runs_CO_095	False	0.9264	57.68	57.06	0.15	3	True	y4	1553760	1618464	15005369	10
sp|P03958|ADA_MOUSE	AS_20201121_Lyso_R1_SPRM_60min_02.raw	AS_20201121_Lyso_R1_SPRM_60min_01	R1	TVHAGEVGSPEVVR	TVHAGEVGSPEVVR		2338600	light	PM_5_201-SciData_MEF_LysosomalProteome_39Runs_CO_095	False	0.9293	57.68	57.14	0.13	3	True	y3	1197831	1036678	18861440	9
sp|P03958|ADA_MOUSE	AS_20201121_Lyso_R2_SPRM_60min_02.raw	AS_20201121_Lyso_R2_SPRM_60min_01	R2	TVHAGEVGSPEVVR	TVHAGEVGSPEVVR		2683400	light	PM_5_201-SciData_MEF_LysosomalProteome_39Runs_CO_095	False	0.9264	57.68	57.08	0.13	3	True	y3	940767	1036678	15278553	11
sp|P03958|ADA_MOUSE	AS_20201121_Lyso_R3_SPRM_60min_02.raw	AS_20201121_Lyso_R3_SPRM_60min_01	R3	TVHAGEVGSPEVVR	TVHAGEVGSPEVVR		4734900	light	PM_5_201-SciData_MEF_LysosomalProteome_39Runs_CO_095	False	0.9264	57.68	57.06	0.13	3	True	y3	971435	1036678	15005369	10
sp|P03958|ADA_MOUSE	AS_20201121_Lyso_R1_SPRM_60min_02.raw	AS_20201121_Lyso_R1_SPRM_60min_01	R1	TVHAGEVGSPEVVR	TVHAGEVGSPEVVR		2338600	light	PM_5_201-SciData_MEF_LysosomalProteome_39Runs_CO_095	False	0.9293	57.68	57.14	0.13	3	True	y5	5949261	5244267	18861440	9
sp|P03958|ADA_MOUSE	AS_20201121_Lyso_R2_SPRM_60min_02.raw	AS_20201121_Lyso_R2_SPRM_60min_01	R2	TVHAGEVGSPEVVR	TVHAGEVGSPEVVR		2683400	light	PM_5_201-SciData_MEF_LysosomalProteome_39Runs_CO_095	False	0.9264	57.68	57.08	0.13	3	True	y5	4920955	5244267	15278553	11
sp|P03958|ADA_MOUSE	AS_20201121_Lyso_R3_SPRM_60min_02.raw	AS_20201121_Lyso_R3_SPRM_60min_01	R3	TVHAGEVGSPEVVR	TVHAGEVGSPEVVR		4734900	light	PM_5_201-SciData_MEF_LysosomalProteome_39Runs_CO_095	False	0.9264	57.68	57.06	0.13	3	True	y5	4862586	5244267	15005369	10
sp|P03958|ADA_MOUSE	AS_20201121_Lyso_R1_SPRM_60min_02.raw	AS_20201121_Lyso_R1_SPRM_60min_01	R1	TVHAGEVGSPEVVR	TVHAGEVGSPEVVR		2338600	light	PM_5_201-SciData_MEF_LysosomalProteome_39Runs_CO_095	False	0.9293	57.68	57.14	0.13	3	True	b6	2108557	1788455	18861440	9
sp|P03958|ADA_MOUSE	AS_20201121_Lyso_R2_SPRM_60min_02.raw	AS_20201121_Lyso_R2_SPRM_60min_01	R2	TVHAGEVGSPEVVR	TVHAGEVGSPEVVR		2683400	light	PM_5_201-SciData_MEF_LysosomalProteome_39Runs_CO_095	False	0.9264	57.68	57.08	0.13	3	True	b6	1792811	1788455	15278553	11
sp|P03958|ADA_MOUSE	AS_20201121_Lyso_R3_SPRM_60min_02.raw	AS_20201121_Lyso_R3_SPRM_60min_01	R3	TVHAGEVGSPEVVR	TVHAGEVGSPEVVR		4734900	light	PM_5_201-SciData_MEF_LysosomalProteome_39Runs_CO_095	False	0.9264	57.68	57.06	0.13	3	True	b6	1463998	1788455	15005369	10
sp|P03958|ADA_MOUSE	AS_20201121_Lyso_R1_SPRM_60min_02.raw	AS_20201121_Lyso_R1_SPRM_60min_01	R1	TVHAGEVGSPEVVR	TVHAGEVGSPEVVR		2338600	light	PM_5_201-SciData_MEF_LysosomalProteome_39Runs_CO_095	False	0.9293	57.68	57.14	0.13	3	True	b8	1857889	1576944	18861440	9
sp|P03958|ADA_MOUSE	AS_20201121_Lyso_R2_SPRM_60min_02.raw	AS_20201121_Lyso_R2_SPRM_60min_01	R2	TVHAGEVGSPEVVR	TVHAGEVGSPEVVR		2683400	light	PM_5_201-SciData_MEF_LysosomalProteome_39Runs_CO_095	False	0.9264	57.68	57.08	0.13	3	True	b8	1419949	1576944	15278553	11
sp|P03958|ADA_MOUSE	AS_20201121_Lyso_R3_SPRM_60min_02.raw	AS_20201121_Lyso_R3_SPRM_60min_01	R3	TVHAGEVGSPEVVR	TVHAGEVGSPEVVR		4734900	light	PM_5_201-SciData_MEF_LysosomalProteome_39Runs_CO_095	False	0.9264	57.68	57.06	0.13	3	True	b8	1452993	1576944	15005369	10
sp|Q64191|ASPG_MOUSE	AS_20201121_Lyso_R1_SPRM_60min_02.raw	AS_20201121_Lyso_R1_SPRM_60min_01	R1	NVIPDPSK	NVIPDPSK		53220000	light	PM_5_201-SciData_MEF_LysosomalProteome_39Runs_CO_095	False	0.817	58.55	58.62	0.16	2	True	precursor	229795408	195809451	190200048	20
sp|Q64191|ASPG_MOUSE	AS_20201121_Lyso_R2_SPRM_60min_02.raw	AS_20201121_Lyso_R2_SPRM_60min_01	R2	NVIPDPSK	NVIPDPSK		37994000	light	PM_5_201-SciData_MEF_LysosomalProteome_39Runs_CO_095	False	0.8203	58.55	58.78	0.16	2	True	precursor	178124592	195809451	151876144	17
sp|Q64191|ASPG_MOUSE	AS_20201121_Lyso_R3_SPRM_60min_02.raw	AS_20201121_Lyso_R3_SPRM_60min_01	R3	NVIPDPSK	NVIPDPSK		43105000	light	PM_5_201-SciData_MEF_LysosomalProteome_39Runs_CO_095	False	0.8224	58.55	58.64	0.16	2	True	precursor	179508352	195809451	147478176	20
sp|Q64191|ASPG_MOUSE	AS_20201121_Lyso_R1_SPRM_60min_02.raw	AS_20201121_Lyso_R1_SPRM_60min_01	R1	NVIPDPSK	NVIPDPSK		53220000	light	PM_5_201-SciData_MEF_LysosomalProteome_39Runs_CO_095	False	0.817	58.55	58.62	0.16	2	True	precursor [M+1]	127839616	98774739	190200048	20
sp|Q64191|ASPG_MOUSE	AS_20201121_Lyso_R2_SPRM_60min_02.raw	AS_20201121_Lyso_R2_SPRM_60min_01	R2	NVIPDPSK	NVIPDPSK		37994000	light	PM_5_201-SciData_MEF_LysosomalProteome_39Runs_CO_095	False	0.8203	58.55	58.78	0.16	2	True	precursor [M+1]	74583984	98774739	151876144	17
sp|Q64191|ASPG_MOUSE	AS_20201121_Lyso_R3_SPRM_60min_02.raw	AS_20201121_Lyso_R3_SPRM_60min_01	R3	NVIPDPSK	NVIPDPSK		43105000	light	PM_5_201-SciData_MEF_LysosomalProteome_39Runs_CO_095	False	0.8224	58.55	58.64	0.16	2	True	precursor [M+1]	93900616	98774739	147478176	20
sp|Q64191|ASPG_MOUSE	AS_20201121_Lyso_R1_SPRM_60min_02.raw	AS_20201121_Lyso_R1_SPRM_60min_01	R1	NVIPDPSK	NVIPDPSK		53220000	light	PM_5_201-SciData_MEF_LysosomalProteome_39Runs_CO_095	False	0.817	58.55	58.62	0.2	2	True	precursor [M+2]	93662184	86926549	190200048	20
sp|Q64191|ASPG_MOUSE	AS_20201121_Lyso_R2_SPRM_60min_02.raw	AS_20201121_Lyso_R2_SPRM_60min_01	R2	NVIPDPSK	NVIPDPSK		37994000	light	PM_5_201-SciData_MEF_LysosomalProteome_39Runs_CO_095	False	0.8203	58.55	58.78	0.2	2	True	precursor [M+2]	75274072	86926549	151876144	17
sp|Q64191|ASPG_MOUSE	AS_20201121_Lyso_R3_SPRM_60min_02.raw	AS_20201121_Lyso_R3_SPRM_60min_01	R3	NVIPDPSK	NVIPDPSK		43105000	light	PM_5_201-SciData_MEF_LysosomalProteome_39Runs_CO_095	False	0.8224	58.55	58.64	0.2	2	True	precursor [M+2]	91843392	86926549	147478176	20
sp|Q64191|ASPG_MOUSE	AS_20201121_Lyso_R1_SPRM_60min_02.raw	AS_20201121_Lyso_R1_SPRM_60min_01	R1	NVIPDPSK	NVIPDPSK		53220000	light	PM_5_201-SciData_MEF_LysosomalProteome_39Runs_CO_095	False	0.817	58.55	58.62	0.11	2	True	y6	50794512	43726524	190200048	19
sp|Q64191|ASPG_MOUSE	AS_20201121_Lyso_R2_SPRM_60min_02.raw	AS_20201121_Lyso_R2_SPRM_60min_01	R2	NVIPDPSK	NVIPDPSK		37994000	light	PM_5_201-SciData_MEF_LysosomalProteome_39Runs_CO_095	False	0.8203	58.55	58.78	0.11	2	True	y6	40970740	43726524	151876144	17
sp|Q64191|ASPG_MOUSE	AS_20201121_Lyso_R3_SPRM_60min_02.raw	AS_20201121_Lyso_R3_SPRM_60min_01	R3	NVIPDPSK	NVIPDPSK		43105000	light	PM_5_201-SciData_MEF_LysosomalProteome_39Runs_CO_095	False	0.8224	58.55	58.64	0.11	2	True	y6	39414320	43726524	147478176	21
sp|Q64191|ASPG_MOUSE	AS_20201121_Lyso_R1_SPRM_60min_02.raw	AS_20201121_Lyso_R1_SPRM_60min_01	R1	NVIPDPSK	NVIPDPSK		53220000	light	PM_5_201-SciData_MEF_LysosomalProteome_39Runs_CO_095	False	0.817	58.55	58.62	0.11	2	True	y5	58673184	50549439	190200048	19
sp|Q64191|ASPG_MOUSE	AS_20201121_Lyso_R2_SPRM_60min_02.raw	AS_20201121_Lyso_R2_SPRM_60min_01	R2	NVIPDPSK	NVIPDPSK		37994000	light	PM_5_201-SciData_MEF_LysosomalProteome_39Runs_CO_095	False	0.8203	58.55	58.78	0.11	2	True	y5	47408484	50549439	151876144	17
sp|Q64191|ASPG_MOUSE	AS_20201121_Lyso_R3_SPRM_60min_02.raw	AS_20201121_Lyso_R3_SPRM_60min_01	R3	NVIPDPSK	NVIPDPSK		43105000	light	PM_5_201-SciData_MEF_LysosomalProteome_39Runs_CO_095	False	0.8224	58.55	58.64	0.11	2	True	y5	45566648	50549439	147478176	21
sp|Q64191|ASPG_MOUSE	AS_20201121_Lyso_R1_SPRM_60min_02.raw	AS_20201121_Lyso_R1_SPRM_60min_01	R1	NVIPDPSK	NVIPDPSK		53220000	light	PM_5_201-SciData_MEF_LysosomalProteome_39Runs_CO_095	False	0.817	58.55	58.62	0.06	2	True	y3	48901572	41420480	190200048	19
sp|Q64191|ASPG_MOUSE	AS_20201121_Lyso_R2_SPRM_60min_02.raw	AS_20201121_Lyso_R2_SPRM_60min_01	R2	NVIPDPSK	NVIPDPSK		37994000	light	PM_5_201-SciData_MEF_LysosomalProteome_39Runs_CO_095	False	0.8203	58.55	58.78	0.06	2	True	y3	37730640	41420480	151876144	17
sp|Q64191|ASPG_MOUSE	AS_20201121_Lyso_R3_SPRM_60min_02.raw	AS_20201121_Lyso_R3_SPRM_60min_01	R3	NVIPDPSK	NVIPDPSK		43105000	light	PM_5_201-SciData_MEF_LysosomalProteome_39Runs_CO_095	False	0.8224	58.55	58.64	0.06	2	True	y3	37629228	41420480	147478176	21
sp|Q64191|ASPG_MOUSE	AS_20201121_Lyso_R1_SPRM_60min_02.raw	AS_20201121_Lyso_R1_SPRM_60min_01	R1	NVIPDPSK	NVIPDPSK		53220000	light	PM_5_201-SciData_MEF_LysosomalProteome_39Runs_CO_095	False	0.817	58.55	58.62	0.13	2	True	y2	2804308	2314995	190200048	19
sp|Q64191|ASPG_MOUSE	AS_20201121_Lyso_R2_SPRM_60min_02.raw	AS_20201121_Lyso_R2_SPRM_60min_01	R2	NVIPDPSK	NVIPDPSK		37994000	light	PM_5_201-SciData_MEF_LysosomalProteome_39Runs_CO_095	False	0.8203	58.55	58.78	0.13	2	True	y2	1940566	2314995	151876144	17
sp|Q64191|ASPG_MOUSE	AS_20201121_Lyso_R3_SPRM_60min_02.raw	AS_20201121_Lyso_R3_SPRM_60min_01	R3	NVIPDPSK	NVIPDPSK		43105000	light	PM_5_201-SciData_MEF_LysosomalProteome_39Runs_CO_095	False	0.8224	58.55	58.64	0.13	2	True	y2	2200110	2314995	147478176	21
sp|Q64191|ASPG_MOUSE	AS_20201121_Lyso_R1_SPRM_60min_02.raw	AS_20201121_Lyso_R1_SPRM_60min_01	R1	NVIPDPSK	NVIPDPSK		53220000	light	PM_5_201-SciData_MEF_LysosomalProteome_39Runs_CO_095	False	0.817	58.55	58.62	0.55	2	True	y7	0	14690	190200048	19
sp|Q64191|ASPG_MOUSE	AS_20201121_Lyso_R2_SPRM_60min_02.raw	AS_20201121_Lyso_R2_SPRM_60min_01	R2	NVIPDPSK	NVIPDPSK		37994000	light	PM_5_201-SciData_MEF_LysosomalProteome_39Runs_CO_095	False	0.8203	58.55	58.78	0.55	2	True	y7	27312	14690	151876144	17
sp|Q64191|ASPG_MOUSE	AS_20201121_Lyso_R3_SPRM_60min_02.raw	AS_20201121_Lyso_R3_SPRM_60min_01	R3	NVIPDPSK	NVIPDPSK		43105000	light	PM_5_201-SciData_MEF_LysosomalProteome_39Runs_CO_095	False	0.8224	58.55	58.64	0.55	2	True	y7	16757	14690	147478176	21
sp|Q64191|ASPG_MOUSE	AS_20201121_Lyso_R1_SPRM_60min_02.raw	AS_20201121_Lyso_R1_SPRM_60min_01	R1	NVIPDPSK	NVIPDPSK		53220000	light	PM_5_201-SciData_MEF_LysosomalProteome_39Runs_CO_095	False	0.817	58.55	58.62	0.11	2	True	b2	29026476	25158661	190200048	19
sp|Q64191|ASPG_MOUSE	AS_20201121_Lyso_R2_SPRM_60min_02.raw	AS_20201121_Lyso_R2_SPRM_60min_01	R2	NVIPDPSK	NVIPDPSK		37994000	light	PM_5_201-SciData_MEF_LysosomalProteome_39Runs_CO_095	False	0.8203	58.55	58.78	0.11	2	True	b2	23798402	25158661	151876144	17
sp|Q64191|ASPG_MOUSE	AS_20201121_Lyso_R3_SPRM_60min_02.raw	AS_20201121_Lyso_R3_SPRM_60min_01	R3	NVIPDPSK	NVIPDPSK		43105000	light	PM_5_201-SciData_MEF_LysosomalProteome_39Runs_CO_095	False	0.8224	58.55	58.64	0.11	2	True	b2	22651104	25158661	147478176	21
sp|Q64191|ASPG_MOUSE	AS_20201121_Lyso_R1_SPRM_60min_01.raw	AS_20201121_Lyso_R1_SPRM_60min_01	R1	VGDSPIPGAGAYADDTAGAAAATGDGDTLLR	VGDSPIPGAGAYADDTAGAAAATGDGDTLLR		53220000	light	PM_5_201-SciData_MEF_LysosomalProteome_39Runs_CO_095	False	0.9109	77.28	76.39	0.17	2	True	precursor	68402872	52164099	67870048	15
sp|Q64191|ASPG_MOUSE	AS_20201121_Lyso_R2_SPRM_60min_01.raw	AS_20201121_Lyso_R2_SPRM_60min_01	R2	VGDSPIPGAGAYADDTAGAAAATGDGDTLLR	VGDSPIPGAGAYADDTAGAAAATGDGDTLLR		37994000	light	PM_5_201-SciData_MEF_LysosomalProteome_39Runs_CO_095	False	0.9101	77.28	76.55	0.17	2	True	precursor	37675284	52164099	52733380	12
sp|Q64191|ASPG_MOUSE	AS_20201121_Lyso_R3_SPRM_60min_01.raw	AS_20201121_Lyso_R3_SPRM_60min_01	R3	VGDSPIPGAGAYADDTAGAAAATGDGDTLLR	VGDSPIPGAGAYADDTAGAAAATGDGDTLLR		43105000	light	PM_5_201-SciData_MEF_LysosomalProteome_39Runs_CO_095	False	0.9109	77.28	76.56	0.17	2	True	precursor	50414140	52164099	65562268	14
sp|Q64191|ASPG_MOUSE	AS_20201121_Lyso_R1_SPRM_60min_01.raw	AS_20201121_Lyso_R1_SPRM_60min_01	R1	VGDSPIPGAGAYADDTAGAAAATGDGDTLLR	VGDSPIPGAGAYADDTAGAAAATGDGDTLLR		53220000	light	PM_5_201-SciData_MEF_LysosomalProteome_39Runs_CO_095	False	0.9109	77.28	76.39	0.17	2	True	precursor [M+1]	98864408	82550776	67870048	15
sp|Q64191|ASPG_MOUSE	AS_20201121_Lyso_R2_SPRM_60min_01.raw	AS_20201121_Lyso_R2_SPRM_60min_01	R2	VGDSPIPGAGAYADDTAGAAAATGDGDTLLR	VGDSPIPGAGAYADDTAGAAAATGDGDTLLR		37994000	light	PM_5_201-SciData_MEF_LysosomalProteome_39Runs_CO_095	False	0.9101	77.28	76.55	0.17	2	True	precursor [M+1]	62243000	82550776	52733380	12
sp|Q64191|ASPG_MOUSE	AS_20201121_Lyso_R3_SPRM_60min_01.raw	AS_20201121_Lyso_R3_SPRM_60min_01	R3	VGDSPIPGAGAYADDTAGAAAATGDGDTLLR	VGDSPIPGAGAYADDTAGAAAATGDGDTLLR		43105000	light	PM_5_201-SciData_MEF_LysosomalProteome_39Runs_CO_095	False	0.9109	77.28	76.56	0.17	2	True	precursor [M+1]	86544920	82550776	65562268	14
sp|Q64191|ASPG_MOUSE	AS_20201121_Lyso_R1_SPRM_60min_01.raw	AS_20201121_Lyso_R1_SPRM_60min_01	R1	VGDSPIPGAGAYADDTAGAAAATGDGDTLLR	VGDSPIPGAGAYADDTAGAAAATGDGDTLLR		53220000	light	PM_5_201-SciData_MEF_LysosomalProteome_39Runs_CO_095	False	0.9109	77.28	76.39	0.21	2	True	precursor [M+2]	81323352	64448075	67870048	15
sp|Q64191|ASPG_MOUSE	AS_20201121_Lyso_R2_SPRM_60min_01.raw	AS_20201121_Lyso_R2_SPRM_60min_01	R2	VGDSPIPGAGAYADDTAGAAAATGDGDTLLR	VGDSPIPGAGAYADDTAGAAAATGDGDTLLR		37994000	light	PM_5_201-SciData_MEF_LysosomalProteome_39Runs_CO_095	False	0.9101	77.28	76.55	0.21	2	True	precursor [M+2]	51379808	64448075	52733380	12
sp|Q64191|ASPG_MOUSE	AS_20201121_Lyso_R3_SPRM_60min_01.raw	AS_20201121_Lyso_R3_SPRM_60min_01	R3	VGDSPIPGAGAYADDTAGAAAATGDGDTLLR	VGDSPIPGAGAYADDTAGAAAATGDGDTLLR		43105000	light	PM_5_201-SciData_MEF_LysosomalProteome_39Runs_CO_095	False	0.9109	77.28	76.56	0.21	2	True	precursor [M+2]	60641064	64448075	65562268	14
sp|Q64191|ASPG_MOUSE	AS_20201121_Lyso_R1_SPRM_60min_01.raw	AS_20201121_Lyso_R1_SPRM_60min_01	R1	VGDSPIPGAGAYADDTAGAAAATGDGDTLLR	VGDSPIPGAGAYADDTAGAAAATGDGDTLLR		53220000	light	PM_5_201-SciData_MEF_LysosomalProteome_39Runs_CO_095	False	0.9109	77.28	76.39	0.13	2	True	y14	5198207	5287370	67870048	16
sp|Q64191|ASPG_MOUSE	AS_20201121_Lyso_R2_SPRM_60min_01.raw	AS_20201121_Lyso_R2_SPRM_60min_01	R2	VGDSPIPGAGAYADDTAGAAAATGDGDTLLR	VGDSPIPGAGAYADDTAGAAAATGDGDTLLR		37994000	light	PM_5_201-SciData_MEF_LysosomalProteome_39Runs_CO_095	False	0.9101	77.28	76.55	0.13	2	True	y14	4703718	5287370	52733380	12
sp|Q64191|ASPG_MOUSE	AS_20201121_Lyso_R3_SPRM_60min_01.raw	AS_20201121_Lyso_R3_SPRM_60min_01	R3	VGDSPIPGAGAYADDTAGAAAATGDGDTLLR	VGDSPIPGAGAYADDTAGAAAATGDGDTLLR		43105000	light	PM_5_201-SciData_MEF_LysosomalProteome_39Runs_CO_095	False	0.9109	77.28	76.56	0.13	2	True	y14	5960184	5287370	65562268	15
sp|Q64191|ASPG_MOUSE	AS_20201121_Lyso_R1_SPRM_60min_01.raw	AS_20201121_Lyso_R1_SPRM_60min_01	R1	VGDSPIPGAGAYADDTAGAAAATGDGDTLLR	VGDSPIPGAGAYADDTAGAAAATGDGDTLLR		53220000	light	PM_5_201-SciData_MEF_LysosomalProteome_39Runs_CO_095	False	0.9109	77.28	76.39	0.17	2	True	y12	4179452	3757050	67870048	16
sp|Q64191|ASPG_MOUSE	AS_20201121_Lyso_R2_SPRM_60min_01.raw	AS_20201121_Lyso_R2_SPRM_60min_01	R2	VGDSPIPGAGAYADDTAGAAAATGDGDTLLR	VGDSPIPGAGAYADDTAGAAAATGDGDTLLR		37994000	light	PM_5_201-SciData_MEF_LysosomalProteome_39Runs_CO_095	False	0.9101	77.28	76.55	0.17	2	True	y12	3205954	3757050	52733380	12
sp|Q64191|ASPG_MOUSE	AS_20201121_Lyso_R3_SPRM_60min_01.raw	AS_20201121_Lyso_R3_SPRM_60min_01	R3	VGDSPIPGAGAYADDTAGAAAATGDGDTLLR	VGDSPIPGAGAYADDTAGAAAATGDGDTLLR		43105000	light	PM_5_201-SciData_MEF_LysosomalProteome_39Runs_CO_095	False	0.9109	77.28	76.56	0.17	2	True	y12	3885744	3757050	65562268	15
sp|Q64191|ASPG_MOUSE	AS_20201121_Lyso_R1_SPRM_60min_01.raw	AS_20201121_Lyso_R1_SPRM_60min_01	R1	VGDSPIPGAGAYADDTAGAAAATGDGDTLLR	VGDSPIPGAGAYADDTAGAAAATGDGDTLLR		53220000	light	PM_5_201-SciData_MEF_LysosomalProteome_39Runs_CO_095	False	0.9109	77.28	76.39	0.13	2	True	y6	3789757	3370536	67870048	16
sp|Q64191|ASPG_MOUSE	AS_20201121_Lyso_R2_SPRM_60min_01.raw	AS_20201121_Lyso_R2_SPRM_60min_01	R2	VGDSPIPGAGAYADDTAGAAAATGDGDTLLR	VGDSPIPGAGAYADDTAGAAAATGDGDTLLR		37994000	light	PM_5_201-SciData_MEF_LysosomalProteome_39Runs_CO_095	False	0.9101	77.28	76.55	0.13	2	True	y6	2816518	3370536	52733380	12
sp|Q64191|ASPG_MOUSE	AS_20201121_Lyso_R3_SPRM_60min_01.raw	AS_20201121_Lyso_R3_SPRM_60min_01	R3	VGDSPIPGAGAYADDTAGAAAATGDGDTLLR	VGDSPIPGAGAYADDTAGAAAATGDGDTLLR		43105000	light	PM_5_201-SciData_MEF_LysosomalProteome_39Runs_CO_095	False	0.9109	77.28	76.56	0.13	2	True	y6	3505333	3370536	65562268	15
sp|Q64191|ASPG_MOUSE	AS_20201121_Lyso_R1_SPRM_60min_01.raw	AS_20201121_Lyso_R1_SPRM_60min_01	R1	VGDSPIPGAGAYADDTAGAAAATGDGDTLLR	VGDSPIPGAGAYADDTAGAAAATGDGDTLLR		53220000	light	PM_5_201-SciData_MEF_LysosomalProteome_39Runs_CO_095	False	0.9109	77.28	76.39	0.13	2	True	y25	42422700	38661361	67870048	16
sp|Q64191|ASPG_MOUSE	AS_20201121_Lyso_R2_SPRM_60min_01.raw	AS_20201121_Lyso_R2_SPRM_60min_01	R2	VGDSPIPGAGAYADDTAGAAAATGDGDTLLR	VGDSPIPGAGAYADDTAGAAAATGDGDTLLR		37994000	light	PM_5_201-SciData_MEF_LysosomalProteome_39Runs_CO_095	False	0.9101	77.28	76.55	0.13	2	True	y25	32750198	38661361	52733380	12
sp|Q64191|ASPG_MOUSE	AS_20201121_Lyso_R3_SPRM_60min_01.raw	AS_20201121_Lyso_R3_SPRM_60min_01	R3	VGDSPIPGAGAYADDTAGAAAATGDGDTLLR	VGDSPIPGAGAYADDTAGAAAATGDGDTLLR		43105000	light	PM_5_201-SciData_MEF_LysosomalProteome_39Runs_CO_095	False	0.9109	77.28	76.56	0.13	2	True	y25	40811184	38661361	65562268	15
sp|Q64191|ASPG_MOUSE	AS_20201121_Lyso_R1_SPRM_60min_01.raw	AS_20201121_Lyso_R1_SPRM_60min_01	R1	VGDSPIPGAGAYADDTAGAAAATGDGDTLLR	VGDSPIPGAGAYADDTAGAAAATGDGDTLLR		53220000	light	PM_5_201-SciData_MEF_LysosomalProteome_39Runs_CO_095	False	0.9109	77.28	76.39	0.13	2	True	b5	2366979	2099822	67870048	16
sp|Q64191|ASPG_MOUSE	AS_20201121_Lyso_R2_SPRM_60min_01.raw	AS_20201121_Lyso_R2_SPRM_60min_01	R2	VGDSPIPGAGAYADDTAGAAAATGDGDTLLR	VGDSPIPGAGAYADDTAGAAAATGDGDTLLR		37994000	light	PM_5_201-SciData_MEF_LysosomalProteome_39Runs_CO_095	False	0.9101	77.28	76.55	0.13	2	True	b5	1739915	2099822	52733380	12
sp|Q64191|ASPG_MOUSE	AS_20201121_Lyso_R3_SPRM_60min_01.raw	AS_20201121_Lyso_R3_SPRM_60min_01	R3	VGDSPIPGAGAYADDTAGAAAATGDGDTLLR	VGDSPIPGAGAYADDTAGAAAATGDGDTLLR		43105000	light	PM_5_201-SciData_MEF_LysosomalProteome_39Runs_CO_095	False	0.9109	77.28	76.56	0.13	2	True	b5	2192572	2099822	65562268	15
sp|Q64191|ASPG_MOUSE	AS_20201121_Lyso_R1_SPRM_60min_01.raw	AS_20201121_Lyso_R1_SPRM_60min_01	R1	VGDSPIPGAGAYADDTAGAAAATGDGDTLLR	VGDSPIPGAGAYADDTAGAAAATGDGDTLLR		53220000	light	PM_5_201-SciData_MEF_LysosomalProteome_39Runs_CO_095	False	0.9109	77.28	76.39	0.13	2	True	b6	9912956	8879094	67870048	16
sp|Q64191|ASPG_MOUSE	AS_20201121_Lyso_R2_SPRM_60min_01.raw	AS_20201121_Lyso_R2_SPRM_60min_01	R2	VGDSPIPGAGAYADDTAGAAAATGDGDTLLR	VGDSPIPGAGAYADDTAGAAAATGDGDTLLR		37994000	light	PM_5_201-SciData_MEF_LysosomalProteome_39Runs_CO_095	False	0.9101	77.28	76.55	0.13	2	True	b6	7517075	8879094	52733380	12
sp|Q64191|ASPG_MOUSE	AS_20201121_Lyso_R3_SPRM_60min_01.raw	AS_20201121_Lyso_R3_SPRM_60min_01	R3	VGDSPIPGAGAYADDTAGAAAATGDGDTLLR	VGDSPIPGAGAYADDTAGAAAATGDGDTLLR		43105000	light	PM_5_201-SciData_MEF_LysosomalProteome_39Runs_CO_095	False	0.9109	77.28	76.56	0.13	2	True	b6	9207252	8879094	65562268	15
sp|A2ASQ1|AGRIN_MOUSE	AS_20201121_Lyso_R1_SPRM_60min_02.raw	AS_20201121_Lyso_R1_SPRM_60min_01	R1	SELFGETAR	SELFGETAR		17642000	light	PM_5_201-SciData_MEF_LysosomalProteome_39Runs_CO_095	False	0.914	64.2	64.26	0.23	2	True	precursor	59433256	40941998	13361123	12
sp|A2ASQ1|AGRIN_MOUSE	AS_20201121_Lyso_R2_SPRM_60min_02.raw	AS_20201121_Lyso_R2_SPRM_60min_01	R2	SELFGETAR	SELFGETAR		13048000	light	PM_5_201-SciData_MEF_LysosomalProteome_39Runs_CO_095	False	0.9018	64.2	64.51	0.23	2	True	precursor	38600604	40941998	9962135	7
sp|A2ASQ1|AGRIN_MOUSE	AS_20201121_Lyso_R3_SPRM_60min_02.raw	AS_20201121_Lyso_R3_SPRM_60min_01	R3	SELFGETAR	SELFGETAR		33156000	light	PM_5_201-SciData_MEF_LysosomalProteome_39Runs_CO_095	False	0.8607	64.2	64.29	0.23	2	True	precursor	24792134	40941998	12133202	7
sp|A2ASQ1|AGRIN_MOUSE	AS_20201121_Lyso_R1_SPRM_60min_02.raw	AS_20201121_Lyso_R1_SPRM_60min_01	R1	SELFGETAR	SELFGETAR		17642000	light	PM_5_201-SciData_MEF_LysosomalProteome_39Runs_CO_095	False	0.914	64.2	64.26	0.08	2	True	precursor [M+1]	57730380	32362134	13361123	12
sp|A2ASQ1|AGRIN_MOUSE	AS_20201121_Lyso_R2_SPRM_60min_02.raw	AS_20201121_Lyso_R2_SPRM_60min_01	R2	SELFGETAR	SELFGETAR		13048000	light	PM_5_201-SciData_MEF_LysosomalProteome_39Runs_CO_095	False	0.9018	64.2	64.51	0.08	2	True	precursor [M+1]	25681738	32362134	9962135	7
sp|A2ASQ1|AGRIN_MOUSE	AS_20201121_Lyso_R3_SPRM_60min_02.raw	AS_20201121_Lyso_R3_SPRM_60min_01	R3	SELFGETAR	SELFGETAR		33156000	light	PM_5_201-SciData_MEF_LysosomalProteome_39Runs_CO_095	False	0.8607	64.2	64.29	0.08	2	True	precursor [M+1]	13674284	32362134	12133202	7
sp|A2ASQ1|AGRIN_MOUSE	AS_20201121_Lyso_R1_SPRM_60min_02.raw	AS_20201121_Lyso_R1_SPRM_60min_01	R1	SELFGETAR	SELFGETAR		17642000	light	PM_5_201-SciData_MEF_LysosomalProteome_39Runs_CO_095	False	0.914	64.2	64.26	0.25	2	True	precursor [M+2]	152809904	265328048	13361123	12
sp|A2ASQ1|AGRIN_MOUSE	AS_20201121_Lyso_R2_SPRM_60min_02.raw	AS_20201121_Lyso_R2_SPRM_60min_01	R2	SELFGETAR	SELFGETAR		13048000	light	PM_5_201-SciData_MEF_LysosomalProteome_39Runs_CO_095	False	0.9018	64.2	64.51	0.25	2	True	precursor [M+2]	128011232	265328048	9962135	7
sp|A2ASQ1|AGRIN_MOUSE	AS_20201121_Lyso_R3_SPRM_60min_02.raw	AS_20201121_Lyso_R3_SPRM_60min_01	R3	SELFGETAR	SELFGETAR		33156000	light	PM_5_201-SciData_MEF_LysosomalProteome_39Runs_CO_095	False	0.8607	64.2	64.29	0.25	2	True	precursor [M+2]	515163008	265328048	12133202	7
sp|A2ASQ1|AGRIN_MOUSE	AS_20201121_Lyso_R1_SPRM_60min_02.raw	AS_20201121_Lyso_R1_SPRM_60min_01	R1	SELFGETAR	SELFGETAR		17642000	light	PM_5_201-SciData_MEF_LysosomalProteome_39Runs_CO_095	False	0.914	64.2	64.26	0.15	2	True	y7	2676928	2155106	13361123	12
sp|A2ASQ1|AGRIN_MOUSE	AS_20201121_Lyso_R2_SPRM_60min_02.raw	AS_20201121_Lyso_R2_SPRM_60min_01	R2	SELFGETAR	SELFGETAR		13048000	light	PM_5_201-SciData_MEF_LysosomalProteome_39Runs_CO_095	False	0.9018	64.2	64.51	0.15	2	True	y7	1764868	2155106	9962135	7
sp|A2ASQ1|AGRIN_MOUSE	AS_20201121_Lyso_R3_SPRM_60min_02.raw	AS_20201121_Lyso_R3_SPRM_60min_01	R3	SELFGETAR	SELFGETAR		33156000	light	PM_5_201-SciData_MEF_LysosomalProteome_39Runs_CO_095	False	0.8607	64.2	64.29	0.15	2	True	y7	2023522	2155106	12133202	7
sp|A2ASQ1|AGRIN_MOUSE	AS_20201121_Lyso_R1_SPRM_60min_02.raw	AS_20201121_Lyso_R1_SPRM_60min_01	R1	SELFGETAR	SELFGETAR		17642000	light	PM_5_201-SciData_MEF_LysosomalProteome_39Runs_CO_095	False	0.914	64.2	64.26	0.15	2	True	y6	3717365	3377067	13361123	12
sp|A2ASQ1|AGRIN_MOUSE	AS_20201121_Lyso_R2_SPRM_60min_02.raw	AS_20201121_Lyso_R2_SPRM_60min_01	R2	SELFGETAR	SELFGETAR		13048000	light	PM_5_201-SciData_MEF_LysosomalProteome_39Runs_CO_095	False	0.9018	64.2	64.51	0.15	2	True	y6	2861973	3377067	9962135	7
sp|A2ASQ1|AGRIN_MOUSE	AS_20201121_Lyso_R3_SPRM_60min_02.raw	AS_20201121_Lyso_R3_SPRM_60min_01	R3	SELFGETAR	SELFGETAR		33156000	light	PM_5_201-SciData_MEF_LysosomalProteome_39Runs_CO_095	False	0.8607	64.2	64.29	0.15	2	True	y6	3551863	3377067	12133202	7
sp|A2ASQ1|AGRIN_MOUSE	AS_20201121_Lyso_R1_SPRM_60min_02.raw	AS_20201121_Lyso_R1_SPRM_60min_01	R1	SELFGETAR	SELFGETAR		17642000	light	PM_5_201-SciData_MEF_LysosomalProteome_39Runs_CO_095	False	0.914	64.2	64.26	0.15	2	True	y5	2865847	2716847	13361123	12
sp|A2ASQ1|AGRIN_MOUSE	AS_20201121_Lyso_R2_SPRM_60min_02.raw	AS_20201121_Lyso_R2_SPRM_60min_01	R2	SELFGETAR	SELFGETAR		13048000	light	PM_5_201-SciData_MEF_LysosomalProteome_39Runs_CO_095	False	0.9018	64.2	64.51	0.15	2	True	y5	2336223	2716847	9962135	7
sp|A2ASQ1|AGRIN_MOUSE	AS_20201121_Lyso_R3_SPRM_60min_02.raw	AS_20201121_Lyso_R3_SPRM_60min_01	R3	SELFGETAR	SELFGETAR		33156000	light	PM_5_201-SciData_MEF_LysosomalProteome_39Runs_CO_095	False	0.8607	64.2	64.29	0.15	2	True	y5	2948471	2716847	12133202	7
sp|A2ASQ1|AGRIN_MOUSE	AS_20201121_Lyso_R1_SPRM_60min_02.raw	AS_20201121_Lyso_R1_SPRM_60min_01	R1	SELFGETAR	SELFGETAR		17642000	light	PM_5_201-SciData_MEF_LysosomalProteome_39Runs_CO_095	False	0.914	64.2	64.26	0.15	2	True	b2	3004192	2648458	13361123	12
sp|A2ASQ1|AGRIN_MOUSE	AS_20201121_Lyso_R2_SPRM_60min_02.raw	AS_20201121_Lyso_R2_SPRM_60min_01	R2	SELFGETAR	SELFGETAR		13048000	light	PM_5_201-SciData_MEF_LysosomalProteome_39Runs_CO_095	False	0.9018	64.2	64.51	0.15	2	True	b2	2266859	2648458	9962135	7
sp|A2ASQ1|AGRIN_MOUSE	AS_20201121_Lyso_R3_SPRM_60min_02.raw	AS_20201121_Lyso_R3_SPRM_60min_01	R3	SELFGETAR	SELFGETAR		33156000	light	PM_5_201-SciData_MEF_LysosomalProteome_39Runs_CO_095	False	0.8607	64.2	64.29	0.15	2	True	b2	2674323	2648458	12133202	7
sp|A2ASQ1|AGRIN_MOUSE	AS_20201121_Lyso_R1_SPRM_60min_02.raw	AS_20201121_Lyso_R1_SPRM_60min_01	R1	SELFGETAR	SELFGETAR		17642000	light	PM_5_201-SciData_MEF_LysosomalProteome_39Runs_CO_095	False	0.914	64.2	64.26	0.15	2	True	b3	992100	873537	13361123	12
sp|A2ASQ1|AGRIN_MOUSE	AS_20201121_Lyso_R2_SPRM_60min_02.raw	AS_20201121_Lyso_R2_SPRM_60min_01	R2	SELFGETAR	SELFGETAR		13048000	light	PM_5_201-SciData_MEF_LysosomalProteome_39Runs_CO_095	False	0.9018	64.2	64.51	0.15	2	True	b3	693487	873537	9962135	7
sp|A2ASQ1|AGRIN_MOUSE	AS_20201121_Lyso_R3_SPRM_60min_02.raw	AS_20201121_Lyso_R3_SPRM_60min_01	R3	SELFGETAR	SELFGETAR		33156000	light	PM_5_201-SciData_MEF_LysosomalProteome_39Runs_CO_095	False	0.8607	64.2	64.29	0.15	2	True	b3	935024	873537	12133202	7
sp|A2ASQ1|AGRIN_MOUSE	AS_20201121_Lyso_R1_SPRM_60min_02.raw	AS_20201121_Lyso_R1_SPRM_60min_01	R1	SELFGETAR	SELFGETAR		17642000	light	PM_5_201-SciData_MEF_LysosomalProteome_39Runs_CO_095	False	0.914	64.2	64.26	0.31	2	True	b5	104691	47806	13361123	12
sp|A2ASQ1|AGRIN_MOUSE	AS_20201121_Lyso_R2_SPRM_60min_02.raw	AS_20201121_Lyso_R2_SPRM_60min_01	R2	SELFGETAR	SELFGETAR		13048000	light	PM_5_201-SciData_MEF_LysosomalProteome_39Runs_CO_095	False	0.9018	64.2	64.51	0.31	2	True	b5	38726	47806	9962135	7
sp|A2ASQ1|AGRIN_MOUSE	AS_20201121_Lyso_R3_SPRM_60min_02.raw	AS_20201121_Lyso_R3_SPRM_60min_01	R3	SELFGETAR	SELFGETAR		33156000	light	PM_5_201-SciData_MEF_LysosomalProteome_39Runs_CO_095	False	0.8607	64.2	64.29	0.31	2	True	b5	0	47806	12133202	7
sp|A2ASQ1|AGRIN_MOUSE	AS_20201121_Lyso_R1_SPRM_60min_01.raw	AS_20201121_Lyso_R1_SPRM_60min_01	R1	FGSLCEVETGR	FGSLC[+71]EVETGR		17642000	light	PM_5_201-SciData_MEF_LysosomalProteome_39Runs_CO_095	False	0.8994	66.73	66.43	0.19	2	True	precursor	0	0	9132886	5
sp|A2ASQ1|AGRIN_MOUSE	AS_20201121_Lyso_R2_SPRM_60min_01.raw	AS_20201121_Lyso_R2_SPRM_60min_01	R2	FGSLCEVETGR	FGSLC[+71]EVETGR		13048000	light	PM_5_201-SciData_MEF_LysosomalProteome_39Runs_CO_095	False	0.8848	66.73	66.66	0.19	2	True	precursor	0	0	6757941	10
sp|A2ASQ1|AGRIN_MOUSE	AS_20201121_Lyso_R3_SPRM_60min_01.raw	AS_20201121_Lyso_R3_SPRM_60min_01	R3	FGSLCEVETGR	FGSLC[+71]EVETGR		33156000	light	PM_5_201-SciData_MEF_LysosomalProteome_39Runs_CO_095	False	0.8737	66.73	66.54	0.19	2	True	precursor	0	0	8413901	8
sp|A2ASQ1|AGRIN_MOUSE	AS_20201121_Lyso_R1_SPRM_60min_01.raw	AS_20201121_Lyso_R1_SPRM_60min_01	R1	FGSLCEVETGR	FGSLC[+71]EVETGR		17642000	light	PM_5_201-SciData_MEF_LysosomalProteome_39Runs_CO_095	False	0.8994	66.73	66.43	0.95	2	True	precursor [M+1]	2733492	3226379	9132886	5
sp|A2ASQ1|AGRIN_MOUSE	AS_20201121_Lyso_R2_SPRM_60min_01.raw	AS_20201121_Lyso_R2_SPRM_60min_01	R2	FGSLCEVETGR	FGSLC[+71]EVETGR		13048000	light	PM_5_201-SciData_MEF_LysosomalProteome_39Runs_CO_095	False	0.8848	66.73	66.66	0.95	2	True	precursor [M+1]	6509328	3226379	6757941	10
sp|A2ASQ1|AGRIN_MOUSE	AS_20201121_Lyso_R3_SPRM_60min_01.raw	AS_20201121_Lyso_R3_SPRM_60min_01	R3	FGSLCEVETGR	FGSLC[+71]EVETGR		33156000	light	PM_5_201-SciData_MEF_LysosomalProteome_39Runs_CO_095	False	0.8737	66.73	66.54	0.95	2	True	precursor [M+1]	436316	3226379	8413901	8
sp|A2ASQ1|AGRIN_MOUSE	AS_20201121_Lyso_R1_SPRM_60min_01.raw	AS_20201121_Lyso_R1_SPRM_60min_01	R1	FGSLCEVETGR	FGSLC[+71]EVETGR		17642000	light	PM_5_201-SciData_MEF_LysosomalProteome_39Runs_CO_095	False	0.8994	66.73	66.43	0.23	2	True	precursor [M+2]	22361732	21297339	9132886	5
sp|A2ASQ1|AGRIN_MOUSE	AS_20201121_Lyso_R2_SPRM_60min_01.raw	AS_20201121_Lyso_R2_SPRM_60min_01	R2	FGSLCEVETGR	FGSLC[+71]EVETGR		13048000	light	PM_5_201-SciData_MEF_LysosomalProteome_39Runs_CO_095	False	0.8848	66.73	66.66	0.23	2	True	precursor [M+2]	19343878	21297339	6757941	10
sp|A2ASQ1|AGRIN_MOUSE	AS_20201121_Lyso_R3_SPRM_60min_01.raw	AS_20201121_Lyso_R3_SPRM_60min_01	R3	FGSLCEVETGR	FGSLC[+71]EVETGR		33156000	light	PM_5_201-SciData_MEF_LysosomalProteome_39Runs_CO_095	False	0.8737	66.73	66.54	0.23	2	True	precursor [M+2]	22186406	21297339	8413901	8
sp|A2ASQ1|AGRIN_MOUSE	AS_20201121_Lyso_R1_SPRM_60min_01.raw	AS_20201121_Lyso_R1_SPRM_60min_01	R1	FGSLCEVETGR	FGSLC[+71]EVETGR		17642000	light	PM_5_201-SciData_MEF_LysosomalProteome_39Runs_CO_095	False	0.8994	66.73	66.43	0.15	2	True	y10	686363	558046	9132886	6
sp|A2ASQ1|AGRIN_MOUSE	AS_20201121_Lyso_R2_SPRM_60min_01.raw	AS_20201121_Lyso_R2_SPRM_60min_01	R2	FGSLCEVETGR	FGSLC[+71]EVETGR		13048000	light	PM_5_201-SciData_MEF_LysosomalProteome_39Runs_CO_095	False	0.8848	66.73	66.66	0.15	2	True	y10	454103	558046	6757941	11
sp|A2ASQ1|AGRIN_MOUSE	AS_20201121_Lyso_R3_SPRM_60min_01.raw	AS_20201121_Lyso_R3_SPRM_60min_01	R3	FGSLCEVETGR	FGSLC[+71]EVETGR		33156000	light	PM_5_201-SciData_MEF_LysosomalProteome_39Runs_CO_095	False	0.8737	66.73	66.54	0.15	2	True	y10	533672	558046	8413901	8
sp|A2ASQ1|AGRIN_MOUSE	AS_20201121_Lyso_R1_SPRM_60min_01.raw	AS_20201121_Lyso_R1_SPRM_60min_01	R1	FGSLCEVETGR	FGSLC[+71]EVETGR		17642000	light	PM_5_201-SciData_MEF_LysosomalProteome_39Runs_CO_095	False	0.8994	66.73	66.43	0.23	2	True	y7	4171302	3595199	9132886	6
sp|A2ASQ1|AGRIN_MOUSE	AS_20201121_Lyso_R2_SPRM_60min_01.raw	AS_20201121_Lyso_R2_SPRM_60min_01	R2	FGSLCEVETGR	FGSLC[+71]EVETGR		13048000	light	PM_5_201-SciData_MEF_LysosomalProteome_39Runs_CO_095	False	0.8848	66.73	66.66	0.23	2	True	y7	2976426	3595199	6757941	11
sp|A2ASQ1|AGRIN_MOUSE	AS_20201121_Lyso_R3_SPRM_60min_01.raw	AS_20201121_Lyso_R3_SPRM_60min_01	R3	FGSLCEVETGR	FGSLC[+71]EVETGR		33156000	light	PM_5_201-SciData_MEF_LysosomalProteome_39Runs_CO_095	False	0.8737	66.73	66.54	0.23	2	True	y7	3637868	3595199	8413901	8
sp|A2ASQ1|AGRIN_MOUSE	AS_20201121_Lyso_R1_SPRM_60min_01.raw	AS_20201121_Lyso_R1_SPRM_60min_01	R1	FGSLCEVETGR	FGSLC[+71]EVETGR		17642000	light	PM_5_201-SciData_MEF_LysosomalProteome_39Runs_CO_095	False	0.8994	66.73	66.43	0.23	2	True	y6	1751468	1418756	9132886	6
sp|A2ASQ1|AGRIN_MOUSE	AS_20201121_Lyso_R2_SPRM_60min_01.raw	AS_20201121_Lyso_R2_SPRM_60min_01	R2	FGSLCEVETGR	FGSLC[+71]EVETGR		13048000	light	PM_5_201-SciData_MEF_LysosomalProteome_39Runs_CO_095	False	0.8848	66.73	66.66	0.23	2	True	y6	1190910	1418756	6757941	11
sp|A2ASQ1|AGRIN_MOUSE	AS_20201121_Lyso_R3_SPRM_60min_01.raw	AS_20201121_Lyso_R3_SPRM_60min_01	R3	FGSLCEVETGR	FGSLC[+71]EVETGR		33156000	light	PM_5_201-SciData_MEF_LysosomalProteome_39Runs_CO_095	False	0.8737	66.73	66.54	0.23	2	True	y6	1313891	1418756	8413901	8
sp|A2ASQ1|AGRIN_MOUSE	AS_20201121_Lyso_R1_SPRM_60min_01.raw	AS_20201121_Lyso_R1_SPRM_60min_01	R1	FGSLCEVETGR	FGSLC[+71]EVETGR		17642000	light	PM_5_201-SciData_MEF_LysosomalProteome_39Runs_CO_095	False	0.8994	66.73	66.43	0.08	2	True	y5	1482779	1505573	9132886	6
sp|A2ASQ1|AGRIN_MOUSE	AS_20201121_Lyso_R2_SPRM_60min_01.raw	AS_20201121_Lyso_R2_SPRM_60min_01	R2	FGSLCEVETGR	FGSLC[+71]EVETGR		13048000	light	PM_5_201-SciData_MEF_LysosomalProteome_39Runs_CO_095	False	0.8848	66.73	66.66	0.08	2	True	y5	1332784	1505573	6757941	11
sp|A2ASQ1|AGRIN_MOUSE	AS_20201121_Lyso_R3_SPRM_60min_01.raw	AS_20201121_Lyso_R3_SPRM_60min_01	R3	FGSLCEVETGR	FGSLC[+71]EVETGR		33156000	light	PM_5_201-SciData_MEF_LysosomalProteome_39Runs_CO_095	False	0.8737	66.73	66.54	0.08	2	True	y5	1701157	1505573	8413901	8
sp|A2ASQ1|AGRIN_MOUSE	AS_20201121_Lyso_R1_SPRM_60min_01.raw	AS_20201121_Lyso_R1_SPRM_60min_01	R1	FGSLCEVETGR	FGSLC[+71]EVETGR		17642000	light	PM_5_201-SciData_MEF_LysosomalProteome_39Runs_CO_095	False	0.8994	66.73	66.43	0.23	2	True	y4	275746	225429	9132886	6
sp|A2ASQ1|AGRIN_MOUSE	AS_20201121_Lyso_R2_SPRM_60min_01.raw	AS_20201121_Lyso_R2_SPRM_60min_01	R2	FGSLCEVETGR	FGSLC[+71]EVETGR		13048000	light	PM_5_201-SciData_MEF_LysosomalProteome_39Runs_CO_095	False	0.8848	66.73	66.66	0.23	2	True	y4	202141	225429	6757941	11
sp|A2ASQ1|AGRIN_MOUSE	AS_20201121_Lyso_R3_SPRM_60min_01.raw	AS_20201121_Lyso_R3_SPRM_60min_01	R3	FGSLCEVETGR	FGSLC[+71]EVETGR		33156000	light	PM_5_201-SciData_MEF_LysosomalProteome_39Runs_CO_095	False	0.8737	66.73	66.54	0.23	2	True	y4	198398	225429	8413901	8
sp|A2ASQ1|AGRIN_MOUSE	AS_20201121_Lyso_R1_SPRM_60min_01.raw	AS_20201121_Lyso_R1_SPRM_60min_01	R1	FGSLCEVETGR	FGSLC[+71]EVETGR		17642000	light	PM_5_201-SciData_MEF_LysosomalProteome_39Runs_CO_095	False	0.8994	66.73	66.43	0.15	2	True	b3	765229	798574	9132886	6
sp|A2ASQ1|AGRIN_MOUSE	AS_20201121_Lyso_R2_SPRM_60min_01.raw	AS_20201121_Lyso_R2_SPRM_60min_01	R2	FGSLCEVETGR	FGSLC[+71]EVETGR		13048000	light	PM_5_201-SciData_MEF_LysosomalProteome_39Runs_CO_095	False	0.8848	66.73	66.66	0.15	2	True	b3	601577	798574	6757941	11
sp|A2ASQ1|AGRIN_MOUSE	AS_20201121_Lyso_R3_SPRM_60min_01.raw	AS_20201121_Lyso_R3_SPRM_60min_01	R3	FGSLCEVETGR	FGSLC[+71]EVETGR		33156000	light	PM_5_201-SciData_MEF_LysosomalProteome_39Runs_CO_095	False	0.8737	66.73	66.54	0.15	2	True	b3	1028916	798574	8413901	8
tr|M0QWP1|M0QWP1_MOUSE	AS_20201121_Lyso_R1_SPRM_60min_02.raw	AS_20201121_Lyso_R1_SPRM_60min_01	R1	VVIGGFGDPLICDNQVSTGDTR	VVIGGFGDPLIC[+71]DNQVSTGDTR		2857800	light	PM_5_201-SciData_MEF_LysosomalProteome_39Runs_CO_095	False	0.9138	80.52	80.16	0.12	2	True	precursor	5831342	7748119	9426068	12
tr|M0QWP1|M0QWP1_MOUSE	AS_20201121_Lyso_R2_SPRM_60min_02.raw	AS_20201121_Lyso_R2_SPRM_60min_01	R2	VVIGGFGDPLICDNQVSTGDTR	VVIGGFGDPLIC[+71]DNQVSTGDTR		2885600	light	PM_5_201-SciData_MEF_LysosomalProteome_39Runs_CO_095	False	0.9193	80.52	80.31	0.12	2	True	precursor	7601244	7748119	8979860	15
tr|M0QWP1|M0QWP1_MOUSE	AS_20201121_Lyso_R3_SPRM_60min_02.raw	AS_20201121_Lyso_R3_SPRM_60min_01	R3	VVIGGFGDPLICDNQVSTGDTR	VVIGGFGDPLIC[+71]DNQVSTGDTR		3648600	light	PM_5_201-SciData_MEF_LysosomalProteome_39Runs_CO_095	False	0.9219	80.52	80.28	0.12	2	True	precursor	9811772	7748119	11636611	12
tr|M0QWP1|M0QWP1_MOUSE	AS_20201121_Lyso_R1_SPRM_60min_02.raw	AS_20201121_Lyso_R1_SPRM_60min_01	R1	VVIGGFGDPLICDNQVSTGDTR	VVIGGFGDPLIC[+71]DNQVSTGDTR		2857800	light	PM_5_201-SciData_MEF_LysosomalProteome_39Runs_CO_095	False	0.9138	80.52	80.16	0.15	2	True	precursor [M+1]	10462440	9975828	9426068	12
tr|M0QWP1|M0QWP1_MOUSE	AS_20201121_Lyso_R2_SPRM_60min_02.raw	AS_20201121_Lyso_R2_SPRM_60min_01	R2	VVIGGFGDPLICDNQVSTGDTR	VVIGGFGDPLIC[+71]DNQVSTGDTR		2885600	light	PM_5_201-SciData_MEF_LysosomalProteome_39Runs_CO_095	False	0.9193	80.52	80.31	0.15	2	True	precursor [M+1]	8075592	9975828	8979860	15
tr|M0QWP1|M0QWP1_MOUSE	AS_20201121_Lyso_R3_SPRM_60min_02.raw	AS_20201121_Lyso_R3_SPRM_60min_01	R3	VVIGGFGDPLICDNQVSTGDTR	VVIGGFGDPLIC[+71]DNQVSTGDTR		3648600	light	PM_5_201-SciData_MEF_LysosomalProteome_39Runs_CO_095	False	0.9219	80.52	80.28	0.15	2	True	precursor [M+1]	11389453	9975828	11636611	12
tr|M0QWP1|M0QWP1_MOUSE	AS_20201121_Lyso_R1_SPRM_60min_02.raw	AS_20201121_Lyso_R1_SPRM_60min_01	R1	VVIGGFGDPLICDNQVSTGDTR	VVIGGFGDPLIC[+71]DNQVSTGDTR		2857800	light	PM_5_201-SciData_MEF_LysosomalProteome_39Runs_CO_095	False	0.9138	80.52	80.16	0.32	2	True	precursor [M+2]	0	438019	9426068	12
tr|M0QWP1|M0QWP1_MOUSE	AS_20201121_Lyso_R2_SPRM_60min_02.raw	AS_20201121_Lyso_R2_SPRM_60min_01	R2	VVIGGFGDPLICDNQVSTGDTR	VVIGGFGDPLIC[+71]DNQVSTGDTR		2885600	light	PM_5_201-SciData_MEF_LysosomalProteome_39Runs_CO_095	False	0.9193	80.52	80.31	0.32	2	True	precursor [M+2]	1314058	438019	8979860	15
tr|M0QWP1|M0QWP1_MOUSE	AS_20201121_Lyso_R3_SPRM_60min_02.raw	AS_20201121_Lyso_R3_SPRM_60min_01	R3	VVIGGFGDPLICDNQVSTGDTR	VVIGGFGDPLIC[+71]DNQVSTGDTR		3648600	light	PM_5_201-SciData_MEF_LysosomalProteome_39Runs_CO_095	False	0.9219	80.52	80.28	0.32	2	True	precursor [M+2]	0	438019	11636611	12
tr|M0QWP1|M0QWP1_MOUSE	AS_20201121_Lyso_R1_SPRM_60min_02.raw	AS_20201121_Lyso_R1_SPRM_60min_01	R1	VVIGGFGDPLICDNQVSTGDTR	VVIGGFGDPLIC[+71]DNQVSTGDTR		2857800	light	PM_5_201-SciData_MEF_LysosomalProteome_39Runs_CO_095	False	0.9138	80.52	80.16	0.13	2	True	y14	3040354	3171932	9426068	12
tr|M0QWP1|M0QWP1_MOUSE	AS_20201121_Lyso_R2_SPRM_60min_02.raw	AS_20201121_Lyso_R2_SPRM_60min_01	R2	VVIGGFGDPLICDNQVSTGDTR	VVIGGFGDPLIC[+71]DNQVSTGDTR		2885600	light	PM_5_201-SciData_MEF_LysosomalProteome_39Runs_CO_095	False	0.9193	80.52	80.31	0.13	2	True	y14	2841361	3171932	8979860	15
tr|M0QWP1|M0QWP1_MOUSE	AS_20201121_Lyso_R3_SPRM_60min_02.raw	AS_20201121_Lyso_R3_SPRM_60min_01	R3	VVIGGFGDPLICDNQVSTGDTR	VVIGGFGDPLIC[+71]DNQVSTGDTR		3648600	light	PM_5_201-SciData_MEF_LysosomalProteome_39Runs_CO_095	False	0.9219	80.52	80.28	0.13	2	True	y14	3634082	3171932	11636611	12
tr|M0QWP1|M0QWP1_MOUSE	AS_20201121_Lyso_R1_SPRM_60min_02.raw	AS_20201121_Lyso_R1_SPRM_60min_01	R1	VVIGGFGDPLICDNQVSTGDTR	VVIGGFGDPLIC[+71]DNQVSTGDTR		2857800	light	PM_5_201-SciData_MEF_LysosomalProteome_39Runs_CO_095	False	0.9138	80.52	80.16	0.13	2	True	y12	931025	992945	9426068	12
tr|M0QWP1|M0QWP1_MOUSE	AS_20201121_Lyso_R2_SPRM_60min_02.raw	AS_20201121_Lyso_R2_SPRM_60min_01	R2	VVIGGFGDPLICDNQVSTGDTR	VVIGGFGDPLIC[+71]DNQVSTGDTR		2885600	light	PM_5_201-SciData_MEF_LysosomalProteome_39Runs_CO_095	False	0.9193	80.52	80.31	0.13	2	True	y12	912065	992945	8979860	15
tr|M0QWP1|M0QWP1_MOUSE	AS_20201121_Lyso_R3_SPRM_60min_02.raw	AS_20201121_Lyso_R3_SPRM_60min_01	R3	VVIGGFGDPLICDNQVSTGDTR	VVIGGFGDPLIC[+71]DNQVSTGDTR		3648600	light	PM_5_201-SciData_MEF_LysosomalProteome_39Runs_CO_095	False	0.9219	80.52	80.28	0.13	2	True	y12	1135746	992945	11636611	12
tr|M0QWP1|M0QWP1_MOUSE	AS_20201121_Lyso_R1_SPRM_60min_02.raw	AS_20201121_Lyso_R1_SPRM_60min_01	R1	VVIGGFGDPLICDNQVSTGDTR	VVIGGFGDPLIC[+71]DNQVSTGDTR		2857800	light	PM_5_201-SciData_MEF_LysosomalProteome_39Runs_CO_095	False	0.9138	80.52	80.16	0.13	2	True	y11	3081668	3267892	9426068	12
tr|M0QWP1|M0QWP1_MOUSE	AS_20201121_Lyso_R2_SPRM_60min_02.raw	AS_20201121_Lyso_R2_SPRM_60min_01	R2	VVIGGFGDPLICDNQVSTGDTR	VVIGGFGDPLIC[+71]DNQVSTGDTR		2885600	light	PM_5_201-SciData_MEF_LysosomalProteome_39Runs_CO_095	False	0.9193	80.52	80.31	0.13	2	True	y11	2883370	3267892	8979860	15
tr|M0QWP1|M0QWP1_MOUSE	AS_20201121_Lyso_R3_SPRM_60min_02.raw	AS_20201121_Lyso_R3_SPRM_60min_01	R3	VVIGGFGDPLICDNQVSTGDTR	VVIGGFGDPLIC[+71]DNQVSTGDTR		3648600	light	PM_5_201-SciData_MEF_LysosomalProteome_39Runs_CO_095	False	0.9219	80.52	80.28	0.13	2	True	y11	3838639	3267892	11636611	12
tr|M0QWP1|M0QWP1_MOUSE	AS_20201121_Lyso_R1_SPRM_60min_02.raw	AS_20201121_Lyso_R1_SPRM_60min_01	R1	VVIGGFGDPLICDNQVSTGDTR	VVIGGFGDPLIC[+71]DNQVSTGDTR		2857800	light	PM_5_201-SciData_MEF_LysosomalProteome_39Runs_CO_095	False	0.9138	80.52	80.16	0.13	2	True	y6	1299184	1398572	9426068	12
tr|M0QWP1|M0QWP1_MOUSE	AS_20201121_Lyso_R2_SPRM_60min_02.raw	AS_20201121_Lyso_R2_SPRM_60min_01	R2	VVIGGFGDPLICDNQVSTGDTR	VVIGGFGDPLIC[+71]DNQVSTGDTR		2885600	light	PM_5_201-SciData_MEF_LysosomalProteome_39Runs_CO_095	False	0.9193	80.52	80.31	0.13	2	True	y6	1278040	1398572	8979860	15
tr|M0QWP1|M0QWP1_MOUSE	AS_20201121_Lyso_R3_SPRM_60min_02.raw	AS_20201121_Lyso_R3_SPRM_60min_01	R3	VVIGGFGDPLICDNQVSTGDTR	VVIGGFGDPLIC[+71]DNQVSTGDTR		3648600	light	PM_5_201-SciData_MEF_LysosomalProteome_39Runs_CO_095	False	0.9219	80.52	80.28	0.13	2	True	y6	1618490	1398572	11636611	12
tr|M0QWP1|M0QWP1_MOUSE	AS_20201121_Lyso_R1_SPRM_60min_02.raw	AS_20201121_Lyso_R1_SPRM_60min_01	R1	VVIGGFGDPLICDNQVSTGDTR	VVIGGFGDPLIC[+71]DNQVSTGDTR		2857800	light	PM_5_201-SciData_MEF_LysosomalProteome_39Runs_CO_095	False	0.9138	80.52	80.16	0.13	2	True	y2	429736	479633	9426068	12
tr|M0QWP1|M0QWP1_MOUSE	AS_20201121_Lyso_R2_SPRM_60min_02.raw	AS_20201121_Lyso_R2_SPRM_60min_01	R2	VVIGGFGDPLICDNQVSTGDTR	VVIGGFGDPLIC[+71]DNQVSTGDTR		2885600	light	PM_5_201-SciData_MEF_LysosomalProteome_39Runs_CO_095	False	0.9193	80.52	80.31	0.13	2	True	y2	434474	479633	8979860	15
tr|M0QWP1|M0QWP1_MOUSE	AS_20201121_Lyso_R3_SPRM_60min_02.raw	AS_20201121_Lyso_R3_SPRM_60min_01	R3	VVIGGFGDPLICDNQVSTGDTR	VVIGGFGDPLIC[+71]DNQVSTGDTR		3648600	light	PM_5_201-SciData_MEF_LysosomalProteome_39Runs_CO_095	False	0.9219	80.52	80.28	0.13	2	True	y2	574690	479633	11636611	12
tr|M0QWP1|M0QWP1_MOUSE	AS_20201121_Lyso_R1_SPRM_60min_02.raw	AS_20201121_Lyso_R1_SPRM_60min_01	R1	VVIGGFGDPLICDNQVSTGDTR	VVIGGFGDPLIC[+71]DNQVSTGDTR		2857800	light	PM_5_201-SciData_MEF_LysosomalProteome_39Runs_CO_095	False	0.9138	80.52	80.16	0.13	2	True	y14	644102	703205	9426068	12
tr|M0QWP1|M0QWP1_MOUSE	AS_20201121_Lyso_R2_SPRM_60min_02.raw	AS_20201121_Lyso_R2_SPRM_60min_01	R2	VVIGGFGDPLICDNQVSTGDTR	VVIGGFGDPLIC[+71]DNQVSTGDTR		2885600	light	PM_5_201-SciData_MEF_LysosomalProteome_39Runs_CO_095	False	0.9193	80.52	80.31	0.13	2	True	y14	630550	703205	8979860	15
tr|M0QWP1|M0QWP1_MOUSE	AS_20201121_Lyso_R3_SPRM_60min_02.raw	AS_20201121_Lyso_R3_SPRM_60min_01	R3	VVIGGFGDPLICDNQVSTGDTR	VVIGGFGDPLIC[+71]DNQVSTGDTR		3648600	light	PM_5_201-SciData_MEF_LysosomalProteome_39Runs_CO_095	False	0.9219	80.52	80.28	0.13	2	True	y14	834964	703205	11636611	12
tr|E9Q616|E9Q616_MOUSE	AS_20201121_Lyso_R1_SPRM_60min_02.raw	AS_20201121_Lyso_R1_SPRM_60min_01	R1	VDIDVPDVNIEGPDAK	VDIDVPDVNIEGPDAK		1475400000	light	PM_5_201-SciData_MEF_LysosomalProteome_39Runs_CO_095	False	0.8997	75.39	74.88	0.1	2	True	precursor	6487896576	6037201237	4033805312	8
tr|E9Q616|E9Q616_MOUSE	AS_20201121_Lyso_R2_SPRM_60min_02.raw	AS_20201121_Lyso_R2_SPRM_60min_01	R2	VDIDVPDVNIEGPDAK	VDIDVPDVNIEGPDAK		1207400000	light	PM_5_201-SciData_MEF_LysosomalProteome_39Runs_CO_095	False	0.8994	75.39	74.98	0.1	2	True	precursor	5198067200	6037201237	3852635648	9
tr|E9Q616|E9Q616_MOUSE	AS_20201121_Lyso_R3_SPRM_60min_02.raw	AS_20201121_Lyso_R3_SPRM_60min_01	R3	VDIDVPDVNIEGPDAK	VDIDVPDVNIEGPDAK		1411500000	light	PM_5_201-SciData_MEF_LysosomalProteome_39Runs_CO_095	False	0.9024	75.39	74.96	0.1	2	True	precursor	6425639936	6037201237	4010385664	8
tr|E9Q616|E9Q616_MOUSE	AS_20201121_Lyso_R1_SPRM_60min_02.raw	AS_20201121_Lyso_R1_SPRM_60min_01	R1	VDIDVPDVNIEGPDAK	VDIDVPDVNIEGPDAK		1475400000	light	PM_5_201-SciData_MEF_LysosomalProteome_39Runs_CO_095	False	0.8997	75.39	74.88	0.1	2	True	precursor [M+1]	5957228544	5442303147	4033805312	8
tr|E9Q616|E9Q616_MOUSE	AS_20201121_Lyso_R2_SPRM_60min_02.raw	AS_20201121_Lyso_R2_SPRM_60min_01	R2	VDIDVPDVNIEGPDAK	VDIDVPDVNIEGPDAK		1207400000	light	PM_5_201-SciData_MEF_LysosomalProteome_39Runs_CO_095	False	0.8994	75.39	74.98	0.1	2	True	precursor [M+1]	4680822784	5442303147	3852635648	9
tr|E9Q616|E9Q616_MOUSE	AS_20201121_Lyso_R3_SPRM_60min_02.raw	AS_20201121_Lyso_R3_SPRM_60min_01	R3	VDIDVPDVNIEGPDAK	VDIDVPDVNIEGPDAK		1411500000	light	PM_5_201-SciData_MEF_LysosomalProteome_39Runs_CO_095	False	0.9024	75.39	74.96	0.1	2	True	precursor [M+1]	5688858112	5442303147	4010385664	8
tr|E9Q616|E9Q616_MOUSE	AS_20201121_Lyso_R1_SPRM_60min_02.raw	AS_20201121_Lyso_R1_SPRM_60min_01	R1	VDIDVPDVNIEGPDAK	VDIDVPDVNIEGPDAK		1475400000	light	PM_5_201-SciData_MEF_LysosomalProteome_39Runs_CO_095	False	0.8997	75.39	74.88	0.1	2	True	precursor [M+2]	3060025856	2751089067	4033805312	8
tr|E9Q616|E9Q616_MOUSE	AS_20201121_Lyso_R2_SPRM_60min_02.raw	AS_20201121_Lyso_R2_SPRM_60min_01	R2	VDIDVPDVNIEGPDAK	VDIDVPDVNIEGPDAK		1207400000	light	PM_5_201-SciData_MEF_LysosomalProteome_39Runs_CO_095	False	0.8994	75.39	74.98	0.1	2	True	precursor [M+2]	2345189888	2751089067	3852635648	9
tr|E9Q616|E9Q616_MOUSE	AS_20201121_Lyso_R3_SPRM_60min_02.raw	AS_20201121_Lyso_R3_SPRM_60min_01	R3	VDIDVPDVNIEGPDAK	VDIDVPDVNIEGPDAK		1411500000	light	PM_5_201-SciData_MEF_LysosomalProteome_39Runs_CO_095	False	0.9024	75.39	74.96	0.1	2	True	precursor [M+2]	2848051456	2751089067	4010385664	8
tr|E9Q616|E9Q616_MOUSE	AS_20201121_Lyso_R1_SPRM_60min_02.raw	AS_20201121_Lyso_R1_SPRM_60min_01	R1	VDIDVPDVNIEGPDAK	VDIDVPDVNIEGPDAK		1475400000	light	PM_5_201-SciData_MEF_LysosomalProteome_39Runs_CO_095	False	0.8997	75.39	74.88	0.1	2	True	y11	2846526720	2795651243	4033805312	7
tr|E9Q616|E9Q616_MOUSE	AS_20201121_Lyso_R2_SPRM_60min_02.raw	AS_20201121_Lyso_R2_SPRM_60min_01	R2	VDIDVPDVNIEGPDAK	VDIDVPDVNIEGPDAK		1207400000	light	PM_5_201-SciData_MEF_LysosomalProteome_39Runs_CO_095	False	0.8994	75.39	74.98	0.1	2	True	y11	2720034816	2795651243	3852635648	10
tr|E9Q616|E9Q616_MOUSE	AS_20201121_Lyso_R3_SPRM_60min_02.raw	AS_20201121_Lyso_R3_SPRM_60min_01	R3	VDIDVPDVNIEGPDAK	VDIDVPDVNIEGPDAK		1411500000	light	PM_5_201-SciData_MEF_LysosomalProteome_39Runs_CO_095	False	0.9024	75.39	74.96	0.1	2	True	y11	2820392192	2795651243	4010385664	9
tr|E9Q616|E9Q616_MOUSE	AS_20201121_Lyso_R1_SPRM_60min_02.raw	AS_20201121_Lyso_R1_SPRM_60min_01	R1	VDIDVPDVNIEGPDAK	VDIDVPDVNIEGPDAK		1475400000	light	PM_5_201-SciData_MEF_LysosomalProteome_39Runs_CO_095	False	0.8997	75.39	74.88	0.1	2	True	y6	85634504	84689621	4033805312	7
tr|E9Q616|E9Q616_MOUSE	AS_20201121_Lyso_R2_SPRM_60min_02.raw	AS_20201121_Lyso_R2_SPRM_60min_01	R2	VDIDVPDVNIEGPDAK	VDIDVPDVNIEGPDAK		1207400000	light	PM_5_201-SciData_MEF_LysosomalProteome_39Runs_CO_095	False	0.8994	75.39	74.98	0.1	2	True	y6	82930888	84689621	3852635648	10
tr|E9Q616|E9Q616_MOUSE	AS_20201121_Lyso_R3_SPRM_60min_02.raw	AS_20201121_Lyso_R3_SPRM_60min_01	R3	VDIDVPDVNIEGPDAK	VDIDVPDVNIEGPDAK		1411500000	light	PM_5_201-SciData_MEF_LysosomalProteome_39Runs_CO_095	False	0.9024	75.39	74.96	0.1	2	True	y6	85503472	84689621	4010385664	9
tr|E9Q616|E9Q616_MOUSE	AS_20201121_Lyso_R1_SPRM_60min_02.raw	AS_20201121_Lyso_R1_SPRM_60min_01	R1	VDIDVPDVNIEGPDAK	VDIDVPDVNIEGPDAK		1475400000	light	PM_5_201-SciData_MEF_LysosomalProteome_39Runs_CO_095	False	0.8997	75.39	74.88	0.1	2	True	y5	126572328	127872867	4033805312	7
tr|E9Q616|E9Q616_MOUSE	AS_20201121_Lyso_R2_SPRM_60min_02.raw	AS_20201121_Lyso_R2_SPRM_60min_01	R2	VDIDVPDVNIEGPDAK	VDIDVPDVNIEGPDAK		1207400000	light	PM_5_201-SciData_MEF_LysosomalProteome_39Runs_CO_095	False	0.8994	75.39	74.98	0.1	2	True	y5	123673288	127872867	3852635648	10
tr|E9Q616|E9Q616_MOUSE	AS_20201121_Lyso_R3_SPRM_60min_02.raw	AS_20201121_Lyso_R3_SPRM_60min_01	R3	VDIDVPDVNIEGPDAK	VDIDVPDVNIEGPDAK		1411500000	light	PM_5_201-SciData_MEF_LysosomalProteome_39Runs_CO_095	False	0.9024	75.39	74.96	0.1	2	True	y5	133372984	127872867	4010385664	9
tr|E9Q616|E9Q616_MOUSE	AS_20201121_Lyso_R1_SPRM_60min_02.raw	AS_20201121_Lyso_R1_SPRM_60min_01	R1	VDIDVPDVNIEGPDAK	VDIDVPDVNIEGPDAK		1475400000	light	PM_5_201-SciData_MEF_LysosomalProteome_39Runs_CO_095	False	0.8997	75.39	74.88	0.1	2	True	b2	159579216	156286320	4033805312	7
tr|E9Q616|E9Q616_MOUSE	AS_20201121_Lyso_R2_SPRM_60min_02.raw	AS_20201121_Lyso_R2_SPRM_60min_01	R2	VDIDVPDVNIEGPDAK	VDIDVPDVNIEGPDAK		1207400000	light	PM_5_201-SciData_MEF_LysosomalProteome_39Runs_CO_095	False	0.8994	75.39	74.98	0.1	2	True	b2	147523168	156286320	3852635648	10
tr|E9Q616|E9Q616_MOUSE	AS_20201121_Lyso_R3_SPRM_60min_02.raw	AS_20201121_Lyso_R3_SPRM_60min_01	R3	VDIDVPDVNIEGPDAK	VDIDVPDVNIEGPDAK		1411500000	light	PM_5_201-SciData_MEF_LysosomalProteome_39Runs_CO_095	False	0.9024	75.39	74.96	0.1	2	True	b2	161756576	156286320	4010385664	9
tr|E9Q616|E9Q616_MOUSE	AS_20201121_Lyso_R1_SPRM_60min_02.raw	AS_20201121_Lyso_R1_SPRM_60min_01	R1	VDIDVPDVNIEGPDAK	VDIDVPDVNIEGPDAK		1475400000	light	PM_5_201-SciData_MEF_LysosomalProteome_39Runs_CO_095	False	0.8997	75.39	74.88	0.1	2	True	b3	117102808	112661891	4033805312	7
tr|E9Q616|E9Q616_MOUSE	AS_20201121_Lyso_R2_SPRM_60min_02.raw	AS_20201121_Lyso_R2_SPRM_60min_01	R2	VDIDVPDVNIEGPDAK	VDIDVPDVNIEGPDAK		1207400000	light	PM_5_201-SciData_MEF_LysosomalProteome_39Runs_CO_095	False	0.8994	75.39	74.98	0.1	2	True	b3	110406016	112661891	3852635648	10
tr|E9Q616|E9Q616_MOUSE	AS_20201121_Lyso_R3_SPRM_60min_02.raw	AS_20201121_Lyso_R3_SPRM_60min_01	R3	VDIDVPDVNIEGPDAK	VDIDVPDVNIEGPDAK		1411500000	light	PM_5_201-SciData_MEF_LysosomalProteome_39Runs_CO_095	False	0.9024	75.39	74.96	0.1	2	True	b3	110476848	112661891	4010385664	9
tr|E9Q616|E9Q616_MOUSE	AS_20201121_Lyso_R1_SPRM_60min_02.raw	AS_20201121_Lyso_R1_SPRM_60min_01	R1	VDIDVPDVNIEGPDAK	VDIDVPDVNIEGPDAK		1475400000	light	PM_5_201-SciData_MEF_LysosomalProteome_39Runs_CO_095	False	0.8997	75.39	74.88	0.1	2	True	b4	698389696	688446848	4033805312	7
tr|E9Q616|E9Q616_MOUSE	AS_20201121_Lyso_R2_SPRM_60min_02.raw	AS_20201121_Lyso_R2_SPRM_60min_01	R2	VDIDVPDVNIEGPDAK	VDIDVPDVNIEGPDAK		1207400000	light	PM_5_201-SciData_MEF_LysosomalProteome_39Runs_CO_095	False	0.8994	75.39	74.98	0.1	2	True	b4	668067264	688446848	3852635648	10
tr|E9Q616|E9Q616_MOUSE	AS_20201121_Lyso_R3_SPRM_60min_02.raw	AS_20201121_Lyso_R3_SPRM_60min_01	R3	VDIDVPDVNIEGPDAK	VDIDVPDVNIEGPDAK		1411500000	light	PM_5_201-SciData_MEF_LysosomalProteome_39Runs_CO_095	False	0.9024	75.39	74.96	0.1	2	True	b4	698883584	688446848	4010385664	9
tr|E9Q616|E9Q616_MOUSE	AS_20201121_Lyso_R1_SPRM_60min_01.raw	AS_20201121_Lyso_R1_SPRM_60min_01	R1	AEGPEVDVNLPK	AEGPEVDVNLPK		1475400000	light	PM_5_201-SciData_MEF_LysosomalProteome_39Runs_CO_095	False	0.9233	67.56	67.15	0.22	2	True	precursor	2663129600	2467686997	1842821248	10
tr|E9Q616|E9Q616_MOUSE	AS_20201121_Lyso_R2_SPRM_60min_01.raw	AS_20201121_Lyso_R2_SPRM_60min_01	R2	AEGPEVDVNLPK	AEGPEVDVNLPK		1207400000	light	PM_5_201-SciData_MEF_LysosomalProteome_39Runs_CO_095	False	0.9196	67.56	67.37	0.22	2	True	precursor	2245781248	2467686997	1332856192	9
tr|E9Q616|E9Q616_MOUSE	AS_20201121_Lyso_R3_SPRM_60min_01.raw	AS_20201121_Lyso_R3_SPRM_60min_01	R3	AEGPEVDVNLPK	AEGPEVDVNLPK		1411500000	light	PM_5_201-SciData_MEF_LysosomalProteome_39Runs_CO_095	False	0.9197	67.56	67.26	0.22	2	True	precursor	2494150144	2467686997	1620717568	7
tr|E9Q616|E9Q616_MOUSE	AS_20201121_Lyso_R1_SPRM_60min_01.raw	AS_20201121_Lyso_R1_SPRM_60min_01	R1	AEGPEVDVNLPK	AEGPEVDVNLPK		1475400000	light	PM_5_201-SciData_MEF_LysosomalProteome_39Runs_CO_095	False	0.9233	67.56	67.15	0.22	2	True	precursor [M+1]	1832909440	1657921152	1842821248	10
tr|E9Q616|E9Q616_MOUSE	AS_20201121_Lyso_R2_SPRM_60min_01.raw	AS_20201121_Lyso_R2_SPRM_60min_01	R2	AEGPEVDVNLPK	AEGPEVDVNLPK		1207400000	light	PM_5_201-SciData_MEF_LysosomalProteome_39Runs_CO_095	False	0.9196	67.56	67.37	0.22	2	True	precursor [M+1]	1478802816	1657921152	1332856192	9
tr|E9Q616|E9Q616_MOUSE	AS_20201121_Lyso_R3_SPRM_60min_01.raw	AS_20201121_Lyso_R3_SPRM_60min_01	R3	AEGPEVDVNLPK	AEGPEVDVNLPK		1411500000	light	PM_5_201-SciData_MEF_LysosomalProteome_39Runs_CO_095	False	0.9197	67.56	67.26	0.22	2	True	precursor [M+1]	1662051200	1657921152	1620717568	7
tr|E9Q616|E9Q616_MOUSE	AS_20201121_Lyso_R1_SPRM_60min_01.raw	AS_20201121_Lyso_R1_SPRM_60min_01	R1	AEGPEVDVNLPK	AEGPEVDVNLPK		1475400000	light	PM_5_201-SciData_MEF_LysosomalProteome_39Runs_CO_095	False	0.9233	67.56	67.15	0.22	2	True	precursor [M+2]	679947648	645421291	1842821248	10
tr|E9Q616|E9Q616_MOUSE	AS_20201121_Lyso_R2_SPRM_60min_01.raw	AS_20201121_Lyso_R2_SPRM_60min_01	R2	AEGPEVDVNLPK	AEGPEVDVNLPK		1207400000	light	PM_5_201-SciData_MEF_LysosomalProteome_39Runs_CO_095	False	0.9196	67.56	67.37	0.22	2	True	precursor [M+2]	598701056	645421291	1332856192	9
tr|E9Q616|E9Q616_MOUSE	AS_20201121_Lyso_R3_SPRM_60min_01.raw	AS_20201121_Lyso_R3_SPRM_60min_01	R3	AEGPEVDVNLPK	AEGPEVDVNLPK		1411500000	light	PM_5_201-SciData_MEF_LysosomalProteome_39Runs_CO_095	False	0.9197	67.56	67.26	0.22	2	True	precursor [M+2]	657615168	645421291	1620717568	7
tr|E9Q616|E9Q616_MOUSE	AS_20201121_Lyso_R1_SPRM_60min_01.raw	AS_20201121_Lyso_R1_SPRM_60min_01	R1	AEGPEVDVNLPK	AEGPEVDVNLPK		1475400000	light	PM_5_201-SciData_MEF_LysosomalProteome_39Runs_CO_095	False	0.9233	67.56	67.15	0.14	2	True	y10	375697920	325462075	1842821248	11
tr|E9Q616|E9Q616_MOUSE	AS_20201121_Lyso_R2_SPRM_60min_01.raw	AS_20201121_Lyso_R2_SPRM_60min_01	R2	AEGPEVDVNLPK	AEGPEVDVNLPK		1207400000	light	PM_5_201-SciData_MEF_LysosomalProteome_39Runs_CO_095	False	0.9196	67.56	67.37	0.14	2	True	y10	266460144	325462075	1332856192	9
tr|E9Q616|E9Q616_MOUSE	AS_20201121_Lyso_R3_SPRM_60min_01.raw	AS_20201121_Lyso_R3_SPRM_60min_01	R3	AEGPEVDVNLPK	AEGPEVDVNLPK		1411500000	light	PM_5_201-SciData_MEF_LysosomalProteome_39Runs_CO_095	False	0.9197	67.56	67.26	0.14	2	True	y10	334228160	325462075	1620717568	8
tr|E9Q616|E9Q616_MOUSE	AS_20201121_Lyso_R1_SPRM_60min_01.raw	AS_20201121_Lyso_R1_SPRM_60min_01	R1	AEGPEVDVNLPK	AEGPEVDVNLPK		1475400000	light	PM_5_201-SciData_MEF_LysosomalProteome_39Runs_CO_095	False	0.9233	67.56	67.15	0.14	2	True	y8	160791984	137724941	1842821248	11
tr|E9Q616|E9Q616_MOUSE	AS_20201121_Lyso_R2_SPRM_60min_01.raw	AS_20201121_Lyso_R2_SPRM_60min_01	R2	AEGPEVDVNLPK	AEGPEVDVNLPK		1207400000	light	PM_5_201-SciData_MEF_LysosomalProteome_39Runs_CO_095	False	0.9196	67.56	67.37	0.14	2	True	y8	114361960	137724941	1332856192	9
tr|E9Q616|E9Q616_MOUSE	AS_20201121_Lyso_R3_SPRM_60min_01.raw	AS_20201121_Lyso_R3_SPRM_60min_01	R3	AEGPEVDVNLPK	AEGPEVDVNLPK		1411500000	light	PM_5_201-SciData_MEF_LysosomalProteome_39Runs_CO_095	False	0.9197	67.56	67.26	0.14	2	True	y8	138020880	137724941	1620717568	8
tr|E9Q616|E9Q616_MOUSE	AS_20201121_Lyso_R1_SPRM_60min_01.raw	AS_20201121_Lyso_R1_SPRM_60min_01	R1	AEGPEVDVNLPK	AEGPEVDVNLPK		1475400000	light	PM_5_201-SciData_MEF_LysosomalProteome_39Runs_CO_095	False	0.9233	67.56	67.15	0.14	2	True	y7	276340032	236667952	1842821248	11
tr|E9Q616|E9Q616_MOUSE	AS_20201121_Lyso_R2_SPRM_60min_01.raw	AS_20201121_Lyso_R2_SPRM_60min_01	R2	AEGPEVDVNLPK	AEGPEVDVNLPK		1207400000	light	PM_5_201-SciData_MEF_LysosomalProteome_39Runs_CO_095	False	0.9196	67.56	67.37	0.14	2	True	y7	191200992	236667952	1332856192	9
tr|E9Q616|E9Q616_MOUSE	AS_20201121_Lyso_R3_SPRM_60min_01.raw	AS_20201121_Lyso_R3_SPRM_60min_01	R3	AEGPEVDVNLPK	AEGPEVDVNLPK		1411500000	light	PM_5_201-SciData_MEF_LysosomalProteome_39Runs_CO_095	False	0.9197	67.56	67.26	0.14	2	True	y7	242462832	236667952	1620717568	8
tr|E9Q616|E9Q616_MOUSE	AS_20201121_Lyso_R1_SPRM_60min_01.raw	AS_20201121_Lyso_R1_SPRM_60min_01	R1	AEGPEVDVNLPK	AEGPEVDVNLPK		1475400000	light	PM_5_201-SciData_MEF_LysosomalProteome_39Runs_CO_095	False	0.9233	67.56	67.15	0.14	2	True	y6	396657344	341492512	1842821248	11
tr|E9Q616|E9Q616_MOUSE	AS_20201121_Lyso_R2_SPRM_60min_01.raw	AS_20201121_Lyso_R2_SPRM_60min_01	R2	AEGPEVDVNLPK	AEGPEVDVNLPK		1207400000	light	PM_5_201-SciData_MEF_LysosomalProteome_39Runs_CO_095	False	0.9196	67.56	67.37	0.14	2	True	y6	286457728	341492512	1332856192	9
tr|E9Q616|E9Q616_MOUSE	AS_20201121_Lyso_R3_SPRM_60min_01.raw	AS_20201121_Lyso_R3_SPRM_60min_01	R3	AEGPEVDVNLPK	AEGPEVDVNLPK		1411500000	light	PM_5_201-SciData_MEF_LysosomalProteome_39Runs_CO_095	False	0.9197	67.56	67.26	0.14	2	True	y6	341362464	341492512	1620717568	8
tr|E9Q616|E9Q616_MOUSE	AS_20201121_Lyso_R1_SPRM_60min_01.raw	AS_20201121_Lyso_R1_SPRM_60min_01	R1	AEGPEVDVNLPK	AEGPEVDVNLPK		1475400000	light	PM_5_201-SciData_MEF_LysosomalProteome_39Runs_CO_095	False	0.9233	67.56	67.15	0.14	2	True	y2	246872480	214979131	1842821248	11
tr|E9Q616|E9Q616_MOUSE	AS_20201121_Lyso_R2_SPRM_60min_01.raw	AS_20201121_Lyso_R2_SPRM_60min_01	R2	AEGPEVDVNLPK	AEGPEVDVNLPK		1207400000	light	PM_5_201-SciData_MEF_LysosomalProteome_39Runs_CO_095	False	0.9196	67.56	67.37	0.14	2	True	y2	181425808	214979131	1332856192	9
tr|E9Q616|E9Q616_MOUSE	AS_20201121_Lyso_R3_SPRM_60min_01.raw	AS_20201121_Lyso_R3_SPRM_60min_01	R3	AEGPEVDVNLPK	AEGPEVDVNLPK		1411500000	light	PM_5_201-SciData_MEF_LysosomalProteome_39Runs_CO_095	False	0.9197	67.56	67.26	0.14	2	True	y2	216639104	214979131	1620717568	8
tr|E9Q616|E9Q616_MOUSE	AS_20201121_Lyso_R1_SPRM_60min_01.raw	AS_20201121_Lyso_R1_SPRM_60min_01	R1	AEGPEVDVNLPK	AEGPEVDVNLPK		1475400000	light	PM_5_201-SciData_MEF_LysosomalProteome_39Runs_CO_095	False	0.9233	67.56	67.15	0.14	2	True	y9	386461440	342471712	1842821248	11
tr|E9Q616|E9Q616_MOUSE	AS_20201121_Lyso_R2_SPRM_60min_01.raw	AS_20201121_Lyso_R2_SPRM_60min_01	R2	AEGPEVDVNLPK	AEGPEVDVNLPK		1207400000	light	PM_5_201-SciData_MEF_LysosomalProteome_39Runs_CO_095	False	0.9196	67.56	67.37	0.14	2	True	y9	292949536	342471712	1332856192	9
tr|E9Q616|E9Q616_MOUSE	AS_20201121_Lyso_R3_SPRM_60min_01.raw	AS_20201121_Lyso_R3_SPRM_60min_01	R3	AEGPEVDVNLPK	AEGPEVDVNLPK		1411500000	light	PM_5_201-SciData_MEF_LysosomalProteome_39Runs_CO_095	False	0.9197	67.56	67.26	0.14	2	True	y9	348004160	342471712	1620717568	8
sp|P45376|ALDR_MOUSE	AS_20201121_Lyso_R1_SPRM_60min_01.raw	AS_20201121_Lyso_R1_SPRM_60min_01	R1	TTAQVLIR	TTAQVLIR		14498000	light	PM_5_201-SciData_MEF_LysosomalProteome_39Runs_CO_095	False	0.8113	61.25	61.62	0.26	2	True	precursor	40640292	31472080	31445774	6
sp|P45376|ALDR_MOUSE	AS_20201121_Lyso_R2_SPRM_60min_01.raw	AS_20201121_Lyso_R2_SPRM_60min_01	R2	TTAQVLIR	TTAQVLIR		11437000	light	PM_5_201-SciData_MEF_LysosomalProteome_39Runs_CO_095	False	0.7916	61.25	61.88	0.26	2	True	precursor	33303732	31472080	29714842	6
sp|P45376|ALDR_MOUSE	AS_20201121_Lyso_R3_SPRM_60min_01.raw	AS_20201121_Lyso_R3_SPRM_60min_01	R3	TTAQVLIR	TTAQVLIR		10760000	light	PM_5_201-SciData_MEF_LysosomalProteome_39Runs_CO_095	False	0.7808	61.25	61.71	0.26	2	True	precursor	20472216	31472080	25990292	8
sp|P45376|ALDR_MOUSE	AS_20201121_Lyso_R1_SPRM_60min_01.raw	AS_20201121_Lyso_R1_SPRM_60min_01	R1	TTAQVLIR	TTAQVLIR		14498000	light	PM_5_201-SciData_MEF_LysosomalProteome_39Runs_CO_095	False	0.8113	61.25	61.62	0.26	2	True	precursor [M+1]	12267933	8694725	31445774	6
sp|P45376|ALDR_MOUSE	AS_20201121_Lyso_R2_SPRM_60min_01.raw	AS_20201121_Lyso_R2_SPRM_60min_01	R2	TTAQVLIR	TTAQVLIR		11437000	light	PM_5_201-SciData_MEF_LysosomalProteome_39Runs_CO_095	False	0.7916	61.25	61.88	0.26	2	True	precursor [M+1]	8475981	8694725	29714842	6
sp|P45376|ALDR_MOUSE	AS_20201121_Lyso_R3_SPRM_60min_01.raw	AS_20201121_Lyso_R3_SPRM_60min_01	R3	TTAQVLIR	TTAQVLIR		10760000	light	PM_5_201-SciData_MEF_LysosomalProteome_39Runs_CO_095	False	0.7808	61.25	61.71	0.26	2	True	precursor [M+1]	5340260	8694725	25990292	8
sp|P45376|ALDR_MOUSE	AS_20201121_Lyso_R1_SPRM_60min_01.raw	AS_20201121_Lyso_R1_SPRM_60min_01	R1	TTAQVLIR	TTAQVLIR		14498000	light	PM_5_201-SciData_MEF_LysosomalProteome_39Runs_CO_095	False	0.8113	61.25	61.62	0.28	2	True	precursor [M+2]	0	0	31445774	6
sp|P45376|ALDR_MOUSE	AS_20201121_Lyso_R2_SPRM_60min_01.raw	AS_20201121_Lyso_R2_SPRM_60min_01	R2	TTAQVLIR	TTAQVLIR		11437000	light	PM_5_201-SciData_MEF_LysosomalProteome_39Runs_CO_095	False	0.7916	61.25	61.88	0.28	2	True	precursor [M+2]	0	0	29714842	6
sp|P45376|ALDR_MOUSE	AS_20201121_Lyso_R3_SPRM_60min_01.raw	AS_20201121_Lyso_R3_SPRM_60min_01	R3	TTAQVLIR	TTAQVLIR		10760000	light	PM_5_201-SciData_MEF_LysosomalProteome_39Runs_CO_095	False	0.7808	61.25	61.71	0.28	2	True	precursor [M+2]	0	0	25990292	8
sp|P45376|ALDR_MOUSE	AS_20201121_Lyso_R1_SPRM_60min_01.raw	AS_20201121_Lyso_R1_SPRM_60min_01	R1	TTAQVLIR	TTAQVLIR		14498000	light	PM_5_201-SciData_MEF_LysosomalProteome_39Runs_CO_095	False	0.8113	61.25	61.62	0.26	2	True	y6	11971898	11039110	31445774	7
sp|P45376|ALDR_MOUSE	AS_20201121_Lyso_R2_SPRM_60min_01.raw	AS_20201121_Lyso_R2_SPRM_60min_01	R2	TTAQVLIR	TTAQVLIR		11437000	light	PM_5_201-SciData_MEF_LysosomalProteome_39Runs_CO_095	False	0.7916	61.25	61.88	0.26	2	True	y6	11304675	11039110	29714842	6
sp|P45376|ALDR_MOUSE	AS_20201121_Lyso_R3_SPRM_60min_01.raw	AS_20201121_Lyso_R3_SPRM_60min_01	R3	TTAQVLIR	TTAQVLIR		10760000	light	PM_5_201-SciData_MEF_LysosomalProteome_39Runs_CO_095	False	0.7808	61.25	61.71	0.26	2	True	y6	9840756	11039110	25990292	8
sp|P45376|ALDR_MOUSE	AS_20201121_Lyso_R1_SPRM_60min_01.raw	AS_20201121_Lyso_R1_SPRM_60min_01	R1	TTAQVLIR	TTAQVLIR		14498000	light	PM_5_201-SciData_MEF_LysosomalProteome_39Runs_CO_095	False	0.8113	61.25	61.62	0.26	2	True	y5	4677507	4087505	31445774	7
sp|P45376|ALDR_MOUSE	AS_20201121_Lyso_R2_SPRM_60min_01.raw	AS_20201121_Lyso_R2_SPRM_60min_01	R2	TTAQVLIR	TTAQVLIR		11437000	light	PM_5_201-SciData_MEF_LysosomalProteome_39Runs_CO_095	False	0.7916	61.25	61.88	0.26	2	True	y5	3921587	4087505	29714842	6
sp|P45376|ALDR_MOUSE	AS_20201121_Lyso_R3_SPRM_60min_01.raw	AS_20201121_Lyso_R3_SPRM_60min_01	R3	TTAQVLIR	TTAQVLIR		10760000	light	PM_5_201-SciData_MEF_LysosomalProteome_39Runs_CO_095	False	0.7808	61.25	61.71	0.26	2	True	y5	3663422	4087505	25990292	8
sp|P45376|ALDR_MOUSE	AS_20201121_Lyso_R1_SPRM_60min_01.raw	AS_20201121_Lyso_R1_SPRM_60min_01	R1	TTAQVLIR	TTAQVLIR		14498000	light	PM_5_201-SciData_MEF_LysosomalProteome_39Runs_CO_095	False	0.8113	61.25	61.62	0.26	2	True	y4	3725167	3453467	31445774	7
sp|P45376|ALDR_MOUSE	AS_20201121_Lyso_R2_SPRM_60min_01.raw	AS_20201121_Lyso_R2_SPRM_60min_01	R2	TTAQVLIR	TTAQVLIR		11437000	light	PM_5_201-SciData_MEF_LysosomalProteome_39Runs_CO_095	False	0.7916	61.25	61.88	0.26	2	True	y4	3492953	3453467	29714842	6
sp|P45376|ALDR_MOUSE	AS_20201121_Lyso_R3_SPRM_60min_01.raw	AS_20201121_Lyso_R3_SPRM_60min_01	R3	TTAQVLIR	TTAQVLIR		10760000	light	PM_5_201-SciData_MEF_LysosomalProteome_39Runs_CO_095	False	0.7808	61.25	61.71	0.26	2	True	y4	3142280	3453467	25990292	8
sp|P45376|ALDR_MOUSE	AS_20201121_Lyso_R1_SPRM_60min_01.raw	AS_20201121_Lyso_R1_SPRM_60min_01	R1	TTAQVLIR	TTAQVLIR		14498000	light	PM_5_201-SciData_MEF_LysosomalProteome_39Runs_CO_095	False	0.8113	61.25	61.62	0.26	2	True	y3	2074599	1853199	31445774	7
sp|P45376|ALDR_MOUSE	AS_20201121_Lyso_R2_SPRM_60min_01.raw	AS_20201121_Lyso_R2_SPRM_60min_01	R2	TTAQVLIR	TTAQVLIR		11437000	light	PM_5_201-SciData_MEF_LysosomalProteome_39Runs_CO_095	False	0.7916	61.25	61.88	0.26	2	True	y3	1916493	1853199	29714842	6
sp|P45376|ALDR_MOUSE	AS_20201121_Lyso_R3_SPRM_60min_01.raw	AS_20201121_Lyso_R3_SPRM_60min_01	R3	TTAQVLIR	TTAQVLIR		10760000	light	PM_5_201-SciData_MEF_LysosomalProteome_39Runs_CO_095	False	0.7808	61.25	61.71	0.26	2	True	y3	1568504	1853199	25990292	8
sp|P45376|ALDR_MOUSE	AS_20201121_Lyso_R1_SPRM_60min_01.raw	AS_20201121_Lyso_R1_SPRM_60min_01	R1	TTAQVLIR	TTAQVLIR		14498000	light	PM_5_201-SciData_MEF_LysosomalProteome_39Runs_CO_095	False	0.8113	61.25	61.62	0.21	2	True	b2	8876969	8560616	31445774	7
sp|P45376|ALDR_MOUSE	AS_20201121_Lyso_R2_SPRM_60min_01.raw	AS_20201121_Lyso_R2_SPRM_60min_01	R2	TTAQVLIR	TTAQVLIR		11437000	light	PM_5_201-SciData_MEF_LysosomalProteome_39Runs_CO_095	False	0.7916	61.25	61.88	0.21	2	True	b2	9029551	8560616	29714842	6
sp|P45376|ALDR_MOUSE	AS_20201121_Lyso_R3_SPRM_60min_01.raw	AS_20201121_Lyso_R3_SPRM_60min_01	R3	TTAQVLIR	TTAQVLIR		10760000	light	PM_5_201-SciData_MEF_LysosomalProteome_39Runs_CO_095	False	0.7808	61.25	61.71	0.21	2	True	b2	7775329	8560616	25990292	8
sp|P45376|ALDR_MOUSE	AS_20201121_Lyso_R1_SPRM_60min_01.raw	AS_20201121_Lyso_R1_SPRM_60min_01	R1	TTAQVLIR	TTAQVLIR		14498000	light	PM_5_201-SciData_MEF_LysosomalProteome_39Runs_CO_095	False	0.8113	61.25	61.62	0.44	2	True	b5	119633	56405	31445774	7
sp|P45376|ALDR_MOUSE	AS_20201121_Lyso_R2_SPRM_60min_01.raw	AS_20201121_Lyso_R2_SPRM_60min_01	R2	TTAQVLIR	TTAQVLIR		11437000	light	PM_5_201-SciData_MEF_LysosomalProteome_39Runs_CO_095	False	0.7916	61.25	61.88	0.44	2	True	b5	49582	56405	29714842	6
sp|P45376|ALDR_MOUSE	AS_20201121_Lyso_R3_SPRM_60min_01.raw	AS_20201121_Lyso_R3_SPRM_60min_01	R3	TTAQVLIR	TTAQVLIR		10760000	light	PM_5_201-SciData_MEF_LysosomalProteome_39Runs_CO_095	False	0.7808	61.25	61.71	0.44	2	True	b5	0	56405	25990292	8
sp|P45376|ALDR_MOUSE	AS_20201121_Lyso_R1_SPRM_60min_01.raw	AS_20201121_Lyso_R1_SPRM_60min_01	R1	TIGVSNFNPLQIER	TIGVSNFNPLQIER		14498000	light	PM_5_201-SciData_MEF_LysosomalProteome_39Runs_CO_095	False	0.8983	79.79	79.41	0.16	2	True	precursor	58666956	51152883	34543688	14
sp|P45376|ALDR_MOUSE	AS_20201121_Lyso_R2_SPRM_60min_01.raw	AS_20201121_Lyso_R2_SPRM_60min_01	R2	TIGVSNFNPLQIER	TIGVSNFNPLQIER		11437000	light	PM_5_201-SciData_MEF_LysosomalProteome_39Runs_CO_095	False	0.9262	79.79	79.57	0.16	2	True	precursor	45842768	51152883	27044658	9
sp|P45376|ALDR_MOUSE	AS_20201121_Lyso_R3_SPRM_60min_01.raw	AS_20201121_Lyso_R3_SPRM_60min_01	R3	TIGVSNFNPLQIER	TIGVSNFNPLQIER		10760000	light	PM_5_201-SciData_MEF_LysosomalProteome_39Runs_CO_095	False	0.963	79.79	79.44	0.16	2	True	precursor	48948924	51152883	27559208	8
sp|P45376|ALDR_MOUSE	AS_20201121_Lyso_R1_SPRM_60min_01.raw	AS_20201121_Lyso_R1_SPRM_60min_01	R1	TIGVSNFNPLQIER	TIGVSNFNPLQIER		14498000	light	PM_5_201-SciData_MEF_LysosomalProteome_39Runs_CO_095	False	0.8983	79.79	79.41	0.22	2	True	precursor [M+1]	73438104	54554660	34543688	14
sp|P45376|ALDR_MOUSE	AS_20201121_Lyso_R2_SPRM_60min_01.raw	AS_20201121_Lyso_R2_SPRM_60min_01	R2	TIGVSNFNPLQIER	TIGVSNFNPLQIER		11437000	light	PM_5_201-SciData_MEF_LysosomalProteome_39Runs_CO_095	False	0.9262	79.79	79.57	0.22	2	True	precursor [M+1]	46530440	54554660	27044658	9
sp|P45376|ALDR_MOUSE	AS_20201121_Lyso_R3_SPRM_60min_01.raw	AS_20201121_Lyso_R3_SPRM_60min_01	R3	TIGVSNFNPLQIER	TIGVSNFNPLQIER		10760000	light	PM_5_201-SciData_MEF_LysosomalProteome_39Runs_CO_095	False	0.963	79.79	79.44	0.22	2	True	precursor [M+1]	43695436	54554660	27559208	8
sp|P45376|ALDR_MOUSE	AS_20201121_Lyso_R1_SPRM_60min_01.raw	AS_20201121_Lyso_R1_SPRM_60min_01	R1	TIGVSNFNPLQIER	TIGVSNFNPLQIER		14498000	light	PM_5_201-SciData_MEF_LysosomalProteome_39Runs_CO_095	False	0.8983	79.79	79.41	0.2	2	True	precursor [M+2]	9954299	15531508	34543688	14
sp|P45376|ALDR_MOUSE	AS_20201121_Lyso_R2_SPRM_60min_01.raw	AS_20201121_Lyso_R2_SPRM_60min_01	R2	TIGVSNFNPLQIER	TIGVSNFNPLQIER		11437000	light	PM_5_201-SciData_MEF_LysosomalProteome_39Runs_CO_095	False	0.9262	79.79	79.57	0.2	2	True	precursor [M+2]	14961482	15531508	27044658	9
sp|P45376|ALDR_MOUSE	AS_20201121_Lyso_R3_SPRM_60min_01.raw	AS_20201121_Lyso_R3_SPRM_60min_01	R3	TIGVSNFNPLQIER	TIGVSNFNPLQIER		10760000	light	PM_5_201-SciData_MEF_LysosomalProteome_39Runs_CO_095	False	0.963	79.79	79.44	0.2	2	True	precursor [M+2]	21678742	15531508	27559208	8
sp|P45376|ALDR_MOUSE	AS_20201121_Lyso_R1_SPRM_60min_01.raw	AS_20201121_Lyso_R1_SPRM_60min_01	R1	TIGVSNFNPLQIER	TIGVSNFNPLQIER		14498000	light	PM_5_201-SciData_MEF_LysosomalProteome_39Runs_CO_095	False	0.8983	79.79	79.41	0.18	2	True	y12	11149792	8283638	34543688	15
sp|P45376|ALDR_MOUSE	AS_20201121_Lyso_R2_SPRM_60min_01.raw	AS_20201121_Lyso_R2_SPRM_60min_01	R2	TIGVSNFNPLQIER	TIGVSNFNPLQIER		11437000	light	PM_5_201-SciData_MEF_LysosomalProteome_39Runs_CO_095	False	0.9262	79.79	79.57	0.18	2	True	y12	7594884	8283638	27044658	9
sp|P45376|ALDR_MOUSE	AS_20201121_Lyso_R3_SPRM_60min_01.raw	AS_20201121_Lyso_R3_SPRM_60min_01	R3	TIGVSNFNPLQIER	TIGVSNFNPLQIER		10760000	light	PM_5_201-SciData_MEF_LysosomalProteome_39Runs_CO_095	False	0.963	79.79	79.44	0.18	2	True	y12	6106238	8283638	27559208	9
sp|P45376|ALDR_MOUSE	AS_20201121_Lyso_R1_SPRM_60min_01.raw	AS_20201121_Lyso_R1_SPRM_60min_01	R1	TIGVSNFNPLQIER	TIGVSNFNPLQIER		14498000	light	PM_5_201-SciData_MEF_LysosomalProteome_39Runs_CO_095	False	0.8983	79.79	79.41	0.18	2	True	y10	8298623	7670619	34543688	15
sp|P45376|ALDR_MOUSE	AS_20201121_Lyso_R2_SPRM_60min_01.raw	AS_20201121_Lyso_R2_SPRM_60min_01	R2	TIGVSNFNPLQIER	TIGVSNFNPLQIER		11437000	light	PM_5_201-SciData_MEF_LysosomalProteome_39Runs_CO_095	False	0.9262	79.79	79.57	0.18	2	True	y10	6975257	7670619	27044658	9
sp|P45376|ALDR_MOUSE	AS_20201121_Lyso_R3_SPRM_60min_01.raw	AS_20201121_Lyso_R3_SPRM_60min_01	R3	TIGVSNFNPLQIER	TIGVSNFNPLQIER		10760000	light	PM_5_201-SciData_MEF_LysosomalProteome_39Runs_CO_095	False	0.963	79.79	79.44	0.18	2	True	y10	7737977	7670619	27559208	9
sp|P45376|ALDR_MOUSE	AS_20201121_Lyso_R1_SPRM_60min_01.raw	AS_20201121_Lyso_R1_SPRM_60min_01	R1	TIGVSNFNPLQIER	TIGVSNFNPLQIER		14498000	light	PM_5_201-SciData_MEF_LysosomalProteome_39Runs_CO_095	False	0.8983	79.79	79.41	0.18	2	True	y9	2179677	2103113	34543688	15
sp|P45376|ALDR_MOUSE	AS_20201121_Lyso_R2_SPRM_60min_01.raw	AS_20201121_Lyso_R2_SPRM_60min_01	R2	TIGVSNFNPLQIER	TIGVSNFNPLQIER		11437000	light	PM_5_201-SciData_MEF_LysosomalProteome_39Runs_CO_095	False	0.9262	79.79	79.57	0.18	2	True	y9	1968559	2103113	27044658	9
sp|P45376|ALDR_MOUSE	AS_20201121_Lyso_R3_SPRM_60min_01.raw	AS_20201121_Lyso_R3_SPRM_60min_01	R3	TIGVSNFNPLQIER	TIGVSNFNPLQIER		10760000	light	PM_5_201-SciData_MEF_LysosomalProteome_39Runs_CO_095	False	0.963	79.79	79.44	0.18	2	True	y9	2161104	2103113	27559208	9
sp|P45376|ALDR_MOUSE	AS_20201121_Lyso_R1_SPRM_60min_01.raw	AS_20201121_Lyso_R1_SPRM_60min_01	R1	TIGVSNFNPLQIER	TIGVSNFNPLQIER		14498000	light	PM_5_201-SciData_MEF_LysosomalProteome_39Runs_CO_095	False	0.8983	79.79	79.41	0.18	2	True	y7	4450282	4038340	34543688	15
sp|P45376|ALDR_MOUSE	AS_20201121_Lyso_R2_SPRM_60min_01.raw	AS_20201121_Lyso_R2_SPRM_60min_01	R2	TIGVSNFNPLQIER	TIGVSNFNPLQIER		11437000	light	PM_5_201-SciData_MEF_LysosomalProteome_39Runs_CO_095	False	0.9262	79.79	79.57	0.18	2	True	y7	3665964	4038340	27044658	9
sp|P45376|ALDR_MOUSE	AS_20201121_Lyso_R3_SPRM_60min_01.raw	AS_20201121_Lyso_R3_SPRM_60min_01	R3	TIGVSNFNPLQIER	TIGVSNFNPLQIER		10760000	light	PM_5_201-SciData_MEF_LysosomalProteome_39Runs_CO_095	False	0.963	79.79	79.44	0.18	2	True	y7	3998776	4038340	27559208	9
sp|P45376|ALDR_MOUSE	AS_20201121_Lyso_R1_SPRM_60min_01.raw	AS_20201121_Lyso_R1_SPRM_60min_01	R1	TIGVSNFNPLQIER	TIGVSNFNPLQIER		14498000	light	PM_5_201-SciData_MEF_LysosomalProteome_39Runs_CO_095	False	0.8983	79.79	79.41	0.16	2	True	y6	5856252	5329165	34543688	15
sp|P45376|ALDR_MOUSE	AS_20201121_Lyso_R2_SPRM_60min_01.raw	AS_20201121_Lyso_R2_SPRM_60min_01	R2	TIGVSNFNPLQIER	TIGVSNFNPLQIER		11437000	light	PM_5_201-SciData_MEF_LysosomalProteome_39Runs_CO_095	False	0.9262	79.79	79.57	0.16	2	True	y6	4781443	5329165	27044658	9
sp|P45376|ALDR_MOUSE	AS_20201121_Lyso_R3_SPRM_60min_01.raw	AS_20201121_Lyso_R3_SPRM_60min_01	R3	TIGVSNFNPLQIER	TIGVSNFNPLQIER		10760000	light	PM_5_201-SciData_MEF_LysosomalProteome_39Runs_CO_095	False	0.963	79.79	79.44	0.16	2	True	y6	5349800	5329165	27559208	9
sp|P45376|ALDR_MOUSE	AS_20201121_Lyso_R1_SPRM_60min_01.raw	AS_20201121_Lyso_R1_SPRM_60min_01	R1	TIGVSNFNPLQIER	TIGVSNFNPLQIER		14498000	light	PM_5_201-SciData_MEF_LysosomalProteome_39Runs_CO_095	False	0.8983	79.79	79.41	0.16	2	True	b3	2609064	2290977	34543688	15
sp|P45376|ALDR_MOUSE	AS_20201121_Lyso_R2_SPRM_60min_01.raw	AS_20201121_Lyso_R2_SPRM_60min_01	R2	TIGVSNFNPLQIER	TIGVSNFNPLQIER		11437000	light	PM_5_201-SciData_MEF_LysosomalProteome_39Runs_CO_095	False	0.9262	79.79	79.57	0.16	2	True	b3	2058553	2290977	27044658	9
sp|P45376|ALDR_MOUSE	AS_20201121_Lyso_R3_SPRM_60min_01.raw	AS_20201121_Lyso_R3_SPRM_60min_01	R3	TIGVSNFNPLQIER	TIGVSNFNPLQIER		10760000	light	PM_5_201-SciData_MEF_LysosomalProteome_39Runs_CO_095	False	0.963	79.79	79.44	0.16	2	True	b3	2205315	2290977	27559208	9
tr|G5E895|G5E895_MOUSE	AS_20201121_Lyso_R1_SPRM_60min_01.raw	AS_20201121_Lyso_R1_SPRM_60min_01	R1	TAAQVLIR	TAAQVLIR		33199000	light	PM_5_201-SciData_MEF_LysosomalProteome_39Runs_CO_095	False	0.6074	61.72	62.2	0.19	2	True	precursor	395063456	376278912	26667508	9
tr|G5E895|G5E895_MOUSE	AS_20201121_Lyso_R2_SPRM_60min_01.raw	AS_20201121_Lyso_R2_SPRM_60min_01	R2	TAAQVLIR	TAAQVLIR		31794000	light	PM_5_201-SciData_MEF_LysosomalProteome_39Runs_CO_095	False	0.5308	61.72	62.39	0.19	2	True	precursor	376647840	376278912	19468340	10
tr|G5E895|G5E895_MOUSE	AS_20201121_Lyso_R3_SPRM_60min_01.raw	AS_20201121_Lyso_R3_SPRM_60min_01	R3	TAAQVLIR	TAAQVLIR		30220000	light	PM_5_201-SciData_MEF_LysosomalProteome_39Runs_CO_095	False	0.6099	61.72	62.32	0.19	2	True	precursor	357125440	376278912	31475708	9
tr|G5E895|G5E895_MOUSE	AS_20201121_Lyso_R1_SPRM_60min_01.raw	AS_20201121_Lyso_R1_SPRM_60min_01	R1	TAAQVLIR	TAAQVLIR		33199000	light	PM_5_201-SciData_MEF_LysosomalProteome_39Runs_CO_095	False	0.6074	61.72	62.2	0.19	2	True	precursor [M+1]	95570864	94730531	26667508	9
tr|G5E895|G5E895_MOUSE	AS_20201121_Lyso_R2_SPRM_60min_01.raw	AS_20201121_Lyso_R2_SPRM_60min_01	R2	TAAQVLIR	TAAQVLIR		31794000	light	PM_5_201-SciData_MEF_LysosomalProteome_39Runs_CO_095	False	0.5308	61.72	62.39	0.19	2	True	precursor [M+1]	98695208	94730531	19468340	10
tr|G5E895|G5E895_MOUSE	AS_20201121_Lyso_R3_SPRM_60min_01.raw	AS_20201121_Lyso_R3_SPRM_60min_01	R3	TAAQVLIR	TAAQVLIR		30220000	light	PM_5_201-SciData_MEF_LysosomalProteome_39Runs_CO_095	False	0.6099	61.72	62.32	0.19	2	True	precursor [M+1]	89925520	94730531	31475708	9
tr|G5E895|G5E895_MOUSE	AS_20201121_Lyso_R1_SPRM_60min_01.raw	AS_20201121_Lyso_R1_SPRM_60min_01	R1	TAAQVLIR	TAAQVLIR		33199000	light	PM_5_201-SciData_MEF_LysosomalProteome_39Runs_CO_095	False	0.6074	61.72	62.2	0.24	2	True	precursor [M+2]	25619906	23117085	26667508	9
tr|G5E895|G5E895_MOUSE	AS_20201121_Lyso_R2_SPRM_60min_01.raw	AS_20201121_Lyso_R2_SPRM_60min_01	R2	TAAQVLIR	TAAQVLIR		31794000	light	PM_5_201-SciData_MEF_LysosomalProteome_39Runs_CO_095	False	0.5308	61.72	62.39	0.24	2	True	precursor [M+2]	25884874	23117085	19468340	10
tr|G5E895|G5E895_MOUSE	AS_20201121_Lyso_R3_SPRM_60min_01.raw	AS_20201121_Lyso_R3_SPRM_60min_01	R3	TAAQVLIR	TAAQVLIR		30220000	light	PM_5_201-SciData_MEF_LysosomalProteome_39Runs_CO_095	False	0.6099	61.72	62.32	0.24	2	True	precursor [M+2]	17846476	23117085	31475708	9
tr|G5E895|G5E895_MOUSE	AS_20201121_Lyso_R1_SPRM_60min_01.raw	AS_20201121_Lyso_R1_SPRM_60min_01	R1	TAAQVLIR	TAAQVLIR		33199000	light	PM_5_201-SciData_MEF_LysosomalProteome_39Runs_CO_095	False	0.6074	61.72	62.2	0.29	2	True	y7	623787	432296	26667508	10
tr|G5E895|G5E895_MOUSE	AS_20201121_Lyso_R2_SPRM_60min_01.raw	AS_20201121_Lyso_R2_SPRM_60min_01	R2	TAAQVLIR	TAAQVLIR		31794000	light	PM_5_201-SciData_MEF_LysosomalProteome_39Runs_CO_095	False	0.5308	61.72	62.39	0.29	2	True	y7	0	432296	19468340	9
tr|G5E895|G5E895_MOUSE	AS_20201121_Lyso_R3_SPRM_60min_01.raw	AS_20201121_Lyso_R3_SPRM_60min_01	R3	TAAQVLIR	TAAQVLIR		30220000	light	PM_5_201-SciData_MEF_LysosomalProteome_39Runs_CO_095	False	0.6099	61.72	62.32	0.29	2	True	y7	673100	432296	31475708	10
tr|G5E895|G5E895_MOUSE	AS_20201121_Lyso_R1_SPRM_60min_01.raw	AS_20201121_Lyso_R1_SPRM_60min_01	R1	TAAQVLIR	TAAQVLIR		33199000	light	PM_5_201-SciData_MEF_LysosomalProteome_39Runs_CO_095	False	0.6074	61.72	62.2	0.19	2	True	y6	6236035	5841045	26667508	10
tr|G5E895|G5E895_MOUSE	AS_20201121_Lyso_R2_SPRM_60min_01.raw	AS_20201121_Lyso_R2_SPRM_60min_01	R2	TAAQVLIR	TAAQVLIR		31794000	light	PM_5_201-SciData_MEF_LysosomalProteome_39Runs_CO_095	False	0.5308	61.72	62.39	0.19	2	True	y6	4421757	5841045	19468340	9
tr|G5E895|G5E895_MOUSE	AS_20201121_Lyso_R3_SPRM_60min_01.raw	AS_20201121_Lyso_R3_SPRM_60min_01	R3	TAAQVLIR	TAAQVLIR		30220000	light	PM_5_201-SciData_MEF_LysosomalProteome_39Runs_CO_095	False	0.6099	61.72	62.32	0.19	2	True	y6	6865344	5841045	31475708	10
tr|G5E895|G5E895_MOUSE	AS_20201121_Lyso_R1_SPRM_60min_01.raw	AS_20201121_Lyso_R1_SPRM_60min_01	R1	TAAQVLIR	TAAQVLIR		33199000	light	PM_5_201-SciData_MEF_LysosomalProteome_39Runs_CO_095	False	0.6074	61.72	62.2	0.19	2	True	y5	2035206	1950060	26667508	10
tr|G5E895|G5E895_MOUSE	AS_20201121_Lyso_R2_SPRM_60min_01.raw	AS_20201121_Lyso_R2_SPRM_60min_01	R2	TAAQVLIR	TAAQVLIR		31794000	light	PM_5_201-SciData_MEF_LysosomalProteome_39Runs_CO_095	False	0.5308	61.72	62.39	0.19	2	True	y5	1106286	1950060	19468340	9
tr|G5E895|G5E895_MOUSE	AS_20201121_Lyso_R3_SPRM_60min_01.raw	AS_20201121_Lyso_R3_SPRM_60min_01	R3	TAAQVLIR	TAAQVLIR		30220000	light	PM_5_201-SciData_MEF_LysosomalProteome_39Runs_CO_095	False	0.6099	61.72	62.32	0.19	2	True	y5	2708688	1950060	31475708	10
tr|G5E895|G5E895_MOUSE	AS_20201121_Lyso_R1_SPRM_60min_01.raw	AS_20201121_Lyso_R1_SPRM_60min_01	R1	TAAQVLIR	TAAQVLIR		33199000	light	PM_5_201-SciData_MEF_LysosomalProteome_39Runs_CO_095	False	0.6074	61.72	62.2	0.19	2	True	y4	1932996	1882841	26667508	10
tr|G5E895|G5E895_MOUSE	AS_20201121_Lyso_R2_SPRM_60min_01.raw	AS_20201121_Lyso_R2_SPRM_60min_01	R2	TAAQVLIR	TAAQVLIR		31794000	light	PM_5_201-SciData_MEF_LysosomalProteome_39Runs_CO_095	False	0.5308	61.72	62.39	0.19	2	True	y4	1111342	1882841	19468340	9
tr|G5E895|G5E895_MOUSE	AS_20201121_Lyso_R3_SPRM_60min_01.raw	AS_20201121_Lyso_R3_SPRM_60min_01	R3	TAAQVLIR	TAAQVLIR		30220000	light	PM_5_201-SciData_MEF_LysosomalProteome_39Runs_CO_095	False	0.6099	61.72	62.32	0.19	2	True	y4	2604184	1882841	31475708	10
tr|G5E895|G5E895_MOUSE	AS_20201121_Lyso_R1_SPRM_60min_01.raw	AS_20201121_Lyso_R1_SPRM_60min_01	R1	TAAQVLIR	TAAQVLIR		33199000	light	PM_5_201-SciData_MEF_LysosomalProteome_39Runs_CO_095	False	0.6074	61.72	62.2	0.14	2	True	y3	807470	675504	26667508	10
tr|G5E895|G5E895_MOUSE	AS_20201121_Lyso_R2_SPRM_60min_01.raw	AS_20201121_Lyso_R2_SPRM_60min_01	R2	TAAQVLIR	TAAQVLIR		31794000	light	PM_5_201-SciData_MEF_LysosomalProteome_39Runs_CO_095	False	0.5308	61.72	62.39	0.14	2	True	y3	293714	675504	19468340	9
tr|G5E895|G5E895_MOUSE	AS_20201121_Lyso_R3_SPRM_60min_01.raw	AS_20201121_Lyso_R3_SPRM_60min_01	R3	TAAQVLIR	TAAQVLIR		30220000	light	PM_5_201-SciData_MEF_LysosomalProteome_39Runs_CO_095	False	0.6099	61.72	62.32	0.14	2	True	y3	925329	675504	31475708	10
tr|G5E895|G5E895_MOUSE	AS_20201121_Lyso_R1_SPRM_60min_01.raw	AS_20201121_Lyso_R1_SPRM_60min_01	R1	TAAQVLIR	TAAQVLIR		33199000	light	PM_5_201-SciData_MEF_LysosomalProteome_39Runs_CO_095	False	0.6074	61.72	62.2	0.19	2	True	b3	15032014	15088773	26667508	10
tr|G5E895|G5E895_MOUSE	AS_20201121_Lyso_R2_SPRM_60min_01.raw	AS_20201121_Lyso_R2_SPRM_60min_01	R2	TAAQVLIR	TAAQVLIR		31794000	light	PM_5_201-SciData_MEF_LysosomalProteome_39Runs_CO_095	False	0.5308	61.72	62.39	0.19	2	True	b3	12535241	15088773	19468340	9
tr|G5E895|G5E895_MOUSE	AS_20201121_Lyso_R3_SPRM_60min_01.raw	AS_20201121_Lyso_R3_SPRM_60min_01	R3	TAAQVLIR	TAAQVLIR		30220000	light	PM_5_201-SciData_MEF_LysosomalProteome_39Runs_CO_095	False	0.6099	61.72	62.32	0.19	2	True	b3	17699064	15088773	31475708	10
tr|G5E895|G5E895_MOUSE	AS_20201121_Lyso_R1_SPRM_60min_02.raw	AS_20201121_Lyso_R1_SPRM_60min_01	R1	VAIDAGYR	VAIDAGYR		33199000	light	PM_5_201-SciData_MEF_LysosomalProteome_39Runs_CO_095	False	0.8382	59.87	59.9	0.16	2	True	precursor	19240778	26505633	5577594	9
tr|G5E895|G5E895_MOUSE	AS_20201121_Lyso_R2_SPRM_60min_02.raw	AS_20201121_Lyso_R2_SPRM_60min_01	R2	VAIDAGYR	VAIDAGYR		31794000	light	PM_5_201-SciData_MEF_LysosomalProteome_39Runs_CO_095	False	0.8566	59.87	60.06	0.16	2	True	precursor	31311510	26505633	4749534	6
tr|G5E895|G5E895_MOUSE	AS_20201121_Lyso_R3_SPRM_60min_02.raw	AS_20201121_Lyso_R3_SPRM_60min_01	R3	VAIDAGYR	VAIDAGYR		30220000	light	PM_5_201-SciData_MEF_LysosomalProteome_39Runs_CO_095	False	0.8088	59.87	59.98	0.16	2	True	precursor	28964610	26505633	3236848	7
tr|G5E895|G5E895_MOUSE	AS_20201121_Lyso_R1_SPRM_60min_02.raw	AS_20201121_Lyso_R1_SPRM_60min_01	R1	VAIDAGYR	VAIDAGYR		33199000	light	PM_5_201-SciData_MEF_LysosomalProteome_39Runs_CO_095	False	0.8382	59.87	59.9	0.22	2	True	precursor [M+1]	23953692	17061038	5577594	9
tr|G5E895|G5E895_MOUSE	AS_20201121_Lyso_R2_SPRM_60min_02.raw	AS_20201121_Lyso_R2_SPRM_60min_01	R2	VAIDAGYR	VAIDAGYR		31794000	light	PM_5_201-SciData_MEF_LysosomalProteome_39Runs_CO_095	False	0.8566	59.87	60.06	0.22	2	True	precursor [M+1]	13431717	17061038	4749534	6
tr|G5E895|G5E895_MOUSE	AS_20201121_Lyso_R3_SPRM_60min_02.raw	AS_20201121_Lyso_R3_SPRM_60min_01	R3	VAIDAGYR	VAIDAGYR		30220000	light	PM_5_201-SciData_MEF_LysosomalProteome_39Runs_CO_095	False	0.8088	59.87	59.98	0.22	2	True	precursor [M+1]	13797705	17061038	3236848	7
tr|G5E895|G5E895_MOUSE	AS_20201121_Lyso_R1_SPRM_60min_02.raw	AS_20201121_Lyso_R1_SPRM_60min_01	R1	VAIDAGYR	VAIDAGYR		33199000	light	PM_5_201-SciData_MEF_LysosomalProteome_39Runs_CO_095	False	0.8382	59.87	59.9	0.16	2	True	precursor [M+2]	5896581	3198962	5577594	9
tr|G5E895|G5E895_MOUSE	AS_20201121_Lyso_R2_SPRM_60min_02.raw	AS_20201121_Lyso_R2_SPRM_60min_01	R2	VAIDAGYR	VAIDAGYR		31794000	light	PM_5_201-SciData_MEF_LysosomalProteome_39Runs_CO_095	False	0.8566	59.87	60.06	0.16	2	True	precursor [M+2]	2104757	3198962	4749534	6
tr|G5E895|G5E895_MOUSE	AS_20201121_Lyso_R3_SPRM_60min_02.raw	AS_20201121_Lyso_R3_SPRM_60min_01	R3	VAIDAGYR	VAIDAGYR		30220000	light	PM_5_201-SciData_MEF_LysosomalProteome_39Runs_CO_095	False	0.8088	59.87	59.98	0.16	2	True	precursor [M+2]	1595548	3198962	3236848	7
tr|G5E895|G5E895_MOUSE	AS_20201121_Lyso_R1_SPRM_60min_02.raw	AS_20201121_Lyso_R1_SPRM_60min_01	R1	VAIDAGYR	VAIDAGYR		33199000	light	PM_5_201-SciData_MEF_LysosomalProteome_39Runs_CO_095	False	0.8382	59.87	59.9	0.18	2	True	y7	992732	870516	5577594	10
tr|G5E895|G5E895_MOUSE	AS_20201121_Lyso_R2_SPRM_60min_02.raw	AS_20201121_Lyso_R2_SPRM_60min_01	R2	VAIDAGYR	VAIDAGYR		31794000	light	PM_5_201-SciData_MEF_LysosomalProteome_39Runs_CO_095	False	0.8566	59.87	60.06	0.18	2	True	y7	927590	870516	4749534	5
tr|G5E895|G5E895_MOUSE	AS_20201121_Lyso_R3_SPRM_60min_02.raw	AS_20201121_Lyso_R3_SPRM_60min_01	R3	VAIDAGYR	VAIDAGYR		30220000	light	PM_5_201-SciData_MEF_LysosomalProteome_39Runs_CO_095	False	0.8088	59.87	59.98	0.18	2	True	y7	691226	870516	3236848	7
tr|G5E895|G5E895_MOUSE	AS_20201121_Lyso_R1_SPRM_60min_02.raw	AS_20201121_Lyso_R1_SPRM_60min_01	R1	VAIDAGYR	VAIDAGYR		33199000	light	PM_5_201-SciData_MEF_LysosomalProteome_39Runs_CO_095	False	0.8382	59.87	59.9	0.18	2	True	y6	1569699	1308063	5577594	10
tr|G5E895|G5E895_MOUSE	AS_20201121_Lyso_R2_SPRM_60min_02.raw	AS_20201121_Lyso_R2_SPRM_60min_01	R2	VAIDAGYR	VAIDAGYR		31794000	light	PM_5_201-SciData_MEF_LysosomalProteome_39Runs_CO_095	False	0.8566	59.87	60.06	0.18	2	True	y6	1425598	1308063	4749534	5
tr|G5E895|G5E895_MOUSE	AS_20201121_Lyso_R3_SPRM_60min_02.raw	AS_20201121_Lyso_R3_SPRM_60min_01	R3	VAIDAGYR	VAIDAGYR		30220000	light	PM_5_201-SciData_MEF_LysosomalProteome_39Runs_CO_095	False	0.8088	59.87	59.98	0.18	2	True	y6	928892	1308063	3236848	7
tr|G5E895|G5E895_MOUSE	AS_20201121_Lyso_R1_SPRM_60min_02.raw	AS_20201121_Lyso_R1_SPRM_60min_01	R1	VAIDAGYR	VAIDAGYR		33199000	light	PM_5_201-SciData_MEF_LysosomalProteome_39Runs_CO_095	False	0.8382	59.87	59.9	0.18	2	True	y5	1878990	1411153	5577594	10
tr|G5E895|G5E895_MOUSE	AS_20201121_Lyso_R2_SPRM_60min_02.raw	AS_20201121_Lyso_R2_SPRM_60min_01	R2	VAIDAGYR	VAIDAGYR		31794000	light	PM_5_201-SciData_MEF_LysosomalProteome_39Runs_CO_095	False	0.8566	59.87	60.06	0.18	2	True	y5	1390123	1411153	4749534	5
tr|G5E895|G5E895_MOUSE	AS_20201121_Lyso_R3_SPRM_60min_02.raw	AS_20201121_Lyso_R3_SPRM_60min_01	R3	VAIDAGYR	VAIDAGYR		30220000	light	PM_5_201-SciData_MEF_LysosomalProteome_39Runs_CO_095	False	0.8088	59.87	59.98	0.18	2	True	y5	964346	1411153	3236848	7
tr|G5E895|G5E895_MOUSE	AS_20201121_Lyso_R1_SPRM_60min_02.raw	AS_20201121_Lyso_R1_SPRM_60min_01	R1	VAIDAGYR	VAIDAGYR		33199000	light	PM_5_201-SciData_MEF_LysosomalProteome_39Runs_CO_095	False	0.8382	59.87	59.9	0.18	2	True	y4	1061490	865705	5577594	10
tr|G5E895|G5E895_MOUSE	AS_20201121_Lyso_R2_SPRM_60min_02.raw	AS_20201121_Lyso_R2_SPRM_60min_01	R2	VAIDAGYR	VAIDAGYR		31794000	light	PM_5_201-SciData_MEF_LysosomalProteome_39Runs_CO_095	False	0.8566	59.87	60.06	0.18	2	True	y4	883241	865705	4749534	5
tr|G5E895|G5E895_MOUSE	AS_20201121_Lyso_R3_SPRM_60min_02.raw	AS_20201121_Lyso_R3_SPRM_60min_01	R3	VAIDAGYR	VAIDAGYR		30220000	light	PM_5_201-SciData_MEF_LysosomalProteome_39Runs_CO_095	False	0.8088	59.87	59.98	0.18	2	True	y4	652384	865705	3236848	7
tr|G5E895|G5E895_MOUSE	AS_20201121_Lyso_R1_SPRM_60min_02.raw	AS_20201121_Lyso_R1_SPRM_60min_01	R1	VAIDAGYR	VAIDAGYR		33199000	light	PM_5_201-SciData_MEF_LysosomalProteome_39Runs_CO_095	False	0.8382	59.87	59.9	0.33	2	True	y3	74683	64744	5577594	10
tr|G5E895|G5E895_MOUSE	AS_20201121_Lyso_R2_SPRM_60min_02.raw	AS_20201121_Lyso_R2_SPRM_60min_01	R2	VAIDAGYR	VAIDAGYR		31794000	light	PM_5_201-SciData_MEF_LysosomalProteome_39Runs_CO_095	False	0.8566	59.87	60.06	0.33	2	True	y3	119548	64744	4749534	5
tr|G5E895|G5E895_MOUSE	AS_20201121_Lyso_R3_SPRM_60min_02.raw	AS_20201121_Lyso_R3_SPRM_60min_01	R3	VAIDAGYR	VAIDAGYR		30220000	light	PM_5_201-SciData_MEF_LysosomalProteome_39Runs_CO_095	False	0.8088	59.87	59.98	0.33	2	True	y3	0	64744	3236848	7
tr|G5E895|G5E895_MOUSE	AS_20201121_Lyso_R1_SPRM_60min_02.raw	AS_20201121_Lyso_R1_SPRM_60min_01	R1	VAIDAGYR	VAIDAGYR		33199000	light	PM_5_201-SciData_MEF_LysosomalProteome_39Runs_CO_095	False	0.8382	59.87	59.9	0.33	2	True	b7	0	1144	5577594	10
tr|G5E895|G5E895_MOUSE	AS_20201121_Lyso_R2_SPRM_60min_02.raw	AS_20201121_Lyso_R2_SPRM_60min_01	R2	VAIDAGYR	VAIDAGYR		31794000	light	PM_5_201-SciData_MEF_LysosomalProteome_39Runs_CO_095	False	0.8566	59.87	60.06	0.33	2	True	b7	3433	1144	4749534	5
tr|G5E895|G5E895_MOUSE	AS_20201121_Lyso_R3_SPRM_60min_02.raw	AS_20201121_Lyso_R3_SPRM_60min_01	R3	VAIDAGYR	VAIDAGYR		30220000	light	PM_5_201-SciData_MEF_LysosomalProteome_39Runs_CO_095	False	0.8088	59.87	59.98	0.33	2	True	b7	0	1144	3236848	7
sp|Q9D1F4|AKTS1_MOUSE	AS_20201121_Lyso_R1_SPRM_60min_02.raw	AS_20201121_Lyso_R1_SPRM_60min_01	R1	CLHDIAQAHR	C[+71]LHDIAQAHR		1724600	light	PM_5_201-SciData_MEF_LysosomalProteome_39Runs_CO_095	False	0.9181	52.13	51.56	0.07	3	True	precursor	5649780	4803215	2014245	12
sp|Q9D1F4|AKTS1_MOUSE	AS_20201121_Lyso_R2_SPRM_60min_02.raw	AS_20201121_Lyso_R2_SPRM_60min_01	R2	CLHDIAQAHR	C[+71]LHDIAQAHR		2238500	light	PM_5_201-SciData_MEF_LysosomalProteome_39Runs_CO_095	False	0.9198	52.13	51.56	0.07	3	True	precursor	4329933	4803215	1683985	15
sp|Q9D1F4|AKTS1_MOUSE	AS_20201121_Lyso_R3_SPRM_60min_02.raw	AS_20201121_Lyso_R3_SPRM_60min_01	R3	CLHDIAQAHR	C[+71]LHDIAQAHR		2551300	light	PM_5_201-SciData_MEF_LysosomalProteome_39Runs_CO_095	False	0.9176	52.13	51.48	0.07	3	True	precursor	4429933	4803215	1839293	16
sp|Q9D1F4|AKTS1_MOUSE	AS_20201121_Lyso_R1_SPRM_60min_02.raw	AS_20201121_Lyso_R1_SPRM_60min_01	R1	CLHDIAQAHR	C[+71]LHDIAQAHR		1724600	light	PM_5_201-SciData_MEF_LysosomalProteome_39Runs_CO_095	False	0.9181	52.13	51.56	0.1	3	True	precursor [M+1]	4038669	7450604	2014245	12
sp|Q9D1F4|AKTS1_MOUSE	AS_20201121_Lyso_R2_SPRM_60min_02.raw	AS_20201121_Lyso_R2_SPRM_60min_01	R2	CLHDIAQAHR	C[+71]LHDIAQAHR		2238500	light	PM_5_201-SciData_MEF_LysosomalProteome_39Runs_CO_095	False	0.9198	52.13	51.56	0.1	3	True	precursor [M+1]	7710813	7450604	1683985	15
sp|Q9D1F4|AKTS1_MOUSE	AS_20201121_Lyso_R3_SPRM_60min_02.raw	AS_20201121_Lyso_R3_SPRM_60min_01	R3	CLHDIAQAHR	C[+71]LHDIAQAHR		2551300	light	PM_5_201-SciData_MEF_LysosomalProteome_39Runs_CO_095	False	0.9176	52.13	51.48	0.1	3	True	precursor [M+1]	10602331	7450604	1839293	16
sp|Q9D1F4|AKTS1_MOUSE	AS_20201121_Lyso_R1_SPRM_60min_02.raw	AS_20201121_Lyso_R1_SPRM_60min_01	R1	CLHDIAQAHR	C[+71]LHDIAQAHR		1724600	light	PM_5_201-SciData_MEF_LysosomalProteome_39Runs_CO_095	False	0.9181	52.13	51.56	0.05	3	True	precursor [M+2]	3818993	5443740	2014245	12
sp|Q9D1F4|AKTS1_MOUSE	AS_20201121_Lyso_R2_SPRM_60min_02.raw	AS_20201121_Lyso_R2_SPRM_60min_01	R2	CLHDIAQAHR	C[+71]LHDIAQAHR		2238500	light	PM_5_201-SciData_MEF_LysosomalProteome_39Runs_CO_095	False	0.9198	52.13	51.56	0.05	3	True	precursor [M+2]	6421677	5443740	1683985	15
sp|Q9D1F4|AKTS1_MOUSE	AS_20201121_Lyso_R3_SPRM_60min_02.raw	AS_20201121_Lyso_R3_SPRM_60min_01	R3	CLHDIAQAHR	C[+71]LHDIAQAHR		2551300	light	PM_5_201-SciData_MEF_LysosomalProteome_39Runs_CO_095	False	0.9176	52.13	51.48	0.05	3	True	precursor [M+2]	6090552	5443740	1839293	16
sp|Q9D1F4|AKTS1_MOUSE	AS_20201121_Lyso_R1_SPRM_60min_02.raw	AS_20201121_Lyso_R1_SPRM_60min_01	R1	CLHDIAQAHR	C[+71]LHDIAQAHR		1724600	light	PM_5_201-SciData_MEF_LysosomalProteome_39Runs_CO_095	False	0.9181	52.13	51.56	0.08	3	True	y7	126970	130157	2014245	11
sp|Q9D1F4|AKTS1_MOUSE	AS_20201121_Lyso_R2_SPRM_60min_02.raw	AS_20201121_Lyso_R2_SPRM_60min_01	R2	CLHDIAQAHR	C[+71]LHDIAQAHR		2238500	light	PM_5_201-SciData_MEF_LysosomalProteome_39Runs_CO_095	False	0.9198	52.13	51.56	0.08	3	True	y7	111016	130157	1683985	15
sp|Q9D1F4|AKTS1_MOUSE	AS_20201121_Lyso_R3_SPRM_60min_02.raw	AS_20201121_Lyso_R3_SPRM_60min_01	R3	CLHDIAQAHR	C[+71]LHDIAQAHR		2551300	light	PM_5_201-SciData_MEF_LysosomalProteome_39Runs_CO_095	False	0.9176	52.13	51.48	0.08	3	True	y7	152486	130157	1839293	17
sp|Q9D1F4|AKTS1_MOUSE	AS_20201121_Lyso_R1_SPRM_60min_02.raw	AS_20201121_Lyso_R1_SPRM_60min_01	R1	CLHDIAQAHR	C[+71]LHDIAQAHR		1724600	light	PM_5_201-SciData_MEF_LysosomalProteome_39Runs_CO_095	False	0.9181	52.13	51.56	0.08	3	True	y5	217731	200393	2014245	11
sp|Q9D1F4|AKTS1_MOUSE	AS_20201121_Lyso_R2_SPRM_60min_02.raw	AS_20201121_Lyso_R2_SPRM_60min_01	R2	CLHDIAQAHR	C[+71]LHDIAQAHR		2238500	light	PM_5_201-SciData_MEF_LysosomalProteome_39Runs_CO_095	False	0.9198	52.13	51.56	0.08	3	True	y5	197788	200393	1683985	15
sp|Q9D1F4|AKTS1_MOUSE	AS_20201121_Lyso_R3_SPRM_60min_02.raw	AS_20201121_Lyso_R3_SPRM_60min_01	R3	CLHDIAQAHR	C[+71]LHDIAQAHR		2551300	light	PM_5_201-SciData_MEF_LysosomalProteome_39Runs_CO_095	False	0.9176	52.13	51.48	0.08	3	True	y5	185659	200393	1839293	17
sp|Q9D1F4|AKTS1_MOUSE	AS_20201121_Lyso_R1_SPRM_60min_02.raw	AS_20201121_Lyso_R1_SPRM_60min_01	R1	CLHDIAQAHR	C[+71]LHDIAQAHR		1724600	light	PM_5_201-SciData_MEF_LysosomalProteome_39Runs_CO_095	False	0.9181	52.13	51.56	0.05	3	True	y4	355944	315784	2014245	11
sp|Q9D1F4|AKTS1_MOUSE	AS_20201121_Lyso_R2_SPRM_60min_02.raw	AS_20201121_Lyso_R2_SPRM_60min_01	R2	CLHDIAQAHR	C[+71]LHDIAQAHR		2238500	light	PM_5_201-SciData_MEF_LysosomalProteome_39Runs_CO_095	False	0.9198	52.13	51.56	0.05	3	True	y4	307466	315784	1683985	15
sp|Q9D1F4|AKTS1_MOUSE	AS_20201121_Lyso_R3_SPRM_60min_02.raw	AS_20201121_Lyso_R3_SPRM_60min_01	R3	CLHDIAQAHR	C[+71]LHDIAQAHR		2551300	light	PM_5_201-SciData_MEF_LysosomalProteome_39Runs_CO_095	False	0.9176	52.13	51.48	0.05	3	True	y4	283943	315784	1839293	17
sp|Q9D1F4|AKTS1_MOUSE	AS_20201121_Lyso_R1_SPRM_60min_02.raw	AS_20201121_Lyso_R1_SPRM_60min_01	R1	CLHDIAQAHR	C[+71]LHDIAQAHR		1724600	light	PM_5_201-SciData_MEF_LysosomalProteome_39Runs_CO_095	False	0.9181	52.13	51.56	0.07	3	True	y3	549901	497744	2014245	11
sp|Q9D1F4|AKTS1_MOUSE	AS_20201121_Lyso_R2_SPRM_60min_02.raw	AS_20201121_Lyso_R2_SPRM_60min_01	R2	CLHDIAQAHR	C[+71]LHDIAQAHR		2238500	light	PM_5_201-SciData_MEF_LysosomalProteome_39Runs_CO_095	False	0.9198	52.13	51.56	0.07	3	True	y3	435570	497744	1683985	15
sp|Q9D1F4|AKTS1_MOUSE	AS_20201121_Lyso_R3_SPRM_60min_02.raw	AS_20201121_Lyso_R3_SPRM_60min_01	R3	CLHDIAQAHR	C[+71]LHDIAQAHR		2551300	light	PM_5_201-SciData_MEF_LysosomalProteome_39Runs_CO_095	False	0.9176	52.13	51.48	0.07	3	True	y3	507761	497744	1839293	17
sp|Q9D1F4|AKTS1_MOUSE	AS_20201121_Lyso_R1_SPRM_60min_02.raw	AS_20201121_Lyso_R1_SPRM_60min_01	R1	CLHDIAQAHR	C[+71]LHDIAQAHR		1724600	light	PM_5_201-SciData_MEF_LysosomalProteome_39Runs_CO_095	False	0.9181	52.13	51.56	0.07	3	True	y2	318890	313979	2014245	11
sp|Q9D1F4|AKTS1_MOUSE	AS_20201121_Lyso_R2_SPRM_60min_02.raw	AS_20201121_Lyso_R2_SPRM_60min_01	R2	CLHDIAQAHR	C[+71]LHDIAQAHR		2238500	light	PM_5_201-SciData_MEF_LysosomalProteome_39Runs_CO_095	False	0.9198	52.13	51.56	0.07	3	True	y2	278122	313979	1683985	15
sp|Q9D1F4|AKTS1_MOUSE	AS_20201121_Lyso_R3_SPRM_60min_02.raw	AS_20201121_Lyso_R3_SPRM_60min_01	R3	CLHDIAQAHR	C[+71]LHDIAQAHR		2551300	light	PM_5_201-SciData_MEF_LysosomalProteome_39Runs_CO_095	False	0.9176	52.13	51.48	0.07	3	True	y2	344926	313979	1839293	17
sp|Q9D1F4|AKTS1_MOUSE	AS_20201121_Lyso_R1_SPRM_60min_02.raw	AS_20201121_Lyso_R1_SPRM_60min_01	R1	CLHDIAQAHR	C[+71]LHDIAQAHR		1724600	light	PM_5_201-SciData_MEF_LysosomalProteome_39Runs_CO_095	False	0.9181	52.13	51.56	0.07	3	True	b4	444808	387783	2014245	11
sp|Q9D1F4|AKTS1_MOUSE	AS_20201121_Lyso_R2_SPRM_60min_02.raw	AS_20201121_Lyso_R2_SPRM_60min_01	R2	CLHDIAQAHR	C[+71]LHDIAQAHR		2238500	light	PM_5_201-SciData_MEF_LysosomalProteome_39Runs_CO_095	False	0.9198	52.13	51.56	0.07	3	True	b4	354023	387783	1683985	15
sp|Q9D1F4|AKTS1_MOUSE	AS_20201121_Lyso_R3_SPRM_60min_02.raw	AS_20201121_Lyso_R3_SPRM_60min_01	R3	CLHDIAQAHR	C[+71]LHDIAQAHR		2551300	light	PM_5_201-SciData_MEF_LysosomalProteome_39Runs_CO_095	False	0.9176	52.13	51.48	0.07	3	True	b4	364518	387783	1839293	17
sp|P97449|AMPN_MOUSE	AS_20201121_Lyso_R1_SPRM_60min_01.raw	AS_20201121_Lyso_R1_SPRM_60min_01	R1	TLIPDSYR	TLIPDSYR		14681000	light	PM_5_201-SciData_MEF_LysosomalProteome_39Runs_CO_095	False	0.876	66.23	66.15	0.13	2	True	precursor	3661355	3704118	7182627	6
sp|P97449|AMPN_MOUSE	AS_20201121_Lyso_R2_SPRM_60min_01.raw	AS_20201121_Lyso_R2_SPRM_60min_01	R2	TLIPDSYR	TLIPDSYR		20414000	light	PM_5_201-SciData_MEF_LysosomalProteome_39Runs_CO_095	False	0.9269	66.23	66.29	0.13	2	True	precursor	3995013	3704118	5352464	5
sp|P97449|AMPN_MOUSE	AS_20201121_Lyso_R3_SPRM_60min_01.raw	AS_20201121_Lyso_R3_SPRM_60min_01	R3	TLIPDSYR	TLIPDSYR		3066100	light	PM_5_201-SciData_MEF_LysosomalProteome_39Runs_CO_095	False	0.8878	66.23	66.25	0.13	2	True	precursor	3455986	3704118	6891883	6
sp|P97449|AMPN_MOUSE	AS_20201121_Lyso_R1_SPRM_60min_01.raw	AS_20201121_Lyso_R1_SPRM_60min_01	R1	TLIPDSYR	TLIPDSYR		14681000	light	PM_5_201-SciData_MEF_LysosomalProteome_39Runs_CO_095	False	0.876	66.23	66.15	0.36	2	True	precursor [M+1]	0	1944790	7182627	6
sp|P97449|AMPN_MOUSE	AS_20201121_Lyso_R2_SPRM_60min_01.raw	AS_20201121_Lyso_R2_SPRM_60min_01	R2	TLIPDSYR	TLIPDSYR		20414000	light	PM_5_201-SciData_MEF_LysosomalProteome_39Runs_CO_095	False	0.9269	66.23	66.29	0.36	2	True	precursor [M+1]	5834371	1944790	5352464	5
sp|P97449|AMPN_MOUSE	AS_20201121_Lyso_R3_SPRM_60min_01.raw	AS_20201121_Lyso_R3_SPRM_60min_01	R3	TLIPDSYR	TLIPDSYR		3066100	light	PM_5_201-SciData_MEF_LysosomalProteome_39Runs_CO_095	False	0.8878	66.23	66.25	0.36	2	True	precursor [M+1]	0	1944790	6891883	6
sp|P97449|AMPN_MOUSE	AS_20201121_Lyso_R1_SPRM_60min_01.raw	AS_20201121_Lyso_R1_SPRM_60min_01	R1	TLIPDSYR	TLIPDSYR		14681000	light	PM_5_201-SciData_MEF_LysosomalProteome_39Runs_CO_095	False	0.876	66.23	66.15	0.19	2	True	precursor [M+2]	0	0	7182627	6
sp|P97449|AMPN_MOUSE	AS_20201121_Lyso_R2_SPRM_60min_01.raw	AS_20201121_Lyso_R2_SPRM_60min_01	R2	TLIPDSYR	TLIPDSYR		20414000	light	PM_5_201-SciData_MEF_LysosomalProteome_39Runs_CO_095	False	0.9269	66.23	66.29	0.19	2	True	precursor [M+2]	0	0	5352464	5
sp|P97449|AMPN_MOUSE	AS_20201121_Lyso_R3_SPRM_60min_01.raw	AS_20201121_Lyso_R3_SPRM_60min_01	R3	TLIPDSYR	TLIPDSYR		3066100	light	PM_5_201-SciData_MEF_LysosomalProteome_39Runs_CO_095	False	0.8878	66.23	66.25	0.19	2	True	precursor [M+2]	0	0	6891883	6
sp|P97449|AMPN_MOUSE	AS_20201121_Lyso_R1_SPRM_60min_01.raw	AS_20201121_Lyso_R1_SPRM_60min_01	R1	TLIPDSYR	TLIPDSYR		14681000	light	PM_5_201-SciData_MEF_LysosomalProteome_39Runs_CO_095	False	0.876	66.23	66.15	0.22	2	True	y6	925365	821539	7182627	5
sp|P97449|AMPN_MOUSE	AS_20201121_Lyso_R2_SPRM_60min_01.raw	AS_20201121_Lyso_R2_SPRM_60min_01	R2	TLIPDSYR	TLIPDSYR		20414000	light	PM_5_201-SciData_MEF_LysosomalProteome_39Runs_CO_095	False	0.9269	66.23	66.29	0.22	2	True	y6	697887	821539	5352464	5
sp|P97449|AMPN_MOUSE	AS_20201121_Lyso_R3_SPRM_60min_01.raw	AS_20201121_Lyso_R3_SPRM_60min_01	R3	TLIPDSYR	TLIPDSYR		3066100	light	PM_5_201-SciData_MEF_LysosomalProteome_39Runs_CO_095	False	0.8878	66.23	66.25	0.22	2	True	y6	841366	821539	6891883	5
sp|P97449|AMPN_MOUSE	AS_20201121_Lyso_R1_SPRM_60min_01.raw	AS_20201121_Lyso_R1_SPRM_60min_01	R1	TLIPDSYR	TLIPDSYR		14681000	light	PM_5_201-SciData_MEF_LysosomalProteome_39Runs_CO_095	False	0.876	66.23	66.15	0.22	2	True	y5	4015962	3487514	7182627	5
sp|P97449|AMPN_MOUSE	AS_20201121_Lyso_R2_SPRM_60min_01.raw	AS_20201121_Lyso_R2_SPRM_60min_01	R2	TLIPDSYR	TLIPDSYR		20414000	light	PM_5_201-SciData_MEF_LysosomalProteome_39Runs_CO_095	False	0.9269	66.23	66.29	0.22	2	True	y5	2836383	3487514	5352464	5
sp|P97449|AMPN_MOUSE	AS_20201121_Lyso_R3_SPRM_60min_01.raw	AS_20201121_Lyso_R3_SPRM_60min_01	R3	TLIPDSYR	TLIPDSYR		3066100	light	PM_5_201-SciData_MEF_LysosomalProteome_39Runs_CO_095	False	0.8878	66.23	66.25	0.22	2	True	y5	3610196	3487514	6891883	5
sp|P97449|AMPN_MOUSE	AS_20201121_Lyso_R1_SPRM_60min_01.raw	AS_20201121_Lyso_R1_SPRM_60min_01	R1	TLIPDSYR	TLIPDSYR		14681000	light	PM_5_201-SciData_MEF_LysosomalProteome_39Runs_CO_095	False	0.876	66.23	66.15	0.36	2	True	y4	0	8562	7182627	5
sp|P97449|AMPN_MOUSE	AS_20201121_Lyso_R2_SPRM_60min_01.raw	AS_20201121_Lyso_R2_SPRM_60min_01	R2	TLIPDSYR	TLIPDSYR		20414000	light	PM_5_201-SciData_MEF_LysosomalProteome_39Runs_CO_095	False	0.9269	66.23	66.29	0.36	2	True	y4	25687	8562	5352464	5
sp|P97449|AMPN_MOUSE	AS_20201121_Lyso_R3_SPRM_60min_01.raw	AS_20201121_Lyso_R3_SPRM_60min_01	R3	TLIPDSYR	TLIPDSYR		3066100	light	PM_5_201-SciData_MEF_LysosomalProteome_39Runs_CO_095	False	0.8878	66.23	66.25	0.36	2	True	y4	0	8562	6891883	5
sp|P97449|AMPN_MOUSE	AS_20201121_Lyso_R1_SPRM_60min_01.raw	AS_20201121_Lyso_R1_SPRM_60min_01	R1	TLIPDSYR	TLIPDSYR		14681000	light	PM_5_201-SciData_MEF_LysosomalProteome_39Runs_CO_095	False	0.876	66.23	66.15	0.22	2	True	y3	308094	327910	7182627	5
sp|P97449|AMPN_MOUSE	AS_20201121_Lyso_R2_SPRM_60min_01.raw	AS_20201121_Lyso_R2_SPRM_60min_01	R2	TLIPDSYR	TLIPDSYR		20414000	light	PM_5_201-SciData_MEF_LysosomalProteome_39Runs_CO_095	False	0.9269	66.23	66.29	0.22	2	True	y3	317794	327910	5352464	5
sp|P97449|AMPN_MOUSE	AS_20201121_Lyso_R3_SPRM_60min_01.raw	AS_20201121_Lyso_R3_SPRM_60min_01	R3	TLIPDSYR	TLIPDSYR		3066100	light	PM_5_201-SciData_MEF_LysosomalProteome_39Runs_CO_095	False	0.8878	66.23	66.25	0.22	2	True	y3	357840	327910	6891883	5
sp|P97449|AMPN_MOUSE	AS_20201121_Lyso_R1_SPRM_60min_01.raw	AS_20201121_Lyso_R1_SPRM_60min_01	R1	TLIPDSYR	TLIPDSYR		14681000	light	PM_5_201-SciData_MEF_LysosomalProteome_39Runs_CO_095	False	0.876	66.23	66.15	0.22	2	True	y5	382483	385894	7182627	5
sp|P97449|AMPN_MOUSE	AS_20201121_Lyso_R2_SPRM_60min_01.raw	AS_20201121_Lyso_R2_SPRM_60min_01	R2	TLIPDSYR	TLIPDSYR		20414000	light	PM_5_201-SciData_MEF_LysosomalProteome_39Runs_CO_095	False	0.9269	66.23	66.29	0.22	2	True	y5	308754	385894	5352464	5
sp|P97449|AMPN_MOUSE	AS_20201121_Lyso_R3_SPRM_60min_01.raw	AS_20201121_Lyso_R3_SPRM_60min_01	R3	TLIPDSYR	TLIPDSYR		3066100	light	PM_5_201-SciData_MEF_LysosomalProteome_39Runs_CO_095	False	0.8878	66.23	66.25	0.22	2	True	y5	466445	385894	6891883	5
sp|P97449|AMPN_MOUSE	AS_20201121_Lyso_R1_SPRM_60min_01.raw	AS_20201121_Lyso_R1_SPRM_60min_01	R1	TLIPDSYR	TLIPDSYR		14681000	light	PM_5_201-SciData_MEF_LysosomalProteome_39Runs_CO_095	False	0.876	66.23	66.15	0.22	2	True	b2	1550722	1444239	7182627	5
sp|P97449|AMPN_MOUSE	AS_20201121_Lyso_R2_SPRM_60min_01.raw	AS_20201121_Lyso_R2_SPRM_60min_01	R2	TLIPDSYR	TLIPDSYR		20414000	light	PM_5_201-SciData_MEF_LysosomalProteome_39Runs_CO_095	False	0.9269	66.23	66.29	0.22	2	True	b2	1165959	1444239	5352464	5
sp|P97449|AMPN_MOUSE	AS_20201121_Lyso_R3_SPRM_60min_01.raw	AS_20201121_Lyso_R3_SPRM_60min_01	R3	TLIPDSYR	TLIPDSYR		3066100	light	PM_5_201-SciData_MEF_LysosomalProteome_39Runs_CO_095	False	0.8878	66.23	66.25	0.22	2	True	b2	1616036	1444239	6891883	5
sp|P97449|AMPN_MOUSE	AS_20201121_Lyso_R1_SPRM_60min_01.raw	AS_20201121_Lyso_R1_SPRM_60min_01	R1	YLSYTLNPDYIR	YLSYTLNPDYIR		14681000	light	PM_5_201-SciData_MEF_LysosomalProteome_39Runs_CO_095	False	0.7814	76.29	76.16	0.19	2	True	precursor	46062004	38947669	6050515	10
sp|P97449|AMPN_MOUSE	AS_20201121_Lyso_R2_SPRM_60min_01.raw	AS_20201121_Lyso_R2_SPRM_60min_01	R2	YLSYTLNPDYIR	YLSYTLNPDYIR		20414000	light	PM_5_201-SciData_MEF_LysosomalProteome_39Runs_CO_095	False	0.7803	76.29	76.36	0.19	2	True	precursor	36577748	38947669	4827444	13
sp|P97449|AMPN_MOUSE	AS_20201121_Lyso_R3_SPRM_60min_01.raw	AS_20201121_Lyso_R3_SPRM_60min_01	R3	YLSYTLNPDYIR	YLSYTLNPDYIR		3066100	light	PM_5_201-SciData_MEF_LysosomalProteome_39Runs_CO_095	False	0.7813	76.29	75.99	0.19	2	True	precursor	34203256	38947669	5855543	6
sp|P97449|AMPN_MOUSE	AS_20201121_Lyso_R1_SPRM_60min_01.raw	AS_20201121_Lyso_R1_SPRM_60min_01	R1	YLSYTLNPDYIR	YLSYTLNPDYIR		14681000	light	PM_5_201-SciData_MEF_LysosomalProteome_39Runs_CO_095	False	0.7814	76.29	76.16	0.14	2	True	precursor [M+1]	4531689	4418489	6050515	10
sp|P97449|AMPN_MOUSE	AS_20201121_Lyso_R2_SPRM_60min_01.raw	AS_20201121_Lyso_R2_SPRM_60min_01	R2	YLSYTLNPDYIR	YLSYTLNPDYIR		20414000	light	PM_5_201-SciData_MEF_LysosomalProteome_39Runs_CO_095	False	0.7803	76.29	76.36	0.14	2	True	precursor [M+1]	3941162	4418489	4827444	13
sp|P97449|AMPN_MOUSE	AS_20201121_Lyso_R3_SPRM_60min_01.raw	AS_20201121_Lyso_R3_SPRM_60min_01	R3	YLSYTLNPDYIR	YLSYTLNPDYIR		3066100	light	PM_5_201-SciData_MEF_LysosomalProteome_39Runs_CO_095	False	0.7813	76.29	75.99	0.14	2	True	precursor [M+1]	4782617	4418489	5855543	6
sp|P97449|AMPN_MOUSE	AS_20201121_Lyso_R1_SPRM_60min_01.raw	AS_20201121_Lyso_R1_SPRM_60min_01	R1	YLSYTLNPDYIR	YLSYTLNPDYIR		14681000	light	PM_5_201-SciData_MEF_LysosomalProteome_39Runs_CO_095	False	0.7814	76.29	76.16	0.5	2	True	precursor [M+2]	196765760	167897547	6050515	10
sp|P97449|AMPN_MOUSE	AS_20201121_Lyso_R2_SPRM_60min_01.raw	AS_20201121_Lyso_R2_SPRM_60min_01	R2	YLSYTLNPDYIR	YLSYTLNPDYIR		20414000	light	PM_5_201-SciData_MEF_LysosomalProteome_39Runs_CO_095	False	0.7803	76.29	76.36	0.5	2	True	precursor [M+2]	306926880	167897547	4827444	13
sp|P97449|AMPN_MOUSE	AS_20201121_Lyso_R3_SPRM_60min_01.raw	AS_20201121_Lyso_R3_SPRM_60min_01	R3	YLSYTLNPDYIR	YLSYTLNPDYIR		3066100	light	PM_5_201-SciData_MEF_LysosomalProteome_39Runs_CO_095	False	0.7813	76.29	75.99	0.5	2	True	precursor [M+2]	0	167897547	5855543	6
sp|P97449|AMPN_MOUSE	AS_20201121_Lyso_R1_SPRM_60min_01.raw	AS_20201121_Lyso_R1_SPRM_60min_01	R1	YLSYTLNPDYIR	YLSYTLNPDYIR		14681000	light	PM_5_201-SciData_MEF_LysosomalProteome_39Runs_CO_095	False	0.7814	76.29	76.16	0.14	2	True	y10	2144076	1946149	6050515	10
sp|P97449|AMPN_MOUSE	AS_20201121_Lyso_R2_SPRM_60min_01.raw	AS_20201121_Lyso_R2_SPRM_60min_01	R2	YLSYTLNPDYIR	YLSYTLNPDYIR		20414000	light	PM_5_201-SciData_MEF_LysosomalProteome_39Runs_CO_095	False	0.7803	76.29	76.36	0.14	2	True	y10	1639294	1946149	4827444	13
sp|P97449|AMPN_MOUSE	AS_20201121_Lyso_R3_SPRM_60min_01.raw	AS_20201121_Lyso_R3_SPRM_60min_01	R3	YLSYTLNPDYIR	YLSYTLNPDYIR		3066100	light	PM_5_201-SciData_MEF_LysosomalProteome_39Runs_CO_095	False	0.7813	76.29	75.99	0.14	2	True	y10	2055077	1946149	5855543	6
sp|P97449|AMPN_MOUSE	AS_20201121_Lyso_R1_SPRM_60min_01.raw	AS_20201121_Lyso_R1_SPRM_60min_01	R1	YLSYTLNPDYIR	YLSYTLNPDYIR		14681000	light	PM_5_201-SciData_MEF_LysosomalProteome_39Runs_CO_095	False	0.7814	76.29	76.16	0.14	2	True	y8	1093977	1019606	6050515	10
sp|P97449|AMPN_MOUSE	AS_20201121_Lyso_R2_SPRM_60min_01.raw	AS_20201121_Lyso_R2_SPRM_60min_01	R2	YLSYTLNPDYIR	YLSYTLNPDYIR		20414000	light	PM_5_201-SciData_MEF_LysosomalProteome_39Runs_CO_095	False	0.7803	76.29	76.36	0.14	2	True	y8	916514	1019606	4827444	13
sp|P97449|AMPN_MOUSE	AS_20201121_Lyso_R3_SPRM_60min_01.raw	AS_20201121_Lyso_R3_SPRM_60min_01	R3	YLSYTLNPDYIR	YLSYTLNPDYIR		3066100	light	PM_5_201-SciData_MEF_LysosomalProteome_39Runs_CO_095	False	0.7813	76.29	75.99	0.14	2	True	y8	1048328	1019606	5855543	6
sp|P97449|AMPN_MOUSE	AS_20201121_Lyso_R1_SPRM_60min_01.raw	AS_20201121_Lyso_R1_SPRM_60min_01	R1	YLSYTLNPDYIR	YLSYTLNPDYIR		14681000	light	PM_5_201-SciData_MEF_LysosomalProteome_39Runs_CO_095	False	0.7814	76.29	76.16	0.14	2	True	y7	734833	669979	6050515	10
sp|P97449|AMPN_MOUSE	AS_20201121_Lyso_R2_SPRM_60min_01.raw	AS_20201121_Lyso_R2_SPRM_60min_01	R2	YLSYTLNPDYIR	YLSYTLNPDYIR		20414000	light	PM_5_201-SciData_MEF_LysosomalProteome_39Runs_CO_095	False	0.7803	76.29	76.36	0.14	2	True	y7	559430	669979	4827444	13
sp|P97449|AMPN_MOUSE	AS_20201121_Lyso_R3_SPRM_60min_01.raw	AS_20201121_Lyso_R3_SPRM_60min_01	R3	YLSYTLNPDYIR	YLSYTLNPDYIR		3066100	light	PM_5_201-SciData_MEF_LysosomalProteome_39Runs_CO_095	False	0.7813	76.29	75.99	0.14	2	True	y7	715673	669979	5855543	6
sp|P97449|AMPN_MOUSE	AS_20201121_Lyso_R1_SPRM_60min_01.raw	AS_20201121_Lyso_R1_SPRM_60min_01	R1	YLSYTLNPDYIR	YLSYTLNPDYIR		14681000	light	PM_5_201-SciData_MEF_LysosomalProteome_39Runs_CO_095	False	0.7814	76.29	76.16	0.14	2	True	y6	938672	869714	6050515	10
sp|P97449|AMPN_MOUSE	AS_20201121_Lyso_R2_SPRM_60min_01.raw	AS_20201121_Lyso_R2_SPRM_60min_01	R2	YLSYTLNPDYIR	YLSYTLNPDYIR		20414000	light	PM_5_201-SciData_MEF_LysosomalProteome_39Runs_CO_095	False	0.7803	76.29	76.36	0.14	2	True	y6	735654	869714	4827444	13
sp|P97449|AMPN_MOUSE	AS_20201121_Lyso_R3_SPRM_60min_01.raw	AS_20201121_Lyso_R3_SPRM_60min_01	R3	YLSYTLNPDYIR	YLSYTLNPDYIR		3066100	light	PM_5_201-SciData_MEF_LysosomalProteome_39Runs_CO_095	False	0.7813	76.29	75.99	0.14	2	True	y6	934816	869714	5855543	6
sp|P97449|AMPN_MOUSE	AS_20201121_Lyso_R1_SPRM_60min_01.raw	AS_20201121_Lyso_R1_SPRM_60min_01	R1	YLSYTLNPDYIR	YLSYTLNPDYIR		14681000	light	PM_5_201-SciData_MEF_LysosomalProteome_39Runs_CO_095	False	0.7814	76.29	76.16	0.14	2	True	y5	1138956	1072386	6050515	10
sp|P97449|AMPN_MOUSE	AS_20201121_Lyso_R2_SPRM_60min_01.raw	AS_20201121_Lyso_R2_SPRM_60min_01	R2	YLSYTLNPDYIR	YLSYTLNPDYIR		20414000	light	PM_5_201-SciData_MEF_LysosomalProteome_39Runs_CO_095	False	0.7803	76.29	76.36	0.14	2	True	y5	976552	1072386	4827444	13
sp|P97449|AMPN_MOUSE	AS_20201121_Lyso_R3_SPRM_60min_01.raw	AS_20201121_Lyso_R3_SPRM_60min_01	R3	YLSYTLNPDYIR	YLSYTLNPDYIR		3066100	light	PM_5_201-SciData_MEF_LysosomalProteome_39Runs_CO_095	False	0.7813	76.29	75.99	0.14	2	True	y5	1101649	1072386	5855543	6
sp|P97449|AMPN_MOUSE	AS_20201121_Lyso_R1_SPRM_60min_01.raw	AS_20201121_Lyso_R1_SPRM_60min_01	R1	YLSYTLNPDYIR	YLSYTLNPDYIR		14681000	light	PM_5_201-SciData_MEF_LysosomalProteome_39Runs_CO_095	False	0.7814	76.29	76.16	0.13	2	True	b10	0	0	6050515	10
sp|P97449|AMPN_MOUSE	AS_20201121_Lyso_R2_SPRM_60min_01.raw	AS_20201121_Lyso_R2_SPRM_60min_01	R2	YLSYTLNPDYIR	YLSYTLNPDYIR		20414000	light	PM_5_201-SciData_MEF_LysosomalProteome_39Runs_CO_095	False	0.7803	76.29	76.36	0.13	2	True	b10	0	0	4827444	13
sp|P97449|AMPN_MOUSE	AS_20201121_Lyso_R3_SPRM_60min_01.raw	AS_20201121_Lyso_R3_SPRM_60min_01	R3	YLSYTLNPDYIR	YLSYTLNPDYIR		3066100	light	PM_5_201-SciData_MEF_LysosomalProteome_39Runs_CO_095	False	0.7813	76.29	75.99	0.13	2	True	b10	0	0	5855543	6
sp|P10107|ANXA1_MOUSE	AS_20201121_Lyso_R1_SPRM_60min_01.raw	AS_20201121_Lyso_R1_SPRM_60min_01	R1	TPAQFDADELR	TPAQFDADELR		131780000	light	PM_5_201-SciData_MEF_LysosomalProteome_39Runs_CO_095	False	0.9569	66.72	66.51	0.23	2	True	precursor	723101056	589762688	323151936	7
sp|P10107|ANXA1_MOUSE	AS_20201121_Lyso_R2_SPRM_60min_01.raw	AS_20201121_Lyso_R2_SPRM_60min_01	R2	TPAQFDADELR	TPAQFDADELR		92941000	light	PM_5_201-SciData_MEF_LysosomalProteome_39Runs_CO_095	False	0.9532	66.72	66.74	0.23	2	True	precursor	493664832	589762688	259968768	6
sp|P10107|ANXA1_MOUSE	AS_20201121_Lyso_R3_SPRM_60min_01.raw	AS_20201121_Lyso_R3_SPRM_60min_01	R3	TPAQFDADELR	TPAQFDADELR		103350000	light	PM_5_201-SciData_MEF_LysosomalProteome_39Runs_CO_095	False	0.9531	66.72	66.61	0.23	2	True	precursor	552522176	589762688	261157504	7
sp|P10107|ANXA1_MOUSE	AS_20201121_Lyso_R1_SPRM_60min_01.raw	AS_20201121_Lyso_R1_SPRM_60min_01	R1	TPAQFDADELR	TPAQFDADELR		131780000	light	PM_5_201-SciData_MEF_LysosomalProteome_39Runs_CO_095	False	0.9569	66.72	66.51	0.23	2	True	precursor [M+1]	489597344	392259456	323151936	7
sp|P10107|ANXA1_MOUSE	AS_20201121_Lyso_R2_SPRM_60min_01.raw	AS_20201121_Lyso_R2_SPRM_60min_01	R2	TPAQFDADELR	TPAQFDADELR		92941000	light	PM_5_201-SciData_MEF_LysosomalProteome_39Runs_CO_095	False	0.9532	66.72	66.74	0.23	2	True	precursor [M+1]	334693760	392259456	259968768	6
sp|P10107|ANXA1_MOUSE	AS_20201121_Lyso_R3_SPRM_60min_01.raw	AS_20201121_Lyso_R3_SPRM_60min_01	R3	TPAQFDADELR	TPAQFDADELR		103350000	light	PM_5_201-SciData_MEF_LysosomalProteome_39Runs_CO_095	False	0.9531	66.72	66.61	0.23	2	True	precursor [M+1]	352487264	392259456	261157504	7
sp|P10107|ANXA1_MOUSE	AS_20201121_Lyso_R1_SPRM_60min_01.raw	AS_20201121_Lyso_R1_SPRM_60min_01	R1	TPAQFDADELR	TPAQFDADELR		131780000	light	PM_5_201-SciData_MEF_LysosomalProteome_39Runs_CO_095	False	0.9569	66.72	66.51	0.23	2	True	precursor [M+2]	241172544	180786645	323151936	7
sp|P10107|ANXA1_MOUSE	AS_20201121_Lyso_R2_SPRM_60min_01.raw	AS_20201121_Lyso_R2_SPRM_60min_01	R2	TPAQFDADELR	TPAQFDADELR		92941000	light	PM_5_201-SciData_MEF_LysosomalProteome_39Runs_CO_095	False	0.9532	66.72	66.74	0.23	2	True	precursor [M+2]	155408192	180786645	259968768	6
sp|P10107|ANXA1_MOUSE	AS_20201121_Lyso_R3_SPRM_60min_01.raw	AS_20201121_Lyso_R3_SPRM_60min_01	R3	TPAQFDADELR	TPAQFDADELR		103350000	light	PM_5_201-SciData_MEF_LysosomalProteome_39Runs_CO_095	False	0.9531	66.72	66.61	0.23	2	True	precursor [M+2]	145779200	180786645	261157504	7
sp|P10107|ANXA1_MOUSE	AS_20201121_Lyso_R1_SPRM_60min_01.raw	AS_20201121_Lyso_R1_SPRM_60min_01	R1	TPAQFDADELR	TPAQFDADELR		131780000	light	PM_5_201-SciData_MEF_LysosomalProteome_39Runs_CO_095	False	0.9569	66.72	66.51	0.23	2	True	y9	59744104	51965429	323151936	7
sp|P10107|ANXA1_MOUSE	AS_20201121_Lyso_R2_SPRM_60min_01.raw	AS_20201121_Lyso_R2_SPRM_60min_01	R2	TPAQFDADELR	TPAQFDADELR		92941000	light	PM_5_201-SciData_MEF_LysosomalProteome_39Runs_CO_095	False	0.9532	66.72	66.74	0.23	2	True	y9	47934076	51965429	259968768	7
sp|P10107|ANXA1_MOUSE	AS_20201121_Lyso_R3_SPRM_60min_01.raw	AS_20201121_Lyso_R3_SPRM_60min_01	R3	TPAQFDADELR	TPAQFDADELR		103350000	light	PM_5_201-SciData_MEF_LysosomalProteome_39Runs_CO_095	False	0.9531	66.72	66.61	0.23	2	True	y9	48218108	51965429	261157504	6
sp|P10107|ANXA1_MOUSE	AS_20201121_Lyso_R1_SPRM_60min_01.raw	AS_20201121_Lyso_R1_SPRM_60min_01	R1	TPAQFDADELR	TPAQFDADELR		131780000	light	PM_5_201-SciData_MEF_LysosomalProteome_39Runs_CO_095	False	0.9569	66.72	66.51	0.23	2	True	y8	45257084	39206031	323151936	7
sp|P10107|ANXA1_MOUSE	AS_20201121_Lyso_R2_SPRM_60min_01.raw	AS_20201121_Lyso_R2_SPRM_60min_01	R2	TPAQFDADELR	TPAQFDADELR		92941000	light	PM_5_201-SciData_MEF_LysosomalProteome_39Runs_CO_095	False	0.9532	66.72	66.74	0.23	2	True	y8	36143064	39206031	259968768	7
sp|P10107|ANXA1_MOUSE	AS_20201121_Lyso_R3_SPRM_60min_01.raw	AS_20201121_Lyso_R3_SPRM_60min_01	R3	TPAQFDADELR	TPAQFDADELR		103350000	light	PM_5_201-SciData_MEF_LysosomalProteome_39Runs_CO_095	False	0.9531	66.72	66.61	0.23	2	True	y8	36217944	39206031	261157504	6
sp|P10107|ANXA1_MOUSE	AS_20201121_Lyso_R1_SPRM_60min_01.raw	AS_20201121_Lyso_R1_SPRM_60min_01	R1	TPAQFDADELR	TPAQFDADELR		131780000	light	PM_5_201-SciData_MEF_LysosomalProteome_39Runs_CO_095	False	0.9569	66.72	66.51	0.23	2	True	y7	91897216	79069707	323151936	7
sp|P10107|ANXA1_MOUSE	AS_20201121_Lyso_R2_SPRM_60min_01.raw	AS_20201121_Lyso_R2_SPRM_60min_01	R2	TPAQFDADELR	TPAQFDADELR		92941000	light	PM_5_201-SciData_MEF_LysosomalProteome_39Runs_CO_095	False	0.9532	66.72	66.74	0.23	2	True	y7	72049680	79069707	259968768	7
sp|P10107|ANXA1_MOUSE	AS_20201121_Lyso_R3_SPRM_60min_01.raw	AS_20201121_Lyso_R3_SPRM_60min_01	R3	TPAQFDADELR	TPAQFDADELR		103350000	light	PM_5_201-SciData_MEF_LysosomalProteome_39Runs_CO_095	False	0.9531	66.72	66.61	0.23	2	True	y7	73262224	79069707	261157504	6
sp|P10107|ANXA1_MOUSE	AS_20201121_Lyso_R1_SPRM_60min_01.raw	AS_20201121_Lyso_R1_SPRM_60min_01	R1	TPAQFDADELR	TPAQFDADELR		131780000	light	PM_5_201-SciData_MEF_LysosomalProteome_39Runs_CO_095	False	0.9569	66.72	66.51	0.23	2	True	y6	38423356	33088799	323151936	7
sp|P10107|ANXA1_MOUSE	AS_20201121_Lyso_R2_SPRM_60min_01.raw	AS_20201121_Lyso_R2_SPRM_60min_01	R2	TPAQFDADELR	TPAQFDADELR		92941000	light	PM_5_201-SciData_MEF_LysosomalProteome_39Runs_CO_095	False	0.9532	66.72	66.74	0.23	2	True	y6	30404016	33088799	259968768	7
sp|P10107|ANXA1_MOUSE	AS_20201121_Lyso_R3_SPRM_60min_01.raw	AS_20201121_Lyso_R3_SPRM_60min_01	R3	TPAQFDADELR	TPAQFDADELR		103350000	light	PM_5_201-SciData_MEF_LysosomalProteome_39Runs_CO_095	False	0.9531	66.72	66.61	0.23	2	True	y6	30439024	33088799	261157504	6
sp|P10107|ANXA1_MOUSE	AS_20201121_Lyso_R1_SPRM_60min_01.raw	AS_20201121_Lyso_R1_SPRM_60min_01	R1	TPAQFDADELR	TPAQFDADELR		131780000	light	PM_5_201-SciData_MEF_LysosomalProteome_39Runs_CO_095	False	0.9569	66.72	66.51	0.23	2	True	y5	19257884	17094481	323151936	7
sp|P10107|ANXA1_MOUSE	AS_20201121_Lyso_R2_SPRM_60min_01.raw	AS_20201121_Lyso_R2_SPRM_60min_01	R2	TPAQFDADELR	TPAQFDADELR		92941000	light	PM_5_201-SciData_MEF_LysosomalProteome_39Runs_CO_095	False	0.9532	66.72	66.74	0.23	2	True	y5	16222109	17094481	259968768	7
sp|P10107|ANXA1_MOUSE	AS_20201121_Lyso_R3_SPRM_60min_01.raw	AS_20201121_Lyso_R3_SPRM_60min_01	R3	TPAQFDADELR	TPAQFDADELR		103350000	light	PM_5_201-SciData_MEF_LysosomalProteome_39Runs_CO_095	False	0.9531	66.72	66.61	0.23	2	True	y5	15803450	17094481	261157504	6
sp|P10107|ANXA1_MOUSE	AS_20201121_Lyso_R1_SPRM_60min_01.raw	AS_20201121_Lyso_R1_SPRM_60min_01	R1	TPAQFDADELR	TPAQFDADELR		131780000	light	PM_5_201-SciData_MEF_LysosomalProteome_39Runs_CO_095	False	0.9569	66.72	66.51	0.23	2	True	y10	68572296	61001625	323151936	7
sp|P10107|ANXA1_MOUSE	AS_20201121_Lyso_R2_SPRM_60min_01.raw	AS_20201121_Lyso_R2_SPRM_60min_01	R2	TPAQFDADELR	TPAQFDADELR		92941000	light	PM_5_201-SciData_MEF_LysosomalProteome_39Runs_CO_095	False	0.9532	66.72	66.74	0.23	2	True	y10	57215820	61001625	259968768	7
sp|P10107|ANXA1_MOUSE	AS_20201121_Lyso_R3_SPRM_60min_01.raw	AS_20201121_Lyso_R3_SPRM_60min_01	R3	TPAQFDADELR	TPAQFDADELR		103350000	light	PM_5_201-SciData_MEF_LysosomalProteome_39Runs_CO_095	False	0.9531	66.72	66.61	0.23	2	True	y10	57216760	61001625	261157504	6
sp|P10107|ANXA1_MOUSE	AS_20201121_Lyso_R1_SPRM_60min_01.raw	AS_20201121_Lyso_R1_SPRM_60min_01	R1	CATSTPAFFAEK	C[+71]ATSTPAFFAEK		131780000	light	PM_5_201-SciData_MEF_LysosomalProteome_39Runs_CO_095	False	0.8674	69.49	69.59	0.24	2	True	precursor	232746176	193541925	95608208	9
sp|P10107|ANXA1_MOUSE	AS_20201121_Lyso_R2_SPRM_60min_01.raw	AS_20201121_Lyso_R2_SPRM_60min_01	R2	CATSTPAFFAEK	C[+71]ATSTPAFFAEK		92941000	light	PM_5_201-SciData_MEF_LysosomalProteome_39Runs_CO_095	False	0.869	69.49	69.83	0.24	2	True	precursor	146903200	193541925	115233248	7
sp|P10107|ANXA1_MOUSE	AS_20201121_Lyso_R3_SPRM_60min_01.raw	AS_20201121_Lyso_R3_SPRM_60min_01	R3	CATSTPAFFAEK	C[+71]ATSTPAFFAEK		103350000	light	PM_5_201-SciData_MEF_LysosomalProteome_39Runs_CO_095	False	0.8684	69.49	69.62	0.24	2	True	precursor	200976400	193541925	132802608	6
sp|P10107|ANXA1_MOUSE	AS_20201121_Lyso_R1_SPRM_60min_01.raw	AS_20201121_Lyso_R1_SPRM_60min_01	R1	CATSTPAFFAEK	C[+71]ATSTPAFFAEK		131780000	light	PM_5_201-SciData_MEF_LysosomalProteome_39Runs_CO_095	False	0.8674	69.49	69.59	0.18	2	True	precursor [M+1]	186072016	148878256	95608208	9
sp|P10107|ANXA1_MOUSE	AS_20201121_Lyso_R2_SPRM_60min_01.raw	AS_20201121_Lyso_R2_SPRM_60min_01	R2	CATSTPAFFAEK	C[+71]ATSTPAFFAEK		92941000	light	PM_5_201-SciData_MEF_LysosomalProteome_39Runs_CO_095	False	0.869	69.49	69.83	0.18	2	True	precursor [M+1]	119083136	148878256	115233248	7
sp|P10107|ANXA1_MOUSE	AS_20201121_Lyso_R3_SPRM_60min_01.raw	AS_20201121_Lyso_R3_SPRM_60min_01	R3	CATSTPAFFAEK	C[+71]ATSTPAFFAEK		103350000	light	PM_5_201-SciData_MEF_LysosomalProteome_39Runs_CO_095	False	0.8684	69.49	69.62	0.18	2	True	precursor [M+1]	141479616	148878256	132802608	6
sp|P10107|ANXA1_MOUSE	AS_20201121_Lyso_R1_SPRM_60min_01.raw	AS_20201121_Lyso_R1_SPRM_60min_01	R1	CATSTPAFFAEK	C[+71]ATSTPAFFAEK		131780000	light	PM_5_201-SciData_MEF_LysosomalProteome_39Runs_CO_095	False	0.8674	69.49	69.59	0.18	2	True	precursor [M+2]	80581160	67231897	95608208	9
sp|P10107|ANXA1_MOUSE	AS_20201121_Lyso_R2_SPRM_60min_01.raw	AS_20201121_Lyso_R2_SPRM_60min_01	R2	CATSTPAFFAEK	C[+71]ATSTPAFFAEK		92941000	light	PM_5_201-SciData_MEF_LysosomalProteome_39Runs_CO_095	False	0.869	69.49	69.83	0.18	2	True	precursor [M+2]	47986580	67231897	115233248	7
sp|P10107|ANXA1_MOUSE	AS_20201121_Lyso_R3_SPRM_60min_01.raw	AS_20201121_Lyso_R3_SPRM_60min_01	R3	CATSTPAFFAEK	C[+71]ATSTPAFFAEK		103350000	light	PM_5_201-SciData_MEF_LysosomalProteome_39Runs_CO_095	False	0.8684	69.49	69.62	0.18	2	True	precursor [M+2]	73127952	67231897	132802608	6
sp|P10107|ANXA1_MOUSE	AS_20201121_Lyso_R1_SPRM_60min_01.raw	AS_20201121_Lyso_R1_SPRM_60min_01	R1	CATSTPAFFAEK	C[+71]ATSTPAFFAEK		131780000	light	PM_5_201-SciData_MEF_LysosomalProteome_39Runs_CO_095	False	0.8674	69.49	69.59	0.27	2	True	y10	30355564	36368569	95608208	10
sp|P10107|ANXA1_MOUSE	AS_20201121_Lyso_R2_SPRM_60min_01.raw	AS_20201121_Lyso_R2_SPRM_60min_01	R2	CATSTPAFFAEK	C[+71]ATSTPAFFAEK		92941000	light	PM_5_201-SciData_MEF_LysosomalProteome_39Runs_CO_095	False	0.869	69.49	69.83	0.27	2	True	y10	37046280	36368569	115233248	7
sp|P10107|ANXA1_MOUSE	AS_20201121_Lyso_R3_SPRM_60min_01.raw	AS_20201121_Lyso_R3_SPRM_60min_01	R3	CATSTPAFFAEK	C[+71]ATSTPAFFAEK		103350000	light	PM_5_201-SciData_MEF_LysosomalProteome_39Runs_CO_095	False	0.8684	69.49	69.62	0.27	2	True	y10	41703864	36368569	132802608	6
sp|P10107|ANXA1_MOUSE	AS_20201121_Lyso_R1_SPRM_60min_01.raw	AS_20201121_Lyso_R1_SPRM_60min_01	R1	CATSTPAFFAEK	C[+71]ATSTPAFFAEK		131780000	light	PM_5_201-SciData_MEF_LysosomalProteome_39Runs_CO_095	False	0.8674	69.49	69.59	0.27	2	True	y9	14222754	16819532	95608208	10
sp|P10107|ANXA1_MOUSE	AS_20201121_Lyso_R2_SPRM_60min_01.raw	AS_20201121_Lyso_R2_SPRM_60min_01	R2	CATSTPAFFAEK	C[+71]ATSTPAFFAEK		92941000	light	PM_5_201-SciData_MEF_LysosomalProteome_39Runs_CO_095	False	0.869	69.49	69.83	0.27	2	True	y9	16583418	16819532	115233248	7
sp|P10107|ANXA1_MOUSE	AS_20201121_Lyso_R3_SPRM_60min_01.raw	AS_20201121_Lyso_R3_SPRM_60min_01	R3	CATSTPAFFAEK	C[+71]ATSTPAFFAEK		103350000	light	PM_5_201-SciData_MEF_LysosomalProteome_39Runs_CO_095	False	0.8684	69.49	69.62	0.27	2	True	y9	19652424	16819532	132802608	6
sp|P10107|ANXA1_MOUSE	AS_20201121_Lyso_R1_SPRM_60min_01.raw	AS_20201121_Lyso_R1_SPRM_60min_01	R1	CATSTPAFFAEK	C[+71]ATSTPAFFAEK		131780000	light	PM_5_201-SciData_MEF_LysosomalProteome_39Runs_CO_095	False	0.8674	69.49	69.59	0.27	2	True	y8	8280108	9979679	95608208	10
sp|P10107|ANXA1_MOUSE	AS_20201121_Lyso_R2_SPRM_60min_01.raw	AS_20201121_Lyso_R2_SPRM_60min_01	R2	CATSTPAFFAEK	C[+71]ATSTPAFFAEK		92941000	light	PM_5_201-SciData_MEF_LysosomalProteome_39Runs_CO_095	False	0.869	69.49	69.83	0.27	2	True	y8	9998861	9979679	115233248	7
sp|P10107|ANXA1_MOUSE	AS_20201121_Lyso_R3_SPRM_60min_01.raw	AS_20201121_Lyso_R3_SPRM_60min_01	R3	CATSTPAFFAEK	C[+71]ATSTPAFFAEK		103350000	light	PM_5_201-SciData_MEF_LysosomalProteome_39Runs_CO_095	False	0.8684	69.49	69.62	0.27	2	True	y8	11660068	9979679	132802608	6
sp|P10107|ANXA1_MOUSE	AS_20201121_Lyso_R1_SPRM_60min_01.raw	AS_20201121_Lyso_R1_SPRM_60min_01	R1	CATSTPAFFAEK	C[+71]ATSTPAFFAEK		131780000	light	PM_5_201-SciData_MEF_LysosomalProteome_39Runs_CO_095	False	0.8674	69.49	69.59	0.27	2	True	y7	28205950	33515409	95608208	10
sp|P10107|ANXA1_MOUSE	AS_20201121_Lyso_R2_SPRM_60min_01.raw	AS_20201121_Lyso_R2_SPRM_60min_01	R2	CATSTPAFFAEK	C[+71]ATSTPAFFAEK		92941000	light	PM_5_201-SciData_MEF_LysosomalProteome_39Runs_CO_095	False	0.869	69.49	69.83	0.27	2	True	y7	33258172	33515409	115233248	7
sp|P10107|ANXA1_MOUSE	AS_20201121_Lyso_R3_SPRM_60min_01.raw	AS_20201121_Lyso_R3_SPRM_60min_01	R3	CATSTPAFFAEK	C[+71]ATSTPAFFAEK		103350000	light	PM_5_201-SciData_MEF_LysosomalProteome_39Runs_CO_095	False	0.8684	69.49	69.62	0.27	2	True	y7	39082104	33515409	132802608	6
sp|P10107|ANXA1_MOUSE	AS_20201121_Lyso_R1_SPRM_60min_01.raw	AS_20201121_Lyso_R1_SPRM_60min_01	R1	CATSTPAFFAEK	C[+71]ATSTPAFFAEK		131780000	light	PM_5_201-SciData_MEF_LysosomalProteome_39Runs_CO_095	False	0.8674	69.49	69.59	0.27	2	True	y3	2210347	2690459	95608208	10
sp|P10107|ANXA1_MOUSE	AS_20201121_Lyso_R2_SPRM_60min_01.raw	AS_20201121_Lyso_R2_SPRM_60min_01	R2	CATSTPAFFAEK	C[+71]ATSTPAFFAEK		92941000	light	PM_5_201-SciData_MEF_LysosomalProteome_39Runs_CO_095	False	0.869	69.49	69.83	0.27	2	True	y3	2782682	2690459	115233248	7
sp|P10107|ANXA1_MOUSE	AS_20201121_Lyso_R3_SPRM_60min_01.raw	AS_20201121_Lyso_R3_SPRM_60min_01	R3	CATSTPAFFAEK	C[+71]ATSTPAFFAEK		103350000	light	PM_5_201-SciData_MEF_LysosomalProteome_39Runs_CO_095	False	0.8684	69.49	69.62	0.27	2	True	y3	3078348	2690459	132802608	6
sp|P10107|ANXA1_MOUSE	AS_20201121_Lyso_R1_SPRM_60min_01.raw	AS_20201121_Lyso_R1_SPRM_60min_01	R1	CATSTPAFFAEK	C[+71]ATSTPAFFAEK		131780000	light	PM_5_201-SciData_MEF_LysosomalProteome_39Runs_CO_095	False	0.8674	69.49	69.59	0.27	2	True	b2	12333489	15174378	95608208	10
sp|P10107|ANXA1_MOUSE	AS_20201121_Lyso_R2_SPRM_60min_01.raw	AS_20201121_Lyso_R2_SPRM_60min_01	R2	CATSTPAFFAEK	C[+71]ATSTPAFFAEK		92941000	light	PM_5_201-SciData_MEF_LysosomalProteome_39Runs_CO_095	False	0.869	69.49	69.83	0.27	2	True	b2	15563840	15174378	115233248	7
sp|P10107|ANXA1_MOUSE	AS_20201121_Lyso_R3_SPRM_60min_01.raw	AS_20201121_Lyso_R3_SPRM_60min_01	R3	CATSTPAFFAEK	C[+71]ATSTPAFFAEK		103350000	light	PM_5_201-SciData_MEF_LysosomalProteome_39Runs_CO_095	False	0.8684	69.49	69.62	0.27	2	True	b2	17625804	15174378	132802608	6
sp|P97384|ANX11_MOUSE	AS_20201121_Lyso_R1_SPRM_60min_02.raw	AS_20201121_Lyso_R1_SPRM_60min_01	R1	TLEEAIR	TLEEAIR		76855000	light	PM_5_201-SciData_MEF_LysosomalProteome_39Runs_CO_095	False	0.872	59.72	59.94	0.25	2	True	precursor	185404816	147229397	119840592	6
sp|P97384|ANX11_MOUSE	AS_20201121_Lyso_R2_SPRM_60min_02.raw	AS_20201121_Lyso_R2_SPRM_60min_01	R2	TLEEAIR	TLEEAIR		62051000	light	PM_5_201-SciData_MEF_LysosomalProteome_39Runs_CO_095	False	0.8736	59.72	60.19	0.25	2	True	precursor	123400568	147229397	92339320	6
sp|P97384|ANX11_MOUSE	AS_20201121_Lyso_R3_SPRM_60min_02.raw	AS_20201121_Lyso_R3_SPRM_60min_01	R3	TLEEAIR	TLEEAIR		73847000	light	PM_5_201-SciData_MEF_LysosomalProteome_39Runs_CO_095	False	0.8761	59.72	60.03	0.25	2	True	precursor	132882808	147229397	108559856	6
sp|P97384|ANX11_MOUSE	AS_20201121_Lyso_R1_SPRM_60min_02.raw	AS_20201121_Lyso_R1_SPRM_60min_01	R1	TLEEAIR	TLEEAIR		76855000	light	PM_5_201-SciData_MEF_LysosomalProteome_39Runs_CO_095	False	0.872	59.72	59.94	0.25	2	True	precursor [M+1]	73373264	58053361	119840592	6
sp|P97384|ANX11_MOUSE	AS_20201121_Lyso_R2_SPRM_60min_02.raw	AS_20201121_Lyso_R2_SPRM_60min_01	R2	TLEEAIR	TLEEAIR		62051000	light	PM_5_201-SciData_MEF_LysosomalProteome_39Runs_CO_095	False	0.8736	59.72	60.19	0.25	2	True	precursor [M+1]	51215316	58053361	92339320	6
sp|P97384|ANX11_MOUSE	AS_20201121_Lyso_R3_SPRM_60min_02.raw	AS_20201121_Lyso_R3_SPRM_60min_01	R3	TLEEAIR	TLEEAIR		73847000	light	PM_5_201-SciData_MEF_LysosomalProteome_39Runs_CO_095	False	0.8761	59.72	60.03	0.25	2	True	precursor [M+1]	49571504	58053361	108559856	6
sp|P97384|ANX11_MOUSE	AS_20201121_Lyso_R1_SPRM_60min_02.raw	AS_20201121_Lyso_R1_SPRM_60min_01	R1	TLEEAIR	TLEEAIR		76855000	light	PM_5_201-SciData_MEF_LysosomalProteome_39Runs_CO_095	False	0.872	59.72	59.94	0.25	2	True	precursor [M+2]	38024644	33828759	119840592	6
sp|P97384|ANX11_MOUSE	AS_20201121_Lyso_R2_SPRM_60min_02.raw	AS_20201121_Lyso_R2_SPRM_60min_01	R2	TLEEAIR	TLEEAIR		62051000	light	PM_5_201-SciData_MEF_LysosomalProteome_39Runs_CO_095	False	0.8736	59.72	60.19	0.25	2	True	precursor [M+2]	35912572	33828759	92339320	6
sp|P97384|ANX11_MOUSE	AS_20201121_Lyso_R3_SPRM_60min_02.raw	AS_20201121_Lyso_R3_SPRM_60min_01	R3	TLEEAIR	TLEEAIR		73847000	light	PM_5_201-SciData_MEF_LysosomalProteome_39Runs_CO_095	False	0.8761	59.72	60.03	0.25	2	True	precursor [M+2]	27549062	33828759	108559856	6
sp|P97384|ANX11_MOUSE	AS_20201121_Lyso_R1_SPRM_60min_02.raw	AS_20201121_Lyso_R1_SPRM_60min_01	R1	TLEEAIR	TLEEAIR		76855000	light	PM_5_201-SciData_MEF_LysosomalProteome_39Runs_CO_095	False	0.872	59.72	59.94	0.25	2	True	y6	6156635	5450804	119840592	5
sp|P97384|ANX11_MOUSE	AS_20201121_Lyso_R2_SPRM_60min_02.raw	AS_20201121_Lyso_R2_SPRM_60min_01	R2	TLEEAIR	TLEEAIR		62051000	light	PM_5_201-SciData_MEF_LysosomalProteome_39Runs_CO_095	False	0.8736	59.72	60.19	0.25	2	True	y6	4497565	5450804	92339320	6
sp|P97384|ANX11_MOUSE	AS_20201121_Lyso_R3_SPRM_60min_02.raw	AS_20201121_Lyso_R3_SPRM_60min_01	R3	TLEEAIR	TLEEAIR		73847000	light	PM_5_201-SciData_MEF_LysosomalProteome_39Runs_CO_095	False	0.8761	59.72	60.03	0.25	2	True	y6	5698213	5450804	108559856	6
sp|P97384|ANX11_MOUSE	AS_20201121_Lyso_R1_SPRM_60min_02.raw	AS_20201121_Lyso_R1_SPRM_60min_01	R1	TLEEAIR	TLEEAIR		76855000	light	PM_5_201-SciData_MEF_LysosomalProteome_39Runs_CO_095	False	0.872	59.72	59.94	0.25	2	True	y5	79350384	70412507	119840592	5
sp|P97384|ANX11_MOUSE	AS_20201121_Lyso_R2_SPRM_60min_02.raw	AS_20201121_Lyso_R2_SPRM_60min_01	R2	TLEEAIR	TLEEAIR		62051000	light	PM_5_201-SciData_MEF_LysosomalProteome_39Runs_CO_095	False	0.8736	59.72	60.19	0.25	2	True	y5	60879696	70412507	92339320	6
sp|P97384|ANX11_MOUSE	AS_20201121_Lyso_R3_SPRM_60min_02.raw	AS_20201121_Lyso_R3_SPRM_60min_01	R3	TLEEAIR	TLEEAIR		73847000	light	PM_5_201-SciData_MEF_LysosomalProteome_39Runs_CO_095	False	0.8761	59.72	60.03	0.25	2	True	y5	71007440	70412507	108559856	6
sp|P97384|ANX11_MOUSE	AS_20201121_Lyso_R1_SPRM_60min_02.raw	AS_20201121_Lyso_R1_SPRM_60min_01	R1	TLEEAIR	TLEEAIR		76855000	light	PM_5_201-SciData_MEF_LysosomalProteome_39Runs_CO_095	False	0.872	59.72	59.94	0.25	2	True	y4	15885237	14025069	119840592	5
sp|P97384|ANX11_MOUSE	AS_20201121_Lyso_R2_SPRM_60min_02.raw	AS_20201121_Lyso_R2_SPRM_60min_01	R2	TLEEAIR	TLEEAIR		62051000	light	PM_5_201-SciData_MEF_LysosomalProteome_39Runs_CO_095	False	0.8736	59.72	60.19	0.25	2	True	y4	11680874	14025069	92339320	6
sp|P97384|ANX11_MOUSE	AS_20201121_Lyso_R3_SPRM_60min_02.raw	AS_20201121_Lyso_R3_SPRM_60min_01	R3	TLEEAIR	TLEEAIR		73847000	light	PM_5_201-SciData_MEF_LysosomalProteome_39Runs_CO_095	False	0.8761	59.72	60.03	0.25	2	True	y4	14509095	14025069	108559856	6
sp|P97384|ANX11_MOUSE	AS_20201121_Lyso_R1_SPRM_60min_02.raw	AS_20201121_Lyso_R1_SPRM_60min_01	R1	TLEEAIR	TLEEAIR		76855000	light	PM_5_201-SciData_MEF_LysosomalProteome_39Runs_CO_095	False	0.872	59.72	59.94	0.25	2	True	y3	6219139	5788753	119840592	5
sp|P97384|ANX11_MOUSE	AS_20201121_Lyso_R2_SPRM_60min_02.raw	AS_20201121_Lyso_R2_SPRM_60min_01	R2	TLEEAIR	TLEEAIR		62051000	light	PM_5_201-SciData_MEF_LysosomalProteome_39Runs_CO_095	False	0.8736	59.72	60.19	0.25	2	True	y3	4895754	5788753	92339320	6
sp|P97384|ANX11_MOUSE	AS_20201121_Lyso_R3_SPRM_60min_02.raw	AS_20201121_Lyso_R3_SPRM_60min_01	R3	TLEEAIR	TLEEAIR		73847000	light	PM_5_201-SciData_MEF_LysosomalProteome_39Runs_CO_095	False	0.8761	59.72	60.03	0.25	2	True	y3	6251368	5788753	108559856	6
sp|P97384|ANX11_MOUSE	AS_20201121_Lyso_R1_SPRM_60min_02.raw	AS_20201121_Lyso_R1_SPRM_60min_01	R1	TLEEAIR	TLEEAIR		76855000	light	PM_5_201-SciData_MEF_LysosomalProteome_39Runs_CO_095	False	0.872	59.72	59.94	0.25	2	True	y2	1371087	1239022	119840592	5
sp|P97384|ANX11_MOUSE	AS_20201121_Lyso_R2_SPRM_60min_02.raw	AS_20201121_Lyso_R2_SPRM_60min_01	R2	TLEEAIR	TLEEAIR		62051000	light	PM_5_201-SciData_MEF_LysosomalProteome_39Runs_CO_095	False	0.8736	59.72	60.19	0.25	2	True	y2	1094425	1239022	92339320	6
sp|P97384|ANX11_MOUSE	AS_20201121_Lyso_R3_SPRM_60min_02.raw	AS_20201121_Lyso_R3_SPRM_60min_01	R3	TLEEAIR	TLEEAIR		73847000	light	PM_5_201-SciData_MEF_LysosomalProteome_39Runs_CO_095	False	0.8761	59.72	60.03	0.25	2	True	y2	1251553	1239022	108559856	6
sp|P97384|ANX11_MOUSE	AS_20201121_Lyso_R1_SPRM_60min_02.raw	AS_20201121_Lyso_R1_SPRM_60min_01	R1	TLEEAIR	TLEEAIR		76855000	light	PM_5_201-SciData_MEF_LysosomalProteome_39Runs_CO_095	False	0.872	59.72	59.94	0.25	2	True	b2	10858108	9997100	119840592	5
sp|P97384|ANX11_MOUSE	AS_20201121_Lyso_R2_SPRM_60min_02.raw	AS_20201121_Lyso_R2_SPRM_60min_01	R2	TLEEAIR	TLEEAIR		62051000	light	PM_5_201-SciData_MEF_LysosomalProteome_39Runs_CO_095	False	0.8736	59.72	60.19	0.25	2	True	b2	9291008	9997100	92339320	6
sp|P97384|ANX11_MOUSE	AS_20201121_Lyso_R3_SPRM_60min_02.raw	AS_20201121_Lyso_R3_SPRM_60min_01	R3	TLEEAIR	TLEEAIR		73847000	light	PM_5_201-SciData_MEF_LysosomalProteome_39Runs_CO_095	False	0.8761	59.72	60.03	0.25	2	True	b2	9842183	9997100	108559856	6
sp|P97384|ANX11_MOUSE	AS_20201121_Lyso_R1_SPRM_60min_01.raw	AS_20201121_Lyso_R1_SPRM_60min_01	R1	NTPAFFAER	NTPAFFAER		76855000	light	PM_5_201-SciData_MEF_LysosomalProteome_39Runs_CO_095	False	0.899	68.94	69.15	0.3	2	True	precursor	418515168	369208107	262960304	10
sp|P97384|ANX11_MOUSE	AS_20201121_Lyso_R2_SPRM_60min_01.raw	AS_20201121_Lyso_R2_SPRM_60min_01	R2	NTPAFFAER	NTPAFFAER		62051000	light	PM_5_201-SciData_MEF_LysosomalProteome_39Runs_CO_095	False	0.8988	68.94	69.45	0.3	2	True	precursor	298428544	369208107	290741408	6
sp|P97384|ANX11_MOUSE	AS_20201121_Lyso_R3_SPRM_60min_01.raw	AS_20201121_Lyso_R3_SPRM_60min_01	R3	NTPAFFAER	NTPAFFAER		73847000	light	PM_5_201-SciData_MEF_LysosomalProteome_39Runs_CO_095	False	0.8985	68.94	69.26	0.3	2	True	precursor	390680608	369208107	337971680	7
sp|P97384|ANX11_MOUSE	AS_20201121_Lyso_R1_SPRM_60min_01.raw	AS_20201121_Lyso_R1_SPRM_60min_01	R1	NTPAFFAER	NTPAFFAER		76855000	light	PM_5_201-SciData_MEF_LysosomalProteome_39Runs_CO_095	False	0.899	68.94	69.15	0.3	2	True	precursor [M+1]	221376144	206164677	262960304	10
sp|P97384|ANX11_MOUSE	AS_20201121_Lyso_R2_SPRM_60min_01.raw	AS_20201121_Lyso_R2_SPRM_60min_01	R2	NTPAFFAER	NTPAFFAER		62051000	light	PM_5_201-SciData_MEF_LysosomalProteome_39Runs_CO_095	False	0.8988	68.94	69.45	0.3	2	True	precursor [M+1]	184494096	206164677	290741408	6
sp|P97384|ANX11_MOUSE	AS_20201121_Lyso_R3_SPRM_60min_01.raw	AS_20201121_Lyso_R3_SPRM_60min_01	R3	NTPAFFAER	NTPAFFAER		73847000	light	PM_5_201-SciData_MEF_LysosomalProteome_39Runs_CO_095	False	0.8985	68.94	69.26	0.3	2	True	precursor [M+1]	212623792	206164677	337971680	7
sp|P97384|ANX11_MOUSE	AS_20201121_Lyso_R1_SPRM_60min_01.raw	AS_20201121_Lyso_R1_SPRM_60min_01	R1	NTPAFFAER	NTPAFFAER		76855000	light	PM_5_201-SciData_MEF_LysosomalProteome_39Runs_CO_095	False	0.899	68.94	69.15	0.33	2	True	precursor [M+2]	63901768	57894659	262960304	10
sp|P97384|ANX11_MOUSE	AS_20201121_Lyso_R2_SPRM_60min_01.raw	AS_20201121_Lyso_R2_SPRM_60min_01	R2	NTPAFFAER	NTPAFFAER		62051000	light	PM_5_201-SciData_MEF_LysosomalProteome_39Runs_CO_095	False	0.8988	68.94	69.45	0.33	2	True	precursor [M+2]	40383392	57894659	290741408	6
sp|P97384|ANX11_MOUSE	AS_20201121_Lyso_R3_SPRM_60min_01.raw	AS_20201121_Lyso_R3_SPRM_60min_01	R3	NTPAFFAER	NTPAFFAER		73847000	light	PM_5_201-SciData_MEF_LysosomalProteome_39Runs_CO_095	False	0.8985	68.94	69.26	0.33	2	True	precursor [M+2]	69398816	57894659	337971680	7
sp|P97384|ANX11_MOUSE	AS_20201121_Lyso_R1_SPRM_60min_01.raw	AS_20201121_Lyso_R1_SPRM_60min_01	R1	NTPAFFAER	NTPAFFAER		76855000	light	PM_5_201-SciData_MEF_LysosomalProteome_39Runs_CO_095	False	0.899	68.94	69.15	0.3	2	True	y7	113835392	126622379	262960304	9
sp|P97384|ANX11_MOUSE	AS_20201121_Lyso_R2_SPRM_60min_01.raw	AS_20201121_Lyso_R2_SPRM_60min_01	R2	NTPAFFAER	NTPAFFAER		62051000	light	PM_5_201-SciData_MEF_LysosomalProteome_39Runs_CO_095	False	0.8988	68.94	69.45	0.3	2	True	y7	122911152	126622379	290741408	7
sp|P97384|ANX11_MOUSE	AS_20201121_Lyso_R3_SPRM_60min_01.raw	AS_20201121_Lyso_R3_SPRM_60min_01	R3	NTPAFFAER	NTPAFFAER		73847000	light	PM_5_201-SciData_MEF_LysosomalProteome_39Runs_CO_095	False	0.8985	68.94	69.26	0.3	2	True	y7	143120592	126622379	337971680	7
sp|P97384|ANX11_MOUSE	AS_20201121_Lyso_R1_SPRM_60min_01.raw	AS_20201121_Lyso_R1_SPRM_60min_01	R1	NTPAFFAER	NTPAFFAER		76855000	light	PM_5_201-SciData_MEF_LysosomalProteome_39Runs_CO_095	False	0.899	68.94	69.15	0.3	2	True	y6	19800366	22274071	262960304	9
sp|P97384|ANX11_MOUSE	AS_20201121_Lyso_R2_SPRM_60min_01.raw	AS_20201121_Lyso_R2_SPRM_60min_01	R2	NTPAFFAER	NTPAFFAER		62051000	light	PM_5_201-SciData_MEF_LysosomalProteome_39Runs_CO_095	False	0.8988	68.94	69.45	0.3	2	True	y6	22279250	22274071	290741408	7
sp|P97384|ANX11_MOUSE	AS_20201121_Lyso_R3_SPRM_60min_01.raw	AS_20201121_Lyso_R3_SPRM_60min_01	R3	NTPAFFAER	NTPAFFAER		73847000	light	PM_5_201-SciData_MEF_LysosomalProteome_39Runs_CO_095	False	0.8985	68.94	69.26	0.3	2	True	y6	24742598	22274071	337971680	7
sp|P97384|ANX11_MOUSE	AS_20201121_Lyso_R1_SPRM_60min_01.raw	AS_20201121_Lyso_R1_SPRM_60min_01	R1	NTPAFFAER	NTPAFFAER		76855000	light	PM_5_201-SciData_MEF_LysosomalProteome_39Runs_CO_095	False	0.899	68.94	69.15	0.3	2	True	y5	26622402	30596745	262960304	9
sp|P97384|ANX11_MOUSE	AS_20201121_Lyso_R2_SPRM_60min_01.raw	AS_20201121_Lyso_R2_SPRM_60min_01	R2	NTPAFFAER	NTPAFFAER		62051000	light	PM_5_201-SciData_MEF_LysosomalProteome_39Runs_CO_095	False	0.8988	68.94	69.45	0.3	2	True	y5	29691068	30596745	290741408	7
sp|P97384|ANX11_MOUSE	AS_20201121_Lyso_R3_SPRM_60min_01.raw	AS_20201121_Lyso_R3_SPRM_60min_01	R3	NTPAFFAER	NTPAFFAER		73847000	light	PM_5_201-SciData_MEF_LysosomalProteome_39Runs_CO_095	False	0.8985	68.94	69.26	0.3	2	True	y5	35476764	30596745	337971680	7
sp|P97384|ANX11_MOUSE	AS_20201121_Lyso_R1_SPRM_60min_01.raw	AS_20201121_Lyso_R1_SPRM_60min_01	R1	NTPAFFAER	NTPAFFAER		76855000	light	PM_5_201-SciData_MEF_LysosomalProteome_39Runs_CO_095	False	0.899	68.94	69.15	0.3	2	True	y4	11592298	13352050	262960304	9
sp|P97384|ANX11_MOUSE	AS_20201121_Lyso_R2_SPRM_60min_01.raw	AS_20201121_Lyso_R2_SPRM_60min_01	R2	NTPAFFAER	NTPAFFAER		62051000	light	PM_5_201-SciData_MEF_LysosomalProteome_39Runs_CO_095	False	0.8988	68.94	69.45	0.3	2	True	y4	13120373	13352050	290741408	7
sp|P97384|ANX11_MOUSE	AS_20201121_Lyso_R3_SPRM_60min_01.raw	AS_20201121_Lyso_R3_SPRM_60min_01	R3	NTPAFFAER	NTPAFFAER		73847000	light	PM_5_201-SciData_MEF_LysosomalProteome_39Runs_CO_095	False	0.8985	68.94	69.26	0.3	2	True	y4	15343478	13352050	337971680	7
sp|P97384|ANX11_MOUSE	AS_20201121_Lyso_R1_SPRM_60min_01.raw	AS_20201121_Lyso_R1_SPRM_60min_01	R1	NTPAFFAER	NTPAFFAER		76855000	light	PM_5_201-SciData_MEF_LysosomalProteome_39Runs_CO_095	False	0.899	68.94	69.15	0.3	2	True	y7	74053232	84883075	262960304	9
sp|P97384|ANX11_MOUSE	AS_20201121_Lyso_R2_SPRM_60min_01.raw	AS_20201121_Lyso_R2_SPRM_60min_01	R2	NTPAFFAER	NTPAFFAER		62051000	light	PM_5_201-SciData_MEF_LysosomalProteome_39Runs_CO_095	False	0.8988	68.94	69.45	0.3	2	True	y7	83609368	84883075	290741408	7
sp|P97384|ANX11_MOUSE	AS_20201121_Lyso_R3_SPRM_60min_01.raw	AS_20201121_Lyso_R3_SPRM_60min_01	R3	NTPAFFAER	NTPAFFAER		73847000	light	PM_5_201-SciData_MEF_LysosomalProteome_39Runs_CO_095	False	0.8985	68.94	69.26	0.3	2	True	y7	96986624	84883075	337971680	7
sp|P97384|ANX11_MOUSE	AS_20201121_Lyso_R1_SPRM_60min_01.raw	AS_20201121_Lyso_R1_SPRM_60min_01	R1	NTPAFFAER	NTPAFFAER		76855000	light	PM_5_201-SciData_MEF_LysosomalProteome_39Runs_CO_095	False	0.899	68.94	69.15	0.3	2	True	b2	17056606	19496147	262960304	9
sp|P97384|ANX11_MOUSE	AS_20201121_Lyso_R2_SPRM_60min_01.raw	AS_20201121_Lyso_R2_SPRM_60min_01	R2	NTPAFFAER	NTPAFFAER		62051000	light	PM_5_201-SciData_MEF_LysosomalProteome_39Runs_CO_095	False	0.8988	68.94	69.45	0.3	2	True	b2	19130212	19496147	290741408	7
sp|P97384|ANX11_MOUSE	AS_20201121_Lyso_R3_SPRM_60min_01.raw	AS_20201121_Lyso_R3_SPRM_60min_01	R3	NTPAFFAER	NTPAFFAER		73847000	light	PM_5_201-SciData_MEF_LysosomalProteome_39Runs_CO_095	False	0.8985	68.94	69.26	0.3	2	True	b2	22301624	19496147	337971680	7
sp|P07356|ANXA2_MOUSE	AS_20201121_Lyso_R1_SPRM_60min_02.raw	AS_20201121_Lyso_R1_SPRM_60min_01	R1	TPAQYDASELK	TPAQYDASELK		1089100000	light	PM_5_201-SciData_MEF_LysosomalProteome_39Runs_CO_095	False	0.9597	60.34	60.03	0.23	2	True	precursor	2316859136	2918420309	930445824	11
sp|P07356|ANXA2_MOUSE	AS_20201121_Lyso_R2_SPRM_60min_02.raw	AS_20201121_Lyso_R2_SPRM_60min_01	R2	TPAQYDASELK	TPAQYDASELK		1075900000	light	PM_5_201-SciData_MEF_LysosomalProteome_39Runs_CO_095	False	0.9539	60.34	60.26	0.23	2	True	precursor	4002495488	2918420309	1363680896	8
sp|P07356|ANXA2_MOUSE	AS_20201121_Lyso_R3_SPRM_60min_02.raw	AS_20201121_Lyso_R3_SPRM_60min_01	R3	TPAQYDASELK	TPAQYDASELK		974900000	light	PM_5_201-SciData_MEF_LysosomalProteome_39Runs_CO_095	False	0.9607	60.34	60.19	0.23	2	True	precursor	2435906304	2918420309	1051624448	8
sp|P07356|ANXA2_MOUSE	AS_20201121_Lyso_R1_SPRM_60min_02.raw	AS_20201121_Lyso_R1_SPRM_60min_01	R1	TPAQYDASELK	TPAQYDASELK		1089100000	light	PM_5_201-SciData_MEF_LysosomalProteome_39Runs_CO_095	False	0.9597	60.34	60.03	0.23	2	True	precursor [M+1]	1578240384	1890359595	930445824	11
sp|P07356|ANXA2_MOUSE	AS_20201121_Lyso_R2_SPRM_60min_02.raw	AS_20201121_Lyso_R2_SPRM_60min_01	R2	TPAQYDASELK	TPAQYDASELK		1075900000	light	PM_5_201-SciData_MEF_LysosomalProteome_39Runs_CO_095	False	0.9539	60.34	60.26	0.23	2	True	precursor [M+1]	2582213376	1890359595	1363680896	8
sp|P07356|ANXA2_MOUSE	AS_20201121_Lyso_R3_SPRM_60min_02.raw	AS_20201121_Lyso_R3_SPRM_60min_01	R3	TPAQYDASELK	TPAQYDASELK		974900000	light	PM_5_201-SciData_MEF_LysosomalProteome_39Runs_CO_095	False	0.9607	60.34	60.19	0.23	2	True	precursor [M+1]	1510625024	1890359595	1051624448	8
sp|P07356|ANXA2_MOUSE	AS_20201121_Lyso_R1_SPRM_60min_02.raw	AS_20201121_Lyso_R1_SPRM_60min_01	R1	TPAQYDASELK	TPAQYDASELK		1089100000	light	PM_5_201-SciData_MEF_LysosomalProteome_39Runs_CO_095	False	0.9597	60.34	60.03	0.17	2	True	precursor [M+2]	617296576	732308224	930445824	11
sp|P07356|ANXA2_MOUSE	AS_20201121_Lyso_R2_SPRM_60min_02.raw	AS_20201121_Lyso_R2_SPRM_60min_01	R2	TPAQYDASELK	TPAQYDASELK		1075900000	light	PM_5_201-SciData_MEF_LysosomalProteome_39Runs_CO_095	False	0.9539	60.34	60.26	0.17	2	True	precursor [M+2]	1003621696	732308224	1363680896	8
sp|P07356|ANXA2_MOUSE	AS_20201121_Lyso_R3_SPRM_60min_02.raw	AS_20201121_Lyso_R3_SPRM_60min_01	R3	TPAQYDASELK	TPAQYDASELK		974900000	light	PM_5_201-SciData_MEF_LysosomalProteome_39Runs_CO_095	False	0.9607	60.34	60.19	0.17	2	True	precursor [M+2]	576006400	732308224	1051624448	8
sp|P07356|ANXA2_MOUSE	AS_20201121_Lyso_R1_SPRM_60min_02.raw	AS_20201121_Lyso_R1_SPRM_60min_01	R1	TPAQYDASELK	TPAQYDASELK		1089100000	light	PM_5_201-SciData_MEF_LysosomalProteome_39Runs_CO_095	False	0.9597	60.34	60.03	0.17	2	True	y9	193370864	232587141	930445824	11
sp|P07356|ANXA2_MOUSE	AS_20201121_Lyso_R2_SPRM_60min_02.raw	AS_20201121_Lyso_R2_SPRM_60min_01	R2	TPAQYDASELK	TPAQYDASELK		1075900000	light	PM_5_201-SciData_MEF_LysosomalProteome_39Runs_CO_095	False	0.9539	60.34	60.26	0.17	2	True	y9	277589152	232587141	1363680896	8
sp|P07356|ANXA2_MOUSE	AS_20201121_Lyso_R3_SPRM_60min_02.raw	AS_20201121_Lyso_R3_SPRM_60min_01	R3	TPAQYDASELK	TPAQYDASELK		974900000	light	PM_5_201-SciData_MEF_LysosomalProteome_39Runs_CO_095	False	0.9607	60.34	60.19	0.17	2	True	y9	226801408	232587141	1051624448	8
sp|P07356|ANXA2_MOUSE	AS_20201121_Lyso_R1_SPRM_60min_02.raw	AS_20201121_Lyso_R1_SPRM_60min_01	R1	TPAQYDASELK	TPAQYDASELK		1089100000	light	PM_5_201-SciData_MEF_LysosomalProteome_39Runs_CO_095	False	0.9597	60.34	60.03	0.17	2	True	y8	117727256	140374805	930445824	11
sp|P07356|ANXA2_MOUSE	AS_20201121_Lyso_R2_SPRM_60min_02.raw	AS_20201121_Lyso_R2_SPRM_60min_01	R2	TPAQYDASELK	TPAQYDASELK		1075900000	light	PM_5_201-SciData_MEF_LysosomalProteome_39Runs_CO_095	False	0.9539	60.34	60.26	0.17	2	True	y8	172758832	140374805	1363680896	8
sp|P07356|ANXA2_MOUSE	AS_20201121_Lyso_R3_SPRM_60min_02.raw	AS_20201121_Lyso_R3_SPRM_60min_01	R3	TPAQYDASELK	TPAQYDASELK		974900000	light	PM_5_201-SciData_MEF_LysosomalProteome_39Runs_CO_095	False	0.9607	60.34	60.19	0.17	2	True	y8	130638328	140374805	1051624448	8
sp|P07356|ANXA2_MOUSE	AS_20201121_Lyso_R1_SPRM_60min_02.raw	AS_20201121_Lyso_R1_SPRM_60min_01	R1	TPAQYDASELK	TPAQYDASELK		1089100000	light	PM_5_201-SciData_MEF_LysosomalProteome_39Runs_CO_095	False	0.9597	60.34	60.03	0.17	2	True	y7	203488640	244209605	930445824	11
sp|P07356|ANXA2_MOUSE	AS_20201121_Lyso_R2_SPRM_60min_02.raw	AS_20201121_Lyso_R2_SPRM_60min_01	R2	TPAQYDASELK	TPAQYDASELK		1075900000	light	PM_5_201-SciData_MEF_LysosomalProteome_39Runs_CO_095	False	0.9539	60.34	60.26	0.17	2	True	y7	297822720	244209605	1363680896	8
sp|P07356|ANXA2_MOUSE	AS_20201121_Lyso_R3_SPRM_60min_02.raw	AS_20201121_Lyso_R3_SPRM_60min_01	R3	TPAQYDASELK	TPAQYDASELK		974900000	light	PM_5_201-SciData_MEF_LysosomalProteome_39Runs_CO_095	False	0.9607	60.34	60.19	0.17	2	True	y7	231317456	244209605	1051624448	8
sp|P07356|ANXA2_MOUSE	AS_20201121_Lyso_R1_SPRM_60min_02.raw	AS_20201121_Lyso_R1_SPRM_60min_01	R1	TPAQYDASELK	TPAQYDASELK		1089100000	light	PM_5_201-SciData_MEF_LysosomalProteome_39Runs_CO_095	False	0.9597	60.34	60.03	0.17	2	True	y6	65186344	76968928	930445824	11
sp|P07356|ANXA2_MOUSE	AS_20201121_Lyso_R2_SPRM_60min_02.raw	AS_20201121_Lyso_R2_SPRM_60min_01	R2	TPAQYDASELK	TPAQYDASELK		1075900000	light	PM_5_201-SciData_MEF_LysosomalProteome_39Runs_CO_095	False	0.9539	60.34	60.26	0.17	2	True	y6	95451928	76968928	1363680896	8
sp|P07356|ANXA2_MOUSE	AS_20201121_Lyso_R3_SPRM_60min_02.raw	AS_20201121_Lyso_R3_SPRM_60min_01	R3	TPAQYDASELK	TPAQYDASELK		974900000	light	PM_5_201-SciData_MEF_LysosomalProteome_39Runs_CO_095	False	0.9607	60.34	60.19	0.17	2	True	y6	70268512	76968928	1051624448	8
sp|P07356|ANXA2_MOUSE	AS_20201121_Lyso_R1_SPRM_60min_02.raw	AS_20201121_Lyso_R1_SPRM_60min_01	R1	TPAQYDASELK	TPAQYDASELK		1089100000	light	PM_5_201-SciData_MEF_LysosomalProteome_39Runs_CO_095	False	0.9597	60.34	60.03	0.17	2	True	y2	65437416	76466192	930445824	11
sp|P07356|ANXA2_MOUSE	AS_20201121_Lyso_R2_SPRM_60min_02.raw	AS_20201121_Lyso_R2_SPRM_60min_01	R2	TPAQYDASELK	TPAQYDASELK		1075900000	light	PM_5_201-SciData_MEF_LysosomalProteome_39Runs_CO_095	False	0.9539	60.34	60.26	0.17	2	True	y2	91278000	76466192	1363680896	8
sp|P07356|ANXA2_MOUSE	AS_20201121_Lyso_R3_SPRM_60min_02.raw	AS_20201121_Lyso_R3_SPRM_60min_01	R3	TPAQYDASELK	TPAQYDASELK		974900000	light	PM_5_201-SciData_MEF_LysosomalProteome_39Runs_CO_095	False	0.9607	60.34	60.19	0.17	2	True	y2	72683160	76466192	1051624448	8
sp|P07356|ANXA2_MOUSE	AS_20201121_Lyso_R1_SPRM_60min_02.raw	AS_20201121_Lyso_R1_SPRM_60min_01	R1	TPAQYDASELK	TPAQYDASELK		1089100000	light	PM_5_201-SciData_MEF_LysosomalProteome_39Runs_CO_095	False	0.9597	60.34	60.03	0.17	2	True	y10	285235296	344643733	930445824	11
sp|P07356|ANXA2_MOUSE	AS_20201121_Lyso_R2_SPRM_60min_02.raw	AS_20201121_Lyso_R2_SPRM_60min_01	R2	TPAQYDASELK	TPAQYDASELK		1075900000	light	PM_5_201-SciData_MEF_LysosomalProteome_39Runs_CO_095	False	0.9539	60.34	60.26	0.17	2	True	y10	428780256	344643733	1363680896	8
sp|P07356|ANXA2_MOUSE	AS_20201121_Lyso_R3_SPRM_60min_02.raw	AS_20201121_Lyso_R3_SPRM_60min_01	R3	TPAQYDASELK	TPAQYDASELK		974900000	light	PM_5_201-SciData_MEF_LysosomalProteome_39Runs_CO_095	False	0.9607	60.34	60.19	0.17	2	True	y10	319915648	344643733	1051624448	8
sp|P07356|ANXA2_MOUSE	AS_20201121_Lyso_R1_SPRM_60min_02.raw	AS_20201121_Lyso_R1_SPRM_60min_01	R1	TNQELQEINR	TNQELQEINR		1089100000	light	PM_5_201-SciData_MEF_LysosomalProteome_39Runs_CO_095	False	0.9821	59.06	58.83	0.17	2	True	precursor	6189862400	5360637099	2730494208	8
sp|P07356|ANXA2_MOUSE	AS_20201121_Lyso_R2_SPRM_60min_02.raw	AS_20201121_Lyso_R2_SPRM_60min_01	R2	TNQELQEINR	TNQELQEINR		1075900000	light	PM_5_201-SciData_MEF_LysosomalProteome_39Runs_CO_095	False	0.9839	59.06	59	0.17	2	True	precursor	4406934016	5360637099	2184769536	7
sp|P07356|ANXA2_MOUSE	AS_20201121_Lyso_R3_SPRM_60min_02.raw	AS_20201121_Lyso_R3_SPRM_60min_01	R3	TNQELQEINR	TNQELQEINR		974900000	light	PM_5_201-SciData_MEF_LysosomalProteome_39Runs_CO_095	False	0.9862	59.06	58.88	0.17	2	True	precursor	5485114880	5360637099	1740011264	9
sp|P07356|ANXA2_MOUSE	AS_20201121_Lyso_R1_SPRM_60min_02.raw	AS_20201121_Lyso_R1_SPRM_60min_01	R1	TNQELQEINR	TNQELQEINR		1089100000	light	PM_5_201-SciData_MEF_LysosomalProteome_39Runs_CO_095	False	0.9821	59.06	58.83	0.17	2	True	precursor [M+1]	3846422272	3369768363	2730494208	8
sp|P07356|ANXA2_MOUSE	AS_20201121_Lyso_R2_SPRM_60min_02.raw	AS_20201121_Lyso_R2_SPRM_60min_01	R2	TNQELQEINR	TNQELQEINR		1075900000	light	PM_5_201-SciData_MEF_LysosomalProteome_39Runs_CO_095	False	0.9839	59.06	59	0.17	2	True	precursor [M+1]	2767088384	3369768363	2184769536	7
sp|P07356|ANXA2_MOUSE	AS_20201121_Lyso_R3_SPRM_60min_02.raw	AS_20201121_Lyso_R3_SPRM_60min_01	R3	TNQELQEINR	TNQELQEINR		974900000	light	PM_5_201-SciData_MEF_LysosomalProteome_39Runs_CO_095	False	0.9862	59.06	58.88	0.17	2	True	precursor [M+1]	3495794432	3369768363	1740011264	9
sp|P07356|ANXA2_MOUSE	AS_20201121_Lyso_R1_SPRM_60min_02.raw	AS_20201121_Lyso_R1_SPRM_60min_01	R1	TNQELQEINR	TNQELQEINR		1089100000	light	PM_5_201-SciData_MEF_LysosomalProteome_39Runs_CO_095	False	0.9821	59.06	58.83	0.17	2	True	precursor [M+2]	1393584000	1234297963	2730494208	8
sp|P07356|ANXA2_MOUSE	AS_20201121_Lyso_R2_SPRM_60min_02.raw	AS_20201121_Lyso_R2_SPRM_60min_01	R2	TNQELQEINR	TNQELQEINR		1075900000	light	PM_5_201-SciData_MEF_LysosomalProteome_39Runs_CO_095	False	0.9839	59.06	59	0.17	2	True	precursor [M+2]	1056208704	1234297963	2184769536	7
sp|P07356|ANXA2_MOUSE	AS_20201121_Lyso_R3_SPRM_60min_02.raw	AS_20201121_Lyso_R3_SPRM_60min_01	R3	TNQELQEINR	TNQELQEINR		974900000	light	PM_5_201-SciData_MEF_LysosomalProteome_39Runs_CO_095	False	0.9862	59.06	58.88	0.17	2	True	precursor [M+2]	1253101184	1234297963	1740011264	9
sp|P07356|ANXA2_MOUSE	AS_20201121_Lyso_R1_SPRM_60min_02.raw	AS_20201121_Lyso_R1_SPRM_60min_01	R1	TNQELQEINR	TNQELQEINR		1089100000	light	PM_5_201-SciData_MEF_LysosomalProteome_39Runs_CO_095	False	0.9821	59.06	58.83	0.21	2	True	y8	480364768	385343467	2730494208	8
sp|P07356|ANXA2_MOUSE	AS_20201121_Lyso_R2_SPRM_60min_02.raw	AS_20201121_Lyso_R2_SPRM_60min_01	R2	TNQELQEINR	TNQELQEINR		1075900000	light	PM_5_201-SciData_MEF_LysosomalProteome_39Runs_CO_095	False	0.9839	59.06	59	0.21	2	True	y8	382743904	385343467	2184769536	7
sp|P07356|ANXA2_MOUSE	AS_20201121_Lyso_R3_SPRM_60min_02.raw	AS_20201121_Lyso_R3_SPRM_60min_01	R3	TNQELQEINR	TNQELQEINR		974900000	light	PM_5_201-SciData_MEF_LysosomalProteome_39Runs_CO_095	False	0.9862	59.06	58.88	0.21	2	True	y8	292921728	385343467	1740011264	8
sp|P07356|ANXA2_MOUSE	AS_20201121_Lyso_R1_SPRM_60min_02.raw	AS_20201121_Lyso_R1_SPRM_60min_01	R1	TNQELQEINR	TNQELQEINR		1089100000	light	PM_5_201-SciData_MEF_LysosomalProteome_39Runs_CO_095	False	0.9821	59.06	58.83	0.21	2	True	y7	566302912	462762496	2730494208	8
sp|P07356|ANXA2_MOUSE	AS_20201121_Lyso_R2_SPRM_60min_02.raw	AS_20201121_Lyso_R2_SPRM_60min_01	R2	TNQELQEINR	TNQELQEINR		1075900000	light	PM_5_201-SciData_MEF_LysosomalProteome_39Runs_CO_095	False	0.9839	59.06	59	0.21	2	True	y7	458863232	462762496	2184769536	7
sp|P07356|ANXA2_MOUSE	AS_20201121_Lyso_R3_SPRM_60min_02.raw	AS_20201121_Lyso_R3_SPRM_60min_01	R3	TNQELQEINR	TNQELQEINR		974900000	light	PM_5_201-SciData_MEF_LysosomalProteome_39Runs_CO_095	False	0.9862	59.06	58.88	0.21	2	True	y7	363121344	462762496	1740011264	8
sp|P07356|ANXA2_MOUSE	AS_20201121_Lyso_R1_SPRM_60min_02.raw	AS_20201121_Lyso_R1_SPRM_60min_01	R1	TNQELQEINR	TNQELQEINR		1089100000	light	PM_5_201-SciData_MEF_LysosomalProteome_39Runs_CO_095	False	0.9821	59.06	58.83	0.21	2	True	y6	603745536	495880576	2730494208	8
sp|P07356|ANXA2_MOUSE	AS_20201121_Lyso_R2_SPRM_60min_02.raw	AS_20201121_Lyso_R2_SPRM_60min_01	R2	TNQELQEINR	TNQELQEINR		1075900000	light	PM_5_201-SciData_MEF_LysosomalProteome_39Runs_CO_095	False	0.9839	59.06	59	0.21	2	True	y6	494297280	495880576	2184769536	7
sp|P07356|ANXA2_MOUSE	AS_20201121_Lyso_R3_SPRM_60min_02.raw	AS_20201121_Lyso_R3_SPRM_60min_01	R3	TNQELQEINR	TNQELQEINR		974900000	light	PM_5_201-SciData_MEF_LysosomalProteome_39Runs_CO_095	False	0.9862	59.06	58.88	0.21	2	True	y6	389598912	495880576	1740011264	8
sp|P07356|ANXA2_MOUSE	AS_20201121_Lyso_R1_SPRM_60min_02.raw	AS_20201121_Lyso_R1_SPRM_60min_01	R1	TNQELQEINR	TNQELQEINR		1089100000	light	PM_5_201-SciData_MEF_LysosomalProteome_39Runs_CO_095	False	0.9821	59.06	58.83	0.21	2	True	y5	548726272	441864608	2730494208	8
sp|P07356|ANXA2_MOUSE	AS_20201121_Lyso_R2_SPRM_60min_02.raw	AS_20201121_Lyso_R2_SPRM_60min_01	R2	TNQELQEINR	TNQELQEINR		1075900000	light	PM_5_201-SciData_MEF_LysosomalProteome_39Runs_CO_095	False	0.9839	59.06	59	0.21	2	True	y5	428360960	441864608	2184769536	7
sp|P07356|ANXA2_MOUSE	AS_20201121_Lyso_R3_SPRM_60min_02.raw	AS_20201121_Lyso_R3_SPRM_60min_01	R3	TNQELQEINR	TNQELQEINR		974900000	light	PM_5_201-SciData_MEF_LysosomalProteome_39Runs_CO_095	False	0.9862	59.06	58.88	0.21	2	True	y5	348506592	441864608	1740011264	8
sp|P07356|ANXA2_MOUSE	AS_20201121_Lyso_R1_SPRM_60min_02.raw	AS_20201121_Lyso_R1_SPRM_60min_01	R1	TNQELQEINR	TNQELQEINR		1089100000	light	PM_5_201-SciData_MEF_LysosomalProteome_39Runs_CO_095	False	0.9821	59.06	58.83	0.21	2	True	y4	319991744	261857600	2730494208	8
sp|P07356|ANXA2_MOUSE	AS_20201121_Lyso_R2_SPRM_60min_02.raw	AS_20201121_Lyso_R2_SPRM_60min_01	R2	TNQELQEINR	TNQELQEINR		1075900000	light	PM_5_201-SciData_MEF_LysosomalProteome_39Runs_CO_095	False	0.9839	59.06	59	0.21	2	True	y4	259787872	261857600	2184769536	7
sp|P07356|ANXA2_MOUSE	AS_20201121_Lyso_R3_SPRM_60min_02.raw	AS_20201121_Lyso_R3_SPRM_60min_01	R3	TNQELQEINR	TNQELQEINR		974900000	light	PM_5_201-SciData_MEF_LysosomalProteome_39Runs_CO_095	False	0.9862	59.06	58.88	0.21	2	True	y4	205793184	261857600	1740011264	8
sp|P07356|ANXA2_MOUSE	AS_20201121_Lyso_R1_SPRM_60min_02.raw	AS_20201121_Lyso_R1_SPRM_60min_01	R1	TNQELQEINR	TNQELQEINR		1089100000	light	PM_5_201-SciData_MEF_LysosomalProteome_39Runs_CO_095	False	0.9821	59.06	58.83	0.17	2	True	b2	211363120	170716288	2730494208	8
sp|P07356|ANXA2_MOUSE	AS_20201121_Lyso_R2_SPRM_60min_02.raw	AS_20201121_Lyso_R2_SPRM_60min_01	R2	TNQELQEINR	TNQELQEINR		1075900000	light	PM_5_201-SciData_MEF_LysosomalProteome_39Runs_CO_095	False	0.9839	59.06	59	0.17	2	True	b2	160716256	170716288	2184769536	7
sp|P07356|ANXA2_MOUSE	AS_20201121_Lyso_R3_SPRM_60min_02.raw	AS_20201121_Lyso_R3_SPRM_60min_01	R3	TNQELQEINR	TNQELQEINR		974900000	light	PM_5_201-SciData_MEF_LysosomalProteome_39Runs_CO_095	False	0.9862	59.06	58.88	0.17	2	True	b2	140069488	170716288	1740011264	8
tr|F8WIT2|F8WIT2_MOUSE	AS_20201121_Lyso_R1_SPRM_60min_01.raw	AS_20201121_Lyso_R1_SPRM_60min_01	R1	DQAQEDAQEIADTPSGDK	DQAQEDAQEIADTPSGDK		52259000	light	PM_5_201-SciData_MEF_LysosomalProteome_39Runs_CO_095	False	0.9251	63.18	62.46	0.14	2	True	precursor	156380880	132803901	99081464	9
tr|F8WIT2|F8WIT2_MOUSE	AS_20201121_Lyso_R2_SPRM_60min_01.raw	AS_20201121_Lyso_R2_SPRM_60min_01	R2	DQAQEDAQEIADTPSGDK	DQAQEDAQEIADTPSGDK		52402000	light	PM_5_201-SciData_MEF_LysosomalProteome_39Runs_CO_095	False	0.9227	63.18	62.61	0.14	2	True	precursor	154935776	132803901	78961560	8
tr|F8WIT2|F8WIT2_MOUSE	AS_20201121_Lyso_R3_SPRM_60min_01.raw	AS_20201121_Lyso_R3_SPRM_60min_01	R3	DQAQEDAQEIADTPSGDK	DQAQEDAQEIADTPSGDK		36228000	light	PM_5_201-SciData_MEF_LysosomalProteome_39Runs_CO_095	False	0.9267	63.18	62.51	0.14	2	True	precursor	87095048	132803901	91698960	8
tr|F8WIT2|F8WIT2_MOUSE	AS_20201121_Lyso_R1_SPRM_60min_01.raw	AS_20201121_Lyso_R1_SPRM_60min_01	R1	DQAQEDAQEIADTPSGDK	DQAQEDAQEIADTPSGDK		52259000	light	PM_5_201-SciData_MEF_LysosomalProteome_39Runs_CO_095	False	0.9251	63.18	62.46	0.21	2	True	precursor [M+1]	138576512	128253675	99081464	9
tr|F8WIT2|F8WIT2_MOUSE	AS_20201121_Lyso_R2_SPRM_60min_01.raw	AS_20201121_Lyso_R2_SPRM_60min_01	R2	DQAQEDAQEIADTPSGDK	DQAQEDAQEIADTPSGDK		52402000	light	PM_5_201-SciData_MEF_LysosomalProteome_39Runs_CO_095	False	0.9227	63.18	62.61	0.21	2	True	precursor [M+1]	153826336	128253675	78961560	8
tr|F8WIT2|F8WIT2_MOUSE	AS_20201121_Lyso_R3_SPRM_60min_01.raw	AS_20201121_Lyso_R3_SPRM_60min_01	R3	DQAQEDAQEIADTPSGDK	DQAQEDAQEIADTPSGDK		36228000	light	PM_5_201-SciData_MEF_LysosomalProteome_39Runs_CO_095	False	0.9267	63.18	62.51	0.21	2	True	precursor [M+1]	92358176	128253675	91698960	8
tr|F8WIT2|F8WIT2_MOUSE	AS_20201121_Lyso_R1_SPRM_60min_01.raw	AS_20201121_Lyso_R1_SPRM_60min_01	R1	DQAQEDAQEIADTPSGDK	DQAQEDAQEIADTPSGDK		52259000	light	PM_5_201-SciData_MEF_LysosomalProteome_39Runs_CO_095	False	0.9251	63.18	62.46	0.21	2	True	precursor [M+2]	76290528	71693277	99081464	9
tr|F8WIT2|F8WIT2_MOUSE	AS_20201121_Lyso_R2_SPRM_60min_01.raw	AS_20201121_Lyso_R2_SPRM_60min_01	R2	DQAQEDAQEIADTPSGDK	DQAQEDAQEIADTPSGDK		52402000	light	PM_5_201-SciData_MEF_LysosomalProteome_39Runs_CO_095	False	0.9227	63.18	62.61	0.21	2	True	precursor [M+2]	83890192	71693277	78961560	8
tr|F8WIT2|F8WIT2_MOUSE	AS_20201121_Lyso_R3_SPRM_60min_01.raw	AS_20201121_Lyso_R3_SPRM_60min_01	R3	DQAQEDAQEIADTPSGDK	DQAQEDAQEIADTPSGDK		36228000	light	PM_5_201-SciData_MEF_LysosomalProteome_39Runs_CO_095	False	0.9267	63.18	62.51	0.21	2	True	precursor [M+2]	54899112	71693277	91698960	8
tr|F8WIT2|F8WIT2_MOUSE	AS_20201121_Lyso_R1_SPRM_60min_01.raw	AS_20201121_Lyso_R1_SPRM_60min_01	R1	DQAQEDAQEIADTPSGDK	DQAQEDAQEIADTPSGDK		52259000	light	PM_5_201-SciData_MEF_LysosomalProteome_39Runs_CO_095	False	0.9251	63.18	62.46	0.21	2	True	y14	16121339	14539204	99081464	9
tr|F8WIT2|F8WIT2_MOUSE	AS_20201121_Lyso_R2_SPRM_60min_01.raw	AS_20201121_Lyso_R2_SPRM_60min_01	R2	DQAQEDAQEIADTPSGDK	DQAQEDAQEIADTPSGDK		52402000	light	PM_5_201-SciData_MEF_LysosomalProteome_39Runs_CO_095	False	0.9227	63.18	62.61	0.21	2	True	y14	12644979	14539204	78961560	7
tr|F8WIT2|F8WIT2_MOUSE	AS_20201121_Lyso_R3_SPRM_60min_01.raw	AS_20201121_Lyso_R3_SPRM_60min_01	R3	DQAQEDAQEIADTPSGDK	DQAQEDAQEIADTPSGDK		36228000	light	PM_5_201-SciData_MEF_LysosomalProteome_39Runs_CO_095	False	0.9267	63.18	62.51	0.21	2	True	y14	14851294	14539204	91698960	8
tr|F8WIT2|F8WIT2_MOUSE	AS_20201121_Lyso_R1_SPRM_60min_01.raw	AS_20201121_Lyso_R1_SPRM_60min_01	R1	DQAQEDAQEIADTPSGDK	DQAQEDAQEIADTPSGDK		52259000	light	PM_5_201-SciData_MEF_LysosomalProteome_39Runs_CO_095	False	0.9251	63.18	62.46	0.14	2	True	y10	13306171	12163609	99081464	9
tr|F8WIT2|F8WIT2_MOUSE	AS_20201121_Lyso_R2_SPRM_60min_01.raw	AS_20201121_Lyso_R2_SPRM_60min_01	R2	DQAQEDAQEIADTPSGDK	DQAQEDAQEIADTPSGDK		52402000	light	PM_5_201-SciData_MEF_LysosomalProteome_39Runs_CO_095	False	0.9227	63.18	62.61	0.14	2	True	y10	10794521	12163609	78961560	7
tr|F8WIT2|F8WIT2_MOUSE	AS_20201121_Lyso_R3_SPRM_60min_01.raw	AS_20201121_Lyso_R3_SPRM_60min_01	R3	DQAQEDAQEIADTPSGDK	DQAQEDAQEIADTPSGDK		36228000	light	PM_5_201-SciData_MEF_LysosomalProteome_39Runs_CO_095	False	0.9267	63.18	62.51	0.14	2	True	y10	12390136	12163609	91698960	8
tr|F8WIT2|F8WIT2_MOUSE	AS_20201121_Lyso_R1_SPRM_60min_01.raw	AS_20201121_Lyso_R1_SPRM_60min_01	R1	DQAQEDAQEIADTPSGDK	DQAQEDAQEIADTPSGDK		52259000	light	PM_5_201-SciData_MEF_LysosomalProteome_39Runs_CO_095	False	0.9251	63.18	62.46	0.14	2	True	y8	25434714	23090741	99081464	9
tr|F8WIT2|F8WIT2_MOUSE	AS_20201121_Lyso_R2_SPRM_60min_01.raw	AS_20201121_Lyso_R2_SPRM_60min_01	R2	DQAQEDAQEIADTPSGDK	DQAQEDAQEIADTPSGDK		52402000	light	PM_5_201-SciData_MEF_LysosomalProteome_39Runs_CO_095	False	0.9227	63.18	62.61	0.14	2	True	y8	20558872	23090741	78961560	7
tr|F8WIT2|F8WIT2_MOUSE	AS_20201121_Lyso_R3_SPRM_60min_01.raw	AS_20201121_Lyso_R3_SPRM_60min_01	R3	DQAQEDAQEIADTPSGDK	DQAQEDAQEIADTPSGDK		36228000	light	PM_5_201-SciData_MEF_LysosomalProteome_39Runs_CO_095	False	0.9267	63.18	62.51	0.14	2	True	y8	23278636	23090741	91698960	8
tr|F8WIT2|F8WIT2_MOUSE	AS_20201121_Lyso_R1_SPRM_60min_01.raw	AS_20201121_Lyso_R1_SPRM_60min_01	R1	DQAQEDAQEIADTPSGDK	DQAQEDAQEIADTPSGDK		52259000	light	PM_5_201-SciData_MEF_LysosomalProteome_39Runs_CO_095	False	0.9251	63.18	62.46	0.14	2	True	y6	11928630	10667240	99081464	9
tr|F8WIT2|F8WIT2_MOUSE	AS_20201121_Lyso_R2_SPRM_60min_01.raw	AS_20201121_Lyso_R2_SPRM_60min_01	R2	DQAQEDAQEIADTPSGDK	DQAQEDAQEIADTPSGDK		52402000	light	PM_5_201-SciData_MEF_LysosomalProteome_39Runs_CO_095	False	0.9227	63.18	62.61	0.14	2	True	y6	9225861	10667240	78961560	7
tr|F8WIT2|F8WIT2_MOUSE	AS_20201121_Lyso_R3_SPRM_60min_01.raw	AS_20201121_Lyso_R3_SPRM_60min_01	R3	DQAQEDAQEIADTPSGDK	DQAQEDAQEIADTPSGDK		36228000	light	PM_5_201-SciData_MEF_LysosomalProteome_39Runs_CO_095	False	0.9267	63.18	62.51	0.14	2	True	y6	10847229	10667240	91698960	8
tr|F8WIT2|F8WIT2_MOUSE	AS_20201121_Lyso_R1_SPRM_60min_01.raw	AS_20201121_Lyso_R1_SPRM_60min_01	R1	DQAQEDAQEIADTPSGDK	DQAQEDAQEIADTPSGDK		52259000	light	PM_5_201-SciData_MEF_LysosomalProteome_39Runs_CO_095	False	0.9251	63.18	62.46	0.14	2	True	y5	21616308	19806853	99081464	9
tr|F8WIT2|F8WIT2_MOUSE	AS_20201121_Lyso_R2_SPRM_60min_01.raw	AS_20201121_Lyso_R2_SPRM_60min_01	R2	DQAQEDAQEIADTPSGDK	DQAQEDAQEIADTPSGDK		52402000	light	PM_5_201-SciData_MEF_LysosomalProteome_39Runs_CO_095	False	0.9227	63.18	62.61	0.14	2	True	y5	17418166	19806853	78961560	7
tr|F8WIT2|F8WIT2_MOUSE	AS_20201121_Lyso_R3_SPRM_60min_01.raw	AS_20201121_Lyso_R3_SPRM_60min_01	R3	DQAQEDAQEIADTPSGDK	DQAQEDAQEIADTPSGDK		36228000	light	PM_5_201-SciData_MEF_LysosomalProteome_39Runs_CO_095	False	0.9267	63.18	62.51	0.14	2	True	y5	20386086	19806853	91698960	8
tr|F8WIT2|F8WIT2_MOUSE	AS_20201121_Lyso_R1_SPRM_60min_01.raw	AS_20201121_Lyso_R1_SPRM_60min_01	R1	DQAQEDAQEIADTPSGDK	DQAQEDAQEIADTPSGDK		52259000	light	PM_5_201-SciData_MEF_LysosomalProteome_39Runs_CO_095	False	0.9251	63.18	62.46	0.14	2	True	b2	10674296	9646346	99081464	9
tr|F8WIT2|F8WIT2_MOUSE	AS_20201121_Lyso_R2_SPRM_60min_01.raw	AS_20201121_Lyso_R2_SPRM_60min_01	R2	DQAQEDAQEIADTPSGDK	DQAQEDAQEIADTPSGDK		52402000	light	PM_5_201-SciData_MEF_LysosomalProteome_39Runs_CO_095	False	0.9227	63.18	62.61	0.14	2	True	b2	8319158	9646346	78961560	7
tr|F8WIT2|F8WIT2_MOUSE	AS_20201121_Lyso_R3_SPRM_60min_01.raw	AS_20201121_Lyso_R3_SPRM_60min_01	R3	DQAQEDAQEIADTPSGDK	DQAQEDAQEIADTPSGDK		36228000	light	PM_5_201-SciData_MEF_LysosomalProteome_39Runs_CO_095	False	0.9267	63.18	62.51	0.14	2	True	b2	9945584	9646346	91698960	8
sp|O35643|AP1B1_MOUSE	AS_20201121_Lyso_R1_SPRM_60min_01.raw	AS_20201121_Lyso_R1_SPRM_60min_01	R1	LQSSNIFTVAK	LQSSNIFTVAK		62878000	light	PM_5_201-SciData_MEF_LysosomalProteome_39Runs_CO_095	False	0.6195	69.8	69.87	0.26	2	True	precursor	49121816	58548712	38521440	9
sp|O35643|AP1B1_MOUSE	AS_20201121_Lyso_R2_SPRM_60min_01.raw	AS_20201121_Lyso_R2_SPRM_60min_01	R2	LQSSNIFTVAK	LQSSNIFTVAK		46877000	light	PM_5_201-SciData_MEF_LysosomalProteome_39Runs_CO_095	False	0.6217	69.8	70.14	0.26	2	True	precursor	48915080	58548712	33712644	8
sp|O35643|AP1B1_MOUSE	AS_20201121_Lyso_R3_SPRM_60min_01.raw	AS_20201121_Lyso_R3_SPRM_60min_01	R3	LQSSNIFTVAK	LQSSNIFTVAK		57615000	light	PM_5_201-SciData_MEF_LysosomalProteome_39Runs_CO_095	False	0.6216	69.8	69.97	0.26	2	True	precursor	77609240	58548712	43683568	9
sp|O35643|AP1B1_MOUSE	AS_20201121_Lyso_R1_SPRM_60min_01.raw	AS_20201121_Lyso_R1_SPRM_60min_01	R1	LQSSNIFTVAK	LQSSNIFTVAK		62878000	light	PM_5_201-SciData_MEF_LysosomalProteome_39Runs_CO_095	False	0.6195	69.8	69.87	0.26	2	True	precursor [M+1]	36609904	34152303	38521440	9
sp|O35643|AP1B1_MOUSE	AS_20201121_Lyso_R2_SPRM_60min_01.raw	AS_20201121_Lyso_R2_SPRM_60min_01	R2	LQSSNIFTVAK	LQSSNIFTVAK		46877000	light	PM_5_201-SciData_MEF_LysosomalProteome_39Runs_CO_095	False	0.6217	69.8	70.14	0.26	2	True	precursor [M+1]	33526400	34152303	33712644	8
sp|O35643|AP1B1_MOUSE	AS_20201121_Lyso_R3_SPRM_60min_01.raw	AS_20201121_Lyso_R3_SPRM_60min_01	R3	LQSSNIFTVAK	LQSSNIFTVAK		57615000	light	PM_5_201-SciData_MEF_LysosomalProteome_39Runs_CO_095	False	0.6216	69.8	69.97	0.26	2	True	precursor [M+1]	32320604	34152303	43683568	9
sp|O35643|AP1B1_MOUSE	AS_20201121_Lyso_R1_SPRM_60min_01.raw	AS_20201121_Lyso_R1_SPRM_60min_01	R1	LQSSNIFTVAK	LQSSNIFTVAK		62878000	light	PM_5_201-SciData_MEF_LysosomalProteome_39Runs_CO_095	False	0.6195	69.8	69.87	0.07	2	True	precursor [M+2]	4103169	2448368	38521440	9
sp|O35643|AP1B1_MOUSE	AS_20201121_Lyso_R2_SPRM_60min_01.raw	AS_20201121_Lyso_R2_SPRM_60min_01	R2	LQSSNIFTVAK	LQSSNIFTVAK		46877000	light	PM_5_201-SciData_MEF_LysosomalProteome_39Runs_CO_095	False	0.6217	69.8	70.14	0.07	2	True	precursor [M+2]	0	2448368	33712644	8
sp|O35643|AP1B1_MOUSE	AS_20201121_Lyso_R3_SPRM_60min_01.raw	AS_20201121_Lyso_R3_SPRM_60min_01	R3	LQSSNIFTVAK	LQSSNIFTVAK		57615000	light	PM_5_201-SciData_MEF_LysosomalProteome_39Runs_CO_095	False	0.6216	69.8	69.97	0.07	2	True	precursor [M+2]	3241935	2448368	43683568	9
sp|O35643|AP1B1_MOUSE	AS_20201121_Lyso_R1_SPRM_60min_01.raw	AS_20201121_Lyso_R1_SPRM_60min_01	R1	LQSSNIFTVAK	LQSSNIFTVAK		62878000	light	PM_5_201-SciData_MEF_LysosomalProteome_39Runs_CO_095	False	0.6195	69.8	69.87	0.26	2	True	y9	21292860	21699215	38521440	10
sp|O35643|AP1B1_MOUSE	AS_20201121_Lyso_R2_SPRM_60min_01.raw	AS_20201121_Lyso_R2_SPRM_60min_01	R2	LQSSNIFTVAK	LQSSNIFTVAK		46877000	light	PM_5_201-SciData_MEF_LysosomalProteome_39Runs_CO_095	False	0.6217	69.8	70.14	0.26	2	True	y9	19061016	21699215	33712644	8
sp|O35643|AP1B1_MOUSE	AS_20201121_Lyso_R3_SPRM_60min_01.raw	AS_20201121_Lyso_R3_SPRM_60min_01	R3	LQSSNIFTVAK	LQSSNIFTVAK		57615000	light	PM_5_201-SciData_MEF_LysosomalProteome_39Runs_CO_095	False	0.6216	69.8	69.97	0.26	2	True	y9	24743768	21699215	43683568	9
sp|O35643|AP1B1_MOUSE	AS_20201121_Lyso_R1_SPRM_60min_01.raw	AS_20201121_Lyso_R1_SPRM_60min_01	R1	LQSSNIFTVAK	LQSSNIFTVAK		62878000	light	PM_5_201-SciData_MEF_LysosomalProteome_39Runs_CO_095	False	0.6195	69.8	69.87	0.26	2	True	y8	2357685	2547410	38521440	10
sp|O35643|AP1B1_MOUSE	AS_20201121_Lyso_R2_SPRM_60min_01.raw	AS_20201121_Lyso_R2_SPRM_60min_01	R2	LQSSNIFTVAK	LQSSNIFTVAK		46877000	light	PM_5_201-SciData_MEF_LysosomalProteome_39Runs_CO_095	False	0.6217	69.8	70.14	0.26	2	True	y8	2512709	2547410	33712644	8
sp|O35643|AP1B1_MOUSE	AS_20201121_Lyso_R3_SPRM_60min_01.raw	AS_20201121_Lyso_R3_SPRM_60min_01	R3	LQSSNIFTVAK	LQSSNIFTVAK		57615000	light	PM_5_201-SciData_MEF_LysosomalProteome_39Runs_CO_095	False	0.6216	69.8	69.97	0.26	2	True	y8	2771835	2547410	43683568	9
sp|O35643|AP1B1_MOUSE	AS_20201121_Lyso_R1_SPRM_60min_01.raw	AS_20201121_Lyso_R1_SPRM_60min_01	R1	LQSSNIFTVAK	LQSSNIFTVAK		62878000	light	PM_5_201-SciData_MEF_LysosomalProteome_39Runs_CO_095	False	0.6195	69.8	69.87	0.26	2	True	y5	1845931	2004498	38521440	10
sp|O35643|AP1B1_MOUSE	AS_20201121_Lyso_R2_SPRM_60min_01.raw	AS_20201121_Lyso_R2_SPRM_60min_01	R2	LQSSNIFTVAK	LQSSNIFTVAK		46877000	light	PM_5_201-SciData_MEF_LysosomalProteome_39Runs_CO_095	False	0.6217	69.8	70.14	0.26	2	True	y5	1781716	2004498	33712644	8
sp|O35643|AP1B1_MOUSE	AS_20201121_Lyso_R3_SPRM_60min_01.raw	AS_20201121_Lyso_R3_SPRM_60min_01	R3	LQSSNIFTVAK	LQSSNIFTVAK		57615000	light	PM_5_201-SciData_MEF_LysosomalProteome_39Runs_CO_095	False	0.6216	69.8	69.97	0.26	2	True	y5	2385846	2004498	43683568	9
sp|O35643|AP1B1_MOUSE	AS_20201121_Lyso_R1_SPRM_60min_01.raw	AS_20201121_Lyso_R1_SPRM_60min_01	R1	LQSSNIFTVAK	LQSSNIFTVAK		62878000	light	PM_5_201-SciData_MEF_LysosomalProteome_39Runs_CO_095	False	0.6195	69.8	69.87	0.23	2	True	y2	5585204	5065030	38521440	10
sp|O35643|AP1B1_MOUSE	AS_20201121_Lyso_R2_SPRM_60min_01.raw	AS_20201121_Lyso_R2_SPRM_60min_01	R2	LQSSNIFTVAK	LQSSNIFTVAK		46877000	light	PM_5_201-SciData_MEF_LysosomalProteome_39Runs_CO_095	False	0.6217	69.8	70.14	0.23	2	True	y2	3851093	5065030	33712644	8
sp|O35643|AP1B1_MOUSE	AS_20201121_Lyso_R3_SPRM_60min_01.raw	AS_20201121_Lyso_R3_SPRM_60min_01	R3	LQSSNIFTVAK	LQSSNIFTVAK		57615000	light	PM_5_201-SciData_MEF_LysosomalProteome_39Runs_CO_095	False	0.6216	69.8	69.97	0.23	2	True	y2	5758795	5065030	43683568	9
sp|O35643|AP1B1_MOUSE	AS_20201121_Lyso_R1_SPRM_60min_01.raw	AS_20201121_Lyso_R1_SPRM_60min_01	R1	LQSSNIFTVAK	LQSSNIFTVAK		62878000	light	PM_5_201-SciData_MEF_LysosomalProteome_39Runs_CO_095	False	0.6195	69.8	69.87	0.28	2	True	y5	0	0	38521440	10
sp|O35643|AP1B1_MOUSE	AS_20201121_Lyso_R2_SPRM_60min_01.raw	AS_20201121_Lyso_R2_SPRM_60min_01	R2	LQSSNIFTVAK	LQSSNIFTVAK		46877000	light	PM_5_201-SciData_MEF_LysosomalProteome_39Runs_CO_095	False	0.6217	69.8	70.14	0.28	2	True	y5	0	0	33712644	8
sp|O35643|AP1B1_MOUSE	AS_20201121_Lyso_R3_SPRM_60min_01.raw	AS_20201121_Lyso_R3_SPRM_60min_01	R3	LQSSNIFTVAK	LQSSNIFTVAK		57615000	light	PM_5_201-SciData_MEF_LysosomalProteome_39Runs_CO_095	False	0.6216	69.8	69.97	0.28	2	True	y5	0	0	43683568	9
sp|O35643|AP1B1_MOUSE	AS_20201121_Lyso_R1_SPRM_60min_01.raw	AS_20201121_Lyso_R1_SPRM_60min_01	R1	LQSSNIFTVAK	LQSSNIFTVAK		62878000	light	PM_5_201-SciData_MEF_LysosomalProteome_39Runs_CO_095	False	0.6195	69.8	69.87	0.26	2	True	b2	7439757	7323064	38521440	10
sp|O35643|AP1B1_MOUSE	AS_20201121_Lyso_R2_SPRM_60min_01.raw	AS_20201121_Lyso_R2_SPRM_60min_01	R2	LQSSNIFTVAK	LQSSNIFTVAK		46877000	light	PM_5_201-SciData_MEF_LysosomalProteome_39Runs_CO_095	False	0.6217	69.8	70.14	0.26	2	True	b2	6506113	7323064	33712644	8
sp|O35643|AP1B1_MOUSE	AS_20201121_Lyso_R3_SPRM_60min_01.raw	AS_20201121_Lyso_R3_SPRM_60min_01	R3	LQSSNIFTVAK	LQSSNIFTVAK		57615000	light	PM_5_201-SciData_MEF_LysosomalProteome_39Runs_CO_095	False	0.6216	69.8	69.97	0.26	2	True	b2	8023323	7323064	43683568	9
sp|O35643|AP1B1_MOUSE	AS_20201121_Lyso_R1_SPRM_60min_02.raw	AS_20201121_Lyso_R1_SPRM_60min_01	R1	IQPGNPSFTLSLK	IQPGNPSFTLSLK		62878000	light	PM_5_201-SciData_MEF_LysosomalProteome_39Runs_CO_095	False	0.8665	74.64	74.66	0.14	2	True	precursor	199564688	167686992	71130512	14
sp|O35643|AP1B1_MOUSE	AS_20201121_Lyso_R2_SPRM_60min_02.raw	AS_20201121_Lyso_R2_SPRM_60min_01	R2	IQPGNPSFTLSLK	IQPGNPSFTLSLK		46877000	light	PM_5_201-SciData_MEF_LysosomalProteome_39Runs_CO_095	False	0.8667	74.64	74.8	0.14	2	True	precursor	140098672	167686992	53658136	11
sp|O35643|AP1B1_MOUSE	AS_20201121_Lyso_R3_SPRM_60min_02.raw	AS_20201121_Lyso_R3_SPRM_60min_01	R3	IQPGNPSFTLSLK	IQPGNPSFTLSLK		57615000	light	PM_5_201-SciData_MEF_LysosomalProteome_39Runs_CO_095	False	0.8582	74.64	74.76	0.14	2	True	precursor	163397616	167686992	68970016	13
sp|O35643|AP1B1_MOUSE	AS_20201121_Lyso_R1_SPRM_60min_02.raw	AS_20201121_Lyso_R1_SPRM_60min_01	R1	IQPGNPSFTLSLK	IQPGNPSFTLSLK		62878000	light	PM_5_201-SciData_MEF_LysosomalProteome_39Runs_CO_095	False	0.8665	74.64	74.66	0.21	2	True	precursor [M+1]	39281792	35371649	71130512	14
sp|O35643|AP1B1_MOUSE	AS_20201121_Lyso_R2_SPRM_60min_02.raw	AS_20201121_Lyso_R2_SPRM_60min_01	R2	IQPGNPSFTLSLK	IQPGNPSFTLSLK		46877000	light	PM_5_201-SciData_MEF_LysosomalProteome_39Runs_CO_095	False	0.8667	74.64	74.8	0.21	2	True	precursor [M+1]	34240724	35371649	53658136	11
sp|O35643|AP1B1_MOUSE	AS_20201121_Lyso_R3_SPRM_60min_02.raw	AS_20201121_Lyso_R3_SPRM_60min_01	R3	IQPGNPSFTLSLK	IQPGNPSFTLSLK		57615000	light	PM_5_201-SciData_MEF_LysosomalProteome_39Runs_CO_095	False	0.8582	74.64	74.76	0.21	2	True	precursor [M+1]	32592430	35371649	68970016	13
sp|O35643|AP1B1_MOUSE	AS_20201121_Lyso_R1_SPRM_60min_02.raw	AS_20201121_Lyso_R1_SPRM_60min_01	R1	IQPGNPSFTLSLK	IQPGNPSFTLSLK		62878000	light	PM_5_201-SciData_MEF_LysosomalProteome_39Runs_CO_095	False	0.8665	74.64	74.66	0.14	2	True	precursor [M+2]	693466048	602787680	71130512	14
sp|O35643|AP1B1_MOUSE	AS_20201121_Lyso_R2_SPRM_60min_02.raw	AS_20201121_Lyso_R2_SPRM_60min_01	R2	IQPGNPSFTLSLK	IQPGNPSFTLSLK		46877000	light	PM_5_201-SciData_MEF_LysosomalProteome_39Runs_CO_095	False	0.8667	74.64	74.8	0.14	2	True	precursor [M+2]	499636704	602787680	53658136	11
sp|O35643|AP1B1_MOUSE	AS_20201121_Lyso_R3_SPRM_60min_02.raw	AS_20201121_Lyso_R3_SPRM_60min_01	R3	IQPGNPSFTLSLK	IQPGNPSFTLSLK		57615000	light	PM_5_201-SciData_MEF_LysosomalProteome_39Runs_CO_095	False	0.8582	74.64	74.76	0.14	2	True	precursor [M+2]	615260288	602787680	68970016	13
sp|O35643|AP1B1_MOUSE	AS_20201121_Lyso_R1_SPRM_60min_02.raw	AS_20201121_Lyso_R1_SPRM_60min_01	R1	IQPGNPSFTLSLK	IQPGNPSFTLSLK		62878000	light	PM_5_201-SciData_MEF_LysosomalProteome_39Runs_CO_095	False	0.8665	74.64	74.66	0.21	2	True	y11	32644064	29553053	71130512	15
sp|O35643|AP1B1_MOUSE	AS_20201121_Lyso_R2_SPRM_60min_02.raw	AS_20201121_Lyso_R2_SPRM_60min_01	R2	IQPGNPSFTLSLK	IQPGNPSFTLSLK		46877000	light	PM_5_201-SciData_MEF_LysosomalProteome_39Runs_CO_095	False	0.8667	74.64	74.8	0.21	2	True	y11	24442790	29553053	53658136	11
sp|O35643|AP1B1_MOUSE	AS_20201121_Lyso_R3_SPRM_60min_02.raw	AS_20201121_Lyso_R3_SPRM_60min_01	R3	IQPGNPSFTLSLK	IQPGNPSFTLSLK		57615000	light	PM_5_201-SciData_MEF_LysosomalProteome_39Runs_CO_095	False	0.8582	74.64	74.76	0.21	2	True	y11	31572304	29553053	68970016	14
sp|O35643|AP1B1_MOUSE	AS_20201121_Lyso_R1_SPRM_60min_02.raw	AS_20201121_Lyso_R1_SPRM_60min_01	R1	IQPGNPSFTLSLK	IQPGNPSFTLSLK		62878000	light	PM_5_201-SciData_MEF_LysosomalProteome_39Runs_CO_095	False	0.8665	74.64	74.66	0.21	2	True	y10	1474961	1278268	71130512	15
sp|O35643|AP1B1_MOUSE	AS_20201121_Lyso_R2_SPRM_60min_02.raw	AS_20201121_Lyso_R2_SPRM_60min_01	R2	IQPGNPSFTLSLK	IQPGNPSFTLSLK		46877000	light	PM_5_201-SciData_MEF_LysosomalProteome_39Runs_CO_095	False	0.8667	74.64	74.8	0.21	2	True	y10	1162007	1278268	53658136	11
sp|O35643|AP1B1_MOUSE	AS_20201121_Lyso_R3_SPRM_60min_02.raw	AS_20201121_Lyso_R3_SPRM_60min_01	R3	IQPGNPSFTLSLK	IQPGNPSFTLSLK		57615000	light	PM_5_201-SciData_MEF_LysosomalProteome_39Runs_CO_095	False	0.8582	74.64	74.76	0.21	2	True	y10	1197836	1278268	68970016	14
sp|O35643|AP1B1_MOUSE	AS_20201121_Lyso_R1_SPRM_60min_02.raw	AS_20201121_Lyso_R1_SPRM_60min_01	R1	IQPGNPSFTLSLK	IQPGNPSFTLSLK		62878000	light	PM_5_201-SciData_MEF_LysosomalProteome_39Runs_CO_095	False	0.8665	74.64	74.66	0.21	2	True	y9	1139567	927683	71130512	15
sp|O35643|AP1B1_MOUSE	AS_20201121_Lyso_R2_SPRM_60min_02.raw	AS_20201121_Lyso_R2_SPRM_60min_01	R2	IQPGNPSFTLSLK	IQPGNPSFTLSLK		46877000	light	PM_5_201-SciData_MEF_LysosomalProteome_39Runs_CO_095	False	0.8667	74.64	74.8	0.21	2	True	y9	745877	927683	53658136	11
sp|O35643|AP1B1_MOUSE	AS_20201121_Lyso_R3_SPRM_60min_02.raw	AS_20201121_Lyso_R3_SPRM_60min_01	R3	IQPGNPSFTLSLK	IQPGNPSFTLSLK		57615000	light	PM_5_201-SciData_MEF_LysosomalProteome_39Runs_CO_095	False	0.8582	74.64	74.76	0.21	2	True	y9	897603	927683	68970016	14
sp|O35643|AP1B1_MOUSE	AS_20201121_Lyso_R1_SPRM_60min_02.raw	AS_20201121_Lyso_R1_SPRM_60min_01	R1	IQPGNPSFTLSLK	IQPGNPSFTLSLK		62878000	light	PM_5_201-SciData_MEF_LysosomalProteome_39Runs_CO_095	False	0.8665	74.64	74.66	0.21	2	True	y8	6475142	5874958	71130512	15
sp|O35643|AP1B1_MOUSE	AS_20201121_Lyso_R2_SPRM_60min_02.raw	AS_20201121_Lyso_R2_SPRM_60min_01	R2	IQPGNPSFTLSLK	IQPGNPSFTLSLK		46877000	light	PM_5_201-SciData_MEF_LysosomalProteome_39Runs_CO_095	False	0.8667	74.64	74.8	0.21	2	True	y8	5031645	5874958	53658136	11
sp|O35643|AP1B1_MOUSE	AS_20201121_Lyso_R3_SPRM_60min_02.raw	AS_20201121_Lyso_R3_SPRM_60min_01	R3	IQPGNPSFTLSLK	IQPGNPSFTLSLK		57615000	light	PM_5_201-SciData_MEF_LysosomalProteome_39Runs_CO_095	False	0.8582	74.64	74.76	0.21	2	True	y8	6118087	5874958	68970016	14
sp|O35643|AP1B1_MOUSE	AS_20201121_Lyso_R1_SPRM_60min_02.raw	AS_20201121_Lyso_R1_SPRM_60min_01	R1	IQPGNPSFTLSLK	IQPGNPSFTLSLK		62878000	light	PM_5_201-SciData_MEF_LysosomalProteome_39Runs_CO_095	False	0.8665	74.64	74.66	0.21	2	True	y11	20332354	18558351	71130512	15
sp|O35643|AP1B1_MOUSE	AS_20201121_Lyso_R2_SPRM_60min_02.raw	AS_20201121_Lyso_R2_SPRM_60min_01	R2	IQPGNPSFTLSLK	IQPGNPSFTLSLK		46877000	light	PM_5_201-SciData_MEF_LysosomalProteome_39Runs_CO_095	False	0.8667	74.64	74.8	0.21	2	True	y11	15411099	18558351	53658136	11
sp|O35643|AP1B1_MOUSE	AS_20201121_Lyso_R3_SPRM_60min_02.raw	AS_20201121_Lyso_R3_SPRM_60min_01	R3	IQPGNPSFTLSLK	IQPGNPSFTLSLK		57615000	light	PM_5_201-SciData_MEF_LysosomalProteome_39Runs_CO_095	False	0.8582	74.64	74.76	0.21	2	True	y11	19931600	18558351	68970016	14
sp|O35643|AP1B1_MOUSE	AS_20201121_Lyso_R1_SPRM_60min_02.raw	AS_20201121_Lyso_R1_SPRM_60min_01	R1	IQPGNPSFTLSLK	IQPGNPSFTLSLK		62878000	light	PM_5_201-SciData_MEF_LysosomalProteome_39Runs_CO_095	False	0.8665	74.64	74.66	0.21	2	True	b2	9064424	8393910	71130512	15
sp|O35643|AP1B1_MOUSE	AS_20201121_Lyso_R2_SPRM_60min_02.raw	AS_20201121_Lyso_R2_SPRM_60min_01	R2	IQPGNPSFTLSLK	IQPGNPSFTLSLK		46877000	light	PM_5_201-SciData_MEF_LysosomalProteome_39Runs_CO_095	False	0.8667	74.64	74.8	0.21	2	True	b2	6864719	8393910	53658136	11
sp|O35643|AP1B1_MOUSE	AS_20201121_Lyso_R3_SPRM_60min_02.raw	AS_20201121_Lyso_R3_SPRM_60min_01	R3	IQPGNPSFTLSLK	IQPGNPSFTLSLK		57615000	light	PM_5_201-SciData_MEF_LysosomalProteome_39Runs_CO_095	False	0.8582	74.64	74.76	0.21	2	True	b2	9252588	8393910	68970016	14
sp|P35585|AP1M1_MOUSE	AS_20201121_Lyso_R1_SPRM_60min_01.raw	AS_20201121_Lyso_R1_SPRM_60min_01	R1	ILQEYITQEGHK	ILQEYITQEGHK		6473600	light	PM_5_201-SciData_MEF_LysosomalProteome_39Runs_CO_095	False	0.8083	63.36	62.88	0.42	2	True	precursor	0	4090026	6613365	5
sp|P35585|AP1M1_MOUSE	AS_20201121_Lyso_R2_SPRM_60min_01.raw	AS_20201121_Lyso_R2_SPRM_60min_01	R2	ILQEYITQEGHK	ILQEYITQEGHK		5861400	light	PM_5_201-SciData_MEF_LysosomalProteome_39Runs_CO_095	False	0.8022	63.36	63.08	0.42	2	True	precursor	11148236	4090026	2704742	3
sp|P35585|AP1M1_MOUSE	AS_20201121_Lyso_R3_SPRM_60min_01.raw	AS_20201121_Lyso_R3_SPRM_60min_01	R3	ILQEYITQEGHK	ILQEYITQEGHK		7971500	light	PM_5_201-SciData_MEF_LysosomalProteome_39Runs_CO_095	False	0.8127	63.36	62.99	0.42	2	True	precursor	1121841	4090026	4218804	5
sp|P35585|AP1M1_MOUSE	AS_20201121_Lyso_R1_SPRM_60min_01.raw	AS_20201121_Lyso_R1_SPRM_60min_01	R1	ILQEYITQEGHK	ILQEYITQEGHK		6473600	light	PM_5_201-SciData_MEF_LysosomalProteome_39Runs_CO_095	False	0.8083	63.36	62.88	0.42	2	True	precursor [M+1]	0	3169258	6613365	5
sp|P35585|AP1M1_MOUSE	AS_20201121_Lyso_R2_SPRM_60min_01.raw	AS_20201121_Lyso_R2_SPRM_60min_01	R2	ILQEYITQEGHK	ILQEYITQEGHK		5861400	light	PM_5_201-SciData_MEF_LysosomalProteome_39Runs_CO_095	False	0.8022	63.36	63.08	0.42	2	True	precursor [M+1]	9507773	3169258	2704742	3
sp|P35585|AP1M1_MOUSE	AS_20201121_Lyso_R3_SPRM_60min_01.raw	AS_20201121_Lyso_R3_SPRM_60min_01	R3	ILQEYITQEGHK	ILQEYITQEGHK		7971500	light	PM_5_201-SciData_MEF_LysosomalProteome_39Runs_CO_095	False	0.8127	63.36	62.99	0.42	2	True	precursor [M+1]	0	3169258	4218804	5
sp|P35585|AP1M1_MOUSE	AS_20201121_Lyso_R1_SPRM_60min_01.raw	AS_20201121_Lyso_R1_SPRM_60min_01	R1	ILQEYITQEGHK	ILQEYITQEGHK		6473600	light	PM_5_201-SciData_MEF_LysosomalProteome_39Runs_CO_095	False	0.8083	63.36	62.88	0.29	2	True	precursor [M+2]	0	0	6613365	5
sp|P35585|AP1M1_MOUSE	AS_20201121_Lyso_R2_SPRM_60min_01.raw	AS_20201121_Lyso_R2_SPRM_60min_01	R2	ILQEYITQEGHK	ILQEYITQEGHK		5861400	light	PM_5_201-SciData_MEF_LysosomalProteome_39Runs_CO_095	False	0.8022	63.36	63.08	0.29	2	True	precursor [M+2]	0	0	2704742	3
sp|P35585|AP1M1_MOUSE	AS_20201121_Lyso_R3_SPRM_60min_01.raw	AS_20201121_Lyso_R3_SPRM_60min_01	R3	ILQEYITQEGHK	ILQEYITQEGHK		7971500	light	PM_5_201-SciData_MEF_LysosomalProteome_39Runs_CO_095	False	0.8127	63.36	62.99	0.29	2	True	precursor [M+2]	0	0	4218804	5
sp|P35585|AP1M1_MOUSE	AS_20201121_Lyso_R1_SPRM_60min_01.raw	AS_20201121_Lyso_R1_SPRM_60min_01	R1	ILQEYITQEGHK	ILQEYITQEGHK		6473600	light	PM_5_201-SciData_MEF_LysosomalProteome_39Runs_CO_095	False	0.8083	63.36	62.88	0.21	2	True	y10	1279267	876591	6613365	5
sp|P35585|AP1M1_MOUSE	AS_20201121_Lyso_R2_SPRM_60min_01.raw	AS_20201121_Lyso_R2_SPRM_60min_01	R2	ILQEYITQEGHK	ILQEYITQEGHK		5861400	light	PM_5_201-SciData_MEF_LysosomalProteome_39Runs_CO_095	False	0.8022	63.36	63.08	0.21	2	True	y10	557308	876591	2704742	4
sp|P35585|AP1M1_MOUSE	AS_20201121_Lyso_R3_SPRM_60min_01.raw	AS_20201121_Lyso_R3_SPRM_60min_01	R3	ILQEYITQEGHK	ILQEYITQEGHK		7971500	light	PM_5_201-SciData_MEF_LysosomalProteome_39Runs_CO_095	False	0.8127	63.36	62.99	0.21	2	True	y10	793198	876591	4218804	5
sp|P35585|AP1M1_MOUSE	AS_20201121_Lyso_R1_SPRM_60min_01.raw	AS_20201121_Lyso_R1_SPRM_60min_01	R1	ILQEYITQEGHK	ILQEYITQEGHK		6473600	light	PM_5_201-SciData_MEF_LysosomalProteome_39Runs_CO_095	False	0.8083	63.36	62.88	0.21	2	True	y9	1723034	1131026	6613365	5
sp|P35585|AP1M1_MOUSE	AS_20201121_Lyso_R2_SPRM_60min_01.raw	AS_20201121_Lyso_R2_SPRM_60min_01	R2	ILQEYITQEGHK	ILQEYITQEGHK		5861400	light	PM_5_201-SciData_MEF_LysosomalProteome_39Runs_CO_095	False	0.8022	63.36	63.08	0.21	2	True	y9	654141	1131026	2704742	4
sp|P35585|AP1M1_MOUSE	AS_20201121_Lyso_R3_SPRM_60min_01.raw	AS_20201121_Lyso_R3_SPRM_60min_01	R3	ILQEYITQEGHK	ILQEYITQEGHK		7971500	light	PM_5_201-SciData_MEF_LysosomalProteome_39Runs_CO_095	False	0.8127	63.36	62.99	0.21	2	True	y9	1015903	1131026	4218804	5
sp|P35585|AP1M1_MOUSE	AS_20201121_Lyso_R1_SPRM_60min_01.raw	AS_20201121_Lyso_R1_SPRM_60min_01	R1	ILQEYITQEGHK	ILQEYITQEGHK		6473600	light	PM_5_201-SciData_MEF_LysosomalProteome_39Runs_CO_095	False	0.8083	63.36	62.88	0.21	2	True	y8	1381608	993818	6613365	5
sp|P35585|AP1M1_MOUSE	AS_20201121_Lyso_R2_SPRM_60min_01.raw	AS_20201121_Lyso_R2_SPRM_60min_01	R2	ILQEYITQEGHK	ILQEYITQEGHK		5861400	light	PM_5_201-SciData_MEF_LysosomalProteome_39Runs_CO_095	False	0.8022	63.36	63.08	0.21	2	True	y8	695194	993818	2704742	4
sp|P35585|AP1M1_MOUSE	AS_20201121_Lyso_R3_SPRM_60min_01.raw	AS_20201121_Lyso_R3_SPRM_60min_01	R3	ILQEYITQEGHK	ILQEYITQEGHK		7971500	light	PM_5_201-SciData_MEF_LysosomalProteome_39Runs_CO_095	False	0.8127	63.36	62.99	0.21	2	True	y8	904651	993818	4218804	5
sp|P35585|AP1M1_MOUSE	AS_20201121_Lyso_R1_SPRM_60min_01.raw	AS_20201121_Lyso_R1_SPRM_60min_01	R1	ILQEYITQEGHK	ILQEYITQEGHK		6473600	light	PM_5_201-SciData_MEF_LysosomalProteome_39Runs_CO_095	False	0.8083	63.36	62.88	0.14	2	True	y7	843607	603787	6613365	5
sp|P35585|AP1M1_MOUSE	AS_20201121_Lyso_R2_SPRM_60min_01.raw	AS_20201121_Lyso_R2_SPRM_60min_01	R2	ILQEYITQEGHK	ILQEYITQEGHK		5861400	light	PM_5_201-SciData_MEF_LysosomalProteome_39Runs_CO_095	False	0.8022	63.36	63.08	0.14	2	True	y7	297831	603787	2704742	4
sp|P35585|AP1M1_MOUSE	AS_20201121_Lyso_R3_SPRM_60min_01.raw	AS_20201121_Lyso_R3_SPRM_60min_01	R3	ILQEYITQEGHK	ILQEYITQEGHK		7971500	light	PM_5_201-SciData_MEF_LysosomalProteome_39Runs_CO_095	False	0.8127	63.36	62.99	0.14	2	True	y7	669921	603787	4218804	5
sp|P35585|AP1M1_MOUSE	AS_20201121_Lyso_R1_SPRM_60min_01.raw	AS_20201121_Lyso_R1_SPRM_60min_01	R1	ILQEYITQEGHK	ILQEYITQEGHK		6473600	light	PM_5_201-SciData_MEF_LysosomalProteome_39Runs_CO_095	False	0.8083	63.36	62.88	0.21	2	True	y6	1385850	907082	6613365	5
sp|P35585|AP1M1_MOUSE	AS_20201121_Lyso_R2_SPRM_60min_01.raw	AS_20201121_Lyso_R2_SPRM_60min_01	R2	ILQEYITQEGHK	ILQEYITQEGHK		5861400	light	PM_5_201-SciData_MEF_LysosomalProteome_39Runs_CO_095	False	0.8022	63.36	63.08	0.21	2	True	y6	500267	907082	2704742	4
sp|P35585|AP1M1_MOUSE	AS_20201121_Lyso_R3_SPRM_60min_01.raw	AS_20201121_Lyso_R3_SPRM_60min_01	R3	ILQEYITQEGHK	ILQEYITQEGHK		7971500	light	PM_5_201-SciData_MEF_LysosomalProteome_39Runs_CO_095	False	0.8127	63.36	62.99	0.21	2	True	y6	835131	907082	4218804	5
sp|P35585|AP1M1_MOUSE	AS_20201121_Lyso_R1_SPRM_60min_01.raw	AS_20201121_Lyso_R1_SPRM_60min_01	R1	ILQEYITQEGHK	ILQEYITQEGHK		6473600	light	PM_5_201-SciData_MEF_LysosomalProteome_39Runs_CO_095	False	0.8083	63.36	62.88	0.29	2	True	b4	0	0	6613365	5
sp|P35585|AP1M1_MOUSE	AS_20201121_Lyso_R2_SPRM_60min_01.raw	AS_20201121_Lyso_R2_SPRM_60min_01	R2	ILQEYITQEGHK	ILQEYITQEGHK		5861400	light	PM_5_201-SciData_MEF_LysosomalProteome_39Runs_CO_095	False	0.8022	63.36	63.08	0.29	2	True	b4	0	0	2704742	4
sp|P35585|AP1M1_MOUSE	AS_20201121_Lyso_R3_SPRM_60min_01.raw	AS_20201121_Lyso_R3_SPRM_60min_01	R3	ILQEYITQEGHK	ILQEYITQEGHK		7971500	light	PM_5_201-SciData_MEF_LysosomalProteome_39Runs_CO_095	False	0.8127	63.36	62.99	0.29	2	True	b4	0	0	4218804	5
sp|P35585|AP1M1_MOUSE	AS_20201121_Lyso_R1_SPRM_60min_02.raw	AS_20201121_Lyso_R1_SPRM_60min_01	R1	VLFDNTGR	VLFDNTGR		6473600	light	PM_5_201-SciData_MEF_LysosomalProteome_39Runs_CO_095	False	0.7835	63	63.63	0.24	2	True	precursor	59842184	56143701	24660100	4
sp|P35585|AP1M1_MOUSE	AS_20201121_Lyso_R2_SPRM_60min_02.raw	AS_20201121_Lyso_R2_SPRM_60min_01	R2	VLFDNTGR	VLFDNTGR		5861400	light	PM_5_201-SciData_MEF_LysosomalProteome_39Runs_CO_095	False	0.8237	63	63.46	0.24	2	True	precursor	35249464	56143701	17290108	8
sp|P35585|AP1M1_MOUSE	AS_20201121_Lyso_R3_SPRM_60min_02.raw	AS_20201121_Lyso_R3_SPRM_60min_01	R3	VLFDNTGR	VLFDNTGR		7971500	light	PM_5_201-SciData_MEF_LysosomalProteome_39Runs_CO_095	False	0.8265	63	63.71	0.24	2	True	precursor	73339456	56143701	21332166	8
sp|P35585|AP1M1_MOUSE	AS_20201121_Lyso_R1_SPRM_60min_02.raw	AS_20201121_Lyso_R1_SPRM_60min_01	R1	VLFDNTGR	VLFDNTGR		6473600	light	PM_5_201-SciData_MEF_LysosomalProteome_39Runs_CO_095	False	0.7835	63	63.63	0.28	2	True	precursor [M+1]	25409908	30812088	24660100	4
sp|P35585|AP1M1_MOUSE	AS_20201121_Lyso_R2_SPRM_60min_02.raw	AS_20201121_Lyso_R2_SPRM_60min_01	R2	VLFDNTGR	VLFDNTGR		5861400	light	PM_5_201-SciData_MEF_LysosomalProteome_39Runs_CO_095	False	0.8237	63	63.46	0.28	2	True	precursor [M+1]	23550860	30812088	17290108	8
sp|P35585|AP1M1_MOUSE	AS_20201121_Lyso_R3_SPRM_60min_02.raw	AS_20201121_Lyso_R3_SPRM_60min_01	R3	VLFDNTGR	VLFDNTGR		7971500	light	PM_5_201-SciData_MEF_LysosomalProteome_39Runs_CO_095	False	0.8265	63	63.71	0.28	2	True	precursor [M+1]	43475496	30812088	21332166	8
sp|P35585|AP1M1_MOUSE	AS_20201121_Lyso_R1_SPRM_60min_02.raw	AS_20201121_Lyso_R1_SPRM_60min_01	R1	VLFDNTGR	VLFDNTGR		6473600	light	PM_5_201-SciData_MEF_LysosomalProteome_39Runs_CO_095	False	0.7835	63	63.63	0.07	2	True	precursor [M+2]	0	2018287	24660100	4
sp|P35585|AP1M1_MOUSE	AS_20201121_Lyso_R2_SPRM_60min_02.raw	AS_20201121_Lyso_R2_SPRM_60min_01	R2	VLFDNTGR	VLFDNTGR		5861400	light	PM_5_201-SciData_MEF_LysosomalProteome_39Runs_CO_095	False	0.8237	63	63.46	0.07	2	True	precursor [M+2]	6054861	2018287	17290108	8
sp|P35585|AP1M1_MOUSE	AS_20201121_Lyso_R3_SPRM_60min_02.raw	AS_20201121_Lyso_R3_SPRM_60min_01	R3	VLFDNTGR	VLFDNTGR		7971500	light	PM_5_201-SciData_MEF_LysosomalProteome_39Runs_CO_095	False	0.8265	63	63.71	0.07	2	True	precursor [M+2]	0	2018287	21332166	8
sp|P35585|AP1M1_MOUSE	AS_20201121_Lyso_R1_SPRM_60min_02.raw	AS_20201121_Lyso_R1_SPRM_60min_01	R1	VLFDNTGR	VLFDNTGR		6473600	light	PM_5_201-SciData_MEF_LysosomalProteome_39Runs_CO_095	False	0.7835	63	63.63	0.48	2	True	y7	0	51575	24660100	4
sp|P35585|AP1M1_MOUSE	AS_20201121_Lyso_R2_SPRM_60min_02.raw	AS_20201121_Lyso_R2_SPRM_60min_01	R2	VLFDNTGR	VLFDNTGR		5861400	light	PM_5_201-SciData_MEF_LysosomalProteome_39Runs_CO_095	False	0.8237	63	63.46	0.48	2	True	y7	59872	51575	17290108	8
sp|P35585|AP1M1_MOUSE	AS_20201121_Lyso_R3_SPRM_60min_02.raw	AS_20201121_Lyso_R3_SPRM_60min_01	R3	VLFDNTGR	VLFDNTGR		7971500	light	PM_5_201-SciData_MEF_LysosomalProteome_39Runs_CO_095	False	0.8265	63	63.71	0.48	2	True	y7	94852	51575	21332166	8
sp|P35585|AP1M1_MOUSE	AS_20201121_Lyso_R1_SPRM_60min_02.raw	AS_20201121_Lyso_R1_SPRM_60min_01	R1	VLFDNTGR	VLFDNTGR		6473600	light	PM_5_201-SciData_MEF_LysosomalProteome_39Runs_CO_095	False	0.7835	63	63.63	0.24	2	True	y6	16470417	13907239	24660100	4
sp|P35585|AP1M1_MOUSE	AS_20201121_Lyso_R2_SPRM_60min_02.raw	AS_20201121_Lyso_R2_SPRM_60min_01	R2	VLFDNTGR	VLFDNTGR		5861400	light	PM_5_201-SciData_MEF_LysosomalProteome_39Runs_CO_095	False	0.8237	63	63.46	0.24	2	True	y6	11168565	13907239	17290108	8
sp|P35585|AP1M1_MOUSE	AS_20201121_Lyso_R3_SPRM_60min_02.raw	AS_20201121_Lyso_R3_SPRM_60min_01	R3	VLFDNTGR	VLFDNTGR		7971500	light	PM_5_201-SciData_MEF_LysosomalProteome_39Runs_CO_095	False	0.8265	63	63.71	0.24	2	True	y6	14082735	13907239	21332166	8
sp|P35585|AP1M1_MOUSE	AS_20201121_Lyso_R1_SPRM_60min_02.raw	AS_20201121_Lyso_R1_SPRM_60min_01	R1	VLFDNTGR	VLFDNTGR		6473600	light	PM_5_201-SciData_MEF_LysosomalProteome_39Runs_CO_095	False	0.7835	63	63.63	0.24	2	True	y5	3663730	3091429	24660100	4
sp|P35585|AP1M1_MOUSE	AS_20201121_Lyso_R2_SPRM_60min_02.raw	AS_20201121_Lyso_R2_SPRM_60min_01	R2	VLFDNTGR	VLFDNTGR		5861400	light	PM_5_201-SciData_MEF_LysosomalProteome_39Runs_CO_095	False	0.8237	63	63.46	0.24	2	True	y5	2492403	3091429	17290108	8
sp|P35585|AP1M1_MOUSE	AS_20201121_Lyso_R3_SPRM_60min_02.raw	AS_20201121_Lyso_R3_SPRM_60min_01	R3	VLFDNTGR	VLFDNTGR		7971500	light	PM_5_201-SciData_MEF_LysosomalProteome_39Runs_CO_095	False	0.8265	63	63.71	0.24	2	True	y5	3118153	3091429	21332166	8
sp|P35585|AP1M1_MOUSE	AS_20201121_Lyso_R1_SPRM_60min_02.raw	AS_20201121_Lyso_R1_SPRM_60min_01	R1	VLFDNTGR	VLFDNTGR		6473600	light	PM_5_201-SciData_MEF_LysosomalProteome_39Runs_CO_095	False	0.7835	63	63.63	0.24	2	True	y4	2026884	1804950	24660100	4
sp|P35585|AP1M1_MOUSE	AS_20201121_Lyso_R2_SPRM_60min_02.raw	AS_20201121_Lyso_R2_SPRM_60min_01	R2	VLFDNTGR	VLFDNTGR		5861400	light	PM_5_201-SciData_MEF_LysosomalProteome_39Runs_CO_095	False	0.8237	63	63.46	0.24	2	True	y4	1551574	1804950	17290108	8
sp|P35585|AP1M1_MOUSE	AS_20201121_Lyso_R3_SPRM_60min_02.raw	AS_20201121_Lyso_R3_SPRM_60min_01	R3	VLFDNTGR	VLFDNTGR		7971500	light	PM_5_201-SciData_MEF_LysosomalProteome_39Runs_CO_095	False	0.8265	63	63.71	0.24	2	True	y4	1836392	1804950	21332166	8
sp|P35585|AP1M1_MOUSE	AS_20201121_Lyso_R1_SPRM_60min_02.raw	AS_20201121_Lyso_R1_SPRM_60min_01	R1	VLFDNTGR	VLFDNTGR		6473600	light	PM_5_201-SciData_MEF_LysosomalProteome_39Runs_CO_095	False	0.7835	63	63.63	0.24	2	True	y2	130958	168530	24660100	4
sp|P35585|AP1M1_MOUSE	AS_20201121_Lyso_R2_SPRM_60min_02.raw	AS_20201121_Lyso_R2_SPRM_60min_01	R2	VLFDNTGR	VLFDNTGR		5861400	light	PM_5_201-SciData_MEF_LysosomalProteome_39Runs_CO_095	False	0.8237	63	63.46	0.24	2	True	y2	207115	168530	17290108	8
sp|P35585|AP1M1_MOUSE	AS_20201121_Lyso_R3_SPRM_60min_02.raw	AS_20201121_Lyso_R3_SPRM_60min_01	R3	VLFDNTGR	VLFDNTGR		7971500	light	PM_5_201-SciData_MEF_LysosomalProteome_39Runs_CO_095	False	0.8265	63	63.71	0.24	2	True	y2	167516	168530	21332166	8
sp|P35585|AP1M1_MOUSE	AS_20201121_Lyso_R1_SPRM_60min_02.raw	AS_20201121_Lyso_R1_SPRM_60min_01	R1	VLFDNTGR	VLFDNTGR		6473600	light	PM_5_201-SciData_MEF_LysosomalProteome_39Runs_CO_095	False	0.7835	63	63.63	0.24	2	True	b2	2368113	2070403	24660100	4
sp|P35585|AP1M1_MOUSE	AS_20201121_Lyso_R2_SPRM_60min_02.raw	AS_20201121_Lyso_R2_SPRM_60min_01	R2	VLFDNTGR	VLFDNTGR		5861400	light	PM_5_201-SciData_MEF_LysosomalProteome_39Runs_CO_095	False	0.8237	63	63.46	0.24	2	True	b2	1810578	2070403	17290108	8
sp|P35585|AP1M1_MOUSE	AS_20201121_Lyso_R3_SPRM_60min_02.raw	AS_20201121_Lyso_R3_SPRM_60min_01	R3	VLFDNTGR	VLFDNTGR		7971500	light	PM_5_201-SciData_MEF_LysosomalProteome_39Runs_CO_095	False	0.8265	63	63.71	0.24	2	True	b2	2032519	2070403	21332166	8
sp|P61967|AP1S1_MOUSE	AS_20201121_Lyso_R1_SPRM_60min_01.raw	AS_20201121_Lyso_R1_SPRM_60min_01	R1	AIEQADLLQEEDESPR	AIEQADLLQEEDESPR		8326200	light	PM_5_201-SciData_MEF_LysosomalProteome_39Runs_CO_095	False	0.9815	69	68.49	0.13	2	True	precursor	13997952	18730959	16381890	6
sp|P61967|AP1S1_MOUSE	AS_20201121_Lyso_R2_SPRM_60min_01.raw	AS_20201121_Lyso_R2_SPRM_60min_01	R2	AIEQADLLQEEDESPR	AIEQADLLQEEDESPR		6755500	light	PM_5_201-SciData_MEF_LysosomalProteome_39Runs_CO_095	False	0.9927	69	68.69	0.13	2	True	precursor	14568686	18730959	13178166	6
sp|P61967|AP1S1_MOUSE	AS_20201121_Lyso_R3_SPRM_60min_01.raw	AS_20201121_Lyso_R3_SPRM_60min_01	R3	AIEQADLLQEEDESPR	AIEQADLLQEEDESPR		8446500	light	PM_5_201-SciData_MEF_LysosomalProteome_39Runs_CO_095	False	0.9853	69	68.66	0.13	2	True	precursor	27626240	18730959	14260550	5
sp|P61967|AP1S1_MOUSE	AS_20201121_Lyso_R1_SPRM_60min_01.raw	AS_20201121_Lyso_R1_SPRM_60min_01	R1	AIEQADLLQEEDESPR	AIEQADLLQEEDESPR		8326200	light	PM_5_201-SciData_MEF_LysosomalProteome_39Runs_CO_095	False	0.9815	69	68.49	0.2	2	True	precursor [M+1]	23805520	23794993	16381890	6
sp|P61967|AP1S1_MOUSE	AS_20201121_Lyso_R2_SPRM_60min_01.raw	AS_20201121_Lyso_R2_SPRM_60min_01	R2	AIEQADLLQEEDESPR	AIEQADLLQEEDESPR		6755500	light	PM_5_201-SciData_MEF_LysosomalProteome_39Runs_CO_095	False	0.9927	69	68.69	0.2	2	True	precursor [M+1]	24547132	23794993	13178166	6
sp|P61967|AP1S1_MOUSE	AS_20201121_Lyso_R3_SPRM_60min_01.raw	AS_20201121_Lyso_R3_SPRM_60min_01	R3	AIEQADLLQEEDESPR	AIEQADLLQEEDESPR		8446500	light	PM_5_201-SciData_MEF_LysosomalProteome_39Runs_CO_095	False	0.9853	69	68.66	0.2	2	True	precursor [M+1]	23032328	23794993	14260550	5
sp|P61967|AP1S1_MOUSE	AS_20201121_Lyso_R1_SPRM_60min_01.raw	AS_20201121_Lyso_R1_SPRM_60min_01	R1	AIEQADLLQEEDESPR	AIEQADLLQEEDESPR		8326200	light	PM_5_201-SciData_MEF_LysosomalProteome_39Runs_CO_095	False	0.9815	69	68.49	0.2	2	True	precursor [M+2]	20750428	13451694	16381890	6
sp|P61967|AP1S1_MOUSE	AS_20201121_Lyso_R2_SPRM_60min_01.raw	AS_20201121_Lyso_R2_SPRM_60min_01	R2	AIEQADLLQEEDESPR	AIEQADLLQEEDESPR		6755500	light	PM_5_201-SciData_MEF_LysosomalProteome_39Runs_CO_095	False	0.9927	69	68.69	0.2	2	True	precursor [M+2]	8505605	13451694	13178166	6
sp|P61967|AP1S1_MOUSE	AS_20201121_Lyso_R3_SPRM_60min_01.raw	AS_20201121_Lyso_R3_SPRM_60min_01	R3	AIEQADLLQEEDESPR	AIEQADLLQEEDESPR		8446500	light	PM_5_201-SciData_MEF_LysosomalProteome_39Runs_CO_095	False	0.9853	69	68.66	0.2	2	True	precursor [M+2]	11099048	13451694	14260550	5
sp|P61967|AP1S1_MOUSE	AS_20201121_Lyso_R1_SPRM_60min_01.raw	AS_20201121_Lyso_R1_SPRM_60min_01	R1	AIEQADLLQEEDESPR	AIEQADLLQEEDESPR		8326200	light	PM_5_201-SciData_MEF_LysosomalProteome_39Runs_CO_095	False	0.9815	69	68.49	0.13	2	True	y12	2122370	1959130	16381890	6
sp|P61967|AP1S1_MOUSE	AS_20201121_Lyso_R2_SPRM_60min_01.raw	AS_20201121_Lyso_R2_SPRM_60min_01	R2	AIEQADLLQEEDESPR	AIEQADLLQEEDESPR		6755500	light	PM_5_201-SciData_MEF_LysosomalProteome_39Runs_CO_095	False	0.9927	69	68.69	0.13	2	True	y12	1806289	1959130	13178166	7
sp|P61967|AP1S1_MOUSE	AS_20201121_Lyso_R3_SPRM_60min_01.raw	AS_20201121_Lyso_R3_SPRM_60min_01	R3	AIEQADLLQEEDESPR	AIEQADLLQEEDESPR		8446500	light	PM_5_201-SciData_MEF_LysosomalProteome_39Runs_CO_095	False	0.9853	69	68.66	0.13	2	True	y12	1948730	1959130	14260550	5
sp|P61967|AP1S1_MOUSE	AS_20201121_Lyso_R1_SPRM_60min_01.raw	AS_20201121_Lyso_R1_SPRM_60min_01	R1	AIEQADLLQEEDESPR	AIEQADLLQEEDESPR		8326200	light	PM_5_201-SciData_MEF_LysosomalProteome_39Runs_CO_095	False	0.9815	69	68.49	0.13	2	True	y11	2866533	2647659	16381890	6
sp|P61967|AP1S1_MOUSE	AS_20201121_Lyso_R2_SPRM_60min_01.raw	AS_20201121_Lyso_R2_SPRM_60min_01	R2	AIEQADLLQEEDESPR	AIEQADLLQEEDESPR		6755500	light	PM_5_201-SciData_MEF_LysosomalProteome_39Runs_CO_095	False	0.9927	69	68.69	0.13	2	True	y11	2441215	2647659	13178166	7
sp|P61967|AP1S1_MOUSE	AS_20201121_Lyso_R3_SPRM_60min_01.raw	AS_20201121_Lyso_R3_SPRM_60min_01	R3	AIEQADLLQEEDESPR	AIEQADLLQEEDESPR		8446500	light	PM_5_201-SciData_MEF_LysosomalProteome_39Runs_CO_095	False	0.9853	69	68.66	0.13	2	True	y11	2635230	2647659	14260550	5
sp|P61967|AP1S1_MOUSE	AS_20201121_Lyso_R1_SPRM_60min_01.raw	AS_20201121_Lyso_R1_SPRM_60min_01	R1	AIEQADLLQEEDESPR	AIEQADLLQEEDESPR		8326200	light	PM_5_201-SciData_MEF_LysosomalProteome_39Runs_CO_095	False	0.9815	69	68.49	0.13	2	True	y10	1439061	1276933	16381890	6
sp|P61967|AP1S1_MOUSE	AS_20201121_Lyso_R2_SPRM_60min_01.raw	AS_20201121_Lyso_R2_SPRM_60min_01	R2	AIEQADLLQEEDESPR	AIEQADLLQEEDESPR		6755500	light	PM_5_201-SciData_MEF_LysosomalProteome_39Runs_CO_095	False	0.9927	69	68.69	0.13	2	True	y10	1181018	1276933	13178166	7
sp|P61967|AP1S1_MOUSE	AS_20201121_Lyso_R3_SPRM_60min_01.raw	AS_20201121_Lyso_R3_SPRM_60min_01	R3	AIEQADLLQEEDESPR	AIEQADLLQEEDESPR		8446500	light	PM_5_201-SciData_MEF_LysosomalProteome_39Runs_CO_095	False	0.9853	69	68.66	0.13	2	True	y10	1210720	1276933	14260550	5
sp|P61967|AP1S1_MOUSE	AS_20201121_Lyso_R1_SPRM_60min_01.raw	AS_20201121_Lyso_R1_SPRM_60min_01	R1	AIEQADLLQEEDESPR	AIEQADLLQEEDESPR		8326200	light	PM_5_201-SciData_MEF_LysosomalProteome_39Runs_CO_095	False	0.9815	69	68.49	0.13	2	True	y9	3720631	3317652	16381890	6
sp|P61967|AP1S1_MOUSE	AS_20201121_Lyso_R2_SPRM_60min_01.raw	AS_20201121_Lyso_R2_SPRM_60min_01	R2	AIEQADLLQEEDESPR	AIEQADLLQEEDESPR		6755500	light	PM_5_201-SciData_MEF_LysosomalProteome_39Runs_CO_095	False	0.9927	69	68.69	0.13	2	True	y9	3023731	3317652	13178166	7
sp|P61967|AP1S1_MOUSE	AS_20201121_Lyso_R3_SPRM_60min_01.raw	AS_20201121_Lyso_R3_SPRM_60min_01	R3	AIEQADLLQEEDESPR	AIEQADLLQEEDESPR		8446500	light	PM_5_201-SciData_MEF_LysosomalProteome_39Runs_CO_095	False	0.9853	69	68.66	0.13	2	True	y9	3208594	3317652	14260550	5
sp|P61967|AP1S1_MOUSE	AS_20201121_Lyso_R1_SPRM_60min_01.raw	AS_20201121_Lyso_R1_SPRM_60min_01	R1	AIEQADLLQEEDESPR	AIEQADLLQEEDESPR		8326200	light	PM_5_201-SciData_MEF_LysosomalProteome_39Runs_CO_095	False	0.9815	69	68.49	0.13	2	True	y8	4059848	3518332	16381890	6
sp|P61967|AP1S1_MOUSE	AS_20201121_Lyso_R2_SPRM_60min_01.raw	AS_20201121_Lyso_R2_SPRM_60min_01	R2	AIEQADLLQEEDESPR	AIEQADLLQEEDESPR		6755500	light	PM_5_201-SciData_MEF_LysosomalProteome_39Runs_CO_095	False	0.9927	69	68.69	0.13	2	True	y8	3050923	3518332	13178166	7
sp|P61967|AP1S1_MOUSE	AS_20201121_Lyso_R3_SPRM_60min_01.raw	AS_20201121_Lyso_R3_SPRM_60min_01	R3	AIEQADLLQEEDESPR	AIEQADLLQEEDESPR		8446500	light	PM_5_201-SciData_MEF_LysosomalProteome_39Runs_CO_095	False	0.9853	69	68.66	0.13	2	True	y8	3444226	3518332	14260550	5
sp|P61967|AP1S1_MOUSE	AS_20201121_Lyso_R1_SPRM_60min_01.raw	AS_20201121_Lyso_R1_SPRM_60min_01	R1	AIEQADLLQEEDESPR	AIEQADLLQEEDESPR		8326200	light	PM_5_201-SciData_MEF_LysosomalProteome_39Runs_CO_095	False	0.9815	69	68.49	0.13	2	True	y7	2173446	1887162	16381890	6
sp|P61967|AP1S1_MOUSE	AS_20201121_Lyso_R2_SPRM_60min_01.raw	AS_20201121_Lyso_R2_SPRM_60min_01	R2	AIEQADLLQEEDESPR	AIEQADLLQEEDESPR		6755500	light	PM_5_201-SciData_MEF_LysosomalProteome_39Runs_CO_095	False	0.9927	69	68.69	0.13	2	True	y7	1674990	1887162	13178166	7
sp|P61967|AP1S1_MOUSE	AS_20201121_Lyso_R3_SPRM_60min_01.raw	AS_20201121_Lyso_R3_SPRM_60min_01	R3	AIEQADLLQEEDESPR	AIEQADLLQEEDESPR		8446500	light	PM_5_201-SciData_MEF_LysosomalProteome_39Runs_CO_095	False	0.9853	69	68.66	0.13	2	True	y7	1813050	1887162	14260550	5
sp|P17426|AP2A1_MOUSE	AS_20201121_Lyso_R1_SPRM_60min_01.raw	AS_20201121_Lyso_R1_SPRM_60min_01	R1	ATIQGVLR	ATIQGVLR		7880200	light	PM_5_201-SciData_MEF_LysosomalProteome_39Runs_CO_095	False	0.8303	63.74	63.99	0.22	2	True	precursor	50203532	40690919	34196344	7
sp|P17426|AP2A1_MOUSE	AS_20201121_Lyso_R2_SPRM_60min_01.raw	AS_20201121_Lyso_R2_SPRM_60min_01	R2	ATIQGVLR	ATIQGVLR		6068800	light	PM_5_201-SciData_MEF_LysosomalProteome_39Runs_CO_095	False	0.8327	63.74	64.21	0.22	2	True	precursor	34636096	40690919	27327894	5
sp|P17426|AP2A1_MOUSE	AS_20201121_Lyso_R3_SPRM_60min_01.raw	AS_20201121_Lyso_R3_SPRM_60min_01	R3	ATIQGVLR	ATIQGVLR		7569500	light	PM_5_201-SciData_MEF_LysosomalProteome_39Runs_CO_095	False	0.8318	63.74	64.09	0.22	2	True	precursor	37233128	40690919	36273860	6
sp|P17426|AP2A1_MOUSE	AS_20201121_Lyso_R1_SPRM_60min_01.raw	AS_20201121_Lyso_R1_SPRM_60min_01	R1	ATIQGVLR	ATIQGVLR		7880200	light	PM_5_201-SciData_MEF_LysosomalProteome_39Runs_CO_095	False	0.8303	63.74	63.99	0.22	2	True	precursor [M+1]	10357262	11361684	34196344	7
sp|P17426|AP2A1_MOUSE	AS_20201121_Lyso_R2_SPRM_60min_01.raw	AS_20201121_Lyso_R2_SPRM_60min_01	R2	ATIQGVLR	ATIQGVLR		6068800	light	PM_5_201-SciData_MEF_LysosomalProteome_39Runs_CO_095	False	0.8327	63.74	64.21	0.22	2	True	precursor [M+1]	10122912	11361684	27327894	5
sp|P17426|AP2A1_MOUSE	AS_20201121_Lyso_R3_SPRM_60min_01.raw	AS_20201121_Lyso_R3_SPRM_60min_01	R3	ATIQGVLR	ATIQGVLR		7569500	light	PM_5_201-SciData_MEF_LysosomalProteome_39Runs_CO_095	False	0.8318	63.74	64.09	0.22	2	True	precursor [M+1]	13604878	11361684	36273860	6
sp|P17426|AP2A1_MOUSE	AS_20201121_Lyso_R1_SPRM_60min_01.raw	AS_20201121_Lyso_R1_SPRM_60min_01	R1	ATIQGVLR	ATIQGVLR		7880200	light	PM_5_201-SciData_MEF_LysosomalProteome_39Runs_CO_095	False	0.8303	63.74	63.99	0.22	2	True	precursor [M+2]	2333047	2888734	34196344	7
sp|P17426|AP2A1_MOUSE	AS_20201121_Lyso_R2_SPRM_60min_01.raw	AS_20201121_Lyso_R2_SPRM_60min_01	R2	ATIQGVLR	ATIQGVLR		6068800	light	PM_5_201-SciData_MEF_LysosomalProteome_39Runs_CO_095	False	0.8327	63.74	64.21	0.22	2	True	precursor [M+2]	3078892	2888734	27327894	5
sp|P17426|AP2A1_MOUSE	AS_20201121_Lyso_R3_SPRM_60min_01.raw	AS_20201121_Lyso_R3_SPRM_60min_01	R3	ATIQGVLR	ATIQGVLR		7569500	light	PM_5_201-SciData_MEF_LysosomalProteome_39Runs_CO_095	False	0.8318	63.74	64.09	0.22	2	True	precursor [M+2]	3254263	2888734	36273860	6
sp|P17426|AP2A1_MOUSE	AS_20201121_Lyso_R1_SPRM_60min_01.raw	AS_20201121_Lyso_R1_SPRM_60min_01	R1	ATIQGVLR	ATIQGVLR		7880200	light	PM_5_201-SciData_MEF_LysosomalProteome_39Runs_CO_095	False	0.8303	63.74	63.99	0.22	2	True	y6	7401359	7063435	34196344	8
sp|P17426|AP2A1_MOUSE	AS_20201121_Lyso_R2_SPRM_60min_01.raw	AS_20201121_Lyso_R2_SPRM_60min_01	R2	ATIQGVLR	ATIQGVLR		6068800	light	PM_5_201-SciData_MEF_LysosomalProteome_39Runs_CO_095	False	0.8327	63.74	64.21	0.22	2	True	y6	6007503	7063435	27327894	5
sp|P17426|AP2A1_MOUSE	AS_20201121_Lyso_R3_SPRM_60min_01.raw	AS_20201121_Lyso_R3_SPRM_60min_01	R3	ATIQGVLR	ATIQGVLR		7569500	light	PM_5_201-SciData_MEF_LysosomalProteome_39Runs_CO_095	False	0.8318	63.74	64.09	0.22	2	True	y6	7781445	7063435	36273860	6
sp|P17426|AP2A1_MOUSE	AS_20201121_Lyso_R1_SPRM_60min_01.raw	AS_20201121_Lyso_R1_SPRM_60min_01	R1	ATIQGVLR	ATIQGVLR		7880200	light	PM_5_201-SciData_MEF_LysosomalProteome_39Runs_CO_095	False	0.8303	63.74	63.99	0.22	2	True	y5	14217192	13498567	34196344	8
sp|P17426|AP2A1_MOUSE	AS_20201121_Lyso_R2_SPRM_60min_01.raw	AS_20201121_Lyso_R2_SPRM_60min_01	R2	ATIQGVLR	ATIQGVLR		6068800	light	PM_5_201-SciData_MEF_LysosomalProteome_39Runs_CO_095	False	0.8327	63.74	64.21	0.22	2	True	y5	11050848	13498567	27327894	5
sp|P17426|AP2A1_MOUSE	AS_20201121_Lyso_R3_SPRM_60min_01.raw	AS_20201121_Lyso_R3_SPRM_60min_01	R3	ATIQGVLR	ATIQGVLR		7569500	light	PM_5_201-SciData_MEF_LysosomalProteome_39Runs_CO_095	False	0.8318	63.74	64.09	0.22	2	True	y5	15227660	13498567	36273860	6
sp|P17426|AP2A1_MOUSE	AS_20201121_Lyso_R1_SPRM_60min_01.raw	AS_20201121_Lyso_R1_SPRM_60min_01	R1	ATIQGVLR	ATIQGVLR		7880200	light	PM_5_201-SciData_MEF_LysosomalProteome_39Runs_CO_095	False	0.8303	63.74	63.99	0.22	2	True	y4	9765385	9698979	34196344	8
sp|P17426|AP2A1_MOUSE	AS_20201121_Lyso_R2_SPRM_60min_01.raw	AS_20201121_Lyso_R2_SPRM_60min_01	R2	ATIQGVLR	ATIQGVLR		6068800	light	PM_5_201-SciData_MEF_LysosomalProteome_39Runs_CO_095	False	0.8327	63.74	64.21	0.22	2	True	y4	8396293	9698979	27327894	5
sp|P17426|AP2A1_MOUSE	AS_20201121_Lyso_R3_SPRM_60min_01.raw	AS_20201121_Lyso_R3_SPRM_60min_01	R3	ATIQGVLR	ATIQGVLR		7569500	light	PM_5_201-SciData_MEF_LysosomalProteome_39Runs_CO_095	False	0.8318	63.74	64.09	0.22	2	True	y4	10935258	9698979	36273860	6
sp|P17426|AP2A1_MOUSE	AS_20201121_Lyso_R1_SPRM_60min_01.raw	AS_20201121_Lyso_R1_SPRM_60min_01	R1	ATIQGVLR	ATIQGVLR		7880200	light	PM_5_201-SciData_MEF_LysosomalProteome_39Runs_CO_095	False	0.8303	63.74	63.99	0.22	2	True	y2	1331504	850798	34196344	8
sp|P17426|AP2A1_MOUSE	AS_20201121_Lyso_R2_SPRM_60min_01.raw	AS_20201121_Lyso_R2_SPRM_60min_01	R2	ATIQGVLR	ATIQGVLR		6068800	light	PM_5_201-SciData_MEF_LysosomalProteome_39Runs_CO_095	False	0.8327	63.74	64.21	0.22	2	True	y2	574242	850798	27327894	5
sp|P17426|AP2A1_MOUSE	AS_20201121_Lyso_R3_SPRM_60min_01.raw	AS_20201121_Lyso_R3_SPRM_60min_01	R3	ATIQGVLR	ATIQGVLR		7569500	light	PM_5_201-SciData_MEF_LysosomalProteome_39Runs_CO_095	False	0.8318	63.74	64.09	0.22	2	True	y2	646648	850798	36273860	6
sp|P17426|AP2A1_MOUSE	AS_20201121_Lyso_R1_SPRM_60min_01.raw	AS_20201121_Lyso_R1_SPRM_60min_01	R1	ATIQGVLR	ATIQGVLR		7880200	light	PM_5_201-SciData_MEF_LysosomalProteome_39Runs_CO_095	False	0.8303	63.74	63.99	0.22	2	True	y6	1480903	1487587	34196344	8
sp|P17426|AP2A1_MOUSE	AS_20201121_Lyso_R2_SPRM_60min_01.raw	AS_20201121_Lyso_R2_SPRM_60min_01	R2	ATIQGVLR	ATIQGVLR		6068800	light	PM_5_201-SciData_MEF_LysosomalProteome_39Runs_CO_095	False	0.8327	63.74	64.21	0.22	2	True	y6	1299008	1487587	27327894	5
sp|P17426|AP2A1_MOUSE	AS_20201121_Lyso_R3_SPRM_60min_01.raw	AS_20201121_Lyso_R3_SPRM_60min_01	R3	ATIQGVLR	ATIQGVLR		7569500	light	PM_5_201-SciData_MEF_LysosomalProteome_39Runs_CO_095	False	0.8318	63.74	64.09	0.22	2	True	y6	1682851	1487587	36273860	6
sp|P17426|AP2A1_MOUSE	AS_20201121_Lyso_R1_SPRM_60min_01.raw	AS_20201121_Lyso_R1_SPRM_60min_01	R1	ATIQGVLR	ATIQGVLR		7880200	light	PM_5_201-SciData_MEF_LysosomalProteome_39Runs_CO_095	False	0.8303	63.74	63.99	0.29	2	True	b7	0	0	34196344	8
sp|P17426|AP2A1_MOUSE	AS_20201121_Lyso_R2_SPRM_60min_01.raw	AS_20201121_Lyso_R2_SPRM_60min_01	R2	ATIQGVLR	ATIQGVLR		6068800	light	PM_5_201-SciData_MEF_LysosomalProteome_39Runs_CO_095	False	0.8327	63.74	64.21	0.29	2	True	b7	0	0	27327894	5
sp|P17426|AP2A1_MOUSE	AS_20201121_Lyso_R3_SPRM_60min_01.raw	AS_20201121_Lyso_R3_SPRM_60min_01	R3	ATIQGVLR	ATIQGVLR		7569500	light	PM_5_201-SciData_MEF_LysosomalProteome_39Runs_CO_095	False	0.8318	63.74	64.09	0.29	2	True	b7	0	0	36273860	6
sp|P17426|AP2A1_MOUSE	AS_20201121_Lyso_R1_SPRM_60min_01.raw	AS_20201121_Lyso_R1_SPRM_60min_01	R1	YLETADYAIR	YLETADYAIR		7880200	light	PM_5_201-SciData_MEF_LysosomalProteome_39Runs_CO_095	False	0.9198	67.93	67.57	0.24	2	True	precursor	27843102	27470119	11523816	10
sp|P17426|AP2A1_MOUSE	AS_20201121_Lyso_R2_SPRM_60min_01.raw	AS_20201121_Lyso_R2_SPRM_60min_01	R2	YLETADYAIR	YLETADYAIR		6068800	light	PM_5_201-SciData_MEF_LysosomalProteome_39Runs_CO_095	False	0.9428	67.93	67.76	0.24	2	True	precursor	24077814	27470119	6839097	6
sp|P17426|AP2A1_MOUSE	AS_20201121_Lyso_R3_SPRM_60min_01.raw	AS_20201121_Lyso_R3_SPRM_60min_01	R3	YLETADYAIR	YLETADYAIR		7569500	light	PM_5_201-SciData_MEF_LysosomalProteome_39Runs_CO_095	False	0.8939	67.93	67.81	0.24	2	True	precursor	30489440	27470119	9480102	10
sp|P17426|AP2A1_MOUSE	AS_20201121_Lyso_R1_SPRM_60min_01.raw	AS_20201121_Lyso_R1_SPRM_60min_01	R1	YLETADYAIR	YLETADYAIR		7880200	light	PM_5_201-SciData_MEF_LysosomalProteome_39Runs_CO_095	False	0.9198	67.93	67.57	0.19	2	True	precursor [M+1]	5385613	4819069	11523816	10
sp|P17426|AP2A1_MOUSE	AS_20201121_Lyso_R2_SPRM_60min_01.raw	AS_20201121_Lyso_R2_SPRM_60min_01	R2	YLETADYAIR	YLETADYAIR		6068800	light	PM_5_201-SciData_MEF_LysosomalProteome_39Runs_CO_095	False	0.9428	67.93	67.76	0.19	2	True	precursor [M+1]	3156281	4819069	6839097	6
sp|P17426|AP2A1_MOUSE	AS_20201121_Lyso_R3_SPRM_60min_01.raw	AS_20201121_Lyso_R3_SPRM_60min_01	R3	YLETADYAIR	YLETADYAIR		7569500	light	PM_5_201-SciData_MEF_LysosomalProteome_39Runs_CO_095	False	0.8939	67.93	67.81	0.19	2	True	precursor [M+1]	5915314	4819069	9480102	10
sp|P17426|AP2A1_MOUSE	AS_20201121_Lyso_R1_SPRM_60min_01.raw	AS_20201121_Lyso_R1_SPRM_60min_01	R1	YLETADYAIR	YLETADYAIR		7880200	light	PM_5_201-SciData_MEF_LysosomalProteome_39Runs_CO_095	False	0.9198	67.93	67.57	0.19	2	True	precursor [M+2]	0	0	11523816	10
sp|P17426|AP2A1_MOUSE	AS_20201121_Lyso_R2_SPRM_60min_01.raw	AS_20201121_Lyso_R2_SPRM_60min_01	R2	YLETADYAIR	YLETADYAIR		6068800	light	PM_5_201-SciData_MEF_LysosomalProteome_39Runs_CO_095	False	0.9428	67.93	67.76	0.19	2	True	precursor [M+2]	0	0	6839097	6
sp|P17426|AP2A1_MOUSE	AS_20201121_Lyso_R3_SPRM_60min_01.raw	AS_20201121_Lyso_R3_SPRM_60min_01	R3	YLETADYAIR	YLETADYAIR		7569500	light	PM_5_201-SciData_MEF_LysosomalProteome_39Runs_CO_095	False	0.8939	67.93	67.81	0.19	2	True	precursor [M+2]	0	0	9480102	10
sp|P17426|AP2A1_MOUSE	AS_20201121_Lyso_R1_SPRM_60min_01.raw	AS_20201121_Lyso_R1_SPRM_60min_01	R1	YLETADYAIR	YLETADYAIR		7880200	light	PM_5_201-SciData_MEF_LysosomalProteome_39Runs_CO_095	False	0.9198	67.93	67.57	0.17	2	True	y8	4615230	3770229	11523816	10
sp|P17426|AP2A1_MOUSE	AS_20201121_Lyso_R2_SPRM_60min_01.raw	AS_20201121_Lyso_R2_SPRM_60min_01	R2	YLETADYAIR	YLETADYAIR		6068800	light	PM_5_201-SciData_MEF_LysosomalProteome_39Runs_CO_095	False	0.9428	67.93	67.76	0.17	2	True	y8	3023092	3770229	6839097	6
sp|P17426|AP2A1_MOUSE	AS_20201121_Lyso_R3_SPRM_60min_01.raw	AS_20201121_Lyso_R3_SPRM_60min_01	R3	YLETADYAIR	YLETADYAIR		7569500	light	PM_5_201-SciData_MEF_LysosomalProteome_39Runs_CO_095	False	0.8939	67.93	67.81	0.17	2	True	y8	3672366	3770229	9480102	10
sp|P17426|AP2A1_MOUSE	AS_20201121_Lyso_R1_SPRM_60min_01.raw	AS_20201121_Lyso_R1_SPRM_60min_01	R1	YLETADYAIR	YLETADYAIR		7880200	light	PM_5_201-SciData_MEF_LysosomalProteome_39Runs_CO_095	False	0.9198	67.93	67.57	0.17	2	True	y7	2330877	1972086	11523816	10
sp|P17426|AP2A1_MOUSE	AS_20201121_Lyso_R2_SPRM_60min_01.raw	AS_20201121_Lyso_R2_SPRM_60min_01	R2	YLETADYAIR	YLETADYAIR		6068800	light	PM_5_201-SciData_MEF_LysosomalProteome_39Runs_CO_095	False	0.9428	67.93	67.76	0.17	2	True	y7	1400044	1972086	6839097	6
sp|P17426|AP2A1_MOUSE	AS_20201121_Lyso_R3_SPRM_60min_01.raw	AS_20201121_Lyso_R3_SPRM_60min_01	R3	YLETADYAIR	YLETADYAIR		7569500	light	PM_5_201-SciData_MEF_LysosomalProteome_39Runs_CO_095	False	0.8939	67.93	67.81	0.17	2	True	y7	2185338	1972086	9480102	10
sp|P17426|AP2A1_MOUSE	AS_20201121_Lyso_R1_SPRM_60min_01.raw	AS_20201121_Lyso_R1_SPRM_60min_01	R1	YLETADYAIR	YLETADYAIR		7880200	light	PM_5_201-SciData_MEF_LysosomalProteome_39Runs_CO_095	False	0.9198	67.93	67.57	0.17	2	True	y6	939429	764287	11523816	10
sp|P17426|AP2A1_MOUSE	AS_20201121_Lyso_R2_SPRM_60min_01.raw	AS_20201121_Lyso_R2_SPRM_60min_01	R2	YLETADYAIR	YLETADYAIR		6068800	light	PM_5_201-SciData_MEF_LysosomalProteome_39Runs_CO_095	False	0.9428	67.93	67.76	0.17	2	True	y6	611984	764287	6839097	6
sp|P17426|AP2A1_MOUSE	AS_20201121_Lyso_R3_SPRM_60min_01.raw	AS_20201121_Lyso_R3_SPRM_60min_01	R3	YLETADYAIR	YLETADYAIR		7569500	light	PM_5_201-SciData_MEF_LysosomalProteome_39Runs_CO_095	False	0.8939	67.93	67.81	0.17	2	True	y6	741448	764287	9480102	10
sp|P17426|AP2A1_MOUSE	AS_20201121_Lyso_R1_SPRM_60min_01.raw	AS_20201121_Lyso_R1_SPRM_60min_01	R1	YLETADYAIR	YLETADYAIR		7880200	light	PM_5_201-SciData_MEF_LysosomalProteome_39Runs_CO_095	False	0.9198	67.93	67.57	0.17	2	True	y5	613782	473804	11523816	10
sp|P17426|AP2A1_MOUSE	AS_20201121_Lyso_R2_SPRM_60min_01.raw	AS_20201121_Lyso_R2_SPRM_60min_01	R2	YLETADYAIR	YLETADYAIR		6068800	light	PM_5_201-SciData_MEF_LysosomalProteome_39Runs_CO_095	False	0.9428	67.93	67.76	0.17	2	True	y5	398361	473804	6839097	6
sp|P17426|AP2A1_MOUSE	AS_20201121_Lyso_R3_SPRM_60min_01.raw	AS_20201121_Lyso_R3_SPRM_60min_01	R3	YLETADYAIR	YLETADYAIR		7569500	light	PM_5_201-SciData_MEF_LysosomalProteome_39Runs_CO_095	False	0.8939	67.93	67.81	0.17	2	True	y5	409270	473804	9480102	10
sp|P17426|AP2A1_MOUSE	AS_20201121_Lyso_R1_SPRM_60min_01.raw	AS_20201121_Lyso_R1_SPRM_60min_01	R1	YLETADYAIR	YLETADYAIR		7880200	light	PM_5_201-SciData_MEF_LysosomalProteome_39Runs_CO_095	False	0.9198	67.93	67.57	0.17	2	True	y4	496598	359131	11523816	10
sp|P17426|AP2A1_MOUSE	AS_20201121_Lyso_R2_SPRM_60min_01.raw	AS_20201121_Lyso_R2_SPRM_60min_01	R2	YLETADYAIR	YLETADYAIR		6068800	light	PM_5_201-SciData_MEF_LysosomalProteome_39Runs_CO_095	False	0.9428	67.93	67.76	0.17	2	True	y4	291164	359131	6839097	6
sp|P17426|AP2A1_MOUSE	AS_20201121_Lyso_R3_SPRM_60min_01.raw	AS_20201121_Lyso_R3_SPRM_60min_01	R3	YLETADYAIR	YLETADYAIR		7569500	light	PM_5_201-SciData_MEF_LysosomalProteome_39Runs_CO_095	False	0.8939	67.93	67.81	0.17	2	True	y4	289632	359131	9480102	10
sp|P17426|AP2A1_MOUSE	AS_20201121_Lyso_R1_SPRM_60min_01.raw	AS_20201121_Lyso_R1_SPRM_60min_01	R1	YLETADYAIR	YLETADYAIR		7880200	light	PM_5_201-SciData_MEF_LysosomalProteome_39Runs_CO_095	False	0.9198	67.93	67.57	0.17	2	True	b2	2527900	1941467	11523816	10
sp|P17426|AP2A1_MOUSE	AS_20201121_Lyso_R2_SPRM_60min_01.raw	AS_20201121_Lyso_R2_SPRM_60min_01	R2	YLETADYAIR	YLETADYAIR		6068800	light	PM_5_201-SciData_MEF_LysosomalProteome_39Runs_CO_095	False	0.9428	67.93	67.76	0.17	2	True	b2	1114453	1941467	6839097	6
sp|P17426|AP2A1_MOUSE	AS_20201121_Lyso_R3_SPRM_60min_01.raw	AS_20201121_Lyso_R3_SPRM_60min_01	R3	YLETADYAIR	YLETADYAIR		7569500	light	PM_5_201-SciData_MEF_LysosomalProteome_39Runs_CO_095	False	0.8939	67.93	67.81	0.17	2	True	b2	2182049	1941467	9480102	10
sp|P17427|AP2A2_MOUSE	AS_20201121_Lyso_R1_SPRM_60min_01.raw	AS_20201121_Lyso_R1_SPRM_60min_01	R1	ATIQDVLR	ATIQDVLR		35327000	light	PM_5_201-SciData_MEF_LysosomalProteome_39Runs_CO_095	False	0.9431	68.28	68.56	0.26	2	True	precursor	231937008	215109781	37638436	6
sp|P17427|AP2A2_MOUSE	AS_20201121_Lyso_R2_SPRM_60min_01.raw	AS_20201121_Lyso_R2_SPRM_60min_01	R2	ATIQDVLR	ATIQDVLR		26374000	light	PM_5_201-SciData_MEF_LysosomalProteome_39Runs_CO_095	False	0.9463	68.28	68.83	0.26	2	True	precursor	170742800	215109781	33962228	8
sp|P17427|AP2A2_MOUSE	AS_20201121_Lyso_R3_SPRM_60min_01.raw	AS_20201121_Lyso_R3_SPRM_60min_01	R3	ATIQDVLR	ATIQDVLR		33481000	light	PM_5_201-SciData_MEF_LysosomalProteome_39Runs_CO_095	False	0.95	68.28	68.69	0.26	2	True	precursor	242649536	215109781	37520900	10
sp|P17427|AP2A2_MOUSE	AS_20201121_Lyso_R1_SPRM_60min_01.raw	AS_20201121_Lyso_R1_SPRM_60min_01	R1	ATIQDVLR	ATIQDVLR		35327000	light	PM_5_201-SciData_MEF_LysosomalProteome_39Runs_CO_095	False	0.9431	68.28	68.56	0.26	2	True	precursor [M+1]	78346152	67696692	37638436	6
sp|P17427|AP2A2_MOUSE	AS_20201121_Lyso_R2_SPRM_60min_01.raw	AS_20201121_Lyso_R2_SPRM_60min_01	R2	ATIQDVLR	ATIQDVLR		26374000	light	PM_5_201-SciData_MEF_LysosomalProteome_39Runs_CO_095	False	0.9463	68.28	68.83	0.26	2	True	precursor [M+1]	54107460	67696692	33962228	8
sp|P17427|AP2A2_MOUSE	AS_20201121_Lyso_R3_SPRM_60min_01.raw	AS_20201121_Lyso_R3_SPRM_60min_01	R3	ATIQDVLR	ATIQDVLR		33481000	light	PM_5_201-SciData_MEF_LysosomalProteome_39Runs_CO_095	False	0.95	68.28	68.69	0.26	2	True	precursor [M+1]	70636464	67696692	37520900	10
sp|P17427|AP2A2_MOUSE	AS_20201121_Lyso_R1_SPRM_60min_01.raw	AS_20201121_Lyso_R1_SPRM_60min_01	R1	ATIQDVLR	ATIQDVLR		35327000	light	PM_5_201-SciData_MEF_LysosomalProteome_39Runs_CO_095	False	0.9431	68.28	68.56	0.26	2	True	precursor [M+2]	17836836	17244262	37638436	6
sp|P17427|AP2A2_MOUSE	AS_20201121_Lyso_R2_SPRM_60min_01.raw	AS_20201121_Lyso_R2_SPRM_60min_01	R2	ATIQDVLR	ATIQDVLR		26374000	light	PM_5_201-SciData_MEF_LysosomalProteome_39Runs_CO_095	False	0.9463	68.28	68.83	0.26	2	True	precursor [M+2]	16087625	17244262	33962228	8
sp|P17427|AP2A2_MOUSE	AS_20201121_Lyso_R3_SPRM_60min_01.raw	AS_20201121_Lyso_R3_SPRM_60min_01	R3	ATIQDVLR	ATIQDVLR		33481000	light	PM_5_201-SciData_MEF_LysosomalProteome_39Runs_CO_095	False	0.95	68.28	68.69	0.26	2	True	precursor [M+2]	17808326	17244262	37520900	10
sp|P17427|AP2A2_MOUSE	AS_20201121_Lyso_R1_SPRM_60min_01.raw	AS_20201121_Lyso_R1_SPRM_60min_01	R1	ATIQDVLR	ATIQDVLR		35327000	light	PM_5_201-SciData_MEF_LysosomalProteome_39Runs_CO_095	False	0.9431	68.28	68.56	0.2	2	True	y7	652701	685876	37638436	6
sp|P17427|AP2A2_MOUSE	AS_20201121_Lyso_R2_SPRM_60min_01.raw	AS_20201121_Lyso_R2_SPRM_60min_01	R2	ATIQDVLR	ATIQDVLR		26374000	light	PM_5_201-SciData_MEF_LysosomalProteome_39Runs_CO_095	False	0.9463	68.28	68.83	0.2	2	True	y7	587670	685876	33962228	9
sp|P17427|AP2A2_MOUSE	AS_20201121_Lyso_R3_SPRM_60min_01.raw	AS_20201121_Lyso_R3_SPRM_60min_01	R3	ATIQDVLR	ATIQDVLR		33481000	light	PM_5_201-SciData_MEF_LysosomalProteome_39Runs_CO_095	False	0.95	68.28	68.69	0.2	2	True	y7	817257	685876	37520900	9
sp|P17427|AP2A2_MOUSE	AS_20201121_Lyso_R1_SPRM_60min_01.raw	AS_20201121_Lyso_R1_SPRM_60min_01	R1	ATIQDVLR	ATIQDVLR		35327000	light	PM_5_201-SciData_MEF_LysosomalProteome_39Runs_CO_095	False	0.9431	68.28	68.56	0.2	2	True	y6	10106658	9526896	37638436	6
sp|P17427|AP2A2_MOUSE	AS_20201121_Lyso_R2_SPRM_60min_01.raw	AS_20201121_Lyso_R2_SPRM_60min_01	R2	ATIQDVLR	ATIQDVLR		26374000	light	PM_5_201-SciData_MEF_LysosomalProteome_39Runs_CO_095	False	0.9463	68.28	68.83	0.2	2	True	y6	8764619	9526896	33962228	9
sp|P17427|AP2A2_MOUSE	AS_20201121_Lyso_R3_SPRM_60min_01.raw	AS_20201121_Lyso_R3_SPRM_60min_01	R3	ATIQDVLR	ATIQDVLR		33481000	light	PM_5_201-SciData_MEF_LysosomalProteome_39Runs_CO_095	False	0.95	68.28	68.69	0.2	2	True	y6	9709410	9526896	37520900	9
sp|P17427|AP2A2_MOUSE	AS_20201121_Lyso_R1_SPRM_60min_01.raw	AS_20201121_Lyso_R1_SPRM_60min_01	R1	ATIQDVLR	ATIQDVLR		35327000	light	PM_5_201-SciData_MEF_LysosomalProteome_39Runs_CO_095	False	0.9431	68.28	68.56	0.2	2	True	y5	16546027	16016448	37638436	6
sp|P17427|AP2A2_MOUSE	AS_20201121_Lyso_R2_SPRM_60min_01.raw	AS_20201121_Lyso_R2_SPRM_60min_01	R2	ATIQDVLR	ATIQDVLR		26374000	light	PM_5_201-SciData_MEF_LysosomalProteome_39Runs_CO_095	False	0.9463	68.28	68.83	0.2	2	True	y5	15291242	16016448	33962228	9
sp|P17427|AP2A2_MOUSE	AS_20201121_Lyso_R3_SPRM_60min_01.raw	AS_20201121_Lyso_R3_SPRM_60min_01	R3	ATIQDVLR	ATIQDVLR		33481000	light	PM_5_201-SciData_MEF_LysosomalProteome_39Runs_CO_095	False	0.95	68.28	68.69	0.2	2	True	y5	16212076	16016448	37520900	9
sp|P17427|AP2A2_MOUSE	AS_20201121_Lyso_R1_SPRM_60min_01.raw	AS_20201121_Lyso_R1_SPRM_60min_01	R1	ATIQDVLR	ATIQDVLR		35327000	light	PM_5_201-SciData_MEF_LysosomalProteome_39Runs_CO_095	False	0.9431	68.28	68.56	0.2	2	True	y4	7250009	7313666	37638436	6
sp|P17427|AP2A2_MOUSE	AS_20201121_Lyso_R2_SPRM_60min_01.raw	AS_20201121_Lyso_R2_SPRM_60min_01	R2	ATIQDVLR	ATIQDVLR		26374000	light	PM_5_201-SciData_MEF_LysosomalProteome_39Runs_CO_095	False	0.9463	68.28	68.83	0.2	2	True	y4	6779699	7313666	33962228	9
sp|P17427|AP2A2_MOUSE	AS_20201121_Lyso_R3_SPRM_60min_01.raw	AS_20201121_Lyso_R3_SPRM_60min_01	R3	ATIQDVLR	ATIQDVLR		33481000	light	PM_5_201-SciData_MEF_LysosomalProteome_39Runs_CO_095	False	0.95	68.28	68.69	0.2	2	True	y4	7911291	7313666	37520900	9
sp|P17427|AP2A2_MOUSE	AS_20201121_Lyso_R1_SPRM_60min_01.raw	AS_20201121_Lyso_R1_SPRM_60min_01	R1	ATIQDVLR	ATIQDVLR		35327000	light	PM_5_201-SciData_MEF_LysosomalProteome_39Runs_CO_095	False	0.9431	68.28	68.56	0.2	2	True	y3	1829600	1804282	37638436	6
sp|P17427|AP2A2_MOUSE	AS_20201121_Lyso_R2_SPRM_60min_01.raw	AS_20201121_Lyso_R2_SPRM_60min_01	R2	ATIQDVLR	ATIQDVLR		26374000	light	PM_5_201-SciData_MEF_LysosomalProteome_39Runs_CO_095	False	0.9463	68.28	68.83	0.2	2	True	y3	1657245	1804282	33962228	9
sp|P17427|AP2A2_MOUSE	AS_20201121_Lyso_R3_SPRM_60min_01.raw	AS_20201121_Lyso_R3_SPRM_60min_01	R3	ATIQDVLR	ATIQDVLR		33481000	light	PM_5_201-SciData_MEF_LysosomalProteome_39Runs_CO_095	False	0.95	68.28	68.69	0.2	2	True	y3	1926002	1804282	37520900	9
sp|P17427|AP2A2_MOUSE	AS_20201121_Lyso_R1_SPRM_60min_01.raw	AS_20201121_Lyso_R1_SPRM_60min_01	R1	ATIQDVLR	ATIQDVLR		35327000	light	PM_5_201-SciData_MEF_LysosomalProteome_39Runs_CO_095	False	0.9431	68.28	68.56	0.2	2	True	y2	1253440	1026686	37638436	6
sp|P17427|AP2A2_MOUSE	AS_20201121_Lyso_R2_SPRM_60min_01.raw	AS_20201121_Lyso_R2_SPRM_60min_01	R2	ATIQDVLR	ATIQDVLR		26374000	light	PM_5_201-SciData_MEF_LysosomalProteome_39Runs_CO_095	False	0.9463	68.28	68.83	0.2	2	True	y2	881754	1026686	33962228	9
sp|P17427|AP2A2_MOUSE	AS_20201121_Lyso_R3_SPRM_60min_01.raw	AS_20201121_Lyso_R3_SPRM_60min_01	R3	ATIQDVLR	ATIQDVLR		33481000	light	PM_5_201-SciData_MEF_LysosomalProteome_39Runs_CO_095	False	0.95	68.28	68.69	0.2	2	True	y2	944866	1026686	37520900	9
sp|P17427|AP2A2_MOUSE	AS_20201121_Lyso_R1_SPRM_60min_01.raw	AS_20201121_Lyso_R1_SPRM_60min_01	R1	YGGTFQNVSVK	YGGTFQNVSVK		35327000	light	PM_5_201-SciData_MEF_LysosomalProteome_39Runs_CO_095	False	0.9521	63.72	63.42	0.25	2	True	precursor	104843320	96764277	57241464	6
sp|P17427|AP2A2_MOUSE	AS_20201121_Lyso_R2_SPRM_60min_01.raw	AS_20201121_Lyso_R2_SPRM_60min_01	R2	YGGTFQNVSVK	YGGTFQNVSVK		26374000	light	PM_5_201-SciData_MEF_LysosomalProteome_39Runs_CO_095	False	0.9582	63.72	63.66	0.25	2	True	precursor	90605320	96764277	41749288	5
sp|P17427|AP2A2_MOUSE	AS_20201121_Lyso_R3_SPRM_60min_01.raw	AS_20201121_Lyso_R3_SPRM_60min_01	R3	YGGTFQNVSVK	YGGTFQNVSVK		33481000	light	PM_5_201-SciData_MEF_LysosomalProteome_39Runs_CO_095	False	0.9553	63.72	63.57	0.25	2	True	precursor	94844192	96764277	50842064	8
sp|P17427|AP2A2_MOUSE	AS_20201121_Lyso_R1_SPRM_60min_01.raw	AS_20201121_Lyso_R1_SPRM_60min_01	R1	YGGTFQNVSVK	YGGTFQNVSVK		35327000	light	PM_5_201-SciData_MEF_LysosomalProteome_39Runs_CO_095	False	0.9521	63.72	63.42	0.18	2	True	precursor [M+1]	69615624	58466961	57241464	6
sp|P17427|AP2A2_MOUSE	AS_20201121_Lyso_R2_SPRM_60min_01.raw	AS_20201121_Lyso_R2_SPRM_60min_01	R2	YGGTFQNVSVK	YGGTFQNVSVK		26374000	light	PM_5_201-SciData_MEF_LysosomalProteome_39Runs_CO_095	False	0.9582	63.72	63.66	0.18	2	True	precursor [M+1]	53212080	58466961	41749288	5
sp|P17427|AP2A2_MOUSE	AS_20201121_Lyso_R3_SPRM_60min_01.raw	AS_20201121_Lyso_R3_SPRM_60min_01	R3	YGGTFQNVSVK	YGGTFQNVSVK		33481000	light	PM_5_201-SciData_MEF_LysosomalProteome_39Runs_CO_095	False	0.9553	63.72	63.57	0.18	2	True	precursor [M+1]	52573180	58466961	50842064	8
sp|P17427|AP2A2_MOUSE	AS_20201121_Lyso_R1_SPRM_60min_01.raw	AS_20201121_Lyso_R1_SPRM_60min_01	R1	YGGTFQNVSVK	YGGTFQNVSVK		35327000	light	PM_5_201-SciData_MEF_LysosomalProteome_39Runs_CO_095	False	0.9521	63.72	63.42	0.18	2	True	precursor [M+2]	38428784	29491819	57241464	6
sp|P17427|AP2A2_MOUSE	AS_20201121_Lyso_R2_SPRM_60min_01.raw	AS_20201121_Lyso_R2_SPRM_60min_01	R2	YGGTFQNVSVK	YGGTFQNVSVK		26374000	light	PM_5_201-SciData_MEF_LysosomalProteome_39Runs_CO_095	False	0.9582	63.72	63.66	0.18	2	True	precursor [M+2]	14266416	29491819	41749288	5
sp|P17427|AP2A2_MOUSE	AS_20201121_Lyso_R3_SPRM_60min_01.raw	AS_20201121_Lyso_R3_SPRM_60min_01	R3	YGGTFQNVSVK	YGGTFQNVSVK		33481000	light	PM_5_201-SciData_MEF_LysosomalProteome_39Runs_CO_095	False	0.9553	63.72	63.57	0.18	2	True	precursor [M+2]	35780256	29491819	50842064	8
sp|P17427|AP2A2_MOUSE	AS_20201121_Lyso_R1_SPRM_60min_01.raw	AS_20201121_Lyso_R1_SPRM_60min_01	R1	YGGTFQNVSVK	YGGTFQNVSVK		35327000	light	PM_5_201-SciData_MEF_LysosomalProteome_39Runs_CO_095	False	0.9521	63.72	63.42	0.25	2	True	y10	14808904	13020994	57241464	6
sp|P17427|AP2A2_MOUSE	AS_20201121_Lyso_R2_SPRM_60min_01.raw	AS_20201121_Lyso_R2_SPRM_60min_01	R2	YGGTFQNVSVK	YGGTFQNVSVK		26374000	light	PM_5_201-SciData_MEF_LysosomalProteome_39Runs_CO_095	False	0.9582	63.72	63.66	0.25	2	True	y10	11085916	13020994	41749288	6
sp|P17427|AP2A2_MOUSE	AS_20201121_Lyso_R3_SPRM_60min_01.raw	AS_20201121_Lyso_R3_SPRM_60min_01	R3	YGGTFQNVSVK	YGGTFQNVSVK		33481000	light	PM_5_201-SciData_MEF_LysosomalProteome_39Runs_CO_095	False	0.9553	63.72	63.57	0.25	2	True	y10	13168162	13020994	50842064	8
sp|P17427|AP2A2_MOUSE	AS_20201121_Lyso_R1_SPRM_60min_01.raw	AS_20201121_Lyso_R1_SPRM_60min_01	R1	YGGTFQNVSVK	YGGTFQNVSVK		35327000	light	PM_5_201-SciData_MEF_LysosomalProteome_39Runs_CO_095	False	0.9521	63.72	63.42	0.25	2	True	y9	10005076	8593313	57241464	6
sp|P17427|AP2A2_MOUSE	AS_20201121_Lyso_R2_SPRM_60min_01.raw	AS_20201121_Lyso_R2_SPRM_60min_01	R2	YGGTFQNVSVK	YGGTFQNVSVK		26374000	light	PM_5_201-SciData_MEF_LysosomalProteome_39Runs_CO_095	False	0.9582	63.72	63.66	0.25	2	True	y9	7168281	8593313	41749288	6
sp|P17427|AP2A2_MOUSE	AS_20201121_Lyso_R3_SPRM_60min_01.raw	AS_20201121_Lyso_R3_SPRM_60min_01	R3	YGGTFQNVSVK	YGGTFQNVSVK		33481000	light	PM_5_201-SciData_MEF_LysosomalProteome_39Runs_CO_095	False	0.9553	63.72	63.57	0.25	2	True	y9	8606582	8593313	50842064	8
sp|P17427|AP2A2_MOUSE	AS_20201121_Lyso_R1_SPRM_60min_01.raw	AS_20201121_Lyso_R1_SPRM_60min_01	R1	YGGTFQNVSVK	YGGTFQNVSVK		35327000	light	PM_5_201-SciData_MEF_LysosomalProteome_39Runs_CO_095	False	0.9521	63.72	63.42	0.25	2	True	y7	13413538	11471707	57241464	6
sp|P17427|AP2A2_MOUSE	AS_20201121_Lyso_R2_SPRM_60min_01.raw	AS_20201121_Lyso_R2_SPRM_60min_01	R2	YGGTFQNVSVK	YGGTFQNVSVK		26374000	light	PM_5_201-SciData_MEF_LysosomalProteome_39Runs_CO_095	False	0.9582	63.72	63.66	0.25	2	True	y7	9437366	11471707	41749288	6
sp|P17427|AP2A2_MOUSE	AS_20201121_Lyso_R3_SPRM_60min_01.raw	AS_20201121_Lyso_R3_SPRM_60min_01	R3	YGGTFQNVSVK	YGGTFQNVSVK		33481000	light	PM_5_201-SciData_MEF_LysosomalProteome_39Runs_CO_095	False	0.9553	63.72	63.57	0.25	2	True	y7	11564216	11471707	50842064	8
sp|P17427|AP2A2_MOUSE	AS_20201121_Lyso_R1_SPRM_60min_01.raw	AS_20201121_Lyso_R1_SPRM_60min_01	R1	YGGTFQNVSVK	YGGTFQNVSVK		35327000	light	PM_5_201-SciData_MEF_LysosomalProteome_39Runs_CO_095	False	0.9521	63.72	63.42	0.25	2	True	y6	7491649	6606652	57241464	6
sp|P17427|AP2A2_MOUSE	AS_20201121_Lyso_R2_SPRM_60min_01.raw	AS_20201121_Lyso_R2_SPRM_60min_01	R2	YGGTFQNVSVK	YGGTFQNVSVK		26374000	light	PM_5_201-SciData_MEF_LysosomalProteome_39Runs_CO_095	False	0.9582	63.72	63.66	0.25	2	True	y6	5429239	6606652	41749288	6
sp|P17427|AP2A2_MOUSE	AS_20201121_Lyso_R3_SPRM_60min_01.raw	AS_20201121_Lyso_R3_SPRM_60min_01	R3	YGGTFQNVSVK	YGGTFQNVSVK		33481000	light	PM_5_201-SciData_MEF_LysosomalProteome_39Runs_CO_095	False	0.9553	63.72	63.57	0.25	2	True	y6	6899068	6606652	50842064	8
sp|P17427|AP2A2_MOUSE	AS_20201121_Lyso_R1_SPRM_60min_01.raw	AS_20201121_Lyso_R1_SPRM_60min_01	R1	YGGTFQNVSVK	YGGTFQNVSVK		35327000	light	PM_5_201-SciData_MEF_LysosomalProteome_39Runs_CO_095	False	0.9521	63.72	63.42	0.25	2	True	y3	5852333	5260107	57241464	6
sp|P17427|AP2A2_MOUSE	AS_20201121_Lyso_R2_SPRM_60min_01.raw	AS_20201121_Lyso_R2_SPRM_60min_01	R2	YGGTFQNVSVK	YGGTFQNVSVK		26374000	light	PM_5_201-SciData_MEF_LysosomalProteome_39Runs_CO_095	False	0.9582	63.72	63.66	0.25	2	True	y3	4405273	5260107	41749288	6
sp|P17427|AP2A2_MOUSE	AS_20201121_Lyso_R3_SPRM_60min_01.raw	AS_20201121_Lyso_R3_SPRM_60min_01	R3	YGGTFQNVSVK	YGGTFQNVSVK		33481000	light	PM_5_201-SciData_MEF_LysosomalProteome_39Runs_CO_095	False	0.9553	63.72	63.57	0.25	2	True	y3	5522715	5260107	50842064	8
sp|P17427|AP2A2_MOUSE	AS_20201121_Lyso_R1_SPRM_60min_01.raw	AS_20201121_Lyso_R1_SPRM_60min_01	R1	YGGTFQNVSVK	YGGTFQNVSVK		35327000	light	PM_5_201-SciData_MEF_LysosomalProteome_39Runs_CO_095	False	0.9521	63.72	63.42	0.25	2	True	b2	5669966	4991499	57241464	6
sp|P17427|AP2A2_MOUSE	AS_20201121_Lyso_R2_SPRM_60min_01.raw	AS_20201121_Lyso_R2_SPRM_60min_01	R2	YGGTFQNVSVK	YGGTFQNVSVK		26374000	light	PM_5_201-SciData_MEF_LysosomalProteome_39Runs_CO_095	False	0.9582	63.72	63.66	0.25	2	True	b2	4223214	4991499	41749288	6
sp|P17427|AP2A2_MOUSE	AS_20201121_Lyso_R3_SPRM_60min_01.raw	AS_20201121_Lyso_R3_SPRM_60min_01	R3	YGGTFQNVSVK	YGGTFQNVSVK		33481000	light	PM_5_201-SciData_MEF_LysosomalProteome_39Runs_CO_095	False	0.9553	63.72	63.57	0.25	2	True	b2	5081318	4991499	50842064	8
sp|Q9DBG3|AP2B1_MOUSE	AS_20201121_Lyso_R1_SPRM_60min_02.raw	AS_20201121_Lyso_R1_SPRM_60min_01	R1	LLSTDPVTAK	LLSTDPVTAK		42324000	light	PM_5_201-SciData_MEF_LysosomalProteome_39Runs_CO_095	False	0.8973	61.21	61.2	0.19	2	True	precursor	124009440	139027597	184844672	6
sp|Q9DBG3|AP2B1_MOUSE	AS_20201121_Lyso_R2_SPRM_60min_02.raw	AS_20201121_Lyso_R2_SPRM_60min_01	R2	LLSTDPVTAK	LLSTDPVTAK		39056000	light	PM_5_201-SciData_MEF_LysosomalProteome_39Runs_CO_095	False	0.8974	61.21	61.38	0.19	2	True	precursor	161521648	139027597	139368240	6
sp|Q9DBG3|AP2B1_MOUSE	AS_20201121_Lyso_R3_SPRM_60min_02.raw	AS_20201121_Lyso_R3_SPRM_60min_01	R3	LLSTDPVTAK	LLSTDPVTAK		39040000	light	PM_5_201-SciData_MEF_LysosomalProteome_39Runs_CO_095	False	0.8938	61.21	61.26	0.19	2	True	precursor	131551704	139027597	128113744	7
sp|Q9DBG3|AP2B1_MOUSE	AS_20201121_Lyso_R1_SPRM_60min_02.raw	AS_20201121_Lyso_R1_SPRM_60min_01	R1	LLSTDPVTAK	LLSTDPVTAK		42324000	light	PM_5_201-SciData_MEF_LysosomalProteome_39Runs_CO_095	False	0.8973	61.21	61.2	0.12	2	True	precursor [M+1]	101605248	96312472	184844672	6
sp|Q9DBG3|AP2B1_MOUSE	AS_20201121_Lyso_R2_SPRM_60min_02.raw	AS_20201121_Lyso_R2_SPRM_60min_01	R2	LLSTDPVTAK	LLSTDPVTAK		39056000	light	PM_5_201-SciData_MEF_LysosomalProteome_39Runs_CO_095	False	0.8974	61.21	61.38	0.12	2	True	precursor [M+1]	104490584	96312472	139368240	6
sp|Q9DBG3|AP2B1_MOUSE	AS_20201121_Lyso_R3_SPRM_60min_02.raw	AS_20201121_Lyso_R3_SPRM_60min_01	R3	LLSTDPVTAK	LLSTDPVTAK		39040000	light	PM_5_201-SciData_MEF_LysosomalProteome_39Runs_CO_095	False	0.8938	61.21	61.26	0.12	2	True	precursor [M+1]	82841584	96312472	128113744	7
sp|Q9DBG3|AP2B1_MOUSE	AS_20201121_Lyso_R1_SPRM_60min_02.raw	AS_20201121_Lyso_R1_SPRM_60min_01	R1	LLSTDPVTAK	LLSTDPVTAK		42324000	light	PM_5_201-SciData_MEF_LysosomalProteome_39Runs_CO_095	False	0.8973	61.21	61.2	0.12	2	True	precursor [M+2]	30752514	33388431	184844672	6
sp|Q9DBG3|AP2B1_MOUSE	AS_20201121_Lyso_R2_SPRM_60min_02.raw	AS_20201121_Lyso_R2_SPRM_60min_01	R2	LLSTDPVTAK	LLSTDPVTAK		39056000	light	PM_5_201-SciData_MEF_LysosomalProteome_39Runs_CO_095	False	0.8974	61.21	61.38	0.12	2	True	precursor [M+2]	33759980	33388431	139368240	6
sp|Q9DBG3|AP2B1_MOUSE	AS_20201121_Lyso_R3_SPRM_60min_02.raw	AS_20201121_Lyso_R3_SPRM_60min_01	R3	LLSTDPVTAK	LLSTDPVTAK		39040000	light	PM_5_201-SciData_MEF_LysosomalProteome_39Runs_CO_095	False	0.8938	61.21	61.26	0.12	2	True	precursor [M+2]	35652800	33388431	128113744	7
sp|Q9DBG3|AP2B1_MOUSE	AS_20201121_Lyso_R1_SPRM_60min_02.raw	AS_20201121_Lyso_R1_SPRM_60min_01	R1	LLSTDPVTAK	LLSTDPVTAK		42324000	light	PM_5_201-SciData_MEF_LysosomalProteome_39Runs_CO_095	False	0.8973	61.21	61.2	0.12	2	True	y9	12285835	10009659	184844672	6
sp|Q9DBG3|AP2B1_MOUSE	AS_20201121_Lyso_R2_SPRM_60min_02.raw	AS_20201121_Lyso_R2_SPRM_60min_01	R2	LLSTDPVTAK	LLSTDPVTAK		39056000	light	PM_5_201-SciData_MEF_LysosomalProteome_39Runs_CO_095	False	0.8974	61.21	61.38	0.12	2	True	y9	9121312	10009659	139368240	6
sp|Q9DBG3|AP2B1_MOUSE	AS_20201121_Lyso_R3_SPRM_60min_02.raw	AS_20201121_Lyso_R3_SPRM_60min_01	R3	LLSTDPVTAK	LLSTDPVTAK		39040000	light	PM_5_201-SciData_MEF_LysosomalProteome_39Runs_CO_095	False	0.8938	61.21	61.26	0.12	2	True	y9	8621831	10009659	128113744	6
sp|Q9DBG3|AP2B1_MOUSE	AS_20201121_Lyso_R1_SPRM_60min_02.raw	AS_20201121_Lyso_R1_SPRM_60min_01	R1	LLSTDPVTAK	LLSTDPVTAK		42324000	light	PM_5_201-SciData_MEF_LysosomalProteome_39Runs_CO_095	False	0.8973	61.21	61.2	0.17	2	True	y8	113987376	92795117	184844672	6
sp|Q9DBG3|AP2B1_MOUSE	AS_20201121_Lyso_R2_SPRM_60min_02.raw	AS_20201121_Lyso_R2_SPRM_60min_01	R2	LLSTDPVTAK	LLSTDPVTAK		39056000	light	PM_5_201-SciData_MEF_LysosomalProteome_39Runs_CO_095	False	0.8974	61.21	61.38	0.17	2	True	y8	85638688	92795117	139368240	6
sp|Q9DBG3|AP2B1_MOUSE	AS_20201121_Lyso_R3_SPRM_60min_02.raw	AS_20201121_Lyso_R3_SPRM_60min_01	R3	LLSTDPVTAK	LLSTDPVTAK		39040000	light	PM_5_201-SciData_MEF_LysosomalProteome_39Runs_CO_095	False	0.8938	61.21	61.26	0.17	2	True	y8	78759288	92795117	128113744	6
sp|Q9DBG3|AP2B1_MOUSE	AS_20201121_Lyso_R1_SPRM_60min_02.raw	AS_20201121_Lyso_R1_SPRM_60min_01	R1	LLSTDPVTAK	LLSTDPVTAK		42324000	light	PM_5_201-SciData_MEF_LysosomalProteome_39Runs_CO_095	False	0.8973	61.21	61.2	0.17	2	True	y7	11511914	9270922	184844672	6
sp|Q9DBG3|AP2B1_MOUSE	AS_20201121_Lyso_R2_SPRM_60min_02.raw	AS_20201121_Lyso_R2_SPRM_60min_01	R2	LLSTDPVTAK	LLSTDPVTAK		39056000	light	PM_5_201-SciData_MEF_LysosomalProteome_39Runs_CO_095	False	0.8974	61.21	61.38	0.17	2	True	y7	8421868	9270922	139368240	6
sp|Q9DBG3|AP2B1_MOUSE	AS_20201121_Lyso_R3_SPRM_60min_02.raw	AS_20201121_Lyso_R3_SPRM_60min_01	R3	LLSTDPVTAK	LLSTDPVTAK		39040000	light	PM_5_201-SciData_MEF_LysosomalProteome_39Runs_CO_095	False	0.8938	61.21	61.26	0.17	2	True	y7	7878985	9270922	128113744	6
sp|Q9DBG3|AP2B1_MOUSE	AS_20201121_Lyso_R1_SPRM_60min_02.raw	AS_20201121_Lyso_R1_SPRM_60min_01	R1	LLSTDPVTAK	LLSTDPVTAK		42324000	light	PM_5_201-SciData_MEF_LysosomalProteome_39Runs_CO_095	False	0.8973	61.21	61.2	0.17	2	True	y5	22535942	18168292	184844672	6
sp|Q9DBG3|AP2B1_MOUSE	AS_20201121_Lyso_R2_SPRM_60min_02.raw	AS_20201121_Lyso_R2_SPRM_60min_01	R2	LLSTDPVTAK	LLSTDPVTAK		39056000	light	PM_5_201-SciData_MEF_LysosomalProteome_39Runs_CO_095	False	0.8974	61.21	61.38	0.17	2	True	y5	16897340	18168292	139368240	6
sp|Q9DBG3|AP2B1_MOUSE	AS_20201121_Lyso_R3_SPRM_60min_02.raw	AS_20201121_Lyso_R3_SPRM_60min_01	R3	LLSTDPVTAK	LLSTDPVTAK		39040000	light	PM_5_201-SciData_MEF_LysosomalProteome_39Runs_CO_095	False	0.8938	61.21	61.26	0.17	2	True	y5	15071595	18168292	128113744	6
sp|Q9DBG3|AP2B1_MOUSE	AS_20201121_Lyso_R1_SPRM_60min_02.raw	AS_20201121_Lyso_R1_SPRM_60min_01	R1	LLSTDPVTAK	LLSTDPVTAK		42324000	light	PM_5_201-SciData_MEF_LysosomalProteome_39Runs_CO_095	False	0.8973	61.21	61.2	0.17	2	True	y3	3963020	3203704	184844672	6
sp|Q9DBG3|AP2B1_MOUSE	AS_20201121_Lyso_R2_SPRM_60min_02.raw	AS_20201121_Lyso_R2_SPRM_60min_01	R2	LLSTDPVTAK	LLSTDPVTAK		39056000	light	PM_5_201-SciData_MEF_LysosomalProteome_39Runs_CO_095	False	0.8974	61.21	61.38	0.17	2	True	y3	2988850	3203704	139368240	6
sp|Q9DBG3|AP2B1_MOUSE	AS_20201121_Lyso_R3_SPRM_60min_02.raw	AS_20201121_Lyso_R3_SPRM_60min_01	R3	LLSTDPVTAK	LLSTDPVTAK		39040000	light	PM_5_201-SciData_MEF_LysosomalProteome_39Runs_CO_095	False	0.8938	61.21	61.26	0.17	2	True	y3	2659243	3203704	128113744	6
sp|Q9DBG3|AP2B1_MOUSE	AS_20201121_Lyso_R1_SPRM_60min_02.raw	AS_20201121_Lyso_R1_SPRM_60min_01	R1	LLSTDPVTAK	LLSTDPVTAK		42324000	light	PM_5_201-SciData_MEF_LysosomalProteome_39Runs_CO_095	False	0.8973	61.21	61.2	0.12	2	True	b2	20560586	17327855	184844672	6
sp|Q9DBG3|AP2B1_MOUSE	AS_20201121_Lyso_R2_SPRM_60min_02.raw	AS_20201121_Lyso_R2_SPRM_60min_01	R2	LLSTDPVTAK	LLSTDPVTAK		39056000	light	PM_5_201-SciData_MEF_LysosomalProteome_39Runs_CO_095	False	0.8974	61.21	61.38	0.12	2	True	b2	16300173	17327855	139368240	6
sp|Q9DBG3|AP2B1_MOUSE	AS_20201121_Lyso_R3_SPRM_60min_02.raw	AS_20201121_Lyso_R3_SPRM_60min_01	R3	LLSTDPVTAK	LLSTDPVTAK		39040000	light	PM_5_201-SciData_MEF_LysosomalProteome_39Runs_CO_095	False	0.8938	61.21	61.26	0.12	2	True	b2	15122807	17327855	128113744	6
sp|Q9DBG3|AP2B1_MOUSE	AS_20201121_Lyso_R1_SPRM_60min_01.raw	AS_20201121_Lyso_R1_SPRM_60min_01	R1	LQNNNVYTIAK	LQNNNVYTIAK		42324000	light	PM_5_201-SciData_MEF_LysosomalProteome_39Runs_CO_095	False	0.9076	62.11	61.98	0.2	2	True	precursor	131607232	122542339	68061416	6
sp|Q9DBG3|AP2B1_MOUSE	AS_20201121_Lyso_R2_SPRM_60min_01.raw	AS_20201121_Lyso_R2_SPRM_60min_01	R2	LQNNNVYTIAK	LQNNNVYTIAK		39056000	light	PM_5_201-SciData_MEF_LysosomalProteome_39Runs_CO_095	False	0.9048	62.11	62.18	0.2	2	True	precursor	108167800	122542339	53501292	7
sp|Q9DBG3|AP2B1_MOUSE	AS_20201121_Lyso_R3_SPRM_60min_01.raw	AS_20201121_Lyso_R3_SPRM_60min_01	R3	LQNNNVYTIAK	LQNNNVYTIAK		39040000	light	PM_5_201-SciData_MEF_LysosomalProteome_39Runs_CO_095	False	0.9049	62.11	62.12	0.2	2	True	precursor	127851984	122542339	70037416	7
sp|Q9DBG3|AP2B1_MOUSE	AS_20201121_Lyso_R1_SPRM_60min_01.raw	AS_20201121_Lyso_R1_SPRM_60min_01	R1	LQNNNVYTIAK	LQNNNVYTIAK		42324000	light	PM_5_201-SciData_MEF_LysosomalProteome_39Runs_CO_095	False	0.9076	62.11	61.98	0.2	2	True	precursor [M+1]	93184040	85654613	68061416	6
sp|Q9DBG3|AP2B1_MOUSE	AS_20201121_Lyso_R2_SPRM_60min_01.raw	AS_20201121_Lyso_R2_SPRM_60min_01	R2	LQNNNVYTIAK	LQNNNVYTIAK		39056000	light	PM_5_201-SciData_MEF_LysosomalProteome_39Runs_CO_095	False	0.9048	62.11	62.18	0.2	2	True	precursor [M+1]	74123424	85654613	53501292	7
sp|Q9DBG3|AP2B1_MOUSE	AS_20201121_Lyso_R3_SPRM_60min_01.raw	AS_20201121_Lyso_R3_SPRM_60min_01	R3	LQNNNVYTIAK	LQNNNVYTIAK		39040000	light	PM_5_201-SciData_MEF_LysosomalProteome_39Runs_CO_095	False	0.9049	62.11	62.12	0.2	2	True	precursor [M+1]	89656376	85654613	70037416	7
sp|Q9DBG3|AP2B1_MOUSE	AS_20201121_Lyso_R1_SPRM_60min_01.raw	AS_20201121_Lyso_R1_SPRM_60min_01	R1	LQNNNVYTIAK	LQNNNVYTIAK		42324000	light	PM_5_201-SciData_MEF_LysosomalProteome_39Runs_CO_095	False	0.9076	62.11	61.98	0.2	2	True	precursor [M+2]	27770636	30953531	68061416	6
sp|Q9DBG3|AP2B1_MOUSE	AS_20201121_Lyso_R2_SPRM_60min_01.raw	AS_20201121_Lyso_R2_SPRM_60min_01	R2	LQNNNVYTIAK	LQNNNVYTIAK		39056000	light	PM_5_201-SciData_MEF_LysosomalProteome_39Runs_CO_095	False	0.9048	62.11	62.18	0.2	2	True	precursor [M+2]	28072906	30953531	53501292	7
sp|Q9DBG3|AP2B1_MOUSE	AS_20201121_Lyso_R3_SPRM_60min_01.raw	AS_20201121_Lyso_R3_SPRM_60min_01	R3	LQNNNVYTIAK	LQNNNVYTIAK		39040000	light	PM_5_201-SciData_MEF_LysosomalProteome_39Runs_CO_095	False	0.9049	62.11	62.12	0.2	2	True	precursor [M+2]	37017052	30953531	70037416	7
sp|Q9DBG3|AP2B1_MOUSE	AS_20201121_Lyso_R1_SPRM_60min_01.raw	AS_20201121_Lyso_R1_SPRM_60min_01	R1	LQNNNVYTIAK	LQNNNVYTIAK		42324000	light	PM_5_201-SciData_MEF_LysosomalProteome_39Runs_CO_095	False	0.9076	62.11	61.98	0.2	2	True	y9	35769360	33881348	68061416	6
sp|Q9DBG3|AP2B1_MOUSE	AS_20201121_Lyso_R2_SPRM_60min_01.raw	AS_20201121_Lyso_R2_SPRM_60min_01	R2	LQNNNVYTIAK	LQNNNVYTIAK		39056000	light	PM_5_201-SciData_MEF_LysosomalProteome_39Runs_CO_095	False	0.9048	62.11	62.18	0.2	2	True	y9	28358256	33881348	53501292	7
sp|Q9DBG3|AP2B1_MOUSE	AS_20201121_Lyso_R3_SPRM_60min_01.raw	AS_20201121_Lyso_R3_SPRM_60min_01	R3	LQNNNVYTIAK	LQNNNVYTIAK		39040000	light	PM_5_201-SciData_MEF_LysosomalProteome_39Runs_CO_095	False	0.9049	62.11	62.12	0.2	2	True	y9	37516428	33881348	70037416	6
sp|Q9DBG3|AP2B1_MOUSE	AS_20201121_Lyso_R1_SPRM_60min_01.raw	AS_20201121_Lyso_R1_SPRM_60min_01	R1	LQNNNVYTIAK	LQNNNVYTIAK		42324000	light	PM_5_201-SciData_MEF_LysosomalProteome_39Runs_CO_095	False	0.9076	62.11	61.98	0.2	2	True	y8	5166415	4606344	68061416	6
sp|Q9DBG3|AP2B1_MOUSE	AS_20201121_Lyso_R2_SPRM_60min_01.raw	AS_20201121_Lyso_R2_SPRM_60min_01	R2	LQNNNVYTIAK	LQNNNVYTIAK		39056000	light	PM_5_201-SciData_MEF_LysosomalProteome_39Runs_CO_095	False	0.9048	62.11	62.18	0.2	2	True	y8	3694998	4606344	53501292	7
sp|Q9DBG3|AP2B1_MOUSE	AS_20201121_Lyso_R3_SPRM_60min_01.raw	AS_20201121_Lyso_R3_SPRM_60min_01	R3	LQNNNVYTIAK	LQNNNVYTIAK		39040000	light	PM_5_201-SciData_MEF_LysosomalProteome_39Runs_CO_095	False	0.9049	62.11	62.12	0.2	2	True	y8	4957620	4606344	70037416	6
sp|Q9DBG3|AP2B1_MOUSE	AS_20201121_Lyso_R1_SPRM_60min_01.raw	AS_20201121_Lyso_R1_SPRM_60min_01	R1	LQNNNVYTIAK	LQNNNVYTIAK		42324000	light	PM_5_201-SciData_MEF_LysosomalProteome_39Runs_CO_095	False	0.9076	62.11	61.98	0.27	2	True	y5	7031757	6863123	68061416	6
sp|Q9DBG3|AP2B1_MOUSE	AS_20201121_Lyso_R2_SPRM_60min_01.raw	AS_20201121_Lyso_R2_SPRM_60min_01	R2	LQNNNVYTIAK	LQNNNVYTIAK		39056000	light	PM_5_201-SciData_MEF_LysosomalProteome_39Runs_CO_095	False	0.9048	62.11	62.18	0.27	2	True	y5	5821712	6863123	53501292	7
sp|Q9DBG3|AP2B1_MOUSE	AS_20201121_Lyso_R3_SPRM_60min_01.raw	AS_20201121_Lyso_R3_SPRM_60min_01	R3	LQNNNVYTIAK	LQNNNVYTIAK		39040000	light	PM_5_201-SciData_MEF_LysosomalProteome_39Runs_CO_095	False	0.9049	62.11	62.12	0.27	2	True	y5	7735902	6863123	70037416	6
sp|Q9DBG3|AP2B1_MOUSE	AS_20201121_Lyso_R1_SPRM_60min_01.raw	AS_20201121_Lyso_R1_SPRM_60min_01	R1	LQNNNVYTIAK	LQNNNVYTIAK		42324000	light	PM_5_201-SciData_MEF_LysosomalProteome_39Runs_CO_095	False	0.9076	62.11	61.98	0.2	2	True	y4	4109488	3587090	68061416	6
sp|Q9DBG3|AP2B1_MOUSE	AS_20201121_Lyso_R2_SPRM_60min_01.raw	AS_20201121_Lyso_R2_SPRM_60min_01	R2	LQNNNVYTIAK	LQNNNVYTIAK		39056000	light	PM_5_201-SciData_MEF_LysosomalProteome_39Runs_CO_095	False	0.9048	62.11	62.18	0.2	2	True	y4	2901756	3587090	53501292	7
sp|Q9DBG3|AP2B1_MOUSE	AS_20201121_Lyso_R3_SPRM_60min_01.raw	AS_20201121_Lyso_R3_SPRM_60min_01	R3	LQNNNVYTIAK	LQNNNVYTIAK		39040000	light	PM_5_201-SciData_MEF_LysosomalProteome_39Runs_CO_095	False	0.9049	62.11	62.12	0.2	2	True	y4	3750026	3587090	70037416	6
sp|Q9DBG3|AP2B1_MOUSE	AS_20201121_Lyso_R1_SPRM_60min_01.raw	AS_20201121_Lyso_R1_SPRM_60min_01	R1	LQNNNVYTIAK	LQNNNVYTIAK		42324000	light	PM_5_201-SciData_MEF_LysosomalProteome_39Runs_CO_095	False	0.9076	62.11	61.98	0.2	2	True	y2	4250891	3959966	68061416	6
sp|Q9DBG3|AP2B1_MOUSE	AS_20201121_Lyso_R2_SPRM_60min_01.raw	AS_20201121_Lyso_R2_SPRM_60min_01	R2	LQNNNVYTIAK	LQNNNVYTIAK		39056000	light	PM_5_201-SciData_MEF_LysosomalProteome_39Runs_CO_095	False	0.9048	62.11	62.18	0.2	2	True	y2	3290064	3959966	53501292	7
sp|Q9DBG3|AP2B1_MOUSE	AS_20201121_Lyso_R3_SPRM_60min_01.raw	AS_20201121_Lyso_R3_SPRM_60min_01	R3	LQNNNVYTIAK	LQNNNVYTIAK		39040000	light	PM_5_201-SciData_MEF_LysosomalProteome_39Runs_CO_095	False	0.9049	62.11	62.12	0.2	2	True	y2	4338943	3959966	70037416	6
sp|Q9DBG3|AP2B1_MOUSE	AS_20201121_Lyso_R1_SPRM_60min_01.raw	AS_20201121_Lyso_R1_SPRM_60min_01	R1	LQNNNVYTIAK	LQNNNVYTIAK		42324000	light	PM_5_201-SciData_MEF_LysosomalProteome_39Runs_CO_095	False	0.9076	62.11	61.98	0.27	2	True	b2	11733507	10968837	68061416	6
sp|Q9DBG3|AP2B1_MOUSE	AS_20201121_Lyso_R2_SPRM_60min_01.raw	AS_20201121_Lyso_R2_SPRM_60min_01	R2	LQNNNVYTIAK	LQNNNVYTIAK		39056000	light	PM_5_201-SciData_MEF_LysosomalProteome_39Runs_CO_095	False	0.9048	62.11	62.18	0.27	2	True	b2	9434507	10968837	53501292	7
sp|Q9DBG3|AP2B1_MOUSE	AS_20201121_Lyso_R3_SPRM_60min_01.raw	AS_20201121_Lyso_R3_SPRM_60min_01	R3	LQNNNVYTIAK	LQNNNVYTIAK		39040000	light	PM_5_201-SciData_MEF_LysosomalProteome_39Runs_CO_095	False	0.9049	62.11	62.12	0.27	2	True	b2	11738498	10968837	70037416	6
sp|P62743|AP2S1_MOUSE	AS_20201121_Lyso_R1_SPRM_60min_01.raw	AS_20201121_Lyso_R1_SPRM_60min_01	R1	FILIQNR	FILIQNR		56870000	light	PM_5_201-SciData_MEF_LysosomalProteome_39Runs_CO_095	False	0.9695	69.15	69.57	0.18	2	True	precursor	256309072	180183613	168166928	8
sp|P62743|AP2S1_MOUSE	AS_20201121_Lyso_R2_SPRM_60min_01.raw	AS_20201121_Lyso_R2_SPRM_60min_01	R2	FILIQNR	FILIQNR		37997000	light	PM_5_201-SciData_MEF_LysosomalProteome_39Runs_CO_095	False	0.971	69.15	69.74	0.18	2	True	precursor	109522504	180183613	118856760	6
sp|P62743|AP2S1_MOUSE	AS_20201121_Lyso_R3_SPRM_60min_01.raw	AS_20201121_Lyso_R3_SPRM_60min_01	R3	FILIQNR	FILIQNR		46849000	light	PM_5_201-SciData_MEF_LysosomalProteome_39Runs_CO_095	False	0.9707	69.15	69.63	0.18	2	True	precursor	174719264	180183613	156260784	6
sp|P62743|AP2S1_MOUSE	AS_20201121_Lyso_R1_SPRM_60min_01.raw	AS_20201121_Lyso_R1_SPRM_60min_01	R1	FILIQNR	FILIQNR		56870000	light	PM_5_201-SciData_MEF_LysosomalProteome_39Runs_CO_095	False	0.9695	69.15	69.57	0.18	2	True	precursor [M+1]	106395744	79697317	168166928	8
sp|P62743|AP2S1_MOUSE	AS_20201121_Lyso_R2_SPRM_60min_01.raw	AS_20201121_Lyso_R2_SPRM_60min_01	R2	FILIQNR	FILIQNR		37997000	light	PM_5_201-SciData_MEF_LysosomalProteome_39Runs_CO_095	False	0.971	69.15	69.74	0.18	2	True	precursor [M+1]	58700096	79697317	118856760	6
sp|P62743|AP2S1_MOUSE	AS_20201121_Lyso_R3_SPRM_60min_01.raw	AS_20201121_Lyso_R3_SPRM_60min_01	R3	FILIQNR	FILIQNR		46849000	light	PM_5_201-SciData_MEF_LysosomalProteome_39Runs_CO_095	False	0.9707	69.15	69.63	0.18	2	True	precursor [M+1]	73996112	79697317	156260784	6
sp|P62743|AP2S1_MOUSE	AS_20201121_Lyso_R1_SPRM_60min_01.raw	AS_20201121_Lyso_R1_SPRM_60min_01	R1	FILIQNR	FILIQNR		56870000	light	PM_5_201-SciData_MEF_LysosomalProteome_39Runs_CO_095	False	0.9695	69.15	69.57	0.24	2	True	precursor [M+2]	20116942	28767350	168166928	8
sp|P62743|AP2S1_MOUSE	AS_20201121_Lyso_R2_SPRM_60min_01.raw	AS_20201121_Lyso_R2_SPRM_60min_01	R2	FILIQNR	FILIQNR		37997000	light	PM_5_201-SciData_MEF_LysosomalProteome_39Runs_CO_095	False	0.971	69.15	69.74	0.24	2	True	precursor [M+2]	16446743	28767350	118856760	6
sp|P62743|AP2S1_MOUSE	AS_20201121_Lyso_R3_SPRM_60min_01.raw	AS_20201121_Lyso_R3_SPRM_60min_01	R3	FILIQNR	FILIQNR		46849000	light	PM_5_201-SciData_MEF_LysosomalProteome_39Runs_CO_095	False	0.9707	69.15	69.63	0.24	2	True	precursor [M+2]	49738364	28767350	156260784	6
sp|P62743|AP2S1_MOUSE	AS_20201121_Lyso_R1_SPRM_60min_01.raw	AS_20201121_Lyso_R1_SPRM_60min_01	R1	FILIQNR	FILIQNR		56870000	light	PM_5_201-SciData_MEF_LysosomalProteome_39Runs_CO_095	False	0.9695	69.15	69.57	0.26	2	True	y6	6058762	5393359	168166928	7
sp|P62743|AP2S1_MOUSE	AS_20201121_Lyso_R2_SPRM_60min_01.raw	AS_20201121_Lyso_R2_SPRM_60min_01	R2	FILIQNR	FILIQNR		37997000	light	PM_5_201-SciData_MEF_LysosomalProteome_39Runs_CO_095	False	0.971	69.15	69.74	0.26	2	True	y6	4231829	5393359	118856760	7
sp|P62743|AP2S1_MOUSE	AS_20201121_Lyso_R3_SPRM_60min_01.raw	AS_20201121_Lyso_R3_SPRM_60min_01	R3	FILIQNR	FILIQNR		46849000	light	PM_5_201-SciData_MEF_LysosomalProteome_39Runs_CO_095	False	0.9707	69.15	69.63	0.26	2	True	y6	5889487	5393359	156260784	6
sp|P62743|AP2S1_MOUSE	AS_20201121_Lyso_R1_SPRM_60min_01.raw	AS_20201121_Lyso_R1_SPRM_60min_01	R1	FILIQNR	FILIQNR		56870000	light	PM_5_201-SciData_MEF_LysosomalProteome_39Runs_CO_095	False	0.9695	69.15	69.57	0.18	2	True	y5	101051864	88561080	168166928	7
sp|P62743|AP2S1_MOUSE	AS_20201121_Lyso_R2_SPRM_60min_01.raw	AS_20201121_Lyso_R2_SPRM_60min_01	R2	FILIQNR	FILIQNR		37997000	light	PM_5_201-SciData_MEF_LysosomalProteome_39Runs_CO_095	False	0.971	69.15	69.74	0.18	2	True	y5	71090488	88561080	118856760	7
sp|P62743|AP2S1_MOUSE	AS_20201121_Lyso_R3_SPRM_60min_01.raw	AS_20201121_Lyso_R3_SPRM_60min_01	R3	FILIQNR	FILIQNR		46849000	light	PM_5_201-SciData_MEF_LysosomalProteome_39Runs_CO_095	False	0.9707	69.15	69.63	0.18	2	True	y5	93540888	88561080	156260784	6
sp|P62743|AP2S1_MOUSE	AS_20201121_Lyso_R1_SPRM_60min_01.raw	AS_20201121_Lyso_R1_SPRM_60min_01	R1	FILIQNR	FILIQNR		56870000	light	PM_5_201-SciData_MEF_LysosomalProteome_39Runs_CO_095	False	0.9695	69.15	69.57	0.18	2	True	y4	26183294	22783982	168166928	7
sp|P62743|AP2S1_MOUSE	AS_20201121_Lyso_R2_SPRM_60min_01.raw	AS_20201121_Lyso_R2_SPRM_60min_01	R2	FILIQNR	FILIQNR		37997000	light	PM_5_201-SciData_MEF_LysosomalProteome_39Runs_CO_095	False	0.971	69.15	69.74	0.18	2	True	y4	18332334	22783982	118856760	7
sp|P62743|AP2S1_MOUSE	AS_20201121_Lyso_R3_SPRM_60min_01.raw	AS_20201121_Lyso_R3_SPRM_60min_01	R3	FILIQNR	FILIQNR		46849000	light	PM_5_201-SciData_MEF_LysosomalProteome_39Runs_CO_095	False	0.9707	69.15	69.63	0.18	2	True	y4	23836318	22783982	156260784	6
sp|P62743|AP2S1_MOUSE	AS_20201121_Lyso_R1_SPRM_60min_01.raw	AS_20201121_Lyso_R1_SPRM_60min_01	R1	FILIQNR	FILIQNR		56870000	light	PM_5_201-SciData_MEF_LysosomalProteome_39Runs_CO_095	False	0.9695	69.15	69.57	0.18	2	True	y3	14037905	12498555	168166928	7
sp|P62743|AP2S1_MOUSE	AS_20201121_Lyso_R2_SPRM_60min_01.raw	AS_20201121_Lyso_R2_SPRM_60min_01	R2	FILIQNR	FILIQNR		37997000	light	PM_5_201-SciData_MEF_LysosomalProteome_39Runs_CO_095	False	0.971	69.15	69.74	0.18	2	True	y3	10213856	12498555	118856760	7
sp|P62743|AP2S1_MOUSE	AS_20201121_Lyso_R3_SPRM_60min_01.raw	AS_20201121_Lyso_R3_SPRM_60min_01	R3	FILIQNR	FILIQNR		46849000	light	PM_5_201-SciData_MEF_LysosomalProteome_39Runs_CO_095	False	0.9707	69.15	69.63	0.18	2	True	y3	13243903	12498555	156260784	6
sp|P62743|AP2S1_MOUSE	AS_20201121_Lyso_R1_SPRM_60min_01.raw	AS_20201121_Lyso_R1_SPRM_60min_01	R1	FILIQNR	FILIQNR		56870000	light	PM_5_201-SciData_MEF_LysosomalProteome_39Runs_CO_095	False	0.9695	69.15	69.57	0.26	2	True	b2	16983712	15109591	168166928	7
sp|P62743|AP2S1_MOUSE	AS_20201121_Lyso_R2_SPRM_60min_01.raw	AS_20201121_Lyso_R2_SPRM_60min_01	R2	FILIQNR	FILIQNR		37997000	light	PM_5_201-SciData_MEF_LysosomalProteome_39Runs_CO_095	False	0.971	69.15	69.74	0.26	2	True	b2	12251302	15109591	118856760	7
sp|P62743|AP2S1_MOUSE	AS_20201121_Lyso_R3_SPRM_60min_01.raw	AS_20201121_Lyso_R3_SPRM_60min_01	R3	FILIQNR	FILIQNR		46849000	light	PM_5_201-SciData_MEF_LysosomalProteome_39Runs_CO_095	False	0.9707	69.15	69.63	0.26	2	True	b2	16093758	15109591	156260784	6
sp|P62743|AP2S1_MOUSE	AS_20201121_Lyso_R1_SPRM_60min_01.raw	AS_20201121_Lyso_R1_SPRM_60min_01	R1	FILIQNR	FILIQNR		56870000	light	PM_5_201-SciData_MEF_LysosomalProteome_39Runs_CO_095	False	0.9695	69.15	69.57	0.18	2	True	b3	3851395	3414922	168166928	7
sp|P62743|AP2S1_MOUSE	AS_20201121_Lyso_R2_SPRM_60min_01.raw	AS_20201121_Lyso_R2_SPRM_60min_01	R2	FILIQNR	FILIQNR		37997000	light	PM_5_201-SciData_MEF_LysosomalProteome_39Runs_CO_095	False	0.971	69.15	69.74	0.18	2	True	b3	2736944	3414922	118856760	7
sp|P62743|AP2S1_MOUSE	AS_20201121_Lyso_R3_SPRM_60min_01.raw	AS_20201121_Lyso_R3_SPRM_60min_01	R3	FILIQNR	FILIQNR		46849000	light	PM_5_201-SciData_MEF_LysosomalProteome_39Runs_CO_095	False	0.9707	69.15	69.63	0.18	2	True	b3	3656428	3414922	156260784	6
sp|P62743|AP2S1_MOUSE	AS_20201121_Lyso_R1_SPRM_60min_01.raw	AS_20201121_Lyso_R1_SPRM_60min_01	R1	HTNFVEFR	HTNFVEFR		56870000	light	PM_5_201-SciData_MEF_LysosomalProteome_39Runs_CO_095	False	0.9752	63.14	63.05	0.27	2	True	precursor	248759552	206626907	85943880	6
sp|P62743|AP2S1_MOUSE	AS_20201121_Lyso_R2_SPRM_60min_01.raw	AS_20201121_Lyso_R2_SPRM_60min_01	R2	HTNFVEFR	HTNFVEFR		37997000	light	PM_5_201-SciData_MEF_LysosomalProteome_39Runs_CO_095	False	0.9734	63.14	63.33	0.27	2	True	precursor	165243984	206626907	66494336	7
sp|P62743|AP2S1_MOUSE	AS_20201121_Lyso_R3_SPRM_60min_01.raw	AS_20201121_Lyso_R3_SPRM_60min_01	R3	HTNFVEFR	HTNFVEFR		46849000	light	PM_5_201-SciData_MEF_LysosomalProteome_39Runs_CO_095	False	0.9718	63.14	63.19	0.27	2	True	precursor	205877184	206626907	68658776	7
sp|P62743|AP2S1_MOUSE	AS_20201121_Lyso_R1_SPRM_60min_01.raw	AS_20201121_Lyso_R1_SPRM_60min_01	R1	HTNFVEFR	HTNFVEFR		56870000	light	PM_5_201-SciData_MEF_LysosomalProteome_39Runs_CO_095	False	0.9752	63.14	63.05	0.43	2	True	precursor [M+1]	122268680	110295016	85943880	6
sp|P62743|AP2S1_MOUSE	AS_20201121_Lyso_R2_SPRM_60min_01.raw	AS_20201121_Lyso_R2_SPRM_60min_01	R2	HTNFVEFR	HTNFVEFR		37997000	light	PM_5_201-SciData_MEF_LysosomalProteome_39Runs_CO_095	False	0.9734	63.14	63.33	0.43	2	True	precursor [M+1]	114954280	110295016	66494336	7
sp|P62743|AP2S1_MOUSE	AS_20201121_Lyso_R3_SPRM_60min_01.raw	AS_20201121_Lyso_R3_SPRM_60min_01	R3	HTNFVEFR	HTNFVEFR		46849000	light	PM_5_201-SciData_MEF_LysosomalProteome_39Runs_CO_095	False	0.9718	63.14	63.19	0.43	2	True	precursor [M+1]	93662088	110295016	68658776	7
sp|P62743|AP2S1_MOUSE	AS_20201121_Lyso_R1_SPRM_60min_01.raw	AS_20201121_Lyso_R1_SPRM_60min_01	R1	HTNFVEFR	HTNFVEFR		56870000	light	PM_5_201-SciData_MEF_LysosomalProteome_39Runs_CO_095	False	0.9752	63.14	63.05	0.49	2	True	precursor [M+2]	15702596	23266165	85943880	6
sp|P62743|AP2S1_MOUSE	AS_20201121_Lyso_R2_SPRM_60min_01.raw	AS_20201121_Lyso_R2_SPRM_60min_01	R2	HTNFVEFR	HTNFVEFR		37997000	light	PM_5_201-SciData_MEF_LysosomalProteome_39Runs_CO_095	False	0.9734	63.14	63.33	0.49	2	True	precursor [M+2]	33725220	23266165	66494336	7
sp|P62743|AP2S1_MOUSE	AS_20201121_Lyso_R3_SPRM_60min_01.raw	AS_20201121_Lyso_R3_SPRM_60min_01	R3	HTNFVEFR	HTNFVEFR		46849000	light	PM_5_201-SciData_MEF_LysosomalProteome_39Runs_CO_095	False	0.9718	63.14	63.19	0.49	2	True	precursor [M+2]	20370678	23266165	68658776	7
sp|P62743|AP2S1_MOUSE	AS_20201121_Lyso_R1_SPRM_60min_01.raw	AS_20201121_Lyso_R1_SPRM_60min_01	R1	HTNFVEFR	HTNFVEFR		56870000	light	PM_5_201-SciData_MEF_LysosomalProteome_39Runs_CO_095	False	0.9752	63.14	63.05	0.27	2	True	y7	27746412	24196871	85943880	6
sp|P62743|AP2S1_MOUSE	AS_20201121_Lyso_R2_SPRM_60min_01.raw	AS_20201121_Lyso_R2_SPRM_60min_01	R2	HTNFVEFR	HTNFVEFR		37997000	light	PM_5_201-SciData_MEF_LysosomalProteome_39Runs_CO_095	False	0.9734	63.14	63.33	0.27	2	True	y7	21979226	24196871	66494336	7
sp|P62743|AP2S1_MOUSE	AS_20201121_Lyso_R3_SPRM_60min_01.raw	AS_20201121_Lyso_R3_SPRM_60min_01	R3	HTNFVEFR	HTNFVEFR		46849000	light	PM_5_201-SciData_MEF_LysosomalProteome_39Runs_CO_095	False	0.9718	63.14	63.19	0.27	2	True	y7	22864976	24196871	68658776	7
sp|P62743|AP2S1_MOUSE	AS_20201121_Lyso_R1_SPRM_60min_01.raw	AS_20201121_Lyso_R1_SPRM_60min_01	R1	HTNFVEFR	HTNFVEFR		56870000	light	PM_5_201-SciData_MEF_LysosomalProteome_39Runs_CO_095	False	0.9752	63.14	63.05	0.27	2	True	y6	24685622	21217754	85943880	6
sp|P62743|AP2S1_MOUSE	AS_20201121_Lyso_R2_SPRM_60min_01.raw	AS_20201121_Lyso_R2_SPRM_60min_01	R2	HTNFVEFR	HTNFVEFR		37997000	light	PM_5_201-SciData_MEF_LysosomalProteome_39Runs_CO_095	False	0.9734	63.14	63.33	0.27	2	True	y6	19031622	21217754	66494336	7
sp|P62743|AP2S1_MOUSE	AS_20201121_Lyso_R3_SPRM_60min_01.raw	AS_20201121_Lyso_R3_SPRM_60min_01	R3	HTNFVEFR	HTNFVEFR		46849000	light	PM_5_201-SciData_MEF_LysosomalProteome_39Runs_CO_095	False	0.9718	63.14	63.19	0.27	2	True	y6	19936018	21217754	68658776	7
sp|P62743|AP2S1_MOUSE	AS_20201121_Lyso_R1_SPRM_60min_01.raw	AS_20201121_Lyso_R1_SPRM_60min_01	R1	HTNFVEFR	HTNFVEFR		56870000	light	PM_5_201-SciData_MEF_LysosomalProteome_39Runs_CO_095	False	0.9752	63.14	63.05	0.27	2	True	y5	4513500	3796867	85943880	6
sp|P62743|AP2S1_MOUSE	AS_20201121_Lyso_R2_SPRM_60min_01.raw	AS_20201121_Lyso_R2_SPRM_60min_01	R2	HTNFVEFR	HTNFVEFR		37997000	light	PM_5_201-SciData_MEF_LysosomalProteome_39Runs_CO_095	False	0.9734	63.14	63.33	0.27	2	True	y5	3447241	3796867	66494336	7
sp|P62743|AP2S1_MOUSE	AS_20201121_Lyso_R3_SPRM_60min_01.raw	AS_20201121_Lyso_R3_SPRM_60min_01	R3	HTNFVEFR	HTNFVEFR		46849000	light	PM_5_201-SciData_MEF_LysosomalProteome_39Runs_CO_095	False	0.9718	63.14	63.19	0.27	2	True	y5	3429861	3796867	68658776	7
sp|P62743|AP2S1_MOUSE	AS_20201121_Lyso_R1_SPRM_60min_01.raw	AS_20201121_Lyso_R1_SPRM_60min_01	R1	HTNFVEFR	HTNFVEFR		56870000	light	PM_5_201-SciData_MEF_LysosomalProteome_39Runs_CO_095	False	0.9752	63.14	63.05	0.27	2	True	y4	2862740	2235619	85943880	6
sp|P62743|AP2S1_MOUSE	AS_20201121_Lyso_R2_SPRM_60min_01.raw	AS_20201121_Lyso_R2_SPRM_60min_01	R2	HTNFVEFR	HTNFVEFR		37997000	light	PM_5_201-SciData_MEF_LysosomalProteome_39Runs_CO_095	False	0.9734	63.14	63.33	0.27	2	True	y4	1981396	2235619	66494336	7
sp|P62743|AP2S1_MOUSE	AS_20201121_Lyso_R3_SPRM_60min_01.raw	AS_20201121_Lyso_R3_SPRM_60min_01	R3	HTNFVEFR	HTNFVEFR		46849000	light	PM_5_201-SciData_MEF_LysosomalProteome_39Runs_CO_095	False	0.9718	63.14	63.19	0.27	2	True	y4	1862720	2235619	68658776	7
sp|P62743|AP2S1_MOUSE	AS_20201121_Lyso_R1_SPRM_60min_01.raw	AS_20201121_Lyso_R1_SPRM_60min_01	R1	HTNFVEFR	HTNFVEFR		56870000	light	PM_5_201-SciData_MEF_LysosomalProteome_39Runs_CO_095	False	0.9752	63.14	63.05	0.27	2	True	y2	13479564	11443057	85943880	6
sp|P62743|AP2S1_MOUSE	AS_20201121_Lyso_R2_SPRM_60min_01.raw	AS_20201121_Lyso_R2_SPRM_60min_01	R2	HTNFVEFR	HTNFVEFR		37997000	light	PM_5_201-SciData_MEF_LysosomalProteome_39Runs_CO_095	False	0.9734	63.14	63.33	0.27	2	True	y2	10165529	11443057	66494336	7
sp|P62743|AP2S1_MOUSE	AS_20201121_Lyso_R3_SPRM_60min_01.raw	AS_20201121_Lyso_R3_SPRM_60min_01	R3	HTNFVEFR	HTNFVEFR		46849000	light	PM_5_201-SciData_MEF_LysosomalProteome_39Runs_CO_095	False	0.9718	63.14	63.19	0.27	2	True	y2	10684077	11443057	68658776	7
sp|P62743|AP2S1_MOUSE	AS_20201121_Lyso_R1_SPRM_60min_01.raw	AS_20201121_Lyso_R1_SPRM_60min_01	R1	HTNFVEFR	HTNFVEFR		56870000	light	PM_5_201-SciData_MEF_LysosomalProteome_39Runs_CO_095	False	0.9752	63.14	63.05	0.27	2	True	b2	12656037	10808831	85943880	6
sp|P62743|AP2S1_MOUSE	AS_20201121_Lyso_R2_SPRM_60min_01.raw	AS_20201121_Lyso_R2_SPRM_60min_01	R2	HTNFVEFR	HTNFVEFR		37997000	light	PM_5_201-SciData_MEF_LysosomalProteome_39Runs_CO_095	False	0.9734	63.14	63.33	0.27	2	True	b2	9889326	10808831	66494336	7
sp|P62743|AP2S1_MOUSE	AS_20201121_Lyso_R3_SPRM_60min_01.raw	AS_20201121_Lyso_R3_SPRM_60min_01	R3	HTNFVEFR	HTNFVEFR		46849000	light	PM_5_201-SciData_MEF_LysosomalProteome_39Runs_CO_095	False	0.9718	63.14	63.19	0.27	2	True	b2	9881131	10808831	68658776	7
sp|Q9Z1T1|AP3B1_MOUSE	AS_20201121_Lyso_R1_SPRM_60min_01.raw	AS_20201121_Lyso_R1_SPRM_60min_01	R1	VVNVANLGAVPSSQDNVHR	VVNVANLGAVPSSQDNVHR		6715400	light	PM_5_201-SciData_MEF_LysosomalProteome_39Runs_CO_095	False	0.6528	66.39	65.62	0.21	3	True	precursor	10141617	12165603	14013215	8
sp|Q9Z1T1|AP3B1_MOUSE	AS_20201121_Lyso_R2_SPRM_60min_01.raw	AS_20201121_Lyso_R2_SPRM_60min_01	R2	VVNVANLGAVPSSQDNVHR	VVNVANLGAVPSSQDNVHR		5585900	light	PM_5_201-SciData_MEF_LysosomalProteome_39Runs_CO_095	False	0.6569	66.39	65.83	0.21	3	True	precursor	15077448	12165603	11589493	8
sp|Q9Z1T1|AP3B1_MOUSE	AS_20201121_Lyso_R3_SPRM_60min_01.raw	AS_20201121_Lyso_R3_SPRM_60min_01	R3	VVNVANLGAVPSSQDNVHR	VVNVANLGAVPSSQDNVHR		6305500	light	PM_5_201-SciData_MEF_LysosomalProteome_39Runs_CO_095	False	0.6581	66.39	65.77	0.21	3	True	precursor	11277745	12165603	10878318	6
sp|Q9Z1T1|AP3B1_MOUSE	AS_20201121_Lyso_R1_SPRM_60min_01.raw	AS_20201121_Lyso_R1_SPRM_60min_01	R1	VVNVANLGAVPSSQDNVHR	VVNVANLGAVPSSQDNVHR		6715400	light	PM_5_201-SciData_MEF_LysosomalProteome_39Runs_CO_095	False	0.6528	66.39	65.62	0.21	3	True	precursor [M+1]	15202364	16156147	14013215	8
sp|Q9Z1T1|AP3B1_MOUSE	AS_20201121_Lyso_R2_SPRM_60min_01.raw	AS_20201121_Lyso_R2_SPRM_60min_01	R2	VVNVANLGAVPSSQDNVHR	VVNVANLGAVPSSQDNVHR		5585900	light	PM_5_201-SciData_MEF_LysosomalProteome_39Runs_CO_095	False	0.6569	66.39	65.83	0.21	3	True	precursor [M+1]	11700904	16156147	11589493	8
sp|Q9Z1T1|AP3B1_MOUSE	AS_20201121_Lyso_R3_SPRM_60min_01.raw	AS_20201121_Lyso_R3_SPRM_60min_01	R3	VVNVANLGAVPSSQDNVHR	VVNVANLGAVPSSQDNVHR		6305500	light	PM_5_201-SciData_MEF_LysosomalProteome_39Runs_CO_095	False	0.6581	66.39	65.77	0.21	3	True	precursor [M+1]	21565174	16156147	10878318	6
sp|Q9Z1T1|AP3B1_MOUSE	AS_20201121_Lyso_R1_SPRM_60min_01.raw	AS_20201121_Lyso_R1_SPRM_60min_01	R1	VVNVANLGAVPSSQDNVHR	VVNVANLGAVPSSQDNVHR		6715400	light	PM_5_201-SciData_MEF_LysosomalProteome_39Runs_CO_095	False	0.6528	66.39	65.62	0.21	3	True	precursor [M+2]	21081784	15338397	14013215	8
sp|Q9Z1T1|AP3B1_MOUSE	AS_20201121_Lyso_R2_SPRM_60min_01.raw	AS_20201121_Lyso_R2_SPRM_60min_01	R2	VVNVANLGAVPSSQDNVHR	VVNVANLGAVPSSQDNVHR		5585900	light	PM_5_201-SciData_MEF_LysosomalProteome_39Runs_CO_095	False	0.6569	66.39	65.83	0.21	3	True	precursor [M+2]	11905547	15338397	11589493	8
sp|Q9Z1T1|AP3B1_MOUSE	AS_20201121_Lyso_R3_SPRM_60min_01.raw	AS_20201121_Lyso_R3_SPRM_60min_01	R3	VVNVANLGAVPSSQDNVHR	VVNVANLGAVPSSQDNVHR		6305500	light	PM_5_201-SciData_MEF_LysosomalProteome_39Runs_CO_095	False	0.6581	66.39	65.77	0.21	3	True	precursor [M+2]	13027861	15338397	10878318	6
sp|Q9Z1T1|AP3B1_MOUSE	AS_20201121_Lyso_R1_SPRM_60min_01.raw	AS_20201121_Lyso_R1_SPRM_60min_01	R1	VVNVANLGAVPSSQDNVHR	VVNVANLGAVPSSQDNVHR		6715400	light	PM_5_201-SciData_MEF_LysosomalProteome_39Runs_CO_095	False	0.6528	66.39	65.62	0.12	3	True	y12	997668	747342	14013215	8
sp|Q9Z1T1|AP3B1_MOUSE	AS_20201121_Lyso_R2_SPRM_60min_01.raw	AS_20201121_Lyso_R2_SPRM_60min_01	R2	VVNVANLGAVPSSQDNVHR	VVNVANLGAVPSSQDNVHR		5585900	light	PM_5_201-SciData_MEF_LysosomalProteome_39Runs_CO_095	False	0.6569	66.39	65.83	0.12	3	True	y12	618134	747342	11589493	8
sp|Q9Z1T1|AP3B1_MOUSE	AS_20201121_Lyso_R3_SPRM_60min_01.raw	AS_20201121_Lyso_R3_SPRM_60min_01	R3	VVNVANLGAVPSSQDNVHR	VVNVANLGAVPSSQDNVHR		6305500	light	PM_5_201-SciData_MEF_LysosomalProteome_39Runs_CO_095	False	0.6581	66.39	65.77	0.12	3	True	y12	626223	747342	10878318	6
sp|Q9Z1T1|AP3B1_MOUSE	AS_20201121_Lyso_R1_SPRM_60min_01.raw	AS_20201121_Lyso_R1_SPRM_60min_01	R1	VVNVANLGAVPSSQDNVHR	VVNVANLGAVPSSQDNVHR		6715400	light	PM_5_201-SciData_MEF_LysosomalProteome_39Runs_CO_095	False	0.6528	66.39	65.62	0.22	3	True	y10	316717	439126	14013215	8
sp|Q9Z1T1|AP3B1_MOUSE	AS_20201121_Lyso_R2_SPRM_60min_01.raw	AS_20201121_Lyso_R2_SPRM_60min_01	R2	VVNVANLGAVPSSQDNVHR	VVNVANLGAVPSSQDNVHR		5585900	light	PM_5_201-SciData_MEF_LysosomalProteome_39Runs_CO_095	False	0.6569	66.39	65.83	0.22	3	True	y10	517397	439126	11589493	8
sp|Q9Z1T1|AP3B1_MOUSE	AS_20201121_Lyso_R3_SPRM_60min_01.raw	AS_20201121_Lyso_R3_SPRM_60min_01	R3	VVNVANLGAVPSSQDNVHR	VVNVANLGAVPSSQDNVHR		6305500	light	PM_5_201-SciData_MEF_LysosomalProteome_39Runs_CO_095	False	0.6581	66.39	65.77	0.22	3	True	y10	483264	439126	10878318	6
sp|Q9Z1T1|AP3B1_MOUSE	AS_20201121_Lyso_R1_SPRM_60min_01.raw	AS_20201121_Lyso_R1_SPRM_60min_01	R1	VVNVANLGAVPSSQDNVHR	VVNVANLGAVPSSQDNVHR		6715400	light	PM_5_201-SciData_MEF_LysosomalProteome_39Runs_CO_095	False	0.6528	66.39	65.62	0.21	3	True	y9	7920091	7019670	14013215	8
sp|Q9Z1T1|AP3B1_MOUSE	AS_20201121_Lyso_R2_SPRM_60min_01.raw	AS_20201121_Lyso_R2_SPRM_60min_01	R2	VVNVANLGAVPSSQDNVHR	VVNVANLGAVPSSQDNVHR		5585900	light	PM_5_201-SciData_MEF_LysosomalProteome_39Runs_CO_095	False	0.6569	66.39	65.83	0.21	3	True	y9	6839230	7019670	11589493	8
sp|Q9Z1T1|AP3B1_MOUSE	AS_20201121_Lyso_R3_SPRM_60min_01.raw	AS_20201121_Lyso_R3_SPRM_60min_01	R3	VVNVANLGAVPSSQDNVHR	VVNVANLGAVPSSQDNVHR		6305500	light	PM_5_201-SciData_MEF_LysosomalProteome_39Runs_CO_095	False	0.6581	66.39	65.77	0.21	3	True	y9	6299690	7019670	10878318	6
sp|Q9Z1T1|AP3B1_MOUSE	AS_20201121_Lyso_R1_SPRM_60min_01.raw	AS_20201121_Lyso_R1_SPRM_60min_01	R1	VVNVANLGAVPSSQDNVHR	VVNVANLGAVPSSQDNVHR		6715400	light	PM_5_201-SciData_MEF_LysosomalProteome_39Runs_CO_095	False	0.6528	66.39	65.62	0.21	3	True	y9	3283268	2682763	14013215	8
sp|Q9Z1T1|AP3B1_MOUSE	AS_20201121_Lyso_R2_SPRM_60min_01.raw	AS_20201121_Lyso_R2_SPRM_60min_01	R2	VVNVANLGAVPSSQDNVHR	VVNVANLGAVPSSQDNVHR		5585900	light	PM_5_201-SciData_MEF_LysosomalProteome_39Runs_CO_095	False	0.6569	66.39	65.83	0.21	3	True	y9	2503870	2682763	11589493	8
sp|Q9Z1T1|AP3B1_MOUSE	AS_20201121_Lyso_R3_SPRM_60min_01.raw	AS_20201121_Lyso_R3_SPRM_60min_01	R3	VVNVANLGAVPSSQDNVHR	VVNVANLGAVPSSQDNVHR		6305500	light	PM_5_201-SciData_MEF_LysosomalProteome_39Runs_CO_095	False	0.6581	66.39	65.77	0.21	3	True	y9	2261153	2682763	10878318	6
sp|Q9Z1T1|AP3B1_MOUSE	AS_20201121_Lyso_R1_SPRM_60min_01.raw	AS_20201121_Lyso_R1_SPRM_60min_01	R1	VVNVANLGAVPSSQDNVHR	VVNVANLGAVPSSQDNVHR		6715400	light	PM_5_201-SciData_MEF_LysosomalProteome_39Runs_CO_095	False	0.6528	66.39	65.62	0.21	3	True	y4	0	0	14013215	8
sp|Q9Z1T1|AP3B1_MOUSE	AS_20201121_Lyso_R2_SPRM_60min_01.raw	AS_20201121_Lyso_R2_SPRM_60min_01	R2	VVNVANLGAVPSSQDNVHR	VVNVANLGAVPSSQDNVHR		5585900	light	PM_5_201-SciData_MEF_LysosomalProteome_39Runs_CO_095	False	0.6569	66.39	65.83	0.21	3	True	y4	0	0	11589493	8
sp|Q9Z1T1|AP3B1_MOUSE	AS_20201121_Lyso_R3_SPRM_60min_01.raw	AS_20201121_Lyso_R3_SPRM_60min_01	R3	VVNVANLGAVPSSQDNVHR	VVNVANLGAVPSSQDNVHR		6305500	light	PM_5_201-SciData_MEF_LysosomalProteome_39Runs_CO_095	False	0.6581	66.39	65.77	0.21	3	True	y4	0	0	10878318	6
sp|Q9Z1T1|AP3B1_MOUSE	AS_20201121_Lyso_R1_SPRM_60min_01.raw	AS_20201121_Lyso_R1_SPRM_60min_01	R1	VVNVANLGAVPSSQDNVHR	VVNVANLGAVPSSQDNVHR		6715400	light	PM_5_201-SciData_MEF_LysosomalProteome_39Runs_CO_095	False	0.6528	66.39	65.62	0.21	3	True	b3	1495473	1271442	14013215	8
sp|Q9Z1T1|AP3B1_MOUSE	AS_20201121_Lyso_R2_SPRM_60min_01.raw	AS_20201121_Lyso_R2_SPRM_60min_01	R2	VVNVANLGAVPSSQDNVHR	VVNVANLGAVPSSQDNVHR		5585900	light	PM_5_201-SciData_MEF_LysosomalProteome_39Runs_CO_095	False	0.6569	66.39	65.83	0.21	3	True	b3	1110863	1271442	11589493	8
sp|Q9Z1T1|AP3B1_MOUSE	AS_20201121_Lyso_R3_SPRM_60min_01.raw	AS_20201121_Lyso_R3_SPRM_60min_01	R3	VVNVANLGAVPSSQDNVHR	VVNVANLGAVPSSQDNVHR		6305500	light	PM_5_201-SciData_MEF_LysosomalProteome_39Runs_CO_095	False	0.6581	66.39	65.77	0.21	3	True	b3	1207989	1271442	10878318	6
sp|O54774|AP3D1_MOUSE	AS_20201121_Lyso_R1_SPRM_60min_02.raw	AS_20201121_Lyso_R1_SPRM_60min_01	R1	AIFHEEEPR	AIFHEEEPR		7697800	light	PM_5_201-SciData_MEF_LysosomalProteome_39Runs_CO_095	False	0.8851	57.65	57.31	0.16	3	True	precursor	32826950	39813980	11801547	18
sp|O54774|AP3D1_MOUSE	AS_20201121_Lyso_R2_SPRM_60min_02.raw	AS_20201121_Lyso_R2_SPRM_60min_01	R2	AIFHEEEPR	AIFHEEEPR		6172700	light	PM_5_201-SciData_MEF_LysosomalProteome_39Runs_CO_095	False	0.8736	57.65	57.46	0.16	3	True	precursor	30831534	39813980	9627176	9
sp|O54774|AP3D1_MOUSE	AS_20201121_Lyso_R3_SPRM_60min_02.raw	AS_20201121_Lyso_R3_SPRM_60min_01	R3	AIFHEEEPR	AIFHEEEPR		9509100	light	PM_5_201-SciData_MEF_LysosomalProteome_39Runs_CO_095	False	0.8733	57.65	57.3	0.16	3	True	precursor	55783456	39813980	10424745	16
sp|O54774|AP3D1_MOUSE	AS_20201121_Lyso_R1_SPRM_60min_02.raw	AS_20201121_Lyso_R1_SPRM_60min_01	R1	AIFHEEEPR	AIFHEEEPR		7697800	light	PM_5_201-SciData_MEF_LysosomalProteome_39Runs_CO_095	False	0.8851	57.65	57.31	0.18	3	True	precursor [M+1]	17035968	15837709	11801547	18
sp|O54774|AP3D1_MOUSE	AS_20201121_Lyso_R2_SPRM_60min_02.raw	AS_20201121_Lyso_R2_SPRM_60min_01	R2	AIFHEEEPR	AIFHEEEPR		6172700	light	PM_5_201-SciData_MEF_LysosomalProteome_39Runs_CO_095	False	0.8736	57.65	57.46	0.18	3	True	precursor [M+1]	11103827	15837709	9627176	9
sp|O54774|AP3D1_MOUSE	AS_20201121_Lyso_R3_SPRM_60min_02.raw	AS_20201121_Lyso_R3_SPRM_60min_01	R3	AIFHEEEPR	AIFHEEEPR		9509100	light	PM_5_201-SciData_MEF_LysosomalProteome_39Runs_CO_095	False	0.8733	57.65	57.3	0.18	3	True	precursor [M+1]	19373332	15837709	10424745	16
sp|O54774|AP3D1_MOUSE	AS_20201121_Lyso_R1_SPRM_60min_02.raw	AS_20201121_Lyso_R1_SPRM_60min_01	R1	AIFHEEEPR	AIFHEEEPR		7697800	light	PM_5_201-SciData_MEF_LysosomalProteome_39Runs_CO_095	False	0.8851	57.65	57.31	0.45	3	True	precursor [M+2]	7615539	3869148	11801547	18
sp|O54774|AP3D1_MOUSE	AS_20201121_Lyso_R2_SPRM_60min_02.raw	AS_20201121_Lyso_R2_SPRM_60min_01	R2	AIFHEEEPR	AIFHEEEPR		6172700	light	PM_5_201-SciData_MEF_LysosomalProteome_39Runs_CO_095	False	0.8736	57.65	57.46	0.45	3	True	precursor [M+2]	3991906	3869148	9627176	9
sp|O54774|AP3D1_MOUSE	AS_20201121_Lyso_R3_SPRM_60min_02.raw	AS_20201121_Lyso_R3_SPRM_60min_01	R3	AIFHEEEPR	AIFHEEEPR		9509100	light	PM_5_201-SciData_MEF_LysosomalProteome_39Runs_CO_095	False	0.8733	57.65	57.3	0.45	3	True	precursor [M+2]	0	3869148	10424745	16
sp|O54774|AP3D1_MOUSE	AS_20201121_Lyso_R1_SPRM_60min_02.raw	AS_20201121_Lyso_R1_SPRM_60min_01	R1	AIFHEEEPR	AIFHEEEPR		7697800	light	PM_5_201-SciData_MEF_LysosomalProteome_39Runs_CO_095	False	0.8851	57.65	57.31	0.16	3	True	y6	516685	461334	11801547	18
sp|O54774|AP3D1_MOUSE	AS_20201121_Lyso_R2_SPRM_60min_02.raw	AS_20201121_Lyso_R2_SPRM_60min_01	R2	AIFHEEEPR	AIFHEEEPR		6172700	light	PM_5_201-SciData_MEF_LysosomalProteome_39Runs_CO_095	False	0.8736	57.65	57.46	0.16	3	True	y6	434960	461334	9627176	10
sp|O54774|AP3D1_MOUSE	AS_20201121_Lyso_R3_SPRM_60min_02.raw	AS_20201121_Lyso_R3_SPRM_60min_01	R3	AIFHEEEPR	AIFHEEEPR		9509100	light	PM_5_201-SciData_MEF_LysosomalProteome_39Runs_CO_095	False	0.8733	57.65	57.3	0.16	3	True	y6	432357	461334	10424745	16
sp|O54774|AP3D1_MOUSE	AS_20201121_Lyso_R1_SPRM_60min_02.raw	AS_20201121_Lyso_R1_SPRM_60min_01	R1	AIFHEEEPR	AIFHEEEPR		7697800	light	PM_5_201-SciData_MEF_LysosomalProteome_39Runs_CO_095	False	0.8851	57.65	57.31	0.16	3	True	y5	2904268	2707972	11801547	18
sp|O54774|AP3D1_MOUSE	AS_20201121_Lyso_R2_SPRM_60min_02.raw	AS_20201121_Lyso_R2_SPRM_60min_01	R2	AIFHEEEPR	AIFHEEEPR		6172700	light	PM_5_201-SciData_MEF_LysosomalProteome_39Runs_CO_095	False	0.8736	57.65	57.46	0.16	3	True	y5	2588754	2707972	9627176	10
sp|O54774|AP3D1_MOUSE	AS_20201121_Lyso_R3_SPRM_60min_02.raw	AS_20201121_Lyso_R3_SPRM_60min_01	R3	AIFHEEEPR	AIFHEEEPR		9509100	light	PM_5_201-SciData_MEF_LysosomalProteome_39Runs_CO_095	False	0.8733	57.65	57.3	0.16	3	True	y5	2630896	2707972	10424745	16
sp|O54774|AP3D1_MOUSE	AS_20201121_Lyso_R1_SPRM_60min_02.raw	AS_20201121_Lyso_R1_SPRM_60min_01	R1	AIFHEEEPR	AIFHEEEPR		7697800	light	PM_5_201-SciData_MEF_LysosomalProteome_39Runs_CO_095	False	0.8851	57.65	57.31	0.18	3	True	y4	779149	699520	11801547	18
sp|O54774|AP3D1_MOUSE	AS_20201121_Lyso_R2_SPRM_60min_02.raw	AS_20201121_Lyso_R2_SPRM_60min_01	R2	AIFHEEEPR	AIFHEEEPR		6172700	light	PM_5_201-SciData_MEF_LysosomalProteome_39Runs_CO_095	False	0.8736	57.65	57.46	0.18	3	True	y4	638398	699520	9627176	10
sp|O54774|AP3D1_MOUSE	AS_20201121_Lyso_R3_SPRM_60min_02.raw	AS_20201121_Lyso_R3_SPRM_60min_01	R3	AIFHEEEPR	AIFHEEEPR		9509100	light	PM_5_201-SciData_MEF_LysosomalProteome_39Runs_CO_095	False	0.8733	57.65	57.3	0.18	3	True	y4	681014	699520	10424745	16
sp|O54774|AP3D1_MOUSE	AS_20201121_Lyso_R1_SPRM_60min_02.raw	AS_20201121_Lyso_R1_SPRM_60min_01	R1	AIFHEEEPR	AIFHEEEPR		7697800	light	PM_5_201-SciData_MEF_LysosomalProteome_39Runs_CO_095	False	0.8851	57.65	57.31	0.16	3	True	y2	3509180	2855355	11801547	18
sp|O54774|AP3D1_MOUSE	AS_20201121_Lyso_R2_SPRM_60min_02.raw	AS_20201121_Lyso_R2_SPRM_60min_01	R2	AIFHEEEPR	AIFHEEEPR		6172700	light	PM_5_201-SciData_MEF_LysosomalProteome_39Runs_CO_095	False	0.8736	57.65	57.46	0.16	3	True	y2	2320455	2855355	9627176	10
sp|O54774|AP3D1_MOUSE	AS_20201121_Lyso_R3_SPRM_60min_02.raw	AS_20201121_Lyso_R3_SPRM_60min_01	R3	AIFHEEEPR	AIFHEEEPR		9509100	light	PM_5_201-SciData_MEF_LysosomalProteome_39Runs_CO_095	False	0.8733	57.65	57.3	0.16	3	True	y2	2736430	2855355	10424745	16
sp|O54774|AP3D1_MOUSE	AS_20201121_Lyso_R1_SPRM_60min_02.raw	AS_20201121_Lyso_R1_SPRM_60min_01	R1	AIFHEEEPR	AIFHEEEPR		7697800	light	PM_5_201-SciData_MEF_LysosomalProteome_39Runs_CO_095	False	0.8851	57.65	57.31	0.16	3	True	y7	1398218	1310808	11801547	18
sp|O54774|AP3D1_MOUSE	AS_20201121_Lyso_R2_SPRM_60min_02.raw	AS_20201121_Lyso_R2_SPRM_60min_01	R2	AIFHEEEPR	AIFHEEEPR		6172700	light	PM_5_201-SciData_MEF_LysosomalProteome_39Runs_CO_095	False	0.8736	57.65	57.46	0.16	3	True	y7	1210161	1310808	9627176	10
sp|O54774|AP3D1_MOUSE	AS_20201121_Lyso_R3_SPRM_60min_02.raw	AS_20201121_Lyso_R3_SPRM_60min_01	R3	AIFHEEEPR	AIFHEEEPR		9509100	light	PM_5_201-SciData_MEF_LysosomalProteome_39Runs_CO_095	False	0.8733	57.65	57.3	0.16	3	True	y7	1324045	1310808	10424745	16
sp|O54774|AP3D1_MOUSE	AS_20201121_Lyso_R1_SPRM_60min_02.raw	AS_20201121_Lyso_R1_SPRM_60min_01	R1	AIFHEEEPR	AIFHEEEPR		7697800	light	PM_5_201-SciData_MEF_LysosomalProteome_39Runs_CO_095	False	0.8851	57.65	57.31	0.14	3	True	y6	2694048	2582833	11801547	18
sp|O54774|AP3D1_MOUSE	AS_20201121_Lyso_R2_SPRM_60min_02.raw	AS_20201121_Lyso_R2_SPRM_60min_01	R2	AIFHEEEPR	AIFHEEEPR		6172700	light	PM_5_201-SciData_MEF_LysosomalProteome_39Runs_CO_095	False	0.8736	57.65	57.46	0.14	3	True	y6	2434447	2582833	9627176	10
sp|O54774|AP3D1_MOUSE	AS_20201121_Lyso_R3_SPRM_60min_02.raw	AS_20201121_Lyso_R3_SPRM_60min_01	R3	AIFHEEEPR	AIFHEEEPR		9509100	light	PM_5_201-SciData_MEF_LysosomalProteome_39Runs_CO_095	False	0.8733	57.65	57.3	0.14	3	True	y6	2620004	2582833	10424745	16
sp|Q9JKC8|AP3M1_MOUSE	AS_20201121_Lyso_R1_SPRM_60min_02.raw	AS_20201121_Lyso_R1_SPRM_60min_01	R1	VLAWDVGK	VLAWDVGK		2890100	light	PM_5_201-SciData_MEF_LysosomalProteome_39Runs_CO_095	False	0.5217	69.74	69.97	0.41	2	True	precursor	0	0	1088229	4
sp|Q9JKC8|AP3M1_MOUSE	AS_20201121_Lyso_R2_SPRM_60min_02.raw	AS_20201121_Lyso_R2_SPRM_60min_01	R2	VLAWDVGK	VLAWDVGK		2092900	light	PM_5_201-SciData_MEF_LysosomalProteome_39Runs_CO_095	False	0.4263	69.74	69.99	0.41	2	True	precursor	0	0	4917769	13
sp|Q9JKC8|AP3M1_MOUSE	AS_20201121_Lyso_R3_SPRM_60min_02.raw	AS_20201121_Lyso_R3_SPRM_60min_01	R3	VLAWDVGK	VLAWDVGK		3441000	light	PM_5_201-SciData_MEF_LysosomalProteome_39Runs_CO_095	False	0.611	69.74	70.11	0.41	2	True	precursor	0	0	552375	4
sp|Q9JKC8|AP3M1_MOUSE	AS_20201121_Lyso_R1_SPRM_60min_02.raw	AS_20201121_Lyso_R1_SPRM_60min_01	R1	VLAWDVGK	VLAWDVGK		2890100	light	PM_5_201-SciData_MEF_LysosomalProteome_39Runs_CO_095	False	0.5217	69.74	69.97	0.14	2	True	precursor [M+1]	0	2001262	1088229	4
sp|Q9JKC8|AP3M1_MOUSE	AS_20201121_Lyso_R2_SPRM_60min_02.raw	AS_20201121_Lyso_R2_SPRM_60min_01	R2	VLAWDVGK	VLAWDVGK		2092900	light	PM_5_201-SciData_MEF_LysosomalProteome_39Runs_CO_095	False	0.4263	69.74	69.99	0.14	2	True	precursor [M+1]	6003785	2001262	4917769	13
sp|Q9JKC8|AP3M1_MOUSE	AS_20201121_Lyso_R3_SPRM_60min_02.raw	AS_20201121_Lyso_R3_SPRM_60min_01	R3	VLAWDVGK	VLAWDVGK		3441000	light	PM_5_201-SciData_MEF_LysosomalProteome_39Runs_CO_095	False	0.611	69.74	70.11	0.14	2	True	precursor [M+1]	0	2001262	552375	4
sp|Q9JKC8|AP3M1_MOUSE	AS_20201121_Lyso_R1_SPRM_60min_02.raw	AS_20201121_Lyso_R1_SPRM_60min_01	R1	VLAWDVGK	VLAWDVGK		2890100	light	PM_5_201-SciData_MEF_LysosomalProteome_39Runs_CO_095	False	0.5217	69.74	69.97	0.41	2	True	precursor [M+2]	0	0	1088229	4
sp|Q9JKC8|AP3M1_MOUSE	AS_20201121_Lyso_R2_SPRM_60min_02.raw	AS_20201121_Lyso_R2_SPRM_60min_01	R2	VLAWDVGK	VLAWDVGK		2092900	light	PM_5_201-SciData_MEF_LysosomalProteome_39Runs_CO_095	False	0.4263	69.74	69.99	0.41	2	True	precursor [M+2]	0	0	4917769	13
sp|Q9JKC8|AP3M1_MOUSE	AS_20201121_Lyso_R3_SPRM_60min_02.raw	AS_20201121_Lyso_R3_SPRM_60min_01	R3	VLAWDVGK	VLAWDVGK		3441000	light	PM_5_201-SciData_MEF_LysosomalProteome_39Runs_CO_095	False	0.611	69.74	70.11	0.41	2	True	precursor [M+2]	0	0	552375	4
sp|Q9JKC8|AP3M1_MOUSE	AS_20201121_Lyso_R1_SPRM_60min_02.raw	AS_20201121_Lyso_R1_SPRM_60min_01	R1	VLAWDVGK	VLAWDVGK		2890100	light	PM_5_201-SciData_MEF_LysosomalProteome_39Runs_CO_095	False	0.5217	69.74	69.97	0.33	2	True	y7	32193	120136	1088229	5
sp|Q9JKC8|AP3M1_MOUSE	AS_20201121_Lyso_R2_SPRM_60min_02.raw	AS_20201121_Lyso_R2_SPRM_60min_01	R2	VLAWDVGK	VLAWDVGK		2092900	light	PM_5_201-SciData_MEF_LysosomalProteome_39Runs_CO_095	False	0.4263	69.74	69.99	0.33	2	True	y7	278590	120136	4917769	14
sp|Q9JKC8|AP3M1_MOUSE	AS_20201121_Lyso_R3_SPRM_60min_02.raw	AS_20201121_Lyso_R3_SPRM_60min_01	R3	VLAWDVGK	VLAWDVGK		3441000	light	PM_5_201-SciData_MEF_LysosomalProteome_39Runs_CO_095	False	0.611	69.74	70.11	0.33	2	True	y7	49624	120136	552375	4
sp|Q9JKC8|AP3M1_MOUSE	AS_20201121_Lyso_R1_SPRM_60min_02.raw	AS_20201121_Lyso_R1_SPRM_60min_01	R1	VLAWDVGK	VLAWDVGK		2890100	light	PM_5_201-SciData_MEF_LysosomalProteome_39Runs_CO_095	False	0.5217	69.74	69.97	0.33	2	True	y6	215896	248960	1088229	5
sp|Q9JKC8|AP3M1_MOUSE	AS_20201121_Lyso_R2_SPRM_60min_02.raw	AS_20201121_Lyso_R2_SPRM_60min_01	R2	VLAWDVGK	VLAWDVGK		2092900	light	PM_5_201-SciData_MEF_LysosomalProteome_39Runs_CO_095	False	0.4263	69.74	69.99	0.33	2	True	y6	332365	248960	4917769	14
sp|Q9JKC8|AP3M1_MOUSE	AS_20201121_Lyso_R3_SPRM_60min_02.raw	AS_20201121_Lyso_R3_SPRM_60min_01	R3	VLAWDVGK	VLAWDVGK		3441000	light	PM_5_201-SciData_MEF_LysosomalProteome_39Runs_CO_095	False	0.611	69.74	70.11	0.33	2	True	y6	198619	248960	552375	4
sp|Q9JKC8|AP3M1_MOUSE	AS_20201121_Lyso_R1_SPRM_60min_02.raw	AS_20201121_Lyso_R1_SPRM_60min_01	R1	VLAWDVGK	VLAWDVGK		2890100	light	PM_5_201-SciData_MEF_LysosomalProteome_39Runs_CO_095	False	0.5217	69.74	69.97	0.27	2	True	y5	25907	26092	1088229	5
sp|Q9JKC8|AP3M1_MOUSE	AS_20201121_Lyso_R2_SPRM_60min_02.raw	AS_20201121_Lyso_R2_SPRM_60min_01	R2	VLAWDVGK	VLAWDVGK		2092900	light	PM_5_201-SciData_MEF_LysosomalProteome_39Runs_CO_095	False	0.4263	69.74	69.99	0.27	2	True	y5	31623	26092	4917769	14
sp|Q9JKC8|AP3M1_MOUSE	AS_20201121_Lyso_R3_SPRM_60min_02.raw	AS_20201121_Lyso_R3_SPRM_60min_01	R3	VLAWDVGK	VLAWDVGK		3441000	light	PM_5_201-SciData_MEF_LysosomalProteome_39Runs_CO_095	False	0.611	69.74	70.11	0.27	2	True	y5	20747	26092	552375	4
sp|Q9JKC8|AP3M1_MOUSE	AS_20201121_Lyso_R1_SPRM_60min_02.raw	AS_20201121_Lyso_R1_SPRM_60min_01	R1	VLAWDVGK	VLAWDVGK		2890100	light	PM_5_201-SciData_MEF_LysosomalProteome_39Runs_CO_095	False	0.5217	69.74	69.97	0.48	2	True	y3	13489	8736	1088229	5
sp|Q9JKC8|AP3M1_MOUSE	AS_20201121_Lyso_R2_SPRM_60min_02.raw	AS_20201121_Lyso_R2_SPRM_60min_01	R2	VLAWDVGK	VLAWDVGK		2092900	light	PM_5_201-SciData_MEF_LysosomalProteome_39Runs_CO_095	False	0.4263	69.74	69.99	0.48	2	True	y3	0	8736	4917769	14
sp|Q9JKC8|AP3M1_MOUSE	AS_20201121_Lyso_R3_SPRM_60min_02.raw	AS_20201121_Lyso_R3_SPRM_60min_01	R3	VLAWDVGK	VLAWDVGK		3441000	light	PM_5_201-SciData_MEF_LysosomalProteome_39Runs_CO_095	False	0.611	69.74	70.11	0.48	2	True	y3	12720	8736	552375	4
sp|Q9JKC8|AP3M1_MOUSE	AS_20201121_Lyso_R1_SPRM_60min_02.raw	AS_20201121_Lyso_R1_SPRM_60min_01	R1	VLAWDVGK	VLAWDVGK		2890100	light	PM_5_201-SciData_MEF_LysosomalProteome_39Runs_CO_095	False	0.5217	69.74	69.97	0.17	2	True	b2	800744	1782200	1088229	5
sp|Q9JKC8|AP3M1_MOUSE	AS_20201121_Lyso_R2_SPRM_60min_02.raw	AS_20201121_Lyso_R2_SPRM_60min_01	R2	VLAWDVGK	VLAWDVGK		2092900	light	PM_5_201-SciData_MEF_LysosomalProteome_39Runs_CO_095	False	0.4263	69.74	69.99	0.17	2	True	b2	4275190	1782200	4917769	14
sp|Q9JKC8|AP3M1_MOUSE	AS_20201121_Lyso_R3_SPRM_60min_02.raw	AS_20201121_Lyso_R3_SPRM_60min_01	R3	VLAWDVGK	VLAWDVGK		3441000	light	PM_5_201-SciData_MEF_LysosomalProteome_39Runs_CO_095	False	0.611	69.74	70.11	0.17	2	True	b2	270665	1782200	552375	4
sp|Q9JKC8|AP3M1_MOUSE	AS_20201121_Lyso_R1_SPRM_60min_02.raw	AS_20201121_Lyso_R1_SPRM_60min_01	R1	VLAWDVGK	VLAWDVGK		2890100	light	PM_5_201-SciData_MEF_LysosomalProteome_39Runs_CO_095	False	0.5217	69.74	69.97	0.41	2	True	b6	0	0	1088229	5
sp|Q9JKC8|AP3M1_MOUSE	AS_20201121_Lyso_R2_SPRM_60min_02.raw	AS_20201121_Lyso_R2_SPRM_60min_01	R2	VLAWDVGK	VLAWDVGK		2092900	light	PM_5_201-SciData_MEF_LysosomalProteome_39Runs_CO_095	False	0.4263	69.74	69.99	0.41	2	True	b6	0	0	4917769	14
sp|Q9JKC8|AP3M1_MOUSE	AS_20201121_Lyso_R3_SPRM_60min_02.raw	AS_20201121_Lyso_R3_SPRM_60min_01	R3	VLAWDVGK	VLAWDVGK		3441000	light	PM_5_201-SciData_MEF_LysosomalProteome_39Runs_CO_095	False	0.611	69.74	70.11	0.41	2	True	b6	0	0	552375	4
sp|Q9JKC8|AP3M1_MOUSE	AS_20201121_Lyso_R1_SPRM_60min_02.raw	AS_20201121_Lyso_R1_SPRM_60min_01	R1	FDITIGPK	FDITIGPK		2890100	light	PM_5_201-SciData_MEF_LysosomalProteome_39Runs_CO_095	False	0.7657	71.35	71.61	0.17	2	True	precursor	34825144	28261213	7687362	7
sp|Q9JKC8|AP3M1_MOUSE	AS_20201121_Lyso_R2_SPRM_60min_02.raw	AS_20201121_Lyso_R2_SPRM_60min_01	R2	FDITIGPK	FDITIGPK		2092900	light	PM_5_201-SciData_MEF_LysosomalProteome_39Runs_CO_095	False	0.7668	71.35	71.78	0.17	2	True	precursor	13890475	28261213	6651516	6
sp|Q9JKC8|AP3M1_MOUSE	AS_20201121_Lyso_R3_SPRM_60min_02.raw	AS_20201121_Lyso_R3_SPRM_60min_01	R3	FDITIGPK	FDITIGPK		3441000	light	PM_5_201-SciData_MEF_LysosomalProteome_39Runs_CO_095	False	0.7672	71.35	71.73	0.17	2	True	precursor	36068020	28261213	7765833	10
sp|Q9JKC8|AP3M1_MOUSE	AS_20201121_Lyso_R1_SPRM_60min_02.raw	AS_20201121_Lyso_R1_SPRM_60min_01	R1	FDITIGPK	FDITIGPK		2890100	light	PM_5_201-SciData_MEF_LysosomalProteome_39Runs_CO_095	False	0.7657	71.35	71.61	0.17	2	True	precursor [M+1]	8421389	9454988	7687362	7
sp|Q9JKC8|AP3M1_MOUSE	AS_20201121_Lyso_R2_SPRM_60min_02.raw	AS_20201121_Lyso_R2_SPRM_60min_01	R2	FDITIGPK	FDITIGPK		2092900	light	PM_5_201-SciData_MEF_LysosomalProteome_39Runs_CO_095	False	0.7668	71.35	71.78	0.17	2	True	precursor [M+1]	6207875	9454988	6651516	6
sp|Q9JKC8|AP3M1_MOUSE	AS_20201121_Lyso_R3_SPRM_60min_02.raw	AS_20201121_Lyso_R3_SPRM_60min_01	R3	FDITIGPK	FDITIGPK		3441000	light	PM_5_201-SciData_MEF_LysosomalProteome_39Runs_CO_095	False	0.7672	71.35	71.73	0.17	2	True	precursor [M+1]	13735701	9454988	7765833	10
sp|Q9JKC8|AP3M1_MOUSE	AS_20201121_Lyso_R1_SPRM_60min_02.raw	AS_20201121_Lyso_R1_SPRM_60min_01	R1	FDITIGPK	FDITIGPK		2890100	light	PM_5_201-SciData_MEF_LysosomalProteome_39Runs_CO_095	False	0.7657	71.35	71.61	0.44	2	True	precursor [M+2]	0	1272093	7687362	7
sp|Q9JKC8|AP3M1_MOUSE	AS_20201121_Lyso_R2_SPRM_60min_02.raw	AS_20201121_Lyso_R2_SPRM_60min_01	R2	FDITIGPK	FDITIGPK		2092900	light	PM_5_201-SciData_MEF_LysosomalProteome_39Runs_CO_095	False	0.7668	71.35	71.78	0.44	2	True	precursor [M+2]	0	1272093	6651516	6
sp|Q9JKC8|AP3M1_MOUSE	AS_20201121_Lyso_R3_SPRM_60min_02.raw	AS_20201121_Lyso_R3_SPRM_60min_01	R3	FDITIGPK	FDITIGPK		3441000	light	PM_5_201-SciData_MEF_LysosomalProteome_39Runs_CO_095	False	0.7672	71.35	71.73	0.44	2	True	precursor [M+2]	3816278	1272093	7765833	10
sp|Q9JKC8|AP3M1_MOUSE	AS_20201121_Lyso_R1_SPRM_60min_02.raw	AS_20201121_Lyso_R1_SPRM_60min_01	R1	FDITIGPK	FDITIGPK		2890100	light	PM_5_201-SciData_MEF_LysosomalProteome_39Runs_CO_095	False	0.7657	71.35	71.61	0.18	2	True	y7	2489950	2443624	7687362	7
sp|Q9JKC8|AP3M1_MOUSE	AS_20201121_Lyso_R2_SPRM_60min_02.raw	AS_20201121_Lyso_R2_SPRM_60min_01	R2	FDITIGPK	FDITIGPK		2092900	light	PM_5_201-SciData_MEF_LysosomalProteome_39Runs_CO_095	False	0.7668	71.35	71.78	0.18	2	True	y7	2280248	2443624	6651516	6
sp|Q9JKC8|AP3M1_MOUSE	AS_20201121_Lyso_R3_SPRM_60min_02.raw	AS_20201121_Lyso_R3_SPRM_60min_01	R3	FDITIGPK	FDITIGPK		3441000	light	PM_5_201-SciData_MEF_LysosomalProteome_39Runs_CO_095	False	0.7672	71.35	71.73	0.18	2	True	y7	2560675	2443624	7765833	10
sp|Q9JKC8|AP3M1_MOUSE	AS_20201121_Lyso_R1_SPRM_60min_02.raw	AS_20201121_Lyso_R1_SPRM_60min_01	R1	FDITIGPK	FDITIGPK		2890100	light	PM_5_201-SciData_MEF_LysosomalProteome_39Runs_CO_095	False	0.7657	71.35	71.61	0.11	2	True	y6	2884134	2673114	7687362	7
sp|Q9JKC8|AP3M1_MOUSE	AS_20201121_Lyso_R2_SPRM_60min_02.raw	AS_20201121_Lyso_R2_SPRM_60min_01	R2	FDITIGPK	FDITIGPK		2092900	light	PM_5_201-SciData_MEF_LysosomalProteome_39Runs_CO_095	False	0.7668	71.35	71.78	0.11	2	True	y6	2285299	2673114	6651516	6
sp|Q9JKC8|AP3M1_MOUSE	AS_20201121_Lyso_R3_SPRM_60min_02.raw	AS_20201121_Lyso_R3_SPRM_60min_01	R3	FDITIGPK	FDITIGPK		3441000	light	PM_5_201-SciData_MEF_LysosomalProteome_39Runs_CO_095	False	0.7672	71.35	71.73	0.11	2	True	y6	2849911	2673114	7765833	10
sp|Q9JKC8|AP3M1_MOUSE	AS_20201121_Lyso_R1_SPRM_60min_02.raw	AS_20201121_Lyso_R1_SPRM_60min_01	R1	FDITIGPK	FDITIGPK		2890100	light	PM_5_201-SciData_MEF_LysosomalProteome_39Runs_CO_095	False	0.7657	71.35	71.61	0.18	2	True	y5	1106306	1092072	7687362	7
sp|Q9JKC8|AP3M1_MOUSE	AS_20201121_Lyso_R2_SPRM_60min_02.raw	AS_20201121_Lyso_R2_SPRM_60min_01	R2	FDITIGPK	FDITIGPK		2092900	light	PM_5_201-SciData_MEF_LysosomalProteome_39Runs_CO_095	False	0.7668	71.35	71.78	0.18	2	True	y5	1060452	1092072	6651516	6
sp|Q9JKC8|AP3M1_MOUSE	AS_20201121_Lyso_R3_SPRM_60min_02.raw	AS_20201121_Lyso_R3_SPRM_60min_01	R3	FDITIGPK	FDITIGPK		3441000	light	PM_5_201-SciData_MEF_LysosomalProteome_39Runs_CO_095	False	0.7672	71.35	71.73	0.18	2	True	y5	1109459	1092072	7765833	10
sp|Q9JKC8|AP3M1_MOUSE	AS_20201121_Lyso_R1_SPRM_60min_02.raw	AS_20201121_Lyso_R1_SPRM_60min_01	R1	FDITIGPK	FDITIGPK		2890100	light	PM_5_201-SciData_MEF_LysosomalProteome_39Runs_CO_095	False	0.7657	71.35	71.61	0.18	2	True	y4	364349	381993	7687362	7
sp|Q9JKC8|AP3M1_MOUSE	AS_20201121_Lyso_R2_SPRM_60min_02.raw	AS_20201121_Lyso_R2_SPRM_60min_01	R2	FDITIGPK	FDITIGPK		2092900	light	PM_5_201-SciData_MEF_LysosomalProteome_39Runs_CO_095	False	0.7668	71.35	71.78	0.18	2	True	y4	339251	381993	6651516	6
sp|Q9JKC8|AP3M1_MOUSE	AS_20201121_Lyso_R3_SPRM_60min_02.raw	AS_20201121_Lyso_R3_SPRM_60min_01	R3	FDITIGPK	FDITIGPK		3441000	light	PM_5_201-SciData_MEF_LysosomalProteome_39Runs_CO_095	False	0.7672	71.35	71.73	0.18	2	True	y4	442379	381993	7765833	10
sp|Q9JKC8|AP3M1_MOUSE	AS_20201121_Lyso_R1_SPRM_60min_02.raw	AS_20201121_Lyso_R1_SPRM_60min_01	R1	FDITIGPK	FDITIGPK		2890100	light	PM_5_201-SciData_MEF_LysosomalProteome_39Runs_CO_095	False	0.7657	71.35	71.61	0.18	2	True	y3	842624	777434	7687362	7
sp|Q9JKC8|AP3M1_MOUSE	AS_20201121_Lyso_R2_SPRM_60min_02.raw	AS_20201121_Lyso_R2_SPRM_60min_01	R2	FDITIGPK	FDITIGPK		2092900	light	PM_5_201-SciData_MEF_LysosomalProteome_39Runs_CO_095	False	0.7668	71.35	71.78	0.18	2	True	y3	686267	777434	6651516	6
sp|Q9JKC8|AP3M1_MOUSE	AS_20201121_Lyso_R3_SPRM_60min_02.raw	AS_20201121_Lyso_R3_SPRM_60min_01	R3	FDITIGPK	FDITIGPK		3441000	light	PM_5_201-SciData_MEF_LysosomalProteome_39Runs_CO_095	False	0.7672	71.35	71.73	0.18	2	True	y3	803410	777434	7765833	10
sp|Q9JKC8|AP3M1_MOUSE	AS_20201121_Lyso_R1_SPRM_60min_02.raw	AS_20201121_Lyso_R1_SPRM_60min_01	R1	FDITIGPK	FDITIGPK		2890100	light	PM_5_201-SciData_MEF_LysosomalProteome_39Runs_CO_095	False	0.7657	71.35	71.61	0.19	2	True	b7	0	0	7687362	7
sp|Q9JKC8|AP3M1_MOUSE	AS_20201121_Lyso_R2_SPRM_60min_02.raw	AS_20201121_Lyso_R2_SPRM_60min_01	R2	FDITIGPK	FDITIGPK		2092900	light	PM_5_201-SciData_MEF_LysosomalProteome_39Runs_CO_095	False	0.7668	71.35	71.78	0.19	2	True	b7	0	0	6651516	6
sp|Q9JKC8|AP3M1_MOUSE	AS_20201121_Lyso_R3_SPRM_60min_02.raw	AS_20201121_Lyso_R3_SPRM_60min_01	R3	FDITIGPK	FDITIGPK		3441000	light	PM_5_201-SciData_MEF_LysosomalProteome_39Runs_CO_095	False	0.7672	71.35	71.73	0.19	2	True	b7	0	0	7765833	10
sp|E9Q414|APOB_MOUSE	AS_20201121_Lyso_R1_SPRM_60min_01.raw	AS_20201121_Lyso_R1_SPRM_60min_01	R1	YENYELTLK	YENYELTLK		3648700	light	PM_5_201-SciData_MEF_LysosomalProteome_39Runs_CO_095	False	0.9548	69.06	68.88	0.23	2	True	precursor	31841800	22557619	16160273	7
sp|E9Q414|APOB_MOUSE	AS_20201121_Lyso_R2_SPRM_60min_01.raw	AS_20201121_Lyso_R2_SPRM_60min_01	R2	YENYELTLK	YENYELTLK		2333500	light	PM_5_201-SciData_MEF_LysosomalProteome_39Runs_CO_095	False	0.9412	69.06	69.11	0.23	2	True	precursor	19527400	22557619	10305847	4
sp|E9Q414|APOB_MOUSE	AS_20201121_Lyso_R3_SPRM_60min_01.raw	AS_20201121_Lyso_R3_SPRM_60min_01	R3	YENYELTLK	YENYELTLK		2626300	light	PM_5_201-SciData_MEF_LysosomalProteome_39Runs_CO_095	False	0.9457	69.06	68.96	0.23	2	True	precursor	16303658	22557619	13595522	5
sp|E9Q414|APOB_MOUSE	AS_20201121_Lyso_R1_SPRM_60min_01.raw	AS_20201121_Lyso_R1_SPRM_60min_01	R1	YENYELTLK	YENYELTLK		3648700	light	PM_5_201-SciData_MEF_LysosomalProteome_39Runs_CO_095	False	0.9548	69.06	68.88	0.23	2	True	precursor [M+1]	14245264	11208921	16160273	7
sp|E9Q414|APOB_MOUSE	AS_20201121_Lyso_R2_SPRM_60min_01.raw	AS_20201121_Lyso_R2_SPRM_60min_01	R2	YENYELTLK	YENYELTLK		2333500	light	PM_5_201-SciData_MEF_LysosomalProteome_39Runs_CO_095	False	0.9412	69.06	69.11	0.23	2	True	precursor [M+1]	9454130	11208921	10305847	4
sp|E9Q414|APOB_MOUSE	AS_20201121_Lyso_R3_SPRM_60min_01.raw	AS_20201121_Lyso_R3_SPRM_60min_01	R3	YENYELTLK	YENYELTLK		2626300	light	PM_5_201-SciData_MEF_LysosomalProteome_39Runs_CO_095	False	0.9457	69.06	68.96	0.23	2	True	precursor [M+1]	9927369	11208921	13595522	5
sp|E9Q414|APOB_MOUSE	AS_20201121_Lyso_R1_SPRM_60min_01.raw	AS_20201121_Lyso_R1_SPRM_60min_01	R1	YENYELTLK	YENYELTLK		3648700	light	PM_5_201-SciData_MEF_LysosomalProteome_39Runs_CO_095	False	0.9548	69.06	68.88	0.42	2	True	precursor [M+2]	0	1424868	16160273	7
sp|E9Q414|APOB_MOUSE	AS_20201121_Lyso_R2_SPRM_60min_01.raw	AS_20201121_Lyso_R2_SPRM_60min_01	R2	YENYELTLK	YENYELTLK		2333500	light	PM_5_201-SciData_MEF_LysosomalProteome_39Runs_CO_095	False	0.9412	69.06	69.11	0.42	2	True	precursor [M+2]	0	1424868	10305847	4
sp|E9Q414|APOB_MOUSE	AS_20201121_Lyso_R3_SPRM_60min_01.raw	AS_20201121_Lyso_R3_SPRM_60min_01	R3	YENYELTLK	YENYELTLK		2626300	light	PM_5_201-SciData_MEF_LysosomalProteome_39Runs_CO_095	False	0.9457	69.06	68.96	0.42	2	True	precursor [M+2]	4274604	1424868	13595522	5
sp|E9Q414|APOB_MOUSE	AS_20201121_Lyso_R1_SPRM_60min_01.raw	AS_20201121_Lyso_R1_SPRM_60min_01	R1	YENYELTLK	YENYELTLK		3648700	light	PM_5_201-SciData_MEF_LysosomalProteome_39Runs_CO_095	False	0.9548	69.06	68.88	0.23	2	True	y8	2520030	2049017	16160273	7
sp|E9Q414|APOB_MOUSE	AS_20201121_Lyso_R2_SPRM_60min_01.raw	AS_20201121_Lyso_R2_SPRM_60min_01	R2	YENYELTLK	YENYELTLK		2333500	light	PM_5_201-SciData_MEF_LysosomalProteome_39Runs_CO_095	False	0.9412	69.06	69.11	0.23	2	True	y8	1581299	2049017	10305847	4
sp|E9Q414|APOB_MOUSE	AS_20201121_Lyso_R3_SPRM_60min_01.raw	AS_20201121_Lyso_R3_SPRM_60min_01	R3	YENYELTLK	YENYELTLK		2626300	light	PM_5_201-SciData_MEF_LysosomalProteome_39Runs_CO_095	False	0.9457	69.06	68.96	0.23	2	True	y8	2045723	2049017	13595522	5
sp|E9Q414|APOB_MOUSE	AS_20201121_Lyso_R1_SPRM_60min_01.raw	AS_20201121_Lyso_R1_SPRM_60min_01	R1	YENYELTLK	YENYELTLK		3648700	light	PM_5_201-SciData_MEF_LysosomalProteome_39Runs_CO_095	False	0.9548	69.06	68.88	0.23	2	True	y7	7603439	6341299	16160273	7
sp|E9Q414|APOB_MOUSE	AS_20201121_Lyso_R2_SPRM_60min_01.raw	AS_20201121_Lyso_R2_SPRM_60min_01	R2	YENYELTLK	YENYELTLK		2333500	light	PM_5_201-SciData_MEF_LysosomalProteome_39Runs_CO_095	False	0.9412	69.06	69.11	0.23	2	True	y7	4912954	6341299	10305847	4
sp|E9Q414|APOB_MOUSE	AS_20201121_Lyso_R3_SPRM_60min_01.raw	AS_20201121_Lyso_R3_SPRM_60min_01	R3	YENYELTLK	YENYELTLK		2626300	light	PM_5_201-SciData_MEF_LysosomalProteome_39Runs_CO_095	False	0.9457	69.06	68.96	0.23	2	True	y7	6507505	6341299	13595522	5
sp|E9Q414|APOB_MOUSE	AS_20201121_Lyso_R1_SPRM_60min_01.raw	AS_20201121_Lyso_R1_SPRM_60min_01	R1	YENYELTLK	YENYELTLK		3648700	light	PM_5_201-SciData_MEF_LysosomalProteome_39Runs_CO_095	False	0.9548	69.06	68.88	0.23	2	True	y6	1455230	1194766	16160273	7
sp|E9Q414|APOB_MOUSE	AS_20201121_Lyso_R2_SPRM_60min_01.raw	AS_20201121_Lyso_R2_SPRM_60min_01	R2	YENYELTLK	YENYELTLK		2333500	light	PM_5_201-SciData_MEF_LysosomalProteome_39Runs_CO_095	False	0.9412	69.06	69.11	0.23	2	True	y6	851404	1194766	10305847	4
sp|E9Q414|APOB_MOUSE	AS_20201121_Lyso_R3_SPRM_60min_01.raw	AS_20201121_Lyso_R3_SPRM_60min_01	R3	YENYELTLK	YENYELTLK		2626300	light	PM_5_201-SciData_MEF_LysosomalProteome_39Runs_CO_095	False	0.9457	69.06	68.96	0.23	2	True	y6	1277664	1194766	13595522	5
sp|E9Q414|APOB_MOUSE	AS_20201121_Lyso_R1_SPRM_60min_01.raw	AS_20201121_Lyso_R1_SPRM_60min_01	R1	YENYELTLK	YENYELTLK		3648700	light	PM_5_201-SciData_MEF_LysosomalProteome_39Runs_CO_095	False	0.9548	69.06	68.88	0.23	2	True	y5	1208141	943664	16160273	7
sp|E9Q414|APOB_MOUSE	AS_20201121_Lyso_R2_SPRM_60min_01.raw	AS_20201121_Lyso_R2_SPRM_60min_01	R2	YENYELTLK	YENYELTLK		2333500	light	PM_5_201-SciData_MEF_LysosomalProteome_39Runs_CO_095	False	0.9412	69.06	69.11	0.23	2	True	y5	677586	943664	10305847	4
sp|E9Q414|APOB_MOUSE	AS_20201121_Lyso_R3_SPRM_60min_01.raw	AS_20201121_Lyso_R3_SPRM_60min_01	R3	YENYELTLK	YENYELTLK		2626300	light	PM_5_201-SciData_MEF_LysosomalProteome_39Runs_CO_095	False	0.9457	69.06	68.96	0.23	2	True	y5	945266	943664	13595522	5
sp|E9Q414|APOB_MOUSE	AS_20201121_Lyso_R1_SPRM_60min_01.raw	AS_20201121_Lyso_R1_SPRM_60min_01	R1	YENYELTLK	YENYELTLK		3648700	light	PM_5_201-SciData_MEF_LysosomalProteome_39Runs_CO_095	False	0.9548	69.06	68.88	0.23	2	True	y3	833468	622222	16160273	7
sp|E9Q414|APOB_MOUSE	AS_20201121_Lyso_R2_SPRM_60min_01.raw	AS_20201121_Lyso_R2_SPRM_60min_01	R2	YENYELTLK	YENYELTLK		2333500	light	PM_5_201-SciData_MEF_LysosomalProteome_39Runs_CO_095	False	0.9412	69.06	69.11	0.23	2	True	y3	427961	622222	10305847	4
sp|E9Q414|APOB_MOUSE	AS_20201121_Lyso_R3_SPRM_60min_01.raw	AS_20201121_Lyso_R3_SPRM_60min_01	R3	YENYELTLK	YENYELTLK		2626300	light	PM_5_201-SciData_MEF_LysosomalProteome_39Runs_CO_095	False	0.9457	69.06	68.96	0.23	2	True	y3	605236	622222	13595522	5
sp|E9Q414|APOB_MOUSE	AS_20201121_Lyso_R1_SPRM_60min_01.raw	AS_20201121_Lyso_R1_SPRM_60min_01	R1	YENYELTLK	YENYELTLK		3648700	light	PM_5_201-SciData_MEF_LysosomalProteome_39Runs_CO_095	False	0.9548	69.06	68.88	0.23	2	True	b2	2539965	2202912	16160273	7
sp|E9Q414|APOB_MOUSE	AS_20201121_Lyso_R2_SPRM_60min_01.raw	AS_20201121_Lyso_R2_SPRM_60min_01	R2	YENYELTLK	YENYELTLK		2333500	light	PM_5_201-SciData_MEF_LysosomalProteome_39Runs_CO_095	False	0.9412	69.06	69.11	0.23	2	True	b2	1854643	2202912	10305847	4
[truncated: 15,220 more rows]

## Sheet: LEF_PRM_120_6F_RAW
Skyline export data with 6 fragment ions of 120 min gradient PRM measurements of lysosome-enriched fraction (LEF).
[truncated: 16,087 more rows]

[truncated: 5 more sheets: MWCL_PRM_60_6F_RAW, MWCL_PRM_120_RAW, LTL_PRM_60_6F_RAW, LTL_PRM_120_6F_RAW, LTL_SpikeIn_PRM_60_6F_RAW]
