# Supplementary material for: Targeted Quantification of the Lysosomal Proteome in Complex Samples
Source: Proteomes. 2021 Jan 26;9(1):4. doi: 10.3390/proteomes9010004 (PMC7931001; doi:10.3390/proteomes9010004)
Supplement: Supplementary file 1 [file proteomes-09-00004-s001.zip › Supplementary Table 4.xlsx]

## Sheet: Overview
Overview
LEF_60_FragmentIon_DotP>0.7	Skyline export data of peptides with a DotP>0.7 from 60 min gradient PRM measurements of the lysosome-enriched fraction (LEF).
LEF_120_FragmentIon_DotP>0.7	Skyline export data of peptides with a DotP>0.7 from 120 min gradient PRM measurements of the lysosome-enriched fraction (LEF).
MWCL_60_FragmentIon_DotP>0.7	Skyline export data of peptides with a DotP>0.7 from 60 min gradient PRM measurements of the mouse embryonic fibroblast whole cell lysate (MWCL).
MWCL_120_FragmentIon_DotP>0.7	Skyline export data of peptides with a DotP>0.7 from 120 min gradient PRM measurements of the mouse embryonic fibroblast whole cell lysate (MWCL).
LTL_60_FragmentIon_DotP>0.7	Skyline export data of peptides with a DotP>0.7 from 60 min gradient PRM measurements of the lver tissue lysate (LTL).
LTL_120_FragmentIon_DotP>0.7	Skyline export data of peptides with a DotP>0.7 from 120 min gradient PRM measurements of the lver tissue lysate (LTL).
LTL_SpikeIn_60_DotP>0.7	Skyline export data of peptides with a DotP>0.7 from 60 min gradient PRM measurements of the lver tissue lysate (LTL) with a spike-in of lysosome enriched fraction (LEF).

## Sheet: LEF_60_FragmentIon_DotP>0.7
Skyline export data of peptides with a DotP>0.7 from 60 min gradient PRM measurements of the lysosome-enriched fraction (LEF).
	Lysosomes_PRM_60_R1_6F				Lysosomes_PRM_60_R2_6F				Lysosomes_PRM_60_R3_6F					Average
Zeilenbeschriftungen	average Total Area Fragment	average Predicted Retention Time	average Peptide Retention Time	average Library Dot Product	average Total Area Fragment	average Predicted Retention Time	average Peptide Retention Time	average Library Dot Product	average Total Area Fragment	average Predicted Retention Time	average Peptide Retention Time	average Library Dot Product		AUC	Predicted RT	Measured RT	Library DotP
AALNALQPPEFR	198707072	74.25	74.05	0.9638	180865168	74.25	74.26	0.9644	203797120	74.25	74.16	0.9674		1.94456e+08	74.25	74.1567	0.9652
AAVQELSGSILTSEDPEER	24190510	74.38	73.87	0.8111	20012178	74.38	74.02	0.8089	23476168	74.38	73.93	0.8008		2.25596e+07	74.38	73.94	0.806933
AAYEVLASR	14523925	63.51	63.56	0.9212	16679401	63.51	63.35	0.9214	16796700	63.51	63.43	0.9063		1.6e+07	63.51	63.4467	0.9163
AC[+71]GDSTLTQITAGLDPVGR	236557664	78.8	80.12	0.9316	174295344	78.8	80.25	0.9319	251911648	78.8	80.12	0.932		220921552	78.8	80.1633	0.931833
ADPLSADYQPETR	195348000	64.62	64.25	0.8457	136887792	64.62	64.44	0.8366	191680544	64.62	64.43	0.839		1.74639e+08	64.62	64.3733	0.840433
ADVTYAALVVK	7900269	71.64	71.69	0.7605	6690334	71.64	71.87	0.8164	7361820	71.64	71.78	0.7913		7.31747e+06	71.64	71.78	0.7894
AEEEFNIEK	230431280	63.49	63.58	0.8975	179070576	63.49	63.73	0.9047	266812304	63.49	63.64	0.8991		2.25438e+08	63.49	63.65	0.900433
AEGLGEAEVR	11913738	58.61	58.51	0.8792	9682303	58.61	58.71	0.8556	8660413	58.61	58.55	0.8799		1.00855e+07	58.61	58.59	0.871567
AEGPEVDVNLPK	1842821248	67.56	67.15	0.9233	1332856192	67.56	67.37	0.9196	1620717568	67.56	67.26	0.9197		1598798336	67.56	67.26	0.920867
AFC[+71]ETLEETNYHLQR	12115799	69	68.01	0.7687	9708578	69	68.14	0.7443	12102457	69	67.97	0.7742		1.13089e+07	69	68.04	0.7624
AFFSEVER	91917504	69.19	69.29	0.888	64235312	69.19	69.52	0.8871	96253896	69.19	69.38	0.8878		8.41356e+07	69.19	69.3967	0.887633
AFQNVIAPR	839475968	65.22	65.26	0.9826	571397248	65.22	65.5	0.9819	727778432	65.22	65.36	0.9782		7.12884e+08	65.22	65.3733	0.9809
AFSFLNEVK	103704312	77.46	77.53	0.9386	85715104	77.46	77.76	0.9378	94538144	77.46	77.63	0.9388		94652520	77.46	77.64	0.9384
AGGAFDPYTLVR	92861360	76.62	76.7	0.9361	98908336	76.62	76.88	0.9376	84723632	76.62	76.79	0.9379		9.21644e+07	76.62	76.79	0.9372
AGLTLAPPEGTLPAPPPR	764591808	74.63	74.19	0.9384	627915584	74.63	74.38	0.9373	778093696	74.63	74.34	0.9381		723533696	74.63	74.3033	0.937933
AHEILPELVC[+71]C[+71]SAK	13630734	71	70.66	0.8052	10836906	71	70.84	0.8131	13530585	71	70.69	0.8128		12666075	71	70.73	0.810367
AHNAFDPSSVLLSR	60445208	73.64	73.35	0.952	44584288	73.64	73.47	0.9525	56478044	73.64	73.39	0.9557		5.38358e+07	73.64	73.4033	0.9534
AIEQADLLQEEDESPR	16381890	69	68.49	0.9815	13178166	69	68.69	0.9927	14260550	69	68.66	0.9853		1.46069e+07	69	68.6133	0.9865
AIFHEEEPR	11801547	57.65	57.31	0.8851	9627176	57.65	57.46	0.8736	10424745	57.65	57.3	0.8733		1.06178e+07	57.65	57.3567	0.877333
AIHEVFEVGVTSHR	15097487	64.33	63.72	0.9333	13560213	64.33	63.9	0.9235	15219417	64.33	63.81	0.9259		1.46257e+07	64.33	63.81	0.927567
ALADESGLDTYSLSGGGGVPVLVR	339556192	81.65	81.09	0.9696	328982624	81.65	81.26	0.9707	445788512	81.65	81.19	0.9711		3.71442e+08	81.65	81.18	0.970467
ALDFAVSEYNK	103965144	71.13	71.12	0.956	92244752	71.13	71.29	0.9629	101330328	71.13	71.19	0.9567		9.91801e+07	71.13	71.2	0.958533
ALEELQR	434252736	58.52	58.71	0.9148	385125056	58.52	58.86	0.9139	448663072	58.52	58.76	0.9138		422680288	58.52	58.7767	0.914167
ALGLLC[+71]GR	116481032	68.6	68.99	0.968	117262200	68.6	69.25	0.975	112228960	68.6	69.13	0.9704		115324064	68.6	69.1233	0.971133
ALGLNEVDYK	10396211	68.03	67.93	0.7929	10533473	68.03	67.95	0.8002	10129526	68.03	68.02	0.7888		10353070	68.03	67.9667	0.793967
ALGPGGELER	31188748	60.77	60.73	0.8964	4221523	60.77	60.84	0.8915	26382716	60.77	60.96	0.8835		2.05977e+07	60.77	60.8433	0.890467
ALHIPESLPR	971189056	67.79	67.19	0.9306	892375808	67.79	67.43	0.9251	894004032	67.79	67.17	0.9292		919189632	67.79	67.2633	0.9283
ALIAPDHVVPAPEEC[+71]YVYSPLGSAYK	29306972	79.36	78.29	0.7414	21536728	79.36	78.39	0.7359	27314146	79.36	78.38	0.7329		2.60526e+07	79.36	78.3533	0.736733
ALLGTYK	62762368	62.67	63	0.8526	51960148	62.67	63.3	0.8488	59043796	62.67	63.12	0.8524		57922104	62.67	63.14	0.851267
ALLNVVDSAR	110378816	69.8	69.87	0.9612	123306608	69.8	70	0.9591	120634160	69.8	69.91	0.9617		118106528	69.8	69.9267	0.960667
ALNQSNTPLLSLK	5320735	73	73.05	0.9548	4263007	73	73.86	0.943	5214239	73	73.12	0.9414		4.93266e+06	73	73.3433	0.9464
ALQATVGNSYK	3446071552	58.59	58.25	0.9603	2661653504	58.59	58.45	0.9544	3044114688	58.59	58.36	0.956		3050613248	58.59	58.3533	0.9569
ALQVLVDQSK	7555076	65.41	65.61	0.7809	5217861	65.41	65.84	0.7794	5954240	65.41	65.64	0.7786		6.24239e+06	65.41	65.6967	0.779633
ALSALC[+71]DPSR	86051096	62.54	62.62	0.9314	80155472	62.54	62.84	0.9251	77153480	62.54	62.75	0.9284		81120016	62.54	62.7367	0.9283
ALTQVLSQANTGGVQSTLLLNNEGSLLAYSGYGDTDAR	22734824	88.31	87.26	0.8773	30846300	88.31	87.26	0.8779	40199412	88.31	87.4	0.8778		3.12602e+07	88.31	87.3067	0.877667
ALTTITDLVR	67341776	75.76	75.81	0.9635	53811224	75.76	75.97	0.9616	62118688	75.76	75.84	0.9629		6.10906e+07	75.76	75.8733	0.962667
ALVSYDGLNQR	447609856	67.07	66.79	0.9511	356667552	67.07	67.02	0.9483	377016640	67.07	66.79	0.9547		3.93765e+08	67.07	66.8667	0.951367
ANDDLADAGLEK	50854284	62.64	62.64	0.9403	48694684	62.64	62.68	0.9387	57614956	62.64	62.66	0.9405		5.2388e+07	62.64	62.66	0.939833
APDVTTLSR	210354272	59.54	59.57	0.8934	163784080	59.54	59.69	0.8961	217937104	59.54	59.62	0.894		1.97358e+08	59.54	59.6267	0.8945
APEGVHLIC[+71]YSQGGLVC[+71]R	13501454	71.33	70.71	0.943	10677597	71.33	70.71	0.9338	12478270	71.33	70.67	0.9435		12219107	71.33	70.6967	0.9401
AQALVQYLEEPLTQVAAS	160452160	90.94	90.82	0.7382	124372800	90.94	90.74	0.7389	164305952	90.94	90.81	0.735		149710304	90.94	90.79	0.737367
AQLEAALGK	9818756	61.09	61.25	0.7569	8739999	61.09	61.59	0.7708	9678838	61.09	61.49	0.8486		9412531	61.09	61.4433	0.7921
AQLHVQGLLHESGPSDDR	24926028	64.61	63.88	0.8787	26897164	64.61	64.04	0.9081	21405290	64.61	63.93	0.8947		24409494	64.61	63.95	0.893833
AQPPEYTFPSGSGAHFPQVPGGAVR	43488896	73.9	72.84	0.8632	36416940	73.9	73.01	0.8606	40359436	73.9	72.94	0.866		40088424	73.9	72.93	0.863267
AQVNTSDLNEELGQVEYVFTDK	3503314	89.26	88.39	0.848	2827509	89.26	88.38	0.8508	2475897	89.26	88.43	0.8497		2.93557e+06	89.26	88.4	0.8495
ASNSEDPPSVVEVR	1046067776	62.59	62.36	0.9368	994451136	62.59	62.52	0.9366	1033122048	62.59	62.48	0.9373		1.02455e+09	62.59	62.4533	0.9369
ASSEEFIPIFANNPR	14308057	80.67	80.48	0.9783	16511623	80.67	80.7	0.9772	15659153	80.67	80.57	0.9729		1.54929e+07	80.67	80.5833	0.976133
ASYSAVSLYGNPVR	48072860	70.09	69.75	0.9664	40343164	70.09	69.88	0.957	47651720	70.09	69.9	0.9663		4.53559e+07	70.09	69.8433	0.963233
ATAAELLR	20638660	63.42	64.07	0.8432	15413209	63.42	64.24	0.8654	13326575	63.42	64.1	0.9606		1.64595e+07	63.42	64.1367	0.889733
ATIGADFLTK	904851584	71.95	72.12	0.921	784887040	71.95	72.33	0.9189	943544704	71.95	72.17	0.9213		8.77761e+08	71.95	72.2067	0.9204
ATIQDVLR	37638436	68.28	68.56	0.9431	33962228	68.28	68.83	0.9463	37520900	68.28	68.69	0.95		3.63739e+07	68.28	68.6933	0.946467
ATIQGVLR	34196344	63.74	63.99	0.8303	27327894	63.74	64.21	0.8327	36273860	63.74	64.09	0.8318		32599366	63.74	64.0967	0.8316
ATISDEEIER	4786481	60.06	59.67	0.8495	4435842	60.06	59.85	0.9122	3716179	60.06	59.75	0.8781		4312834	60.06	59.7567	0.879933
ATQFPDGVDVR	235774128	66.61	66.27	0.911	191969456	66.61	66.46	0.9077	189774000	66.61	66.37	0.9027		2.05839e+08	66.61	66.3667	0.907133
ATSYQPQER	29649974	51.57	51.24	0.9389	23036664	51.57	51.36	0.9363	26169364	51.57	51.25	0.9395		26285334	51.57	51.2833	0.938233
AVDSLLNFETVK	20669702	77.9	78.67	0.834	22740966	77.9	78.88	0.8349	20668956	77.9	78.78	0.8349		2.13599e+07	77.9	78.7767	0.8346
AVFQESIR	7310066	63.51	63.65	0.858	4870989	63.51	63.8	0.8624	6431022	63.51	63.64	0.8828		6.20403e+06	63.51	63.6967	0.867733
AVLEAVPR	539312320	62.14	62.23	0.7629	456766944	62.14	62.46	0.7627	318217216	62.14	62.3	0.7638		4.38099e+08	62.14	62.33	0.763133
AVLENYHSVLDQK	86240720	66.51	65.76	0.8017	44663380	66.51	65.91	0.7973	53546020	66.51	65.94	0.7978		6.14834e+07	66.51	65.87	0.798933
AVVQVFEGTSGIDAK	471214464	71.74	71.47	0.9706	407813920	71.74	71.61	0.9682	446078112	71.74	71.53	0.9686		4.41702e+08	71.74	71.5367	0.969133
C[+71]ATSTPAFFAEK	95608208	69.49	69.59	0.8674	115233248	69.49	69.83	0.869	132802608	69.49	69.62	0.8684		1.14548e+08	69.49	69.68	0.868267
C[+71]DAISVLEK	9065270	67.75	67.99	0.9544	7664439	67.75	68.2	0.9553	9488717	67.75	68.05	0.9608		8.73948e+06	67.75	68.08	0.956833
C[+71]GFAGETGPR	6044288	57.88	57.84	0.9586	5611946	57.88	58.03	0.9718	5730081	57.88	57.89	0.9553		5.79544e+06	57.88	57.92	0.9619
C[+71]GGIQYLQSAIESR	8510939	77.5	76.99	0.6643	7118892	77.5	77.17	0.8541	9727393	77.5	77.08	0.8705		8452408	77.5	77.08	0.7963
C[+71]GHSQPQYGTFC[+71]EK	7827226	58.49	57.91	0.9284	6058646	58.49	58.13	0.9186	6811258	58.49	57.92	0.9228		6.89904e+06	58.49	57.9867	0.923267
C[+71]IC[+71]PPYR	31895460	60.72	60.57	0.9576	26604448	60.72	60.8	0.9642	27363204	60.72	60.38	0.9678		2.8621e+07	60.72	60.5833	0.9632
C[+71]LHDIAQAHR	2014245	52.13	51.56	0.9181	1683985	52.13	51.56	0.9198	1839293	52.13	51.48	0.9176		1845841	52.13	51.5333	0.9185
C[+71]LTPPESVPEK	102388064	61.52	60.84	0.9532	80536296	61.52	61.39	0.9516	88547624	61.52	61.24	0.9472		9.04907e+07	61.52	61.1567	0.950667
C[+71]LVLTGFGGYDK	160427392	76.46	76.41	0.9579	180961504	76.46	76.64	0.9564	148586976	76.46	76.55	0.9561		1.63325e+08	76.46	76.5333	0.9568
C[+71]NTQQPGC[+71]ENVC[+71]YDK	37714852	57.73	57.04	0.9096	32284536	57.73	57.18	0.9109	36336108	57.73	57.09	0.9107		3.54452e+07	57.73	57.1033	0.9104
C[+71]PGESSHIC[+71]DFIR	49563304	67.87	67.24	0.9074	31135030	67.87	67.48	0.8997	36674472	67.87	67.31	0.9044		3.91243e+07	67.87	67.3433	0.903833
DC[+71]YPVQETFIR	387319360	73.53	73.41	0.9564	318063744	73.53	73.55	0.956	394988640	73.53	73.49	0.9493		3.66791e+08	73.53	73.4833	0.9539
DDLANTFR	4939268	65.78	66.17	0.9643	3965587	65.78	66.4	0.9698	5095537	65.78	66.31	0.9781		4.6668e+06	65.78	66.2933	0.970733
DEVDGGPAGPPGGAAK	62408440	55.36	55.07	0.9563	50412536	55.36	55.14	0.9568	56047736	55.36	55.11	0.9567		5.62896e+07	55.36	55.1067	0.9566
DGLGGLPDIVR	13545639	77.21	77.43	0.9343	12405266	77.21	77.59	0.939	13797441	77.21	77.44	0.9447		1.32494e+07	77.21	77.4867	0.939333
DGQLIYTPFTEDTETVGQR	33894500	79.7	79.54	0.7899	26672196	79.7	79.7	0.7613	33466738	79.7	79.6	0.7728		31344478	79.7	79.6133	0.774667
DGQSVTSFSQR	6646429	59.55	59.5	0.9384	3761499	59.55	59.64	0.9812	5416892	59.55	59.53	0.9431		5274940	59.55	59.5567	0.954233
DGVANVSIEDR	33770912	62.83	62.67	0.9478	29329848	62.83	62.88	0.9473	28600724	62.83	62.82	0.9564		3.05672e+07	62.83	62.79	0.9505
DIAINISR	12732144	67.12	67.33	0.8873	10315674	67.12	67.61	0.8837	12487623	67.12	67.45	0.8846		11845147	67.12	67.4633	0.8852
DIANC[+71]LAVR	1768166	67.85	67.93	0.9638	1252307	67.85	68.06	0.9245	1645635	67.85	68	0.9367		1.55537e+06	67.85	67.9967	0.941667
DIPIWGTLIR	1538098	89.11	89.37	0.7089	1128527	89.11	89.53	0.708	1441910	89.11	89.43	0.7182		1.36951e+06	89.11	89.4433	0.7117
DLAGALDEK	108593528	65.25	65.61	0.9298	82903832	65.25	65.81	0.9246	111585384	65.25	65.73	0.9225		1.01028e+08	65.25	65.7167	0.925633
DLDSLHSFVLR	131815680	76.3	76.05	0.9337	126642040	76.3	76.26	0.9255	120073408	76.3	76.17	0.9306		1.26177e+08	76.3	76.16	0.929933
DLEHNVSPGYNFR	41065660	66.77	66.14	0.9513	37635048	66.77	66.29	0.948	33420628	66.77	66.21	0.9447		3.73738e+07	66.77	66.2133	0.948
DLELLASGVDR	63045560	75.75	76.07	0.959	49368384	75.75	76.25	0.9654	57142292	75.75	76.11	0.9673		5.65187e+07	75.75	76.1433	0.9639
DLHTLILVNNK	12915800	71.34	71.07	0.9356	9791576	71.34	71.19	0.9327	12752726	71.34	71.09	0.935		11820034	71.34	71.1167	0.934433
DLPNALDEK	557336000	64.52	64.75	0.8751	461213984	64.52	64.95	0.8835	614519488	64.52	64.79	0.8907		5.44356e+08	64.52	64.83	0.8831
DLTQLFGFAR	874409984	90.56	90.93	0.9685	733752448	90.56	91.08	0.9685	778580416	90.56	91.11	0.9681		7.95581e+08	90.56	91.04	0.968367
DLVGELGAAVR	96046992	78.92	79.01	0.9825	92109760	78.92	79.08	0.979	92519920	78.92	79.02	0.984		9.35589e+07	78.92	79.0367	0.981833
DNPLNEGTDAAR	66238008	59.37	59.23	0.8516	54906316	59.37	59.43	0.856	68066208	59.37	59.34	0.8529		6.30702e+07	59.37	59.3333	0.8535
DPENFPFVVLGNK	1956494592	84.24	84.46	0.9384	1342430720	84.24	84.62	0.9371	1877668736	84.24	84.51	0.9392		1.72553e+09	84.24	84.53	0.938233
DQAQEDAQEIADTPSGDK	99081464	63.18	62.46	0.9251	78961560	63.18	62.61	0.9227	91698960	63.18	62.51	0.9267		8.9914e+07	63.18	62.5267	0.924833
DQFDIC[+71]AK	51137444	64.62	64.86	0.8801	30776162	64.62	65.05	0.8501	37781568	64.62	64.97	0.8567		3.98984e+07	64.62	64.96	0.8623
DSAGVWAC[+71]C[+71]PYLK	14186104	75.25	75.16	0.9156	11145810	75.25	75.12	0.9145	12991998	75.25	75.21	0.9194		1.27746e+07	75.25	75.1633	0.9165
DSGVQAC[+71]FNR	7318671	61.17	61.12	0.9616	6638067	61.17	61.31	0.9693	6345883	61.17	61.19	0.9622		6.76754e+06	61.17	61.2067	0.964367
DSPEDHSLLVN	43444052	66.33	66.79	0.9061	36296588	66.33	67	0.8981	30143716	66.33	66.83	0.9051		3.66281e+07	66.33	66.8733	0.9031
DSSGHVGFIFK	32978596	70.37	70.38	0.9445	27582312	70.37	70.65	0.9472	37508444	70.37	70.46	0.9469		32689784	70.37	70.4967	0.9462
DTSEDVEELVEPVAAHGPK	15042776	75.49	74.71	0.9748	12702508	75.49	74.97	0.9647	14602980	75.49	74.91	0.9715		14116088	75.49	74.8633	0.970333
DVIAINQDPLGK	68660336	71.94	71.8	0.9095	55283224	71.94	71.89	0.909	56566296	71.94	71.88	0.9131		60169952	71.94	71.8567	0.910533
DYTGEDVTPENFLAVLR	1505022336	90.33	91.67	0.9634	1165427584	90.33	91.67	0.9626	1440431616	90.33	91.69	0.964		1.37029e+09	90.33	91.6767	0.963333
EAAALGSHGSC[+71]SSEVEK	48925340	53.63	52.8	0.9606	41109600	53.63	52.9	0.9602	46460412	53.63	52.89	0.9595		4.54985e+07	53.63	52.8633	0.9601
EAAFSLAEAK	90830808	66.94	67.09	0.8419	62951548	66.94	67.33	0.8501	88065736	66.94	67.1	0.8354		8.0616e+07	66.94	67.1733	0.842467
EALLSSAVDHGSDEAR	4485570	63.38	62.87	0.9256	4945834	63.38	63.02	0.9199	4945036	63.38	62.96	0.922		4.79215e+06	63.38	62.95	0.9225
EATDTPIVIQPASATETTQLTADSHPSYHTDGFN	138337936	74.52	73.34	0.8473	113255440	74.52	73.57	0.8397	125392000	74.52	73.48	0.8451		125661792	74.52	73.4633	0.844033
EEAQAEIEQYR	261265088	63.17	62.64	0.7879	248691728	63.17	62.83	0.7816	237772064	63.17	62.76	0.7745		249242960	63.17	62.7433	0.781333
EFDGIGAVSGGGATSR	83923912	67.22	67	0.9815	70529664	67.22	67.24	0.9829	75253840	67.22	67.09	0.9858		7.65691e+07	67.22	67.11	0.9834
EFGSLPTTPSEQR	207985680	66.37	66	0.9714	210705104	66.37	66.22	0.9685	177448528	66.37	66.11	0.9708		198713104	66.37	66.11	0.970233
EFISFVK	73288408	73.9	74.33	0.9435	61116800	73.9	74.47	0.9447	73562232	73.9	74.35	0.9459		69322480	73.9	74.3833	0.9447
EGGTYPWVVDR	4703909	73.03	73.06	0.7547	3403799	73.03	73.37	0.7465	3702334	73.03	73.2	0.7197		3.93668e+06	73.03	73.21	0.7403
EGVVYVEVR	11972948	65.9	65.99	0.8952	9324012	65.9	66.74	0.8981	10991157	65.9	65.84	0.9189		1.07627e+07	65.9	66.19	0.904067
EINNAHAILTDATK	31685866	63.75	63.2	0.8383	21212804	63.75	63.38	0.8452	31447618	63.75	63.3	0.8372		2.81154e+07	63.75	63.2933	0.840233
ELAGHTGYLSC[+71]C[+71]R	20495202	60.38	59.73	0.9265	21314960	60.38	59.96	0.9327	21823700	60.38	59.8	0.9415		2.12113e+07	60.38	59.83	0.933567
ELALPGELTQSR	53626528	72.81	72.6	0.9222	45206104	72.81	72.84	0.9198	53596288	72.81	72.78	0.9061		50809640	72.81	72.74	0.916033
ELEENEVIPK	79072352	64.39	64.15	0.9637	65934428	64.39	64.33	0.9528	65878424	64.39	64.25	0.9578		70295068	64.39	64.2433	0.9581
ELEEWYAR	812337	69.47	69.4	0.9056	450498	69.47	69.65	0.8944	548925	69.47	69.56	0.8958		603920	69.47	69.5367	0.8986
ELENEVTK	22245362	54.54	54.48	0.822	17410988	54.54	54.59	0.821	18262566	54.54	54.54	0.8199		1.93063e+07	54.54	54.5367	0.820967
ELEVAVR	24289256	60.92	61.28	0.9569	23304558	60.92	61.46	0.9403	26893928	60.92	61.35	0.9594		2.48292e+07	60.92	61.3633	0.9522
ELGPYSSK	13793088	56.19	56.43	0.962	12144850	56.19	56.52	0.9606	12597939	56.19	56.32	0.9632		1.28453e+07	56.19	56.4233	0.961933
ELGVGLALR	27410354	72.35	72.66	0.9867	21032120	72.35	72.87	0.9836	24207514	72.35	72.77	0.9833		2.42167e+07	72.35	72.7667	0.984533
ELISNSSDALDK	118345536	63.02	62.81	0.9577	90937184	63.02	63	0.9696	118193144	63.02	62.85	0.9675		1.09159e+08	63.02	62.8867	0.964933
ELSANTAAFAK	11826445	63.02	62.9	0.9371	10109066	63.02	63.05	0.9223	10174618	63.02	62.94	0.9624		1.07034e+07	63.02	62.9633	0.9406
ELSDTAAYQSVR	115073096	62.38	62.04	0.9922	181485168	62.38	62.16	0.9851	148025744	62.38	62.07	0.9844		1.48195e+08	62.38	62.09	0.987233
ENIFGEGR	26544228	64.56	64.86	0.966	17399260	64.56	65.05	0.9615	23516584	64.56	65.26	0.9648		2.24867e+07	64.56	65.0567	0.9641
ENVSDPSLTITFGR	635458560	75.09	75.05	0.8242	494244096	75.09	75.17	0.836	568800320	75.09	75.11	0.8241		5.66168e+08	75.09	75.11	0.8281
EQIDNLATELC[+71]R	19010492	72.99	72.63	0.957	17468340	72.99	72.82	0.9738	20550748	72.99	72.75	0.93		19009860	72.99	72.7333	0.9536
EQWSNC[+71]PTIGQIR	123000264	69.55	69.08	0.9854	118832368	69.55	69.25	0.9764	127998536	69.55	69.1	0.9829		123277056	69.55	69.1433	0.981567
ESLDVYELDPK	577806080	72.83	72.59	0.9089	490524384	72.83	72.79	0.9051	525897728	72.83	72.74	0.9077		5.31409e+08	72.83	72.7067	0.907233
ESLEVQIHPSR	16190820	61.7	61.19	0.9754	18579948	61.7	61.34	0.9707	17988756	61.7	61.23	0.9681		17586508	61.7	61.2533	0.9714
ESVVVAVR	11137448	60.06	60.39	0.9007	7880173	60.06	60.56	0.8296	9714801	60.06	60.46	0.8644		9577474	60.06	60.47	0.8649
ETEVIDPQDLLEGR	172108416	80.3	80.22	0.8407	123945472	80.3	80.37	0.8423	179677584	80.3	80.21	0.8412		1.58577e+08	80.3	80.2667	0.8414
ETIPLQESTLYTEDR	652471616	71.8	71.87	0.8231	551753344	71.8	72.04	0.8223	598143552	71.8	72	0.8187		600789504	71.8	71.97	0.821367
EVIEYAR	702015488	59.06	59.16	0.9521	664112768	59.06	59.35	0.9558	644354048	59.06	59.21	0.9512		670160768	59.06	59.24	0.953033
EVWDYVTVR	189933984	75.04	75.02	0.9785	144161808	75.04	75.16	0.9769	192614560	75.04	75.09	0.9802		1.7557e+08	75.04	75.09	0.978533
EVYTHFTC[+71]ATDTK	19874800	61.16	60.55	0.9125	13537484	61.16	60.73	0.9117	25507202	61.16	60.64	0.9089		1.96398e+07	61.16	60.64	0.911033
EWSEIETQEHYK	1719902	63.66	62.93	0.78	1181171	63.66	63.24	0.7731	1502304	63.66	63.01	0.7624		1.46779e+06	63.66	63.06	0.771833
FASGGC[+71]DNLIK	33061542	63.84	63.66	0.9433	19983094	63.84	63.93	0.9476	23950570	63.84	63.78	0.9364		2.56651e+07	63.84	63.79	0.942433
FDEAALSIQK	14688416	67.44	67.21	0.9214	11141985	67.44	67.38	0.9222	12614754	67.44	67.31	0.9186		1.28151e+07	67.44	67.3	0.920733
FDITIGPK	7687362	71.35	71.61	0.7657	6651516	71.35	71.78	0.7668	7765833	71.35	71.73	0.7672		7368237	71.35	71.7067	0.766567
FEDVVNQSSPK	4888032	60.01	59.73	0.9469	2488735	60.01	59.81	0.9439	3551747	60.01	59.85	0.955		3642838	60.01	59.7967	0.9486
FGGPANFGYPDPDYLK	24976616	78.47	78.18	0.9335	19000586	78.47	78.2	0.9353	22744454	78.47	78.12	0.9334		22240552	78.47	78.1667	0.934067
FGSLC[+71]EVETGR	9132886	66.73	66.43	0.8994	6757941	66.73	66.66	0.8848	8413901	66.73	66.54	0.8737		8101576	66.73	66.5433	0.885967
FIDIAAAK	64528172	66.89	67.17	0.8534	45611044	66.89	67.41	0.8493	62844636	66.89	67.15	0.8515		57661284	66.89	67.2433	0.8514
FIIPGIK	2451848	77.7	78.04	0.7971	2065519	77.7	78.31	0.8007	2441722	77.7	78.06	0.8012		2.3197e+06	77.7	78.1367	0.799667
FILIQNR	168166928	69.15	69.57	0.9695	118856760	69.15	69.74	0.971	156260784	69.15	69.63	0.9707		1.47761e+08	69.15	69.6467	0.9704
FLDAYAK	75651032	63.99	64.33	0.8131	57387296	63.99	64.5	0.81	57504300	63.99	64.42	0.8114		6.35142e+07	63.99	64.4167	0.8115
FLQDTFGSDGLPR	322744832	74.91	74.77	0.9427	293814528	74.91	74.93	0.9421	353556000	74.91	74.78	0.9482		3.23372e+08	74.91	74.8267	0.944333
FLTGPLNLNDPEAK	27447456	76.3	76.18	0.9339	25833824	76.3	76.34	0.9411	26614740	76.3	76.31	0.9377		2.6632e+07	76.3	76.2767	0.937567
FLVYVANFDEK	3853661	79.12	79.34	0.9404	3389943	79.12	79.5	0.9527	3982961	79.12	79.35	0.9378		3.74219e+06	79.12	79.3967	0.943633
FNDLNYR	160254960	62.01	62.05	0.9499	134765536	62.01	62.2	0.9521	125198152	62.01	62.09	0.9475		1.40073e+08	62.01	62.1133	0.949833
FNIPHSVTLDAVGR	40088444	73.19	72.39	0.8985	33187912	73.19	72.63	0.9098	37810392	73.19	72.51	0.9023		37028916	73.19	72.51	0.903533
FNSITSAYYR	27512978	67.96	67.58	0.9193	19311586	67.96	67.7	0.8801	18565388	67.96	67.58	0.8991		2.17967e+07	67.96	67.62	0.8995
FPPIQSIHVSQDER	195884368	68.36	67.71	0.8265	130794656	68.36	67.85	0.8142	59253224	68.36	67.76	0.843		1.28644e+08	68.36	67.7733	0.8279
FQINTYVR	1097379840	69.63	69.36	0.9887	785038976	69.63	69.59	0.9847	939233408	69.63	69.46	0.9839		9.40551e+08	69.63	69.47	0.985767
FSEQVFK	74933336	65	65.11	0.7377	48216304	65	65.3	0.7363	72406176	65	65.22	0.7407		65185272	65	65.21	0.738233
FSPILIR	14013590	73	73.28	0.8956	12430437	73	73.55	0.9007	13063554	73	73.19	0.9066		1.31692e+07	73	73.34	0.900967
FTENEIK	25487550	57.46	57.48	0.7373	17592216	57.46	57.63	0.7287	22046154	57.46	57.5	0.7388		21708640	57.46	57.5367	0.734933
FVSISDLFVPK	173016464	87.14	87.28	0.9233	178577008	87.14	87.38	0.9229	172561088	87.14	87.38	0.9244		1.74718e+08	87.14	87.3467	0.923533
FVTLLYR	265826448	74.38	74.77	0.9547	215527648	74.38	74.99	0.9498	239569312	74.38	74.84	0.9523		2.40308e+08	74.38	74.8667	0.952267
FYEEFPINR	78898744	72.43	72.33	0.9668	67094724	72.43	72.64	0.9681	77626984	72.43	72.47	0.9723		7.45402e+07	72.43	72.48	0.969067
FYPVSAR	751928768	61.91	62.85	0.8891	641652352	61.91	62.88	0.8882	641860992	61.91	62.44	0.8956		678480704	61.91	62.7233	0.890967
GALFGANANR	324429888	62.03	62.52	0.8877	255010032	62.03	62.75	0.9182	285540928	62.03	62.67	0.9067		2.88327e+08	62.03	62.6467	0.9042
GC[+71]SFLPDPYQK	121272632	72.6	72.51	0.8957	98239864	72.6	72.73	0.894	112789040	72.6	72.64	0.8933		1.10767e+08	72.6	72.6267	0.894333
GDQEWSSETDALVGHHQSHS	2294312	65.95	64.79	0.8321	2000564	65.95	65.1	0.8471	2133487	65.95	64.86	0.804		2.14279e+06	65.95	64.9167	0.827733
GENHC[+71]GIESEIVAGIPR	249393824	73.38	72.44	0.9618	209624544	73.38	72.7	0.9647	222843712	73.38	72.6	0.9555		227287360	73.38	72.58	0.960667
GENLDHLR	100678888	55.14	54.94	0.8928	94972176	55.14	55.08	0.8883	95511496	55.14	54.98	0.8976		9.70542e+07	55.14	55	0.8929
GETSATQEETSTAQAGTSTAQAGTSTAQAGTSTAQK	14099618	59.91	58.38	0.9833	12320435	59.91	58.47	0.9807	12407607	59.91	58.44	0.9812		1.29426e+07	59.91	58.43	0.981733
GFSAEQIAR	88882480	62.83	62.71	0.9724	60406708	62.83	62.91	0.9767	83670832	62.83	62.82	0.9843		77653340	62.83	62.8133	0.9778
GGLPSQAFEYILYNK	322333568	86.28	85.88	0.7996	255157536	86.28	86.09	0.7973	376781088	86.28	85.97	0.8007		3.18091e+08	86.28	85.98	0.7992
GLTLLFASGDTGAGC[+71]WSVSGR	18239256	85.94	85.65	0.962	15105148	85.94	85.69	0.9599	15102697	85.94	85.54	0.9634		1.6149e+07	85.94	85.6267	0.961767
GLVWTVTTAR	4570934	73.25	73.59	0.9683	4428518	73.25	73.74	0.9642	4752207	73.25	73.67	0.9573		4.58389e+06	73.25	73.6667	0.963267
GNDVAFHFNPR	13473416	65.9	65.68	0.8009	12822939	65.9	65.82	0.7991	12097172	65.9	65.8	0.7945		1.27978e+07	65.9	65.7667	0.798167
GNVVSPVK	89561056	54.13	54.29	0.8996	75617216	54.13	54.39	0.9002	81374216	54.13	54.36	0.9022		8.21842e+07	54.13	54.3467	0.900667
GPAGNDDEESSDSTPLLPGAR	13459262	67.29	67.29	0.9831	10742163	67.29	67.37	0.9727	13152878	67.29	67.32	0.9755		1.24514e+07	67.29	67.3267	0.9771
GPSAAFVPPAAEPK	33187704	65.99	65.86	0.8627	26647384	65.99	66	0.8595	31098328	65.99	66.08	0.929		3.03111e+07	65.99	65.98	0.883733
GPVYIGELPQDFLR	62985056	85.04	84.75	0.9524	66316688	85.04	84.86	0.953	76317720	85.04	84.81	0.9545		6.85398e+07	85.04	84.8067	0.9533
GQVFDVGPR	21091114	65.15	65.52	0.9416	23475374	65.15	65.69	0.9078	20477042	65.15	65.62	0.9308		2.16812e+07	65.15	65.61	0.926733
GSFSLSVR	2660071	66.88	67.03	0.9346	1828635	66.88	67.31	0.9858	2388463	66.88	67.13	0.9646		2.29239e+06	66.88	67.1567	0.961667
GSLNINEFK	4793371	69.07	69.07	0.9642	5458345	69.07	68.9	0.953	5217475	69.07	68.92	0.9466		5156397	69.07	68.9633	0.9546
GSVPGPAAQQPPGSR	26894430	55.63	55.12	0.8381	23048468	55.63	55.21	0.8343	25596032	55.63	55.14	0.8391		2.51796e+07	55.63	55.1567	0.837167
GTGFVASPLLK	387203616	72.93	73.02	0.9476	337647008	72.93	73.25	0.9457	388334688	72.93	73.13	0.9417		3.71062e+08	72.93	73.1333	0.945
GTITVSAQELK	12151171	64.62	64.32	0.9098	10920038	64.62	64.51	0.9356	10352525	64.62	64.49	0.9134		1.11412e+07	64.62	64.44	0.9196
GVDLQESNPASR	402241472	58.8	58.56	0.9744	368517248	58.8	58.72	0.9752	333482240	58.8	58.66	0.9725		368080320	58.8	58.6467	0.974033
GVTQIDNDLK	75407144	62.5	62.34	0.9464	80179168	62.5	62.45	0.9507	73747752	62.5	62.54	0.942		76444688	62.5	62.4433	0.946367
GYPTLLLFR	685659328	85.15	85.37	0.8595	632928448	85.15	85.54	0.8612	803551040	85.15	85.41	0.8629		7.0738e+08	85.15	85.44	0.8612
HEQILVLDPPSDLK	296675616	72.68	72.23	0.9132	241566304	72.68	72.42	0.912	320339840	72.68	72.3	0.9141		286193920	72.68	72.3167	0.9131
HFHYWFVESQNDPK	29666324	70.74	70.17	0.8233	19634304	70.74	70.42	0.8065	25998178	70.74	70.27	0.8208		25099602	70.74	70.2867	0.816867
HGIPDETC[+71]NNYQAK	556470720	55.84	54.98	0.9437	432533984	55.84	55.12	0.9452	470800480	55.84	55.12	0.9443		486601728	55.84	55.0733	0.9444
HGLLPSSLK	15287274	63.17	63.01	0.9148	13457389	63.17	63.19	0.9219	14717225	63.17	63.07	0.9243		14487296	63.17	63.09	0.920333
HIYFITGETK	131971992	65.61	65.36	0.9228	91283024	65.61	65.64	0.9271	129180592	65.61	65.54	0.9253		117478536	65.61	65.5133	0.925067
HLNDDDVTGSVK	16772418	55.38	54.82	0.9384	12840535	55.38	54.93	0.9389	14987454	55.38	54.84	0.937		1.48668e+07	55.38	54.8633	0.9381
HLVLLSSVSDAAAR	294456704	69.63	69.17	0.9809	204924432	69.63	69.44	0.9822	302744896	69.63	69.29	0.9872		267375344	69.63	69.3	0.983433
HLVVVDNHNQVVGLVTR	48932100	67.59	66.62	0.8976	42198852	67.59	66.86	0.9051	45005044	67.59	66.62	0.9116		4.53787e+07	67.59	66.7	0.904767
HLWDYTFGPEK	11157148	74.39	74.06	0.9311	8781076	74.39	74.27	0.9263	10929232	74.39	74.12	0.922		10289152	74.39	74.15	0.926467
HPPVVLVPGDLGNQLEAK	43032928	74.19	73.54	0.9087	31999688	74.19	73.67	0.9133	41939552	74.19	73.63	0.9147		3.89907e+07	74.19	73.6133	0.912233
HQADAC[+71]HAYQIIHR	10776467	57.58	56.73	0.9783	6670835	57.58	56.92	0.9811	8827066	57.58	56.79	0.9769		8.75812e+06	57.58	56.8133	0.978767
HTLAANFNPVSEER	43203496	64.91	64.23	0.9606	43108024	64.91	64.42	0.9612	32484848	64.91	64.34	0.966		3.95988e+07	64.91	64.33	0.9626
HTNFVEFR	85943880	63.14	63.05	0.9752	66494336	63.14	63.33	0.9734	68658776	63.14	63.19	0.9718		7.3699e+07	63.14	63.19	0.973467
HVGDLGNVTAGK	25450050	56.8	56.42	0.9209	22128928	56.8	56.6	0.9212	24787912	56.8	56.48	0.9239		2.41223e+07	56.8	56.5	0.922
HYDPDFLR	38638716	65.24	65.08	0.9481	30848962	65.24	65.32	0.9474	29923956	65.24	65.2	0.9416		3.31372e+07	65.24	65.2	0.9457
IAAWLAQK	9041626	67.52	67.99	0.8323	6665160	67.52	68.18	0.884	10085516	67.52	68.02	0.8431		8597434	67.52	68.0633	0.853133
IAEESNFPFIK	84908848	76.89	76.97	0.9299	73044024	76.89	77.13	0.9246	84442256	76.89	77.09	0.9262		80798376	76.89	77.0633	0.9269
IAIVGAGIGGTSSAYYLR	356625280	77.96	77.51	0.9794	278475424	77.96	77.68	0.9786	343724896	77.96	77.59	0.9788		326275200	77.96	77.5933	0.978933
IALVITDGR	34632880	69.26	69.54	0.9353	30560364	69.26	69.77	0.9342	35578548	69.26	69.68	0.936		3.35906e+07	69.26	69.6633	0.935167
IALVSEAGSEAR	103852272	63.84	63.74	0.9806	68252264	63.84	63.93	0.9767	80678336	63.84	63.81	0.9777		8.4261e+07	63.84	63.8267	0.978333
IAQPNYIPTQQDVLR	16473218	71.88	71.19	0.8722	15118104	71.88	71.41	0.8764	16899218	71.88	71.34	0.8676		1.61635e+07	71.88	71.3133	0.872067
IAWTHITIPESLK	1008823	77.14	76.49	0.8268	1200999	77.14	76.67	0.833	886339	77.14	76.5	0.8529		1.03205e+06	77.14	76.5533	0.837567
IDIIPNPQER	413252672	69.46	69.25	0.832	332016544	69.46	69.47	0.8341	386443136	69.46	69.5	0.8355		3.77237e+08	69.46	69.4067	0.833867
IDSNLDELSVGLGHLK	5299443	77.39	76.82	0.9104	4797144	77.39	77.04	0.9069	6299827	77.39	76.97	0.876		5.46547e+06	77.39	76.9433	0.897767
IEGNTLVIPR	51217928	68.07	68.15	0.7688	68861728	68.07	67.85	0.771	65945952	68.07	67.9	0.7731		62008536	68.07	67.9667	0.770967
IFLQDIK	773037120	71.45	71.74	0.7595	655521216	71.45	71.95	0.7611	577910912	71.45	71.82	0.7579		6.68823e+08	71.45	71.8367	0.7595
IGADFLGR	12515191	69.63	69.94	0.9455	10482906	69.63	70.25	0.9443	10514007	69.63	70.04	0.933		1.11707e+07	69.63	70.0767	0.940933
IGDTIEFR	709794240	67.3	67.46	0.9583	668024768	67.3	67.69	0.9625	685698688	67.3	67.58	0.962		687839232	67.3	67.5767	0.960933
IGGIGTVPVGR	1413941888	65.53	65.36	0.96	1017506752	65.53	65.57	0.958	1247817984	65.53	65.52	0.9578		1226422208	65.53	65.4833	0.9586
IGSEC[+71]LC[+71]PSGFR	28631516	68.43	67.93	0.9646	22830460	68.43	68.15	0.962	24484618	68.43	68.04	0.967		2.53155e+07	68.43	68.04	0.964533
IGVASSEELVR	10748474	65.67	65.23	0.8557	11173906	65.67	65.46	0.8433	10968503	65.67	65.55	0.8342		1.09636e+07	65.67	65.4133	0.8444
IIHLEEEGGSGR	6625385	58.79	58.5	0.7286	6064321	58.79	58.72	0.7635	6770424	58.79	58.61	0.7164		6486710	58.79	58.61	0.736167
IILLGDGGVGK	231784192	71.65	71.94	0.9285	200163888	71.65	72.13	0.929	234580528	71.65	72.03	0.928		2.22176e+08	71.65	72.0333	0.9285
ILDLGLNEIEQK	52321360	78.07	77.93	0.9614	41479696	78.07	78.12	0.9646	55406592	78.07	78.06	0.9635		4.97359e+07	78.07	78.0367	0.963167
ILELIPR	27883118	74.26	74.66	0.9392	23645266	74.26	74.88	0.9173	26945878	74.26	74.77	0.9332		2.61581e+07	74.26	74.77	0.9299
ILGDINSDFTR	28760068	71.89	71.8	0.9492	26396828	71.89	71.96	0.9427	27834636	71.89	71.83	0.9557		27663844	71.89	71.8633	0.9492
ILGLAIESQDAGIK	142788480	76.31	76.25	0.9592	130142432	76.31	76.42	0.9544	140704128	76.31	76.31	0.9527		1.37878e+08	76.31	76.3267	0.955433
ILNGLASER	15032276	61.89	62.86	0.9306	10885118	61.89	63.06	0.9046	83355824	61.89	62.05	0.7677		36424406	61.89	62.6567	0.867633
ILPGPHFEER	12714574	63.68	63.24	0.7904	11711939	63.68	63.5	0.7804	10273414	63.68	63.44	0.7859		1.15666e+07	63.68	63.3933	0.785567
ILPPASLC[+71]K	2635041280	64.62	64.68	0.9259	2095471872	64.62	64.79	0.9237	2028648064	64.62	64.71	0.9232		2.25305e+09	64.62	64.7267	0.924267
ILQEYITQEGHK	6613365	63.36	62.88	0.8083	2704742	63.36	63.08	0.8022	4218804	63.36	62.99	0.8127		4.5123e+06	63.36	62.9833	0.807733
ILVGTNLVR	85200928	69.21	69.16	0.9702	63606928	69.21	69.37	0.9594	70219328	69.21	69.22	0.9653		7.30091e+07	69.21	69.25	0.964967
ILYPIQGGR	68631504	66.32	66.41	0.9261	46065836	66.32	66.71	0.9307	47418188	66.32	66.55	0.9351		5.40385e+07	66.32	66.5567	0.930633
INQDPLGIQGR	753404224	65.69	65.54	0.9429	582455872	65.69	65.82	0.9415	672231488	65.69	65.68	0.9427		6.69364e+08	65.69	65.68	0.942367
INVPVPQFGGGDPADIIHDFQR	24053386	86.05	85.01	0.7828	21518940	86.05	85.17	0.7791	30351040	86.05	85.13	0.7821		2.53078e+07	86.05	85.1033	0.781333
IPLITATPR	124164312	68.4	68.61	0.9113	106451600	68.4	68.76	0.9127	120954880	68.4	68.73	0.9154		117190264	68.4	68.7	0.913133
IQEGVFDINNEANGIK	83047376	73.76	73.33	0.9282	71911632	73.76	73.58	0.9347	79815928	73.76	73.48	0.9304		78258312	73.76	73.4633	0.9311
IQEPYTFPAILK	1080408064	81.05	80.77	0.9087	901302016	81.05	80.9	0.9091	1121331584	81.05	80.77	0.9124		1.03435e+09	81.05	80.8133	0.910067
IQPGNPSFTLSLK	71130512	74.64	74.66	0.8665	53658136	74.64	74.8	0.8667	68970016	74.64	74.76	0.8582		6.45862e+07	74.64	74.74	0.8638
IQSILSSGGK	135071904	62.11	62.52	0.7723	114120192	62.11	62.69	0.7786	127101744	62.11	62.59	0.7772		125431280	62.11	62.6	0.776033
ISQTNYIPTQQDVLR	185481744	70.9	70.2	0.973	142906928	70.9	70.37	0.9764	173817584	70.9	70.29	0.9747		1.67402e+08	70.9	70.2867	0.9747
IVEWNGK	11383057	60.96	61.25	0.7469	10873998	60.96	61.76	0.7988	10974836	60.96	61.55	0.8108		11077297	60.96	61.52	0.7855
IVLDNSVFSEHR	25068632	69.46	69.08	0.9631	20999172	69.46	69.28	0.9617	25321384	69.46	69.14	0.9606		23796396	69.46	69.1667	0.9618
IYAYPSNTASETGFR	82242776	67.9	67.32	0.7121	62852584	67.9	67.56	0.7113	66562872	67.9	67.48	0.7111		70552744	67.9	67.4533	0.7115
IYSFGLGGR	5421920	72.08	72.27	0.7493	5349642	72.08	72.43	0.7446	5500502	72.08	72.32	0.7108		5.42402e+06	72.08	72.34	0.7349
LADEAALFLR	33478130	78.08	78.31	0.9634	27249522	78.08	78.51	0.9645	33102434	78.08	78.38	0.9647		3.12767e+07	78.08	78.4	0.9642
LAEAYEQIEK	11968947	62.73	62.65	0.9026	12228869	62.73	62.79	0.9573	11741649	62.73	62.73	0.9559		1.19798e+07	62.73	62.7233	0.9386
LAEFGTEFK	56168932	70.35	70.32	0.904	38105840	70.35	70.55	0.8839	54583924	70.35	70.42	0.9097		4.96196e+07	70.35	70.43	0.8992
LAGAELPGDR	38297116	60.95	60.92	0.9615	30158660	60.95	61.02	0.9522	27962880	60.95	61.03	0.9669		32139552	60.95	60.99	0.9602
LAGESESNLR	89782000	55.29	54.94	0.7189	65112440	55.29	55.09	0.7191	65617928	55.29	54.98	0.7195		7.35041e+07	55.29	55.0033	0.719167
LAGTQPLEVLEAVQR	46403560	81.19	81.12	0.9474	39420096	81.19	81.02	0.9441	50111516	81.19	81.17	0.9454		45311724	81.19	81.1033	0.945633
LAVEAVLR	26156352	69.48	69.59	0.7678	21654874	69.48	69.83	0.7632	26320336	69.48	69.7	0.7455		2.47105e+07	69.48	69.7067	0.758833
LC[+71]DFNPK	14420856	59.97	60.18	0.8517	9151404	59.97	60.33	0.8557	11433143	59.97	60.23	0.8486		1.16685e+07	59.97	60.2467	0.852
LDC[+71]NFDIK	15176709	67.61	67.33	0.9338	9461361	67.61	67.76	0.8872	9570921	67.61	67.57	0.9431		11402997	67.61	67.5533	0.921367
LDDQIFLNR	10926281	72.88	72.66	0.7371	9325248	72.88	73.04	0.8129	11149200	72.88	72.98	0.8058		1.04669e+07	72.88	72.8933	0.785267
LDGSC[+71]HVTTASLDGETNLK	6660251	64.52	63.61	0.8332	4975834	64.52	63.8	0.8171	4596916	64.52	63.76	0.9149		5.411e+06	64.52	63.7233	0.855067
LDLQLVQR	4260968	70.69	70.72	0.9571	3109453	70.69	71.02	0.9265	3850677	70.69	70.88	0.9458		3740366	70.69	70.8733	0.943133
LEESYELIEK	14093322	68.46	68.36	0.9441	11905747	68.46	68.51	0.9503	12515042	68.46	68.45	0.955		12838037	68.46	68.44	0.9498
LEIC[+71]NLTPDALK	10214459	76.58	76.21	0.9394	8892761	76.58	76.42	0.9332	9740632	76.58	76.29	0.9338		9.61595e+06	76.58	76.3067	0.935467
LEPLTPR	19745612	60.32	61.16	0.8813	12826362	60.32	61.4	0.88	15394838	60.32	60.87	0.8785		1.59889e+07	60.32	61.1433	0.879933
LFDEVDK	14934529	63.06	63.5	0.7558	10453221	63.06	63.8	0.7738	8828593	63.06	63.77	0.8121		1.14054e+07	63.06	63.69	0.780567
LFGGSFTHQASVAK	374905600	64.98	64.49	0.929	204213200	64.98	64.76	0.9312	247287664	64.98	64.51	0.9283		2.75469e+08	64.98	64.5867	0.9295
LFLSYDYAVR	495613824	77.63	77.63	0.9609	568622784	77.63	77.84	0.9616	479163808	77.63	77.72	0.9606		5.14467e+08	77.63	77.73	0.961033
LFVSGAC[+71]DASAK	614679616	62.14	62.14	0.9788	519134976	62.14	62.34	0.9803	537882368	62.14	62.26	0.9756		557232320	62.14	62.2467	0.978233
LFVVPTDESQAR	681869568	69.42	69.47	0.9277	891361920	69.42	69.62	0.9272	922774336	69.42	69.52	0.9269		8.32002e+08	69.42	69.5367	0.927267
LGATIDVEHSHVR	37396560	58.63	57.93	0.7768	30491864	58.63	58.1	0.7775	40170052	58.63	58	0.7768		36019492	58.63	58.01	0.777033
LGFTYLR	18922356	72.81	73.01	0.966	15325592	72.81	73.27	0.9607	19011042	72.81	73.14	0.9737		1.7753e+07	72.81	73.14	0.9668
LGGGLNPGLVR	7725176	67.47	67.3	0.9879	6709667	67.47	67.54	0.9644	6292442	67.47	67.5	0.9413		6909095	67.47	67.4467	0.964533
LGIQSFNK	3807867	65.27	65.47	0.7699	4584490	65.27	65.58	0.8382	5226915	65.27	65.51	0.8614		4.53976e+06	65.27	65.52	0.823167
LGNYYIAASYVK	49908012	72.9	72.49	0.9692	37582656	72.9	72.73	0.9349	42132832	72.9	72.64	0.9518		4.32078e+07	72.9	72.62	0.951967
LGPLVEQGR	45208216	62.08	62.48	0.9327	29933276	62.08	62.59	0.9274	32598336	62.08	62.48	0.9212		35913276	62.08	62.5167	0.9271
LGQFQC[+71]R	6591140	58.12	58.22	0.9512	4792452	58.12	58.41	0.945	6236247	58.12	58.42	0.9056		5.87328e+06	58.12	58.35	0.933933
LGTLEVEDQIEAAR	8593715	73.48	72.92	0.9325	6427270	73.48	73.17	0.9094	7460579	73.48	73.1	0.9221		7.49385e+06	73.48	73.0633	0.921333
LGVVTGLHLAEVC[+71]HR	4260402	69.49	68.65	0.7994	2857683	69.49	68.91	0.798	2519780	69.49	68.89	0.8117		3.21262e+06	69.49	68.8167	0.803033
LHSAVLGQSHSPPVAADHTEGPFSETTPLLPGTR	106094424	71.43	70.18	0.9509	81165240	71.43	70.48	0.9508	94991552	71.43	70.25	0.9475		9.40837e+07	71.43	70.3033	0.949733
LIC[+71]DFPFDGLLEER	18256326	90.64	90.42	0.9616	16242325	90.64	90.61	0.9314	19983022	90.64	90.46	0.9638		1.81606e+07	90.64	90.4967	0.952267
LIENVDPEK	43681244	60.46	60.4	0.8951	40293936	60.46	60.53	0.8933	43905544	60.46	60.43	0.8973		42626908	60.46	60.4533	0.895233
LIESAEELIR	189744432	72.78	72.53	0.9808	166664848	72.78	72.77	0.9375	175741808	72.78	72.72	0.9821		177383696	72.78	72.6733	0.9668
LIFPNPFGHLSDSFSHSR	47878044	82.93	81.97	0.8922	51497176	82.93	82.18	0.8919	55935736	82.93	82.05	0.8907		5.17703e+07	82.93	82.0667	0.8916
LIGIDDVPDAR	14382278	71.48	71.38	0.9466	11540340	71.48	71.53	0.9496	12059039	71.48	71.5	0.9573		1.26606e+07	71.48	71.47	0.951167
LIHQLLTDIGR	1467340	72.77	72.45	0.9215	1082213	72.77	72.67	0.8898	1224083	72.77	72.54	0.8849		1.25788e+06	72.77	72.5533	0.898733
LLAQTTLR	514181984	61.8	62.29	0.6987	444726912	61.8	62.15	0.9387	445600704	61.8	61.99	0.9405		4.6817e+08	61.8	62.1433	0.8593
LLEFQNDR	1624979712	65.9	66.24	0.9764	1617512192	65.9	66.31	0.9737	1377938176	65.9	66.4	0.9729		1540143360	65.9	66.3167	0.974333
LLELATQPAR	75330480	66.65	67.13	0.9748	84760680	66.65	66.88	0.9746	82728088	66.65	66.97	0.9722		8.09397e+07	66.65	66.9933	0.973867
LLEVSDDPQVLAVAAHDVGEYVR	6326063	87.48	86.34	0.9	7578167	87.48	86.43	0.902	8300873	87.48	86.36	0.8984		7401701	87.48	86.3767	0.900133
LLFAQLK	201400128	74.2	74.64	0.9002	152471072	74.2	74.84	0.9025	176832912	74.2	74.78	0.9004		1.76901e+08	74.2	74.7533	0.901033
LLFEGAGSNPGDK	606025216	67.55	67.84	0.9329	459362496	67.55	68.03	0.9321	627025664	67.55	67.89	0.9341		564137792	67.55	67.92	0.933033
LLFQVFR	6874771	81.94	82.34	0.976	8269931	81.94	82.51	0.9815	7595435	81.94	82.41	0.9847		7.58005e+06	81.94	82.42	0.980733
LLGTAGTEEK	76438768	55.77	55.85	0.952	61041136	55.77	56	0.9508	68821368	55.77	55.89	0.9523		6.87671e+07	55.77	55.9133	0.9517
LLHTADVC[+71]QLEVALVGASPR	21531682	82.08	81.23	0.9231	27244220	82.08	81.4	0.9224	35911692	82.08	81.31	0.9254		28229198	82.08	81.3133	0.923633
LLLASFK	55349548	73.53	74.06	0.8773	39383896	73.53	74.28	0.8804	56956136	73.53	74.14	0.8778		5.05632e+07	73.53	74.16	0.8785
LLLNAENPR	41131432	64.12	64.33	0.9685	33266444	64.12	64.51	0.9714	38159840	64.12	64.43	0.9711		3.75192e+07	64.12	64.4233	0.970333
LLLVQDASER	105962832	68.18	68.37	0.9557	78893032	68.18	68.62	0.9488	118406808	68.18	68.48	0.9557		1.01088e+08	68.18	68.49	0.9534
LLPQLLK	205845088	72.96	73.16	0.8991	169783712	72.96	73.41	0.9003	190137264	72.96	73.3	0.9011		188588688	72.96	73.29	0.900167
LLQSPC[+71]VDVVPK	89890832	69.79	69.26	0.9513	71931704	69.79	69.5	0.944	75454656	69.79	69.45	0.9432		7.90924e+07	69.79	69.4033	0.946167
LLSTDPVTAK	184844672	61.21	61.2	0.8973	139368240	61.21	61.38	0.8974	128113744	61.21	61.26	0.8938		150775552	61.21	61.28	0.896167
LLVGVDEK	28516692	63.14	63.43	0.9011	19997826	63.14	63.66	0.8891	19219636	63.14	63.5	0.8978		2.25781e+07	63.14	63.53	0.896
LLVNYPEPYR	56400824	71.67	71.44	0.9592	45592136	71.67	71.65	0.9581	50330372	71.67	71.52	0.9647		50774444	71.67	71.5367	0.960667
LNGLENK	5765849	52.29	52.88	0.8741	4849692	52.29	52.97	0.87	4645433	52.29	52.96	0.8787		5.08699e+06	52.29	52.9367	0.874267
LNQELENLR	233519552	64.69	64.47	0.9711	151262256	64.69	64.73	0.9813	202999312	64.69	64.63	0.9754		195927040	64.69	64.61	0.975933
LPADTC[+71]LLEFAR	23097458	80.6	80.36	0.9297	21826838	80.6	80.54	0.932	23019692	80.6	80.5	0.9337		22647996	80.6	80.4667	0.9318
LPDLETVIK	241261936	76.11	76.14	0.9299	214956512	76.11	76.32	0.9459	234452096	76.11	76.18	0.9314		2.30224e+08	76.11	76.2133	0.935733
LPDPLLK	154846544	69.52	69.81	0.8499	124014520	69.52	70.09	0.8442	139793680	69.52	69.94	0.8509		1.39552e+08	69.52	69.9467	0.848333
LPSVEGLHAIVVSDR	29196912	74.65	73.94	0.911	23526184	74.65	74.12	0.9006	28131062	74.65	74.06	0.8993		26951386	74.65	74.04	0.903633
LQAAQLPDK	22896980	59.01	58.86	0.78	20276712	59.01	59.07	0.7816	19565712	59.01	58.9	0.778		2.09131e+07	59.01	58.9433	0.779867
LQAEIFQAR	38279764	68.26	68.25	0.9542	31004570	68.26	68.47	0.9581	36638388	68.26	68.31	0.9345		35307574	68.26	68.3433	0.948933
LQAPIWEFK	43835648	79.39	79.4	0.92	49321472	79.39	79.52	0.9222	42810728	79.39	79.38	0.9213		45322616	79.39	79.4333	0.921167
LQEVEC[+71]EEQR	13276475	55.7	55.25	0.9794	12777776	55.7	55.39	0.9823	15048197	55.7	55.32	0.9838		13700816	55.7	55.32	0.981833
LQNNNVYTIAK	68061416	62.11	61.98	0.9076	53501292	62.11	62.18	0.9048	70037416	62.11	62.12	0.9049		63866708	62.11	62.0933	0.905767
LQSEVAELK	40723812	61.37	61.31	0.9219	28638454	61.37	61.56	0.9123	40990284	61.37	61.42	0.9143		3.67842e+07	61.37	61.43	0.916167
LQTEEQAVDSEGDSSLHR	6818915	59.67	58.72	0.942	6027665	59.67	58.86	0.9433	6126036	59.67	58.79	0.944		6.32421e+06	59.67	58.79	0.9431
LSILYPATTGR	20442534	71.81	71.97	0.7636	19820738	71.81	72.19	0.7755	16832456	71.81	72.07	0.7652		1.90319e+07	71.81	72.0767	0.7681
LSQLEGVNVER	53396268	64.64	64.33	0.9685	52269844	64.64	64.45	0.9721	43666036	64.64	64.36	0.9703		4.97774e+07	64.64	64.38	0.9703
LSVHALSR	6676167	57.87	57.34	0.8213	4957967	57.87	57.76	0.8235	5265709	57.87	57.66	0.8211		5633281	57.87	57.5867	0.821967
LSVVFGEHTLLVTVSGQR	10170817	80.86	80.17	0.8202	9748975	80.86	80.37	0.8629	11559348	80.86	80.19	0.8099		1.0493e+07	80.86	80.2433	0.831
LTEPVIPK	254027840	64.22	64.09	0.816	177412864	64.22	64.26	0.816	194127504	64.22	64.11	0.8135		208522736	64.22	64.1533	0.815167
LTLLQLK	69018832	74.63	74.98	0.8974	48133732	74.63	75.19	0.9002	66415984	74.63	75.02	0.9018		61189516	74.63	75.0633	0.8998
LVADSQYPFK	18423504	67.75	67.76	0.863	15322007	67.75	68.03	0.845	15945423	67.75	67.89	0.8651		1.65636e+07	67.75	67.8933	0.8577
LVQSGPLTTC[+71]R	373605568	61.01	60.87	0.9858	291724000	61.01	61.06	0.9828	298913792	61.01	60.94	0.9851		3.21414e+08	61.01	60.9567	0.984567
LVSDVQTAVK	146661840	59.23	59.04	0.9591	116423560	59.23	59.2	0.9614	129350224	59.23	59.1	0.9583		1.30812e+08	59.23	59.1133	0.9596
LVTSIGDVVNHDPVVGDR	16350209	71.8	71.02	0.8284	12503521	71.8	71.18	0.8281	15354413	71.8	71.12	0.826		1.4736e+07	71.8	71.1067	0.8275
LVVADTR	26664986	55.24	55.46	0.8635	24376694	55.24	55.59	0.862	25193250	55.24	55.48	0.8727		2.54116e+07	55.24	55.51	0.866067
LYGPTNFSPIINHVAR	39861856	75.45	74.73	0.8623	26388608	75.45	74.9	0.8537	36476840	75.45	74.7	0.8587		3.42424e+07	75.45	74.7767	0.858233
NC[+71]ISATEEEVTPQHR	6719570	62.15	61.19	0.7167	5112282	62.15	61.34	0.6935	5857570	62.15	61.43	0.7122		5896474	62.15	61.32	0.707467
NEGAEPDLIR	71227192	62.77	63.03	0.8183	56902268	62.77	63.14	0.8192	65861872	62.77	63.15	0.8191		6.46638e+07	62.77	63.1067	0.818867
NEVALLER	141265568	66.04	66.32	0.9621	114741760	66.04	66.54	0.9582	123617240	66.04	66.34	0.9617		1.26542e+08	66.04	66.4	0.960667
NEYPSIK	541316928	58.59	58.59	0.9281	420115648	58.59	58.78	0.9238	507824480	58.59	58.67	0.9254		489752352	58.59	58.68	0.925767
NFITQGPYENR	409067776	67.76	67.82	0.9722	309373120	67.76	68.03	0.9731	390754176	67.76	67.65	0.9748		3.69732e+08	67.76	67.8333	0.973367
NFTDVHPDYGAR	13017031	62.06	61.44	0.7893	10573948	62.06	61.59	0.7896	14095428	62.06	61.53	0.7891		1.25621e+07	62.06	61.52	0.789333
NGGQILIADLR	18928684	74.19	74.16	0.9615	14202777	74.19	74.38	0.9626	18615316	74.19	74.35	0.9565		1.72489e+07	74.19	74.2967	0.9602
NGLLTDHHIC[+71]EINGQNVIGLK	9937379	73.2	72	0.9235	9918536	73.2	72.2	0.9189	11551620	73.2	72.14	0.9312		1.04692e+07	73.2	72.1133	0.924533
NIASVGFHEDGR	5511729	61.73	61.15	0.912	4466347	61.73	61.35	0.9018	6027689	61.73	61.25	0.9178		5335255	61.73	61.25	0.910533
NIDLVAQR	155943632	63.18	63.46	0.8337	125089744	63.18	63.66	0.824	129408968	63.18	63.46	0.8306		1.36814e+08	63.18	63.5267	0.829433
NIIDPTFR	32758568	69.51	69.67	0.8802	37968464	69.51	69.89	0.8795	35368240	69.51	69.7	0.8754		3.53651e+07	69.51	69.7533	0.878367
NLLTAAADATER	13812864	73.07	72.96	0.9657	10384099	73.07	73.16	0.9634	12534468	73.07	73.04	0.9638		1.22438e+07	73.07	73.0533	0.9643
NLNQALLDLHALGSAR	360996640	78.13	79.48	0.9783	249924704	78.13	79.69	0.9835	290925760	78.13	79.54	0.9767		3.00616e+08	78.13	79.57	0.9795
NLQSEVEGVK	108171520	64.39	64.24	0.807	122139456	64.39	64.07	0.8066	109364480	64.39	64.1	0.8047		113225152	64.39	64.1367	0.8061
NLTNPNTVIILIGNK	136342816	80.24	80.01	0.9221	116015824	80.24	80.23	0.9217	135244912	80.24	80.06	0.9246		129201184	80.24	80.1	0.9228
NPSIVGVLC[+71]TDSQGLNLGC[+71]R	47201572	82.22	81.62	0.9491	43750368	82.22	81.71	0.9258	55651944	82.22	81.61	0.9519		4.8868e+07	82.22	81.6467	0.942267
NQEPPAPAQQLQPQPAAVQGLEPAR	51791388	70.18	69.27	0.9204	45364692	70.18	69.39	0.9228	47958640	70.18	69.37	0.919		4.83716e+07	70.18	69.3433	0.920733
NQPPVDEGATGASQSLLDR	6645660	67.72	67.06	0.8633	4940150	67.72	67.26	0.9158	6511374	67.72	67.17	0.8601		6.03239e+06	67.72	67.1633	0.879733
NSLDC[+71]EIVSAK	72147800	64.7	64.11	0.8137	56573852	64.7	64.31	0.8151	67379560	64.7	64.31	0.809		6.53671e+07	64.7	64.2433	0.8126
NTDGVNFYNILTK	998414848	81.42	81.37	0.949	818508032	81.42	81.5	0.9477	1166498688	81.42	81.35	0.948		994473856	81.42	81.4067	0.948233
NTLFIDDR	574708288	68.26	68.67	0.9448	578705728	68.26	68.87	0.945	617364480	68.26	68.73	0.9462		5.90259e+08	68.26	68.7567	0.945333
NTPAFFAER	262960304	68.94	69.15	0.899	290741408	68.94	69.45	0.8988	337971680	68.94	69.26	0.8985		297224464	68.94	69.2867	0.898767
NVADYYPEYK	406440832	66.54	66.11	0.8524	335280928	66.54	66.32	0.8498	359456224	66.54	66.17	0.8511		367059328	66.54	66.2	0.8511
NVIPDPSK	190200048	58.55	58.62	0.817	151876144	58.55	58.78	0.8203	147478176	58.55	58.64	0.8224		1.63185e+08	58.55	58.68	0.8199
NVLLFLQDK	6158730	80.93	81.35	0.9125	6234305	80.93	81.15	0.9067	7633586	80.93	81.23	0.9259		6.67554e+06	80.93	81.2433	0.915033
NVLLLGEDGAGK	23170158	70.44	70.93	0.9652	18690758	70.44	71.08	0.9634	24066132	70.44	70.99	0.9683		2.19757e+07	70.44	71	0.965633
NVQGVNYVSPVR	186955216	64.65	64.32	0.9732	135400544	64.65	64.51	0.9763	158746496	64.65	64.42	0.9757		1.60367e+08	64.65	64.4167	0.975067
NYDIGAALDTIQYSK	59026528	79.24	78.74	0.9548	61486452	79.24	78.88	0.956	59817856	79.24	78.81	0.9467		6.01103e+07	79.24	78.81	0.9525
NYLLSLPHK	31257702	69.13	68.71	0.9132	23146660	69.13	68.92	0.9123	30386938	69.13	68.78	0.9109		2.82638e+07	69.13	68.8033	0.912133
NYPVWQHITLTTLR	3939352	78.84	77.89	0.7721	3221628	78.84	78.21	0.7691	4334523	78.84	77.73	0.7584		3.83183e+06	78.84	77.9433	0.766533
QALSEIEGR	12514630	60.66	60.74	0.9704	8815917	60.66	60.97	0.9691	8430424	60.66	60.82	0.9635		9.92032e+06	60.66	60.8433	0.967667
QASPNIVIALAGNK	157906272	75.18	75.41	0.8664	132905104	75.18	75.49	0.8628	138233392	75.18	75.45	0.8886		1.43015e+08	75.18	75.45	0.8726
QDIGSHQSYSR	2317157	50.9	50.36	0.8611	1556744	50.9	50.32	0.8808	1783872	50.9	50.47	0.8558		1.88592e+06	50.9	50.3833	0.8659
QFLESSELPR	13424282	69.36	68.9	0.8457	8666855	69.36	69.16	0.9743	8356568	69.36	69.26	0.9388		10149235	69.36	69.1067	0.9196
QGAHIIVTPEDGIYGVR	131210736	70.98	70.16	0.8309	92474512	70.98	70.4	0.8206	111476880	70.98	70.25	0.8253		1.11721e+08	70.98	70.27	0.8256
QIFGEATK	1006506176	59.95	60.4	0.8129	615829632	59.95	60.65	0.8118	697904640	59.95	60.52	0.8123		7.73413e+08	59.95	60.5233	0.812333
QLDEGLFGR	4662146	71.35	71.85	0.9605	5781666	71.35	71.73	0.9594	5726645	71.35	71.79	0.9702		5.39015e+06	71.35	71.79	0.963367
QLENLEQQK	6046174	57.26	57.16	0.9361	5078220	57.26	57.34	0.9279	5994139	57.26	57.21	0.9441		5.70618e+06	57.26	57.2367	0.936033
QNYLYAVK	33839636	65.66	65.59	0.9636	18287394	65.66	65.82	0.9659	23404020	65.66	65.74	0.962		2.5177e+07	65.66	65.7167	0.963833
QPGIVFVAAK	829511936	68.92	69.21	0.8981	520929984	68.92	69.39	0.8956	697593024	68.92	69.26	0.8971		6.82678e+08	68.92	69.2867	0.896933
QQQDEAYLASLR	61337816	69.33	69.08	0.9778	39751556	69.33	69.24	0.9774	46766124	69.33	69.15	0.9716		4.92852e+07	69.33	69.1567	0.9756
QTITTFGSLK	3858566	68.28	67.93	0.9142	2745106	68.28	68.44	0.9041	2683333	68.28	68.32	0.9127		3.09567e+06	68.28	68.23	0.910333
QTVAVGVIK	306102496	62.16	62.3	0.8273	361000352	62.16	62.54	0.8305	398757824	62.16	62.42	0.826		3.55287e+08	62.16	62.42	0.827933
QVHALNPEENLIIK	11753216	69.68	69.07	0.9451	10516626	69.68	69.32	0.9561	11547899	69.68	69.19	0.9383		1.12726e+07	69.68	69.1933	0.9465
QWNNC[+71]AFLESSAK	7362494	71.63	71.37	0.961	7097277	71.63	71.53	0.9659	6846397	71.63	71.46	0.9546		7102056	71.63	71.4533	0.9605
QYLPHVAR	71415592	58.1	57.75	0.9346	54061112	58.1	57.85	0.9284	50947044	58.1	57.81	0.9295		58807916	58.1	57.8033	0.930833
SAAESISESVPVGPK	15757490	65.82	65.47	0.8234	13700250	65.82	65.56	0.8361	14070160	65.82	65.53	0.842		14509300	65.82	65.52	0.833833
SADGVIVSGVK	26155892	61.45	61.51	0.852	18233884	61.45	61.54	0.8428	26538864	61.45	61.61	0.8626		23642880	61.45	61.5533	0.852467
SAFAPFGK	4933331	68.6	69.14	0.8105	5052625	68.6	68.46	0.8925	4450901	68.6	69.24	0.8125		4.81229e+06	68.6	68.9467	0.8385
SAVYIIENAK	12765621	66.78	66.79	0.964	10135686	66.78	66.97	0.9427	11719879	66.78	66.83	0.9523		1.15404e+07	66.78	66.8633	0.953
SAYVSYDAEK	353296512	58.76	58.57	0.9498	325308288	58.76	58.74	0.9478	354615904	58.76	58.63	0.9511		3.44407e+08	58.76	58.6467	0.949567
SC[+71]EEC[+71]LR	886682176	53.51	53.41	0.9149	741480448	53.51	53.56	0.9137	847528128	53.51	53.44	0.9148		8.2523e+08	53.51	53.47	0.914467
SC[+71]LLHQFTEK	65312256	65.24	64.88	0.9429	46985580	65.24	65.11	0.9389	58577356	65.24	64.93	0.9426		5.69584e+07	65.24	64.9733	0.941467
SDALEFQQK	7439743	61.58	61.97	0.9362	7793384	61.58	62.12	0.9398	7927293	61.58	62	0.9409		7720140	61.58	62.03	0.938967
SDELLGLTHTYSVR	12272798	72.39	71.74	0.8922	10932352	72.39	71.93	0.9111	12187974	72.39	71.83	0.9191		11797708	72.39	71.8333	0.907467
SDPYHATTGPLSPSK	12261771	59.56	58.99	0.8417	12632512	59.56	59.16	0.8528	14127978	59.56	59.04	0.8574		1.30074e+07	59.56	59.0633	0.850633
SDPYLEFHK	262201280	64.34	64.07	0.8604	195520928	64.34	64.32	0.8588	236637632	64.34	64.16	0.8581		231453280	64.34	64.1833	0.8591
SDTFINLR	19808638	70.31	70.49	0.9763	17065082	70.31	70.68	0.9698	20225296	70.31	70.59	0.9663		1.9033e+07	70.31	70.5867	0.9708
SEHLIQTDTVNLHR	54923124	61.67	60.71	0.9561	42153220	61.67	60.88	0.9509	50406056	61.67	60.85	0.958		49160800	61.67	60.8133	0.955
SELFGETAR	13361123	64.2	64.26	0.914	9962135	64.2	64.51	0.9018	12133202	64.2	64.29	0.8607		11818820	64.2	64.3533	0.892167
SELQAYIEQC[+71]QDSPTSGK	24946192	70.64	70	0.9476	19134252	70.64	70.24	0.9495	30190370	70.64	70.14	0.9531		24756938	70.64	70.1267	0.950067
SESLSDNATAFSNR	22699776	63.78	63.35	0.9415	16452781	63.78	63.58	0.9425	19082842	63.78	63.43	0.9444		1.94118e+07	63.78	63.4533	0.9428
SFNVDLVAGK	14970666	71.12	71.16	0.902	11442518	71.12	71.4	0.899	13337550	71.12	71.28	0.9074		1.32502e+07	71.12	71.28	0.9028
SFVVSAASTTER	15332359	63.42	63.44	0.797	11724956	63.42	63.36	0.8043	10234206	63.42	63.33	0.7584		12430507	63.42	63.3767	0.786567
SFYGLSNLR	38970336	73.71	73.51	0.9245	31474666	73.71	73.71	0.9327	34229064	73.71	73.6	0.937		3.48914e+07	73.71	73.6067	0.9314
SGAGVPEVVLR	360084544	68.04	68.02	0.8638	247658400	68.04	68.18	0.8624	342008032	68.04	68.14	0.8644		3.16584e+08	68.04	68.1133	0.863533
SGEGLGVFQQSSK	31877270	67.08	67.15	0.9846	21173532	67.08	67.41	0.9794	25654460	67.08	67.31	0.9703		2.62351e+07	67.08	67.29	0.9781
SGELEVPDC[+71]EGLQR	161287472	68.29	67.68	0.9315	147490176	68.29	67.85	0.9281	178197344	68.29	67.84	0.9313		1.62325e+08	68.29	67.79	0.9303
SGVALQHGPVVLLK	41571248	69.51	68.96	0.9048	29132112	69.51	69.13	0.9278	47898332	69.51	69.02	0.905		3.95339e+07	69.51	69.0367	0.912533
SHIGVVPQDTVLFNDTIANNIR	13540885	80.14	79.16	0.9388	13568289	80.14	79.35	0.934	12432602	80.14	79.25	0.9475		13180592	80.14	79.2533	0.9401
SIEEVLR	64073596	63.45	63.7	0.7656	42493648	63.45	64.15	0.7378	48526620	63.45	63.74	0.7384		5.1698e+07	63.45	63.8633	0.747267
SIIC[+71]YYNTYQVVQFNR	1507045	79.86	79.18	0.749	1000417	79.86	79.34	0.7578	1015236	79.86	79.3	0.8192		1.17423e+06	79.86	79.2733	0.775333
SIIFANYIAR	56567552	78.42	78.33	0.8961	59113876	78.42	78.51	0.8944	55225300	78.42	78.49	0.8967		5.69689e+07	78.42	78.4433	0.895733
SIPAVLEIPSK	197023776	74.74	74.74	0.7358	164563888	74.74	74.93	0.7349	197870336	74.74	74.81	0.7352		186486000	74.74	74.8267	0.7353
SISESAFSAR	54895804	62.42	62.36	0.9499	50144576	62.42	62.61	0.9547	59186872	62.42	62.47	0.9556		5.47424e+07	62.42	62.48	0.9534
SLAEIVK	55944060	63.5	64.29	0.7207	43777548	63.5	64.54	0.7105	71270584	63.5	64.41	0.7073		5.69974e+07	63.5	64.4133	0.712833
SLGPENLLLK	17566354	75.95	76.26	0.8952	17667306	75.95	76.41	0.8699	15814050	75.95	76.33	0.8881		1.70159e+07	75.95	76.3333	0.8844
SLHFQPDK	33593612	56.92	56.73	0.828	26891540	56.92	56.96	0.7908	31593910	56.92	56.84	0.79		3.0693e+07	56.92	56.8433	0.802933
SLLAAQQTFVDR	5783764	69.88	71.08	0.8322	4119992	69.88	70.77	0.8165	4017406	69.88	70.66	0.8467		4.64039e+06	69.88	70.8367	0.8318
SLQPLYR	113087184	63.33	63.59	0.9526	102684696	63.33	63.71	0.9321	82949432	63.33	63.79	0.9509		9.95738e+07	63.33	63.6967	0.9452
SLTNDWEDHLAVK	4848362	71.55	71.05	0.8994	3300430	71.55	71.11	0.8214	3963313	71.55	71.04	0.9028		4.03737e+06	71.55	71.0667	0.874533
SNIPYWAIK	37397656	74.21	74.31	0.8751	29663008	74.21	74.3	0.8745	34633520	74.21	74.22	0.8645		3.38981e+07	74.21	74.2767	0.871367
SPSFFSK	4898575	65.16	65.93	0.8115	3884466	65.16	66.13	0.812	4359224	65.16	65.96	0.8135		4380755	65.16	66.0067	0.812333
SSANLFEITDR	21702966	73.86	74.04	0.9819	15912011	73.86	74.25	0.9825	19161104	73.86	74.12	0.9759		1.89254e+07	73.86	74.1367	0.9801
SSELLGQAAR	8912800	59.99	60.01	0.7197	12367583	59.99	60.25	0.7233	9418225	59.99	60.18	0.7473		1.02329e+07	59.99	60.1467	0.7301
SSENAIQEEQFFGR	6231176	72.18	71.79	0.9602	5238015	72.18	72.09	0.9526	5597630	72.18	72.04	0.9574		5.68894e+06	72.18	71.9733	0.956733
SSLNPILFR	460078400	75.45	75.68	0.9685	443739808	75.45	75.83	0.9654	419224320	75.45	75.75	0.9697		441014176	75.45	75.7533	0.967867
STVEIFK	22245730	65.5	65.96	0.8948	17971706	65.5	66.2	0.8898	16143835	65.5	66.17	0.9011		1.87871e+07	65.5	66.11	0.895233
STYSISIIHPK	10049160	66.53	66.07	0.8595	8252992	66.53	66.32	0.7981	8515432	66.53	66.17	0.9346		8.93919e+06	66.53	66.1867	0.864067
SVGWGNIFQLPFK	947258	93.28	92.85	0.9047	620196	93.28	92.89	0.8933	794740	93.28	92.81	0.8931		787398	93.28	92.85	0.897033
SVNQSLLELHK	273090240	65.27	64.9	0.9126	170286384	65.27	65.23	0.9049	194660768	65.27	65.07	0.9064		2.12679e+08	65.27	65.0667	0.907967
SYIAGATSLQER	23086340	64.07	63.67	0.9512	17475220	64.07	63.85	0.9569	21460006	64.07	63.83	0.9597		2.06739e+07	64.07	63.7833	0.955933
SYNC[+71]TPVSSPR	12258804	57.02	56.5	0.9729	10428336	57.02	56.53	0.9797	11551965	57.02	56.61	0.9758		11413035	57.02	56.5467	0.976133
SYPSEDVAVAVAR	58971068	66.96	66.55	0.7992	48953288	66.96	66.72	0.8076	55900896	66.96	66.62	0.8075		5.46084e+07	66.96	66.63	0.804767
TAALPTFR	73588208	67.15	67.5	0.8843	81000784	67.15	67.26	0.8806	94474456	67.15	67.4	0.8805		8.30211e+07	67.15	67.3867	0.8818
TADDPSLSLIK	398020800	69.74	69.58	0.8117	314570304	69.74	69.74	0.8079	352389184	69.74	69.94	0.8108		3.54993e+08	69.74	69.7533	0.810133
TAEDLSFR	5223018	63.75	64.06	0.9505	4106315	63.75	64.24	0.92	5294992	63.75	64.02	0.9478		4874775	63.75	64.1067	0.939433
TAEPNLQSLER	70930176	67.02	66.81	0.8888	49961520	67.02	67.07	0.8742	28264186	67.02	66.96	0.8856		4.97186e+07	67.02	66.9467	0.882867
TAEYDVAFGER	39329684	68	67.85	0.9528	26638048	68	68.07	0.9282	33247692	68	67.89	0.9516		33071808	68	67.9367	0.9442
TASNVEEAFINTAK	379604640	70.49	71.75	0.9674	279664448	70.49	72.01	0.9621	329335456	70.49	71.91	0.9659		329534848	70.49	71.89	0.965133
TATILDK	1247115264	56.81	57.39	0.8416	1002934336	56.81	57.56	0.8398	911515328	56.81	57.43	0.8364		1053854976	56.81	57.46	0.839267
TAVVIDLGEAFTK	5964726	81.7	81.56	0.9632	6013334	81.7	81.74	0.9776	6567253	81.7	81.68	0.9817		6181771	81.7	81.66	0.974167
TC[+71]PFC[+71]SK	4987488	56.92	57.2	0.8616	4490458	56.92	57.31	0.8538	4679798	56.92	57.25	0.8548		4719248	56.92	57.2533	0.856733
TDEYLLAR	10933709	65.87	66.44	0.8647	9058884	65.87	66.36	0.8692	10217521	65.87	66.5	0.892		10070038	65.87	66.4333	0.8753
TDFLIFDPDK	33521862	82.63	82.99	0.9132	31495844	82.63	83.09	0.9184	33138420	82.63	82.93	0.9174		3.27187e+07	82.63	83.0033	0.916333
TEAFTIAR	7703121	64.14	64.45	0.7078	4914078	64.14	64.68	0.703	4939221	64.14	64.47	0.7083		5852140	64.14	64.5333	0.706367
TFAQGLAVAR	110921816	66.58	66.59	0.9627	62403980	66.58	66.82	0.9709	73305368	66.58	66.69	0.9802		82210388	66.58	66.7	0.971267
TFEISC[+71]C[+71]SDR	134101448	64.2	64.08	0.9719	98527984	64.2	64.26	0.9707	110676224	64.2	64.11	0.9647		1.14435e+08	64.2	64.15	0.9691
TFLLEYHNR	11270216	67.51	67.24	0.923	9701688	67.51	67.54	0.9096	8879737	67.51	67.33	0.9047		9950547	67.51	67.37	0.912433
TFVSGAC[+71]DASSK	30492360	57.07	56.88	0.9678	26992354	57.07	57.03	0.9665	29133408	57.07	56.94	0.9717		2.88727e+07	57.07	56.95	0.968667
TGATEHYLINVC[+71]K	9034951	65.22	64.64	0.8058	4726302	65.22	64.94	0.7213	5226177	65.22	64.79	0.5736		6.32914e+06	65.22	64.79	0.700233
TGAVYVAEIGAK	71162472	66.26	66.17	0.9499	75353456	66.26	66.36	0.958	74704360	66.26	66.29	0.9556		73740096	66.26	66.2733	0.9545
TIGVSNFNPLQIER	34543688	79.79	79.41	0.8983	27044658	79.79	79.57	0.9262	27559208	79.79	79.44	0.963		2.97159e+07	79.79	79.4733	0.929167
TINWSLLEK	6623113	77.87	77.84	0.9179	6296397	77.87	78.02	0.9464	7486053	77.87	77.91	0.9284		6.80185e+06	77.87	77.9233	0.9309
TITIAVPDK	2913508352	66.62	66.45	0.8815	3078344448	66.62	66.7	0.8829	2885921792	66.62	66.62	0.886		2.95926e+09	66.62	66.59	0.883467
TLDVNQDSELR	140852704	62.61	62.37	0.9871	81186176	62.61	62.95	0.9867	24191710	62.61	62.42	0.9749		8.20769e+07	62.61	62.58	0.9829
TLEEAIR	119840592	59.72	59.94	0.872	92339320	59.72	60.19	0.8736	108559856	59.72	60.03	0.8761		106913256	59.72	60.0533	0.8739
TLEQVTAHFEGR	8150065	68.09	67.5	0.952	6318761	68.09	67.74	0.9239	10193358	68.09	67.54	0.9411		8220728	68.09	67.5933	0.939
TLIPDSYR	7182627	66.23	66.15	0.876	5352464	66.23	66.29	0.9269	6891883	66.23	66.25	0.8878		6475658	66.23	66.23	0.8969
TLISASSDTTVK	18471510	61.04	60.76	0.7267	15361163	61.04	61	0.7345	15689524	61.04	60.9	0.7244		16507399	61.04	60.8867	0.728533
TLNQLGTPQDSPELR	221971504	66.98	66.47	0.96	186231872	66.98	66.81	0.9611	200698944	66.98	66.54	0.9559		202967440	66.98	66.6067	0.959
TLPELYELVNR	88283136	81.81	81.84	0.8599	75852920	81.81	81.96	0.8555	97324272	81.81	81.87	0.8579		8.71534e+07	81.81	81.89	0.857767
TLQVQAAQFAK	26087430	66.51	66.28	0.879	18058070	66.51	66.5	0.8858	24678894	66.51	66.32	0.8827		2.29415e+07	66.51	66.3667	0.8825
TLTLLGSPADISAATEK	42132552	77.17	77.14	0.9305	36623348	77.17	77.28	0.9355	41960888	77.17	77.2	0.9346		4.02389e+07	77.17	77.2067	0.933533
TNLYWPGTAEPLLVSSPEHPQR	12375411	79.64	78.67	0.8201	10987412	79.64	79.08	0.8351	10901644	79.64	78.87	0.8292		11421489	79.64	78.8733	0.828133
TNQELQEINR	2730494208	59.06	58.83	0.9821	2184769536	59.06	59	0.9839	1740011264	59.06	58.88	0.9862		2.21843e+09	59.06	58.9033	0.984067
TPAQFDADELR	323151936	66.72	66.51	0.9569	259968768	66.72	66.74	0.9532	261157504	66.72	66.61	0.9531		2.81426e+08	66.72	66.62	0.9544
TPAQYDASELK	930445824	60.34	60.03	0.9597	1363680896	60.34	60.26	0.9539	1051624448	60.34	60.19	0.9607		1.11525e+09	60.34	60.16	0.9581
TPESSHEGLITDPHSPSR	34431216	57.04	56.18	0.8461	25717820	57.04	56.33	0.8457	28521812	57.04	56.23	0.8403		2.95569e+07	57.04	56.2467	0.844033
TQSILFNR	27336010	67.04	67.48	0.8652	20836664	67.04	67.72	0.8685	28593820	67.04	67.51	0.8696		2.55888e+07	67.04	67.57	0.867767
TSAAGFPLVAAQR	14183998	70.62	70.59	0.7374	11027865	70.62	70.78	0.7913	12203589	70.62	70.72	0.7639		1.24718e+07	70.62	70.6967	0.7642
TSQNALDFNTK	5252645	63.14	63.37	0.9602	4425160	63.14	63.7	0.9576	5150279	63.14	63.59	0.9573		4.94269e+06	63.14	63.5533	0.958367
TSVPLTAPQK	233353504	58.92	58.78	0.9023	174219680	58.92	58.96	0.8951	192509312	58.92	58.88	0.9043		2.00027e+08	58.92	58.8733	0.900567
TTAQVLIR	31445774	61.25	61.62	0.8113	29714842	61.25	61.88	0.7916	25990292	61.25	61.71	0.7808		2.90503e+07	61.25	61.7367	0.794567
TTEDELHIC[+71]R	4861513	60.23	60.03	0.9755	3780839	60.23	60.07	0.9749	4680054	60.23	60.01	0.9749		4440802	60.23	60.0367	0.9751
TTLVDSR	5758105	53.51	53.84	0.8848	4855589	53.51	53.76	0.8883	5152557	53.51	53.66	0.8886		5255417	53.51	53.7533	0.887233
TTVFSC[+71]NLGEK	24672456	66.78	66.63	0.9584	19064680	66.78	66.81	0.9489	20538538	66.78	66.68	0.9489		2.14252e+07	66.78	66.7067	0.952067
TVHAGEVGSPEVVR	18861440	57.68	57.14	0.9293	15278553	57.68	57.08	0.9264	15005369	57.68	57.06	0.9264		1.63818e+07	57.68	57.0933	0.927367
TVLITGANSGLGR	29842024	66.54	66.36	0.911	32376440	66.54	66.55	0.9376	30359332	66.54	66.45	0.9048		3.08593e+07	66.54	66.4533	0.9178
TVQHQDSQVNALEITPDR	11132410	64.47	63.8	0.9415	8579516	64.47	64.24	0.9398	8141812	64.47	63.84	0.9656		9.28458e+06	64.47	63.96	0.948967
TYAEILEPFHPVR	42904552	76.02	75.52	0.9703	34057664	76.02	75.63	0.9644	40829828	76.02	75.62	0.9771		3.9264e+07	76.02	75.59	0.9706
VAALQTAADAFYK	20656550	74.77	74.48	0.9337	17551550	74.77	74.63	0.9369	18311006	74.77	74.57	0.9393		18839702	74.77	74.56	0.936633
VAAYC[+71]EDTSK	145502048	53.22	53.08	0.7601	117705016	53.22	53.18	0.7597	137568560	53.22	53.15	0.7598		1.33592e+08	53.22	53.1367	0.759867
VADIALHYANK	4892392	62.39	62.03	0.7528	3254737	62.39	62.16	0.7559	4360538	62.39	62.14	0.7541		4.16922e+06	62.39	62.11	0.754267
VAFLHVPAGTLVSK	4248107	73.28	72.53	0.8554	3549706	73.28	72.85	0.8531	4018349	73.28	72.77	0.8455		3.93872e+06	73.28	72.7167	0.851333
VAIDAGYR	5577594	59.87	59.9	0.8382	4749534	59.87	60.06	0.8566	3236848	59.87	59.98	0.8088		4.52133e+06	59.87	59.98	0.834533
VC[+71]LELAK	5537343	64.39	64.51	0.7913	4450714	64.39	65.1	0.812	5059917	64.39	64.96	0.7905		5.01599e+06	64.39	64.8567	0.797933
VC[+71]NPIITK	598168000	60.23	60.36	0.9169	450550240	60.23	60.55	0.9168	416637664	60.23	60.48	0.915		488451968	60.23	60.4633	0.916233
VDDLLIIEEK	19377178	75.9	76.03	0.9027	17655570	75.9	76.15	0.9412	18525256	75.9	76.15	0.9276		1.85193e+07	75.9	76.11	0.923833
VDFTPSER	9190153	60.2	60.22	0.8276	9682493	60.2	60.39	0.8535	9620589	60.2	60.34	0.8698		9497745	60.2	60.3167	0.8503
VDIDVPDVNIEGPDAK	4033805312	75.39	74.88	0.8997	3852635648	75.39	74.98	0.8994	4010385664	75.39	74.96	0.9024		3.96561e+09	75.39	74.94	0.9005
VDLYEAANK	8316227	61.71	61.74	0.9365	10758583	61.71	61.94	0.8351	6242417	61.71	61.82	0.6748		8.43908e+06	61.71	61.8333	0.815467
VEDVEALDQK	16937390	60.8	60.83	0.6923	11592703	60.8	61.28	0.7421	13603009	60.8	60.86	0.7689		1.40444e+07	60.8	60.99	0.734433
VEGGGTSVIK	29875668	54.28	54.34	0.9126	31215234	54.28	54.47	0.9586	38527076	54.28	54.38	0.9544		3.3206e+07	54.28	54.3967	0.941867
VEGHVFPEFK	6021656	67.43	67.12	0.7528	4614025	67.43	67.36	0.7561	5450603	67.43	67.13	0.7553		5.36209e+06	67.43	67.2033	0.754733
VELDTHGC[+71]GLR	3503510	60.21	59.71	0.8093	1104817	60.21	59.85	0.5502	3439287	60.21	59.77	0.7797		2682538	60.21	59.7767	0.713067
VEPLAFHGTPEQK	224373488	62.38	62.03	0.908	269757632	62.38	62.29	0.912	269804192	62.38	62.16	0.9108		254645104	62.38	62.16	0.910267
VESFLPQPFTDEIR	1953309	83.53	83.27	0.8788	1748642	83.53	83.47	0.9099	2088333	83.53	83.46	0.8423		1.93009e+06	83.53	83.4	0.877
VFANPEDC[+71]AGFGK	1254670080	67.87	67.41	0.9563	1021300480	67.87	67.63	0.958	1140757376	67.87	67.51	0.9603		1138909312	67.87	67.5167	0.9582
VFDITSK	30161986	63.67	64.46	0.7291	26348288	63.67	64.65	0.7334	14142662	63.67	64.42	0.856		2.3551e+07	63.67	64.51	0.772833
VFEGIPTYR	107556872	70.36	70.17	0.9756	88196744	70.36	70.41	0.9734	113839168	70.36	70.28	0.9785		1.03198e+08	70.36	70.2867	0.975833
VFFEQGATR	38341732	65.09	65.52	0.9587	28248124	65.09	65.69	0.9412	36053104	65.09	65.58	0.9546		34214320	65.09	65.5967	0.9515
VFSGEDNPSQDAPSASSVAPASR	24126280	63.73	62.79	0.9717	19940754	63.73	62.87	0.9728	23126850	63.73	62.98	0.9766		2.2398e+07	63.73	62.88	0.9737
VGDAIAQR	4944364	52.3	52.03	0.9362	3755854	52.3	52.14	0.9361	4520455	52.3	52.06	0.9294		4406891	52.3	52.0767	0.9339
VGDSPIPGAGAYADDTAGAAAATGDGDTLLR	67870048	77.28	76.39	0.9109	52733380	77.28	76.55	0.9101	65562268	77.28	76.56	0.9109		62055232	77.28	76.5	0.910633
VGDYGSLSGR	1318544256	59.25	59.26	0.989	1105638016	59.25	59.4	0.9859	1445050880	59.25	59.33	0.9891		1289744384	59.25	59.33	0.988
VGHSELVGEIIR	105881920	67.91	67.48	0.7863	67251096	67.91	67.79	0.7894	87729528	67.91	67.54	0.7903		8.69542e+07	67.91	67.6033	0.788667
VGNIEIK	37088228	59	59.22	0.898	34900352	59	59.46	0.8915	34453496	59	59.3	0.894		35480692	59	59.3267	0.8945
VGPLDLNR	414114048	66.02	66.35	0.8666	287075712	66.02	66.54	0.8662	348862112	66.02	66.42	0.8687		3.50017e+08	66.02	66.4367	0.867167
VGPYHNPQETYHYYQLPVC[+71]C[+71]PEK	5432871	69.49	68.25	0.9164	3857368	69.49	68.47	0.9032	5177453	69.49	68.34	0.9148		4822564	69.49	68.3533	0.911467
VIEDNEYTAR	6139447	57.65	57.37	0.9542	4860959	57.65	57.53	0.9558	5532053	57.65	57.39	0.9624		5.51082e+06	57.65	57.43	0.957467
VIPEFDTPGHTQSWGK	9268051	69.44	68.57	0.8104	7959047	69.44	68.78	0.8077	8099081	69.44	68.63	0.7888		8.44206e+06	69.44	68.66	0.8023
VLFDNTGR	24660100	63	63.63	0.7835	17290108	63	63.46	0.8237	21332166	63	63.71	0.8265		2.10941e+07	63	63.6	0.811233
VLPQEAEEENR	102993792	56.89	56.48	0.8303	76621784	56.89	56.72	0.8275	90433312	56.89	56.62	0.8268		90016296	56.89	56.6067	0.8282
VNAEPAAFYR	6847977	64.93	64.9	0.9372	4542808	64.93	65.16	0.9111	5839294	64.93	65.07	0.8708		5.74336e+06	64.93	65.0433	0.906367
VNAIEHVIIPR	39555416	68.04	67.59	0.9657	20568456	68.04	67.79	0.9644	28241224	68.04	67.62	0.968		29455032	68.04	67.6667	0.966033
VNLAHSEI	18373576	62.66	62.54	0.9144	16156518	62.66	62.68	0.9137	6765407	62.66	62.66	0.6811		13765167	62.66	62.6267	0.8364
VNLGVGAYR	21576644	64.62	65.18	0.6629	5760120	64.62	64.94	0.8516	20829894	64.62	65.32	0.6411		1.60556e+07	64.62	65.1467	0.718533
VNPSGTVLFR	139609232	68.56	68.87	0.8641	90751544	68.56	69.05	0.8599	109218160	68.56	68.93	0.8611		1.13193e+08	68.56	68.95	0.8617
VPAGLPDLK	168330512	68.01	68.01	0.8777	131082440	68.01	68.22	0.8705	168042560	68.01	68.15	0.8795		155818504	68.01	68.1267	0.8759
VPFPIPEPDGC[+71]K	2255646208	73.82	73.74	0.9067	1874790912	73.82	73.9	0.9077	1955932928	73.82	73.83	0.9073		2028790016	73.82	73.8233	0.907233
VPLDVIFK	4020164096	78.42	78.84	0.8486	2734305536	78.42	78.98	0.8469	2927917824	78.42	78.92	0.8499		3.22746e+09	78.42	78.9133	0.848467
VQFGVVTR	32434092	64.89	65.32	0.8104	21688004	64.89	65.51	0.8149	32174148	64.89	65.37	0.82		2.87654e+07	64.89	65.4	0.8151
VQIFEYNENTR	18417066	69.39	69.12	0.8613	13776451	69.39	69.37	0.8601	8374345	69.39	69.25	0.8617		1.35226e+07	69.39	69.2467	0.861033
VSFLTGR	20454098	66.5	67.06	0.8639	12808689	66.5	67.28	0.8599	14926591	66.5	67.12	0.8556		16063126	66.5	67.1533	0.8598
VSLYYESLC[+71]GAC[+71]R	72726936	72.89	72.49	0.9884	62061504	72.89	72.73	0.9892	65829700	72.89	72.64	0.9878		6.68727e+07	72.89	72.62	0.988467
VSTAVLSITAK	14964397	67.6	67.59	0.8874	14931994	67.6	67.71	0.9227	11708808	67.6	67.65	0.8403		1.38684e+07	67.6	67.65	0.883467
VTDPQLEVTLHEK	20331808	64.96	64.4	0.8854	12583936	64.96	64.59	0.8782	12145134	64.96	64.52	0.8858		1.50203e+07	64.96	64.5033	0.883133
VTGEVLDILSR	226148688	78.44	78.55	0.9718	209197088	78.44	78.6	0.9726	196296512	78.44	78.68	0.9757		2.10547e+08	78.44	78.61	0.973367
VTSFTLAK	130936080	64.17	64.54	0.8333	120330256	64.17	64.68	0.8337	106791528	64.17	64.55	0.8312		1.19353e+08	64.17	64.59	0.832733
VTTFEHQYVNAIK	5597183	65.64	64.82	0.882	4456092	65.64	65.03	0.8424	5030465	65.64	64.99	0.9035		5.02791e+06	65.64	64.9467	0.875967
VVFAVSELEEATYQK	3959211	80.92	80.29	0.8569	4307346	80.92	80.43	0.8947	4497270	80.92	80.4	0.8856		4254609	80.92	80.3733	0.879067
VVIGGFGDPLIC[+71]DNQVSTGDTR	9426068	80.52	80.16	0.9138	8979860	80.52	80.31	0.9193	11636611	80.52	80.28	0.9219		1.00142e+07	80.52	80.25	0.918333
VVLVNNILQNAQER	27651024	76.1	76.03	0.9817	20876728	76.1	75.95	0.9909	24799530	76.1	76.09	0.9879		2.44424e+07	76.1	76.0233	0.986833
VVPWGSILK	2431095	79.66	79.8	0.8697	2353303	79.66	79.96	0.8619	2374002	79.66	79.85	0.8585		2.38613e+06	79.66	79.87	0.863367
VVQC[+71]SDLGLK	144327232	63.61	63.49	0.9092	100883168	63.61	63.7	0.9087	132210864	63.61	63.6	0.9156		125807088	63.61	63.5967	0.911167
WAEVVLSDPEAAK	366939392	72.63	72.45	0.765	321135392	72.63	72.67	0.7619	372570944	72.63	72.55	0.7651		353548576	72.63	72.5567	0.764
WALSQSNPSALR	100426736	69.48	69.19	0.9806	70349320	69.48	69.41	0.9797	97359696	69.48	69.33	0.9705		89378584	69.48	69.31	0.976933
WQDAQATLQK	4754260	60.63	60.42	0.9303	4166620	60.63	60.63	0.9246	4367405	60.63	60.51	0.9303		4.42943e+06	60.63	60.52	0.9284
WVADALGR	12098911	67.03	67.17	0.9037	9550725	67.03	67.33	0.9093	11249084	67.03	67.18	0.9035		10966240	67.03	67.2267	0.9055
YAGHWTGDVR	101447968	58.28	57.84	0.848	98115728	58.28	58.05	0.8461	88779016	58.28	57.86	0.8497		9.61142e+07	58.28	57.9167	0.847933
YDGQVAVFGSDFQEK	28240152	74.2	73.98	0.9839	22890244	74.2	74.2	0.9753	22506498	74.2	74.03	0.978		2.45456e+07	74.2	74.07	0.979067
YEAPQTTDGLAGALDAR	23747578	71.69	71.29	0.8525	19291164	71.69	71.47	0.8518	23093012	71.69	71.4	0.8562		22043918	71.69	71.3867	0.8535
YENYELTLK	16160273	69.06	68.88	0.9548	10305847	69.06	69.11	0.9412	13595522	69.06	68.96	0.9457		1.33539e+07	69.06	68.9833	0.947233
YEVPLETPR	707521664	67.08	66.86	0.9645	481182848	67.08	67.1	0.9645	643045696	67.08	66.95	0.9606		6.10583e+08	67.08	66.97	0.9632
YFTTLEEAEK	27751766	67.65	67.5	0.9495	22513246	67.65	67.68	0.9445	25121506	67.65	67.59	0.9553		2.51288e+07	67.65	67.59	0.949767
YGGTFQNVSVK	57241464	63.72	63.42	0.9521	41749288	63.72	63.66	0.9582	50842064	63.72	63.57	0.9553		49944272	63.72	63.55	0.9552
YGTYTLENEHLNR	11049047	63.75	62.88	0.9518	8572928	63.75	63.05	0.9527	8390606	63.75	62.95	0.9595		9337527	63.75	62.96	0.954667
YISGSIHYFR	378738208	66.06	65.48	0.8777	255129728	66.06	65.78	0.8673	392594976	66.06	65.67	0.8789		342154304	66.06	65.6433	0.874633
YLETADYAIR	11523816	67.93	67.57	0.9198	6839097	67.93	67.76	0.9428	9480102	67.93	67.81	0.8939		9281005	67.93	67.7133	0.918833
YLGDVNNVK	2764133	59.8	59.87	0.9127	1935094	59.8	59.93	0.8602	4069750	59.8	60.13	0.9298		2.92299e+06	59.8	59.9767	0.9009
YLIEIAK	31516544	69.8	69.94	0.8573	30237268	69.8	70.18	0.8487	29910808	69.8	70.04	0.8505		3.05549e+07	69.8	70.0533	0.852167
YLQGNTVQLR	17321604	63.33	63.24	0.7969	16641573	63.33	63.3	0.7983	13892259	63.33	63.24	0.7972		15951812	63.33	63.26	0.797467
YLSYTLNPDYIR	6050515	76.29	76.16	0.7814	4827444	76.29	76.36	0.7803	5855543	76.29	75.99	0.7813		5577834	76.29	76.17	0.781
YNEAQVDFR	33252654	63.51	63.32	0.9287	26485634	63.51	63.54	0.8825	28199452	63.51	63.43	0.8705		29312580	63.51	63.43	0.8939
YPAPSLVIVR	71262696	73.42	73.33	0.9244	59523124	73.42	73.65	0.9266	69664216	73.42	73.53	0.9315		6.68167e+07	73.42	73.5033	0.9275
YPHC[+71]TGGAAGYIDR	28260752	60.79	59.72	0.728	35740132	60.79	59.97	0.728	31929864	60.79	59.83	0.7212		31976916	60.79	59.84	0.725733
YQYVDC[+71]GR	528687136	58.31	58.07	0.9488	520312480	58.31	58.29	0.9473	587004608	58.31	58.15	0.9484		5.45335e+08	58.31	58.17	0.948167
YSDNWEAVTR	2657176	67.06	66.83	0.8865	2585442	67.06	67.07	0.8546	2807755	67.06	66.87	0.8767		2.68346e+06	67.06	66.9233	0.8726
YSNAFTNR	60367632	58.02	58.1	0.9791	54048280	58.02	58.31	0.9816	56473136	58.02	58.16	0.9765		56963016	58.02	58.19	0.979067
YSNFDVATR	19387406	62.51	62.31	0.7009	19390566	62.51	62.72	0.7187	23465130	62.51	62.6	0.7176		2.07477e+07	62.51	62.5433	0.7124
YSVLYFEQK	53994108	73.82	73.84	0.9393	40982192	73.82	74.04	0.9375	51023712	73.82	73.91	0.9336		4.86667e+07	73.82	73.93	0.9368
YVGESEANIR	112770792	58.88	58.41	0.9671	99051808	58.88	58.59	0.9688	119812880	58.88	58.48	0.9692		110545160	58.88	58.4933	0.968367

## Sheet: LEF_120_FragmentIon_DotP>0.7
Skyline export data of peptides with a DotP>0.7 from 120 min gradient PRM measurements of the lysosome-enriched fraction (LEF).
	Lysosomes_PRM_120_R1_6F				Lysosomes_PRM_120_R2_6F				Lysosomes_PRM_120_R3_6F					Average
Zeilenbeschriftungen	average Total Area Fragment	average Predicted Retention Time	average Peptide Retention Time	average Library Dot Product	average Total Area Fragment	average Predicted Retention Time	average Peptide Retention Time	average Library Dot Product	average Total Area Fragment	average Predicted Retention Time	average Peptide Retention Time	average Library Dot Product		AUC	Predicted RT	Measured RT	Library DotP
AALNALQPPEFR	277321856	108.28	108.31	0.9652	221608544	108.28	108.5	0.9618	249639504	108.28	108.38	0.9622		2.49523e+08	108.28	108.397	0.963067
AAVQELSGSILTSEDPEER	33930228	108.53	108.57	0.8113	28145998	108.53	108.81	0.8144	34674956	108.53	108.73	0.8101		32250394	108.53	108.703	0.811933
AAYEVLASR	19900136	87.05	86.94	0.8206	13348635	87.05	87.27	0.8218	23741046	87.05	87.23	0.9391		1.89966e+07	87.05	87.1467	0.8605
AC[+71]GDSTLTQITAGLDPVGR	601723	117.27	117.32	0.8851	455746	117.27	117.43	0.6876	549489	117.27	117.58	0.6889		535653	117.27	117.443	0.753867
ADPLSADYQPETR	257427872	89.24	89.28	0.8384	231249248	89.24	89.48	0.8371	237228112	89.24	89.5	0.8366		2.41968e+08	89.24	89.42	0.837367
ADVTYAALVVK	12663219	103.11	103.04	0.8967	10696680	103.11	103.39	0.8923	12147795	103.11	103.29	0.9058		11835898	103.11	103.24	0.898267
AEEEFNIEK	358558912	87.01	86.95	0.8928	264507600	87.01	87.22	0.8912	400726272	87.01	87.11	0.9006		3.41264e+08	87.01	87.0933	0.894867
AEGLGEAEVR	9643769	77.35	77.54	0.8797	10025575	77.35	77.54	0.8931	10005261	77.35	77.47	0.9114		9891535	77.35	77.5167	0.894733
AEGPEVDVNLPK	3073549824	95.06	95.08	0.922	1822848512	95.06	95.38	0.9199	2321522944	95.06	95.34	0.9211		2405973760	95.06	95.2667	0.921
AFC[+71]ETLEETNYHLQR	18158674	97.91	97.88	0.7606	15234550	97.91	98.24	0.739	14018062	97.91	98.06	0.7588		15803762	97.91	98.06	0.7528
AFFSEVER	108306656	98.27	98.16	0.8867	99072448	98.27	98.46	0.8855	113318552	98.27	98.3	0.8863		1.06899e+08	98.27	98.3067	0.886167
AFQNVIAPR	879700160	90.43	90.34	0.9793	940424960	90.43	90.67	0.9786	831284480	90.43	90.65	0.9774		883803200	90.43	90.5533	0.978433
AFSFLNEVK	138114208	114.62	114.48	0.9384	156976096	114.62	114.81	0.9379	133231656	114.62	114.61	0.9369		1.42774e+08	114.62	114.633	0.937733
AGGAFDPYTLVR	119798296	112.97	112.97	0.9378	91435048	112.97	113.3	0.9347	98859976	112.97	113.11	0.9363		103364440	112.97	113.127	0.936267
AGLTLAPPEGTLPAPPPR	940566848	109.03	109.09	0.9354	728792576	109.03	109.4	0.935	904320576	109.03	109.37	0.9353		8.57893e+08	109.03	109.287	0.935233
AHEILPELVC[+71]C[+71]SAK	18647984	101.85	101.82	0.8202	17899334	101.85	102.09	0.7908	19189150	101.85	102.04	0.8022		1.85788e+07	101.85	101.983	0.8044
AHNAFDPSSVLLSR	86764592	107.06	107.02	0.9527	72882320	107.06	107.35	0.9525	83284176	107.06	107.18	0.9556		8.0977e+07	107.06	107.183	0.9536
AIEQADLLQEEDESPR	22808420	97.91	97.96	0.9863	21768158	97.91	98.21	0.9837	25885204	97.91	98.12	0.9794		2.34873e+07	97.91	98.0967	0.983133
AIFHEEEPR	15656199	75.46	75.26	0.8532	13675519	75.46	75.6	0.8452	14407443	75.46	75.57	0.8567		1.45797e+07	75.46	75.4767	0.8517
AIHEVFEVGVTSHR	20858786	88.66	88.57	0.9173	19335978	88.66	88.93	0.9268	20135972	88.66	88.79	0.9212		2.01102e+07	88.66	88.7633	0.921767
ALADESGLDTYSLSGGGGVPVLVR	484105792	122.9	122.98	0.9684	441514688	122.9	123.1	0.9684	563875904	122.9	123.14	0.9694		4.96499e+08	122.9	123.073	0.968733
ALDFAVSEYNK	150017824	102.11	102.1	0.9573	135701648	102.11	102.37	0.9602	140707408	102.11	102.27	0.9568		1.42142e+08	102.11	102.247	0.9581
ALEELQR	233116208	77.18	77.01	0.9125	282075072	77.18	77.35	0.9143	175657184	77.18	77.3	0.9133		2.30283e+08	77.18	77.22	0.913367
ALGLLC[+71]GR	167526112	97.11	96.98	0.9719	136964768	97.11	97.42	0.9737	157852128	97.11	97.24	0.9682		154114336	97.11	97.2133	0.971267
ALGLNEVDYK	14757094	95.98	95.94	0.9299	10977091	95.98	96.17	0.9254	12148823	95.98	96.09	0.9258		1.26277e+07	95.98	96.0667	0.927033
ALGPGGELER	36930416	81.63	81.49	0.8863	29142520	81.63	81.8	0.8848	32976138	81.63	81.77	0.8872		33016358	81.63	81.6867	0.8861
ALHIPESLPR	1382574592	95.51	95.43	0.9253	1238270592	95.51	95.76	0.9251	1186429952	95.51	95.68	0.9251		1269091712	95.51	95.6233	0.925167
ALIAPDHVVPAPEEC[+71]YVYSPLGSAYK	41050472	118.38	118.39	0.8347	31096060	118.38	118.6	0.8127	36176924	118.38	118.51	0.8602		3.61078e+07	118.38	118.5	0.835867
ALLGTYK	132851856	85.37	85.13	0.8765	85916184	85.37	85.58	0.8742	89193088	85.37	85.42	0.8761		1.02654e+08	85.37	85.3767	0.8756
ALLNVVDSAR	157898432	99.48	99.46	0.9585	135990464	99.48	99.74	0.9623	154895344	99.48	99.63	0.964		1.49595e+08	99.48	99.61	0.9616
ALNQSNTPLLSLK	6055626	105.8	106.06	0.9587	4662408	105.8	106.2	0.9548	5361173	105.8	106.16	0.955		5.35974e+06	105.8	106.14	0.956167
ALQATVGNSYK	1289613824	77.32	77.2	0.9533	2586456320	77.32	77.54	0.9557	2022092672	77.32	77.51	0.9544		1966054272	77.32	77.4167	0.954467
ALQVLVDQSK	8342414	90.8	90.7	0.7765	7153548	90.8	90.95	0.7755	9466184	90.8	90.98	0.7796		8.32072e+06	90.8	90.8767	0.7772
ALSALC[+71]DPSR	138904848	85.13	85.07	0.9275	104068728	85.13	85.42	0.9298	106594776	85.13	85.32	0.9324		116522784	85.13	85.27	0.9299
ALTQVLSQANTGGVQSTLLLNNEGSLLAYSGYGDTDAR	17458838	136.08	136.24	0.8869	25488450	136.08	136.39	0.878	52934180	136.08	136.38	0.8772		3.19605e+07	136.08	136.337	0.8807
ALTTITDLVR	99266912	111.27	111.18	0.9617	68514608	111.27	111.46	0.9604	92725224	111.27	111.37	0.9619		8.68356e+07	111.27	111.337	0.961333
ALVSYDGLNQR	637566144	94.09	94.04	0.9503	532565696	94.09	94.37	0.9535	610389376	94.09	94.29	0.9534		593507072	94.09	94.2333	0.9524
ANDDLADAGLEK	72624408	85.33	85	0.9409	63082912	85.33	85.54	0.9428	71846848	85.33	85.24	0.9403		6.91847e+07	85.33	85.26	0.941333
APDVTTLSR	413065216	79.19	79.1	0.8944	346740096	79.19	79.48	0.8922	425975584	79.19	79.39	0.8933		3.9526e+08	79.19	79.3233	0.8933
APEGVHLIC[+71]YSQGGLVC[+71]R	18243316	102.5	102.55	0.9413	14856573	102.5	102.8	0.9387	17862798	102.5	102.71	0.9596		1.69876e+07	102.5	102.687	0.946533
AQALVQYLEEPLTQVAAS	210646048	141.28	141.42	0.735	170862944	141.28	141.53	0.7422	228136784	141.28	141.6	0.7411		2.03215e+08	141.28	141.517	0.739433
AQGGNLNYSAK	17868560	68.24	68.17	0.8674	14649257	68.24	68.4	0.8508	16272080	68.24	68.5	0.8589		16263299	68.24	68.3567	0.859033
AQLEAALGK	14682645	82.26	82.07	0.7497	11465114	82.26	82.44	0.7463	12654761	82.26	82.39	0.7304		1.29342e+07	82.26	82.3	0.742133
AQLHVQGLLHESGPSDDR	39506936	89.21	89.33	0.8829	38633612	89.21	89.65	0.8832	38112328	89.21	89.63	0.8797		3.8751e+07	89.21	89.5367	0.881933
AQPPEYTFPSGSGAHFPQVPGGAVR	62471332	107.58	107.72	0.8546	48936120	107.58	107.91	0.8511	55071416	107.58	107.98	0.8536		55492956	107.58	107.87	0.8531
AQVNTSDLNEELGQVEYVFTDK	4595426	137.95	137.89	0.8678	4310586	137.95	137.98	0.8731	5345857	137.95	138.07	0.8743		4750623	137.95	137.98	0.871733
ASNSEDPPSVVEVR	1526453248	85.23	85.13	0.9353	1151012224	85.23	85.56	0.9329	1231944960	85.23	85.42	0.9358		1.30314e+09	85.23	85.37	0.934667
ASSEEFIPIFANNPR	19563358	120.97	120.88	0.9732	19864048	120.97	121.15	0.9759	24817490	120.97	121.03	0.9761		2.1415e+07	120.97	121.02	0.975067
ASYSAVSLYGNPVR	62097144	100.05	100.05	0.9687	49806340	100.05	100.45	0.9654	55304960	100.05	100.27	0.967		55736148	100.05	100.257	0.967033
ATAAELLR	29667890	86.87	86.72	0.8428	24493308	86.87	87.06	0.8932	29059042	86.87	87.11	0.8614		27740080	86.87	86.9633	0.8658
ATIGADFLTK	1300759168	103.74	103.71	0.9184	1160746752	103.74	103.95	0.915	1188898048	103.74	103.87	0.918		1.2168e+09	103.74	103.843	0.917133
ATIQDVLR	60442456	96.48	96.35	0.9472	51027512	96.48	96.71	0.9496	59902644	96.48	96.59	0.945		57124204	96.48	96.55	0.947267
ATIQGVLR	54503312	87.49	86.84	0.9011	40098828	87.49	87.75	0.8633	42082828	87.49	87.65	0.8653		45561656	87.49	87.4133	0.876567
ATISDEEIER	22159860	80.22	80.15	0.9601	19512612	80.22	80.45	0.9636	20171594	80.22	80.42	0.9636		2.06147e+07	80.22	80.34	0.962433
ATQFPDGVDVR	300401184	93.16	93.11	0.9106	217863712	93.16	93.28	0.9079	242275616	93.16	93.29	0.907		253513504	93.16	93.2267	0.9085
ATSYQPQER	37041700	63.44	63.39	0.9381	30118432	63.44	63.74	0.9378	33618996	63.44	63.79	0.9374		3.3593e+07	63.44	63.64	0.937767
ATWGDGGDNSPSNVVSK	2814512	86.04	85.83	0.876	2829071	86.04	86.11	0.8768	4614971	86.04	86.04	0.7626		3419518	86.04	85.9933	0.838467
AVFQESIR	10458516	87.04	86.86	0.8794	8203163	87.04	87.21	0.872	8347033	87.04	87.14	0.8896		9002904	87.04	87.07	0.880333
AVLEAVPR	580405440	84.34	84.27	0.7626	551466560	84.34	84.63	0.7625	547812928	84.34	84.57	0.7631		559894976	84.34	84.49	0.762733
AVLENYHSVLDQK	74515208	92.97	92.77	0.7941	69691440	92.97	93.23	0.7884	54944964	92.97	93.14	0.7958		6.63839e+07	92.97	93.0467	0.792767
AVVQVFEGTSGIDAK	591311680	103.31	103.31	0.9693	505628928	103.31	103.53	0.9676	591702976	103.31	103.44	0.971		5.62881e+08	103.31	103.427	0.9693
C[+71]ATSTPAFFAEK	203067376	98.86	98.81	0.8658	144817088	98.86	99.17	0.865	177382768	98.86	99.03	0.8686		1.75089e+08	98.86	99.0033	0.866467
C[+71]DAISVLEK	15171799	95.42	95.43	0.9608	10811486	95.42	95.92	0.9695	12369390	95.42	95.83	0.9534		12784225	95.42	95.7267	0.961233
C[+71]GFAGETGPR	9390289	75.92	75.79	0.9664	7167581	75.92	76.17	0.9564	8379089	75.92	76.09	0.9559		8.31232e+06	75.92	76.0167	0.959567
C[+71]GGIQYLQSAIESR	16689472	114.7	114.7	0.9368	15666304	114.7	114.99	0.939	15182411	114.7	114.92	0.9379		1.58461e+07	114.7	114.87	0.9379
C[+71]GHSQPQYGTFC[+71]EK	6516338	77.12	76.89	0.9217	6054359	77.12	77.27	0.9224	6087199	77.12	77.15	0.9208		6.2193e+06	77.12	77.1033	0.921633
C[+71]IC[+71]PPYR	38231360	81.54	80.41	0.9524	31383806	81.54	80.74	0.9603	37456260	81.54	81.46	0.9599		3.56905e+07	81.54	80.87	0.957533
C[+71]LHDIAQAHR	2392757	64.55	64.47	0.9006	1918679	64.55	64.69	0.8972	2218072	64.55	64.78	0.9038		2.1765e+06	64.55	64.6467	0.900533
C[+71]LTPPESVPEK	163629968	83.1	83.34	0.9511	139469504	83.1	83.51	0.9522	130654408	83.1	82.99	0.9506		1.44585e+08	83.1	83.28	0.9513
C[+71]LVLTGFGGYDK	207054496	112.65	112.7	0.9565	173153776	112.65	112.96	0.956	196464496	112.65	112.85	0.9589		192224256	112.65	112.837	0.957133
C[+71]NTQQPGC[+71]ENVC[+71]YDK	51586980	75.61	75.6	0.9057	45108392	75.61	75.91	0.9055	53746224	75.61	75.91	0.9073		5.01472e+07	75.61	75.8067	0.906167
C[+71]PGESSHIC[+71]DFIR	36750180	95.67	95.61	0.8954	28197146	95.67	96.17	0.8993	35050200	95.67	95.87	0.9014		3.33325e+07	95.67	95.8833	0.8987
DC[+71]YPVQETFIR	537508672	106.85	106.81	0.9511	490180608	106.85	107.05	0.9479	563311936	106.85	106.93	0.9515		5.30334e+08	106.85	106.93	0.950167
DDLANTFR	8790476	91.53	91.57	0.7642	6232649	91.53	91.91	0.9583	6755826	91.53	91.84	0.8036		7.25965e+06	91.53	91.7733	0.842033
DEVDGGPAGPPGGAAK	98304776	70.93	71.04	0.9563	78942840	70.93	71.25	0.9576	90788000	70.93	71.32	0.9579		8.93452e+07	70.93	71.2033	0.957267
DGLGGLPDIVR	18489432	114.14	114.11	0.9439	20580448	114.14	114.46	0.9403	17074232	114.14	114.38	0.9454		18714704	114.14	114.317	0.9432
DGQLIYTPFTEDTETVGQR	49215140	119.06	119.11	0.7814	40336896	119.06	119.35	0.7285	47314548	119.06	119.24	0.7109		4.56222e+07	119.06	119.233	0.740267
DGQSVTSFSQR	9626728	79.21	79.28	0.977	8046540	79.21	79.67	0.9776	8463417	79.21	79.57	0.9782		8.71223e+06	79.21	79.5067	0.9776
DGVANVSIEDR	52272624	85.69	85.59	0.9846	42598076	85.69	86.06	0.9885	44751864	85.69	85.81	0.9926		4.65409e+07	85.69	85.82	0.988567
DIAINISR	20478062	94.17	93.84	0.8817	17881246	94.17	94.2	0.7976	16409521	94.17	94.13	0.9439		1.82563e+07	94.17	94.0567	0.8744
DIANC[+71]LAVR	2448599	95.62	96	0.7761	1995876	95.62	95.88	0.9421	2403067	95.62	95.77	0.9509		2282514	95.62	95.8833	0.8897
DIPIWGTLIR	2160534	137.66	137.67	0.7166	1429495	137.66	137.67	0.7092	2054805	137.66	137.64	0.7152		1.88161e+06	137.66	137.66	0.713667
DLAGALDEK	188345440	90.48	90.56	0.9242	147255136	90.48	90.75	0.9253	190884176	90.48	90.73	0.9262		1.75495e+08	90.48	90.68	0.925233
DLDSLHSFVLR	119722976	112.34	112.34	0.9285	93848344	112.34	112.55	0.925	118933160	112.34	112.5	0.926		1.10835e+08	112.34	112.463	0.9265
DLEHNVSPGYNFR	63091016	93.5	93.5	0.9423	43790208	93.5	93.78	0.9444	53383216	93.5	93.73	0.9443		53421480	93.5	93.67	0.943667
DLELLASGVDR	86018640	111.25	111.18	0.9513	67331136	111.25	111.48	0.9568	80795640	111.25	111.37	0.9527		78048472	111.25	111.343	0.9536
DLHTLILVNNK	13607165	102.53	102.45	0.9252	11410414	102.53	102.7	0.9419	13873195	102.53	102.66	0.9376		1.29636e+07	102.53	102.603	0.9349
DLPNALDEK	857940160	89.04	89.01	0.8781	661248896	89.04	89.31	0.8747	879055040	89.04	89.33	0.8782		7.99415e+08	89.04	89.2167	0.877
DLTQLFGFAR	992890240	140.52	140.6	0.9684	757486080	140.52	140.71	0.9687	1028685504	140.52	140.7	0.9675		9.26354e+08	140.52	140.67	0.9682
DLVGELGAAVR	151582976	117.52	117.57	0.9809	118782640	117.52	117.79	0.9821	144959072	117.52	117.72	0.9795		1.38442e+08	117.52	117.693	0.980833
DNPLNEGTDAAR	97373640	78.86	78.91	0.8628	77735976	78.86	79.25	0.861	87210168	78.86	79.06	0.8595		87439928	78.86	79.0733	0.8611
DPENFPFVVLGNK	2184326912	128.04	128.17	0.938	1741221120	128.04	128.27	0.9376	2723571968	128.04	128.51	0.9381		2.21637e+09	128.04	128.317	0.9379
DQAQEDAQEIADTPSGDK	152784832	86.39	86.59	0.92	120732112	86.39	86.77	0.9183	140729024	86.39	86.75	0.9246		1.38082e+08	86.39	86.7033	0.920967
DQFDIC[+71]AK	58137400	89.23	89.26	0.8904	59070660	89.23	89.57	0.8862	63060096	89.23	89.5	0.8833		6.00894e+07	89.23	89.4433	0.886633
DSAGVWAC[+71]C[+71]PYLK	19584864	110.25	110.34	0.9119	17438256	110.25	110.61	0.9186	19882660	110.25	110.54	0.9231		1.89686e+07	110.25	110.497	0.917867
DSGVQAC[+71]FNR	11627412	82.42	82.37	0.9398	9097803	82.42	82.62	0.9433	10862259	82.42	82.7	0.9444		10529158	82.42	82.5633	0.9425
DSPEDHSLLVN	64514056	92.62	92.62	0.8989	52245384	92.62	92.83	0.9003	54660916	92.62	92.77	0.8958		5.71401e+07	92.62	92.74	0.898333
DSSGHVGFIFK	39029052	100.6	100.39	0.9406	32997144	100.6	100.87	0.9419	43376452	100.6	100.59	0.9424		3.84675e+07	100.6	100.617	0.941633
DTSEDVEELVEPVAAHGPK	39796940	110.72	110.86	0.7496	31262394	110.72	111.19	0.7523	36458032	110.72	111.1	0.7478		35839122	110.72	111.05	0.7499
DVIAINQDPLGK	107354816	103.7	103.65	0.91	77708552	103.7	103.85	0.9096	99252112	103.7	103.84	0.9136		9.47718e+07	103.7	103.78	0.911067
DYTGEDVTPENFLAVLR	503917	140.07	140.14	0.9244	870582	140.07	140.24	0.8562	1099297	140.07	140.08	0.9228		824599	140.07	140.153	0.901133
EAAALGSHGSC[+71]SSEVEK	65376940	67.5	67.39	0.9598	41690896	67.5	67.62	0.964	53826556	67.5	67.65	0.9631		53631464	67.5	67.5533	0.9623
EAAFSLAEAK	89500872	93.82	93.72	0.805	99486736	93.82	94.18	0.8053	143604944	93.82	94.02	0.8051		110864184	93.82	93.9733	0.805133
EALLSSAVDHGSDEAR	5806097	86.78	86.75	0.9242	5597223	86.78	87.07	0.902	5646807	86.78	87.06	0.9156		5.68338e+06	86.78	86.96	0.913933
EATDTPIVIQPASATETTQLTADSHPSYHTDGFN	188994752	108.81	108.83	0.8448	162422480	108.81	109.03	0.8412	173707424	108.81	109.08	0.839		175041552	108.81	108.98	0.841667
EEAQAEIEQYR	423595840	86.37	86.44	0.7808	412226112	86.37	86.68	0.7844	462732288	86.37	86.66	0.7847		4.32851e+08	86.37	86.5933	0.7833
EFDGIGAVSGGGATSR	101423432	94.38	94.4	0.9808	85110304	94.38	94.68	0.9747	106439392	94.38	94.56	0.9722		9.76577e+07	94.38	94.5467	0.9759
EFGSLPTTPSEQR	319303456	92.7	92.62	0.9674	280909440	92.7	92.91	0.9704	282853248	92.7	92.91	0.9671		2.94355e+08	92.7	92.8133	0.9683
EFISFVK	98171368	107.59	107.45	0.9393	81142600	107.59	107.84	0.9437	96210384	107.59	107.58	0.9399		9.18415e+07	107.59	107.623	0.940967
EGGTYPWVVDR	6655297	105.87	105.69	0.944	5925067	105.87	105.75	0.9243	6179414	105.87	105.78	0.9521		6.25326e+06	105.87	105.74	0.940133
EGVVYVEVR	15755026	91.77	91.69	0.9565	16084960	91.77	92.05	0.9275	12929698	91.77	91.95	0.9594		14923228	91.77	91.8967	0.9478
EINNAHAILTDATK	38763608	87.52	87.47	0.8442	27200858	87.52	87.76	0.8464	42343008	87.52	87.73	0.8474		3.61025e+07	87.52	87.6533	0.846
ELAGHTGYLSC[+71]C[+71]R	44602336	80.85	80.7	0.9309	36573560	80.85	81.11	0.931	43026660	80.85	81.12	0.9338		41400852	80.85	80.9767	0.9319
ELALPGELTQSR	74751736	105.43	105.33	0.8508	58772788	105.43	105.51	0.8508	63040300	105.43	105.54	0.84		65521608	105.43	105.46	0.8472
ELEENEVIPK	113838184	88.78	88.77	0.9598	107382248	88.78	89.03	0.9554	100448896	88.78	89	0.9555		1.07223e+08	88.78	88.9333	0.9569
ELEEWYAR	865676	98.82	98.62	0.9203	679728	98.82	98.83	0.9074	1148459	98.82	98.66	0.8346		897954	98.82	98.7033	0.887433
ELENEVTK	28584252	69.31	69.16	0.8158	21069998	69.31	69.42	0.8178	24211956	69.31	69.43	0.818		2.46221e+07	69.31	69.3367	0.8172
ELEVAVR	35994976	81.93	81.7	0.958	30163110	81.93	82.1	0.9598	36725432	81.93	82.05	0.9616		34294506	81.93	81.95	0.9598
ELGPYSSK	16285634	72.58	72.47	0.9342	15858547	72.58	72.73	0.964	18316724	72.58	72.75	0.9658		1.68203e+07	72.58	72.65	0.954667
ELGVGLALR	33977824	104.52	104.53	0.9802	29439068	104.52	104.74	0.9802	34022772	104.52	104.67	0.977		32479888	104.52	104.647	0.979133
ELISNSSDALDK	206289264	86.08	85.98	0.9644	188345520	86.08	86.22	0.967	152231232	86.08	86.2	0.97		182288672	86.08	86.1333	0.967133
ELSANTAAFAK	16922428	86.08	86.05	0.9266	12209521	86.08	86.39	0.7647	12211135	86.08	86.38	0.9372		13781028	86.08	86.2733	0.876167
ELSDTAAYQSVR	254596096	84.81	84.86	0.9924	244925216	84.81	85.12	0.9951	214704864	84.81	85.04	0.991		238075392	84.81	85.0067	0.992833
ENIFGEGR	29845096	89.11	89	0.9707	25238462	89.11	89.31	0.9718	29919022	89.11	89.24	0.9708		2.83342e+07	89.11	89.1833	0.9711
ENVSDPSLTITFGR	967724032	109.94	109.92	0.8237	707785280	109.94	110.19	0.8267	847759104	109.94	110.1	0.8234		841089472	109.94	110.07	0.8246
EQIDNLATELC[+71]R	23191840	105.8	105.84	0.9675	21370764	105.8	106.14	0.9719	22712808	105.8	106.03	0.9714		2.24251e+07	105.8	106.003	0.970267
EQWSNC[+71]PTIGQIR	188254080	98.98	98.98	0.983	163335840	98.98	99.34	0.9788	206942944	98.98	99.2	0.9829		1.86178e+08	98.98	99.1733	0.981567
ESLDVYELDPK	801761728	105.47	105.39	0.9017	730993600	105.47	105.71	0.9002	778840320	105.47	105.71	0.9015		7.70532e+08	105.47	105.603	0.901133
ESLEVQIHPSR	24394610	83.46	83.41	0.9695	23287932	83.46	83.78	0.9773	20519716	83.46	83.69	0.9741		22734086	83.46	83.6267	0.973633
ESVVVAVR	15334491	80.23	80.2	0.857	11177396	80.23	80.46	0.8713	15116018	80.23	80.69	0.8579		1.3876e+07	80.23	80.45	0.862067
ETEVIDPQDLLEGR	239152112	120.23	120.39	0.8414	206033520	120.23	120.6	0.8411	264696736	120.23	120.52	0.8423		236627456	120.23	120.503	0.8416
ETIPLQESTLYTEDR	914375936	103.42	104.52	0.8187	729829760	103.42	104.72	0.8201	799019008	103.42	104.66	0.8176		8.14408e+08	103.42	104.633	0.8188
EVEEQLIR	5926671	85.78	85.77	0.7125	5456964	85.78	86.11	0.6983	6311306	85.78	86.06	0.7154		5.89831e+06	85.78	85.98	0.708733
EVIEYAR	1069951552	78.25	78.14	0.9511	892779776	78.25	78.48	0.9525	958237824	78.25	78.41	0.9527		973656384	78.25	78.3433	0.9521
EVWDYVTVR	291284416	109.84	109.88	0.9748	213992464	109.84	110.14	0.9736	300425856	109.84	110.04	0.9745		2.68568e+08	109.84	110.02	0.9743
EVYTHFTC[+71]ATDTK	29712654	82.41	82.31	0.9076	23409518	82.41	82.68	0.9133	25927992	82.41	82.58	0.9172		2.63501e+07	82.41	82.5233	0.9127
FASGGC[+71]DNLIK	38089320	87.69	87.6	0.9345	26231252	87.69	87.91	0.9475	40324724	87.69	87.88	0.9305		3.48818e+07	87.69	87.7967	0.9375
FDEAALSIQK	17283620	94.82	94.84	0.9103	14063315	94.82	95.11	0.9193	16697410	94.82	95.03	0.9136		1.60148e+07	94.82	94.9933	0.9144
FDITIGPK	9833486	102.55	102.4	0.7712	7483056	102.55	102.84	0.7692	9143152	102.55	102.77	0.7648		8819898	102.55	102.67	0.7684
FEDVVNQSSPK	16352985	80.12	79.92	0.9496	13231182	80.12	80.28	0.945	13918016	80.12	80.38	0.9453		1.45007e+07	80.12	80.1933	0.946633
FGGPANFGYPDPDYLK	32900428	116.62	116.46	0.9308	24896596	116.62	116.77	0.927	28049412	116.62	116.76	0.9271		2.86155e+07	116.62	116.663	0.9283
FGSLC[+71]EVETGR	12568424	93.4	93.13	0.9662	9768539	93.4	93.79	0.9468	11038524	93.4	93.63	0.9628		1.11252e+07	93.4	93.5167	0.9586
FIDIAAAK	96816984	93.73	93.64	0.8578	63572856	93.73	94.06	0.8501	89299824	93.73	93.97	0.8556		83229888	93.73	93.89	0.8545
FIIPGIK	2970356	115.09	115.05	0.7838	2972370	115.09	115.24	0.788	2916961	115.09	115.22	0.7876		2953229	115.09	115.17	0.786467
FILIQNR	217769424	98.19	98.15	0.9719	179704544	98.19	98.49	0.9725	225414256	98.19	98.3	0.9703		207629408	98.19	98.3133	0.971567
FLDAYAK	71451832	87.99	87.9	0.813	70917256	87.99	88.27	0.81	75444688	87.99	88.09	0.8108		72604592	87.99	88.0867	0.811267
FLQDTFGSDGLPR	501902496	109.59	109.62	0.9426	397911200	109.59	109.84	0.9409	507314016	109.59	109.75	0.9417		4.69043e+08	109.59	109.737	0.941733
FLTGPLNLNDPEAK	30877260	112.34	112.38	0.939	25474296	112.34	112.53	0.9381	28030050	112.34	112.5	0.9387		28127202	112.34	112.47	0.9386
FLVYVANFDEK	5421292	117.91	118.02	0.9399	5158479	117.91	118.14	0.9337	5156413	117.91	118.3	0.9309		5.24539e+06	117.91	118.153	0.934833
FNDLNYR	208749776	84.08	84.03	0.9461	180366656	84.08	84.37	0.9471	198542544	84.08	84.2	0.9459		1.95886e+08	84.08	84.2	0.946367
FNIPHSVTLDAVGR	56285400	106.19	106.18	0.901	46635416	106.19	106.42	0.8986	55094564	106.19	106.37	0.9003		5.26718e+07	106.19	106.323	0.899967
FNSITSAYYR	33059882	95.83	95.79	0.9851	29470678	95.83	96.12	0.9797	31098844	95.83	95.93	0.9799		3.12098e+07	95.83	95.9467	0.981567
FPPIQSIHVSQDER	190161760	96.63	96.68	0.819	172953936	96.63	96.94	0.8165	209911648	96.63	97.48	0.8186		1.91009e+08	96.63	97.0333	0.818033
FQINTYVR	1394621184	99.15	99.14	0.984	1092430208	99.15	99.45	0.9851	1505920000	99.15	99.31	0.984		1330990464	99.15	99.3	0.984367
FSEQVFK	101018296	90	89.88	0.7367	104459544	90	90.3	0.7382	84259424	90	90.16	0.7365		96579088	90	90.1133	0.737133
FSPILIR	20587408	105.8	105.62	0.9026	14093214	105.8	106.01	0.8979	17237616	105.8	105.84	0.8976		1.73061e+07	105.8	105.823	0.899367
FTENEIK	31807786	75.09	74.84	0.7334	24757852	75.09	75.29	0.7345	26057272	75.09	75.25	0.7335		27540970	75.09	75.1267	0.7338
FVSISDLFVPK	257029552	133.76	133.83	0.9213	173083696	133.76	133.93	0.9205	246098560	133.76	134	0.9221		225403936	133.76	133.92	0.9213
FVTLLYR	357965728	108.54	108.31	0.9524	276457344	108.54	108.7	0.9517	318995008	108.54	108.62	0.9507		3.17806e+08	108.54	108.543	0.9516
FYEEFPINR	117383528	104.69	104.69	0.9704	87314872	104.69	104.98	0.9709	106339552	104.69	104.83	0.9667		1.03679e+08	104.69	104.833	0.969333
FYPVSAR	859694464	83.87	83.71	0.8718	624400576	83.87	84.78	0.8729	755597504	83.87	84.14	0.8752		7.46564e+08	83.87	84.21	0.8733
GALFGANANR	448295104	84.12	83.84	0.939	337756288	84.12	84.01	0.9338	381774112	84.12	84.15	0.9295		389275168	84.12	84	0.9341
GC[+71]SFLPDPYQK	186171696	105.02	104.96	0.892	143166512	105.02	105.3	0.8907	161424576	105.02	105.21	0.8938		1.63588e+08	105.02	105.157	0.892167
GDQEWSSETDALVGHHQSHS	2629239	91.88	91.79	0.6909	1819603	91.88	92.37	0.7008	2769466	91.88	92.07	0.8147		2.4061e+06	91.88	92.0767	0.735467
GENHC[+71]GIESEIVAGIPR	264437872	106.57	106.61	0.9654	170536000	106.57	106.86	0.9599	227212672	106.57	106.71	0.9619		220728848	106.57	106.727	0.9624
GENLDHLR	107489864	70.5	70.29	0.8887	83649592	70.5	70.59	0.8898	101058848	70.5	70.57	0.8863		9.73994e+07	70.5	70.4833	0.888267
GETSATQEETSTAQAGTSTAQAGTSTAQAGTSTAQK	16996510	79.94	80.02	0.984	14603083	79.94	80.19	0.9863	15224322	79.94	80.17	0.9817		1.5608e+07	79.94	80.1267	0.984
GFSAEQIAR	104694072	85.71	85.56	0.9759	101160344	85.71	85.95	0.9797	93772392	85.71	85.81	0.9813		9.98756e+07	85.71	85.7733	0.978967
GGLPSQAFEYILYNK	483125632	132.06	132.21	0.7982	316723136	132.06	132.35	0.7966	561875328	132.06	132.4	0.7991		453908032	132.06	132.32	0.797967
GLTLLFASGDTGAGC[+71]WSVSGR	19251782	131.39	131.74	0.9633	14342633	131.39	131.5	0.9623	24998394	131.39	131.81	0.9621		1.95309e+07	131.39	131.683	0.962567
GLVWTVTTAR	6551866	106.31	106.28	0.9654	5832984	106.31	106.6	0.9728	6249940	106.31	106.41	0.947		6.2116e+06	106.31	106.43	0.961733
GNDVAFHFNPR	24222170	91.76	91.74	0.8797	18756792	91.76	92.13	0.8817	19548372	91.76	92	0.883		2.08424e+07	91.76	91.9567	0.881467
GNVVSPVK	105934440	68.49	68.34	0.8981	88442072	68.49	68.53	0.8986	95847176	68.49	68.57	0.896		9.67412e+07	68.49	68.48	0.897567
GPAGNDDEESSDSTPLLPGAR	18473846	94.52	94.49	0.9779	15534076	94.52	94.64	0.9725	18020356	94.52	94.64	0.9774		1.73428e+07	94.52	94.59	0.975933
GPSAAFVPPAAEPK	50987880	91.95	92.67	0.8629	38831144	91.95	92.53	0.862	40458492	91.95	92.37	0.8627		4.34258e+07	91.95	92.5233	0.862533
GPVYIGELPQDFLR	104917072	129.62	129.74	0.9543	57069588	129.62	129.83	0.9534	80626592	129.62	129.94	0.9541		80871084	129.62	129.837	0.953933
GQVFDVGPR	27216154	90.28	90.17	0.9203	29089552	90.28	90.54	0.9171	32074344	90.28	90.44	0.9203		2.946e+07	90.28	90.3833	0.919233
GSFSLSVR	4126242	93.7	93.83	0.9736	3262074	93.7	94.01	0.9395	4015529	93.7	93.89	0.8792		3.80128e+06	93.7	93.91	0.930767
GSLNINEFK	6397115	98.03	98.13	0.7224	4307604	98.03	98.46	0.714	7413168	98.03	98.18	0.9116		6.0393e+06	98.03	98.2567	0.782667
GSVPGPAAQQPPGSR	41577764	71.46	71.49	0.8368	35874104	71.46	71.69	0.8343	40825272	71.46	71.77	0.8371		3.94257e+07	71.46	71.65	0.836067
GTGFVASPLLK	496480192	105.66	105.54	0.9443	384533312	105.66	105.82	0.9424	471123744	105.66	105.72	0.9436		450712416	105.66	105.693	0.943433
GTITVSAQELK	17884242	89.23	89.28	0.9585	13159630	89.23	89.57	0.947	13875710	89.23	89.51	0.9482		14973194	89.23	89.4533	0.951233
GVDLQESNPASR	500326176	77.73	77.71	0.9717	419388000	77.73	78.02	0.9683	423210912	77.73	77.99	0.9712		447641696	77.73	77.9067	0.9704
GVTQIDNDLK	140289280	85.06	84.96	0.9509	88744568	85.06	85.28	0.9482	103490664	85.06	85.22	0.9478		110841504	85.06	85.1533	0.948967
GYPTLLLFR	1133320192	129.84	129.76	0.8599	727676800	129.84	130.01	0.8576	972627200	129.84	129.91	0.8585		9.44541e+08	129.84	129.893	0.858667
HEQILVLDPPSDLK	324348064	105.18	105.18	0.9127	268570784	105.18	105.53	0.9109	315315200	105.18	105.31	0.9089		3.02745e+08	105.18	105.34	0.910833
HFHYWFVESQNDPK	30942400	101.34	101.29	0.8183	21633868	101.34	101.72	0.7964	29688836	101.34	101.62	0.8167		2.74217e+07	101.34	101.543	0.810467
HGIPDETC[+71]NNYQAK	429930144	71.87	71.84	0.9451	317503008	71.87	72.06	0.944	411388448	71.87	72.11	0.9448		3.86274e+08	71.87	72.0033	0.944633
HGLLPSSLK	16558484	86.38	86.18	0.9172	13946464	86.38	86.6	0.9088	13608486	86.38	86.42	0.917		14704478	86.38	86.4	0.914333
HIYFITGETK	241223904	91.2	91.02	0.8882	102721464	91.2	91.48	0.9232	193626272	91.2	91.34	0.8899		1.79191e+08	91.2	91.28	0.900433
HLNDDDVTGSVK	20400052	70.97	70.74	0.9316	16517024	70.97	70.99	0.9301	21170726	70.97	70.97	0.9334		1.93626e+07	70.97	70.9	0.9317
HLVLLSSVSDAAAR	270211360	99.15	99.09	0.9827	242511808	99.15	99.51	0.9817	363246912	99.15	99.35	0.9851		2.9199e+08	99.15	99.3167	0.983167
HLVVVDNHNQVVGLVTR	58569008	95.12	95.17	0.9045	39624652	95.12	95.47	0.8873	45019888	95.12	95.36	0.8864		4.77378e+07	95.12	95.3333	0.892733
HLWDYTFGPEK	13871185	108.55	108.47	0.9102	10693492	108.55	108.71	0.9242	12809144	108.55	108.63	0.9178		1.24579e+07	108.55	108.603	0.9174
HPPVVLVPGDLGNQLEAK	52173472	108.17	107.98	0.9103	36591824	108.17	108.32	0.9099	44725384	108.17	108.22	0.908		4.44969e+07	108.17	108.173	0.9094
HQADAC[+71]HAYQIIHR	10914261	75.33	75.25	0.9705	7684915	75.33	75.71	0.974	8635683	75.33	75.65	0.9724		9.07829e+06	75.33	75.5367	0.9723
HTLAANFNPVSEER	43246232	89.81	89.91	0.9631	29258864	89.81	90.1	0.9644	50783032	89.81	90.13	0.9616		4.1096e+07	89.81	90.0467	0.963033
HTNFVEFR	119218872	86.32	86.16	0.9752	85998688	86.32	86.52	0.9801	85156504	86.32	86.43	0.9752		9.67914e+07	86.32	86.37	0.976833
HVGDLGNVTAGK	37865940	73.78	73.59	0.9214	27019594	73.78	73.87	0.9161	34516912	73.78	73.89	0.9183		3.31341e+07	73.78	73.7833	0.9186
HYDPDFLR	41792832	90.47	90.35	0.938	32134904	90.47	90.67	0.9486	44362344	90.47	90.58	0.9403		3.943e+07	90.47	90.5333	0.9423
IAAWLAQK	14774653	94.98	94.89	0.8408	13462649	94.98	95.36	0.804	15482585	94.98	95.04	0.8295		1.45733e+07	94.98	95.0967	0.824767
IAEESNFPFIK	127527168	113.51	113.27	0.926	99810608	113.51	113.65	0.9267	106441440	113.51	113.42	0.9281		1.1126e+08	113.51	113.447	0.926933
IAIVGAGIGGTSSAYYLR	506668384	115.62	115.59	0.9806	389392928	115.62	115.87	0.9785	453700384	115.62	115.8	0.981		4.49921e+08	115.62	115.753	0.980033
IALVITDGR	51823676	98.41	98.29	0.9373	41449180	98.41	98.65	0.9364	48962312	98.41	98.6	0.9351		4.74117e+07	98.41	98.5133	0.936267
IALVSEAGSEAR	133259112	87.7	87.63	0.986	93016896	87.7	87.91	0.9843	137431312	87.7	87.88	0.9866		1.21236e+08	87.7	87.8067	0.985633
IAQPNYIPTQQDVLR	24747360	103.59	103.64	0.8658	18757892	103.59	103.84	0.8617	23473400	103.59	103.77	0.8584		2.23262e+07	103.59	103.75	0.861967
IAWTHITIPESLK	1845975	114	114.18	0.8383	1679073	114	114.56	0.8243	1753395	114	114.42	0.8402		1759481	114	114.387	0.834267
IDIIPNPQER	544962240	98.81	98.62	0.8342	437933984	98.81	98.92	0.8305	540888256	98.81	98.96	0.8293		507928160	98.81	98.8333	0.831333
IDSNLDELSVGLGHLK	7854173	114.48	114.55	0.8732	8472380	114.48	114.8	0.8577	7870893	114.48	114.68	0.8621		8.06582e+06	114.48	114.677	0.864333
IEGNTLVIPR	91490808	96.07	96.01	0.7742	79669408	96.07	96.34	0.7738	97378152	96.07	96.19	0.774		8.95128e+07	96.07	96.18	0.774
IFLQDIK	1026229568	102.75	102.65	0.7563	866961600	102.75	102.95	0.7607	913591360	102.75	102.86	0.7644		935594176	102.75	102.82	0.760467
IGADFLGR	15787937	99.14	99.09	0.9388	15167180	99.14	99.45	0.9417	17448098	99.14	99.31	0.9409		16134405	99.14	99.2833	0.940467
IGDTIEFR	1236263168	94.55	94.47	0.9583	1066440960	94.55	94.88	0.9583	1245752960	94.55	94.64	0.9594		1.18282e+09	94.55	94.6633	0.958667
IGGIGTVPVGR	2499592192	91.03	90.95	0.9576	1971670144	91.03	91.36	0.9562	2070043520	91.03	91.2	0.9561		2.18044e+09	91.03	91.17	0.956633
IGSEC[+71]LC[+71]PSGFR	39227412	96.77	96.7	0.9616	29575496	96.77	96.95	0.9584	34267472	96.77	96.89	0.9607		3.43568e+07	96.77	96.8467	0.960233
IGVASSEELVR	21757678	91.31	91.32	0.8496	13849338	91.31	91.57	0.8454	17248800	91.31	91.6	0.8495		1.76186e+07	91.31	91.4967	0.848167
IIHLEEEGGSGR	8454032	77.72	77.57	0.7575	6815388	77.72	77.89	0.7124	7574601	77.72	77.85	0.7691		7.61467e+06	77.72	77.77	0.746333
IILLGDGGVGK	317359104	103.14	103.04	0.9312	257451520	103.14	103.37	0.9301	297502688	103.14	103.25	0.9298		290771104	103.14	103.22	0.930367
ILDLGLNEIEQK	71814888	115.82	115.8	0.9626	50901472	115.82	116.04	0.9606	60755128	115.82	116.01	0.9623		6.11572e+07	115.82	115.95	0.961833
ILELIPR	35565332	108.29	108.22	0.937	27875906	108.29	108.52	0.9211	34059656	108.29	108.39	0.9158		32500298	108.29	108.377	0.924633
ILGDINSDFTR	45633512	103.61	103.64	0.96	34482888	103.61	103.84	0.9429	40892652	103.61	103.73	0.9447		4.03364e+07	103.61	103.737	0.9492
ILGLAIESQDAGIK	197858512	112.36	112.39	0.9553	159054640	112.36	112.61	0.957	179700320	112.36	112.54	0.9504		1.78871e+08	112.36	112.513	0.954233
ILNGLASER	14998545	83.83	85.59	0.9347	86629856	83.83	84.13	0.7079	94150360	83.83	84.03	0.7075		65259587	83.83	84.5833	0.783367
ILPGPHFEER	19335412	87.38	87.29	0.7893	15208772	87.38	87.69	0.7916	16767686	87.38	87.54	0.7841		1.7104e+07	87.38	87.5067	0.788333
ILPPASLC[+71]K	1676048896	89.23	89.4	0.9169	1528128384	89.23	89.92	0.9182	1672695680	89.23	89.82	0.9201		1625624320	89.23	89.7133	0.9184
ILQEYITQEGHK	6160213	86.74	86.76	0.8173	4854273	86.74	87.06	0.8132	3403059	86.74	87.04	0.8106		4.80585e+06	86.74	86.9533	0.8137
ILVGTNLVR	100919160	98.31	98.21	0.9644	81535024	98.31	98.49	0.9627	97637336	98.31	98.45	0.9618		93363840	98.31	98.3833	0.962967
ILYPIQGGR	81486400	92.6	92.45	0.9105	61599536	92.6	92.88	0.9267	66361564	92.6	92.77	0.9278		6.98158e+07	92.6	92.7	0.921667
INQDPLGIQGR	1399109248	91.34	91.41	0.9429	988703232	91.34	91.74	0.9375	1092306560	91.34	91.59	0.9408		1160039680	91.34	91.58	0.9404
INVPVPQFGGGDPADIIHDFQR	41045304	131.62	131.72	0.7801	28091922	131.62	131.99	0.7785	44220524	131.62	131.98	0.7745		3.77859e+07	131.62	131.897	0.7777
IPLITATPR	161608016	96.71	96.73	0.9112	123721104	96.71	97.05	0.909	120343384	96.71	96.97	0.9121		135224168	96.71	96.9167	0.910767
IQEGVFDINNEANGIK	135452016	107.31	107.31	0.9347	106712976	107.31	107.61	0.9308	122383888	107.31	107.48	0.9325		1.21516e+08	107.31	107.467	0.932667
IQEPYTFPAILK	1395678848	121.73	121.58	0.9115	1311166720	121.73	121.86	0.9106	1806201728	121.73	121.81	0.9131		1.50435e+09	121.73	121.75	0.911733
IQPGNPSFTLSLK	82482856	109.04	108.97	0.8626	63533560	109.04	109.28	0.8605	76134104	109.04	109.23	0.8607		7.40502e+07	109.04	109.16	0.861267
IQSILSSGGK	170755840	84.29	84.08	0.7611	154638368	84.29	84.43	0.7648	158640864	84.29	84.39	0.7619		161345024	84.29	84.3	0.7626
ISQTNYIPTQQDVLR	262273840	101.66	101.67	0.9695	210738304	101.66	101.89	0.973	230958256	101.66	101.89	0.974		234656800	101.66	101.817	0.972167
IVEWNGK	15712113	82	81.7	0.7785	13536000	82	82.21	0.7744	14976121	82	82.04	0.7591		1.47414e+07	82	81.9833	0.770667
IVLDNSVFSEHR	32443520	98.81	98.73	0.9795	22750200	98.81	99.12	0.9765	29371836	98.81	98.96	0.9803		2.81885e+07	98.81	98.9367	0.978767
IYAYPSNTASETGFR	115346936	95.72	95.8	0.7104	82227328	95.72	96.03	0.7099	92014112	95.72	95.9	0.7105		9.65295e+07	95.72	95.91	0.710267
IYSFGLGGR	7935604	103.99	103.91	0.7545	6404227	103.99	104.24	0.7544	7079142	103.99	104.06	0.7405		7.13966e+06	103.99	104.07	0.7498
LADEAALFLR	44314280	115.85	115.83	0.962	31693070	115.85	116.19	0.9625	39285960	115.85	116.02	0.9631		3.84311e+07	115.85	116.013	0.962533
LAEAYEQIEK	14912482	85.5	85.34	0.9633	13244852	85.5	85.77	0.9525	14356234	85.5	85.7	0.9471		1.41712e+07	85.5	85.6033	0.9543
LAEFGTEFK	72791488	100.57	100.51	0.9286	55299564	100.57	100.85	0.9291	66222888	100.57	100.72	0.9291		6.47713e+07	100.57	100.693	0.928933
LAGAELPGDR	48429876	81.98	81.8	0.9746	37895228	81.98	82.16	0.9667	44260080	81.98	82.18	0.9684		4.35284e+07	81.98	82.0467	0.9699
LAGESESNLR	215618784	70.79	70.62	0.9725	169417760	70.79	70.86	0.973	188853296	70.79	70.86	0.9763		1.91297e+08	70.79	70.78	0.973933
LAGTQPLEVLEAVQR	63537108	122.01	122.29	0.9465	61232096	122.01	122.51	0.9471	86104712	122.01	122.53	0.9464		7.02913e+07	122.01	122.443	0.946667
LAVEAVLR	20251738	98.84	98.7	0.9741	16339649	98.84	99.09	0.9653	19916794	98.84	98.96	0.9676		1.88361e+07	98.84	98.9167	0.969
LC[+71]DFNPK	19453348	80.05	80.23	0.8533	14113687	80.05	80.46	0.844	16520047	80.05	80.39	0.8494		16695694	80.05	80.36	0.8489
LDC[+71]NFDIK	19147886	95.15	95.17	0.9531	13495743	95.15	95.48	0.9527	16448548	95.15	95.29	0.9465		16364059	95.15	95.3133	0.950767
LDDQIFLNR	11894866	105.58	105.53	0.7703	9306862	105.58	105.76	0.7256	10174048	105.58	105.72	0.7294		10458592	105.58	105.67	0.741767
LDGSC[+71]HVTTASLDGETNLK	8947646	89.05	89.5	0.7372	8338022	89.05	89.3	0.7617	8752523	89.05	89.57	0.7438		8679397	89.05	89.4567	0.747567
LDLQLVQR	5713731	101.23	101.22	0.9465	4813948	101.23	101.57	0.9427	5850243	101.23	101.49	0.9485		5.45931e+06	101.23	101.427	0.9459
LEESYELIEK	18432738	96.83	96.8	0.9482	15020072	96.83	97.12	0.9445	14310322	96.83	96.98	0.9437		15921044	96.83	96.9667	0.945467
LEIC[+71]NLTPDALK	13947782	112.88	112.77	0.9286	11225933	112.88	113.03	0.9333	11999502	112.88	113.02	0.93		1.23911e+07	112.88	112.94	0.930633
LEPLTPR	24348896	80.73	80.52	0.8781	18959560	80.73	81.2	0.8776	20638644	80.73	80.95	0.8735		21315700	80.73	80.89	0.8764
LFDEVDK	9895935	86.15	85.98	0.7189	7949718	86.15	86.32	0.67	6929420	86.15	86.18	0.7515		8.25836e+06	86.15	86.16	0.713467
LFGGSFTHQASVAK	423297344	89.95	89.86	0.9265	319846272	89.95	90.29	0.9312	340703904	89.95	90.25	0.9305		3.61283e+08	89.95	90.1333	0.9294
LFLSYDYAVR	711603136	114.97	114.91	0.9551	743448960	114.97	115.24	0.9577	666629120	114.97	115.07	0.9557		707227072	114.97	115.073	0.956167
LFVSGAC[+71]DASAK	833203456	84.34	84.26	0.978	781167232	84.34	84.61	0.9811	706665600	84.34	84.56	0.9821		7.73679e+08	84.34	84.4767	0.9804
LFVVPTDESQAR	1301034240	98.72	98.71	0.9265	1084397824	98.72	98.96	0.9218	1147474432	98.72	98.93	0.9234		1.17764e+09	98.72	98.8667	0.9239
LGATIDVEHSHVR	36221340	77.39	77.28	0.7743	41016024	77.39	77.63	0.7713	45218940	77.39	77.58	0.7732		40818768	77.39	77.4967	0.772933
LGFTYLR	26414782	105.43	105.21	0.9433	21313430	105.43	105.58	0.9694	22801026	105.43	105.43	0.9369		23509746	105.43	105.407	0.949867
LGGGLNPGLVR	11490570	94.88	94.9	0.9505	8745947	94.88	95.22	0.9489	9678067	94.88	95.09	0.9416		9971528	94.88	95.07	0.947
LGIQSFNK	13007890	90.53	90.45	0.8799	9263844	90.53	90.84	0.8744	11089585	90.53	90.69	0.8793		1.11204e+07	90.53	90.66	0.877867
LGNYYIAASYVK	81786776	105.62	105.66	0.9556	64488628	105.62	105.89	0.9565	75519768	105.62	105.77	0.9606		73931724	105.62	105.773	0.957567
LGPLVEQGR	54317560	84.22	84.14	0.9267	45727896	84.22	84.43	0.9266	45178720	84.22	84.42	0.9336		4.84081e+07	84.22	84.33	0.928967
LGQFQC[+71]R	9011599	76.39	76.01	0.9712	7099878	76.39	76.6	0.9694	8539580	76.39	76.53	0.9797		8217019	76.39	76.38	0.973433
LGTLEVEDQIEAAR	10002583	106.75	106.48	0.9651	7012331	106.75	106.7	0.9605	9032184	106.75	106.64	0.9583		8682366	106.75	106.607	0.9613
LGVVTGLHLAEVC[+71]HR	5114562	98.86	98.81	0.7869	4391960	98.86	99.24	0.7993	2583728	98.86	99.03	0.7907		4.03008e+06	98.86	99.0267	0.7923
LHSAVLGQSHSPPVAADHTEGPFSETTPLLPGTR	132092360	102.71	102.81	0.9443	102933600	102.71	102.99	0.9434	122901656	102.71	103.02	0.9458		1.19309e+08	102.71	102.94	0.9445
LIC[+71]DFPFDGLLEER	24604904	140.69	140.77	0.963	17946618	140.69	140.82	0.9614	24701128	140.69	140.92	0.962		22417550	140.69	140.837	0.962133
LIENVDPEK	51526788	81.02	81.01	0.8882	45315060	81.02	81.27	0.8927	48894684	81.02	81.32	0.8865		48578844	81.02	81.2	0.889133
LIESAEELIR	250300112	105.37	105.34	0.9196	222098416	105.37	105.52	0.9394	227368944	105.37	105.49	0.9171		233255824	105.37	105.45	0.925367
LIFPNPFGHLSDSFSHSR	60163424	125.44	125.62	0.8882	56547916	125.44	125.57	0.8853	79983480	125.44	125.75	0.8875		65564940	125.44	125.647	0.887
LIGIDDVPDAR	16574290	102.81	102.83	0.9496	14842565	102.81	103.11	0.956	16257039	102.81	103.03	0.9482		15891298	102.81	102.99	0.951267
LIHQLLTDIGR	2129249	105.36	105.34	0.9019	1808382	105.36	105.72	0.8751	1979809	105.36	105.47	0.9107		1972480	105.36	105.51	0.8959
LLAQTTLR	756172736	83.67	83.51	0.7208	656538816	83.67	83.82	0.7199	576958976	83.67	83.78	0.7153		6.63224e+08	83.67	83.7033	0.718667
LLEFQNDR	2706602240	91.76	91.69	0.9768	2496366848	91.76	92.08	0.9767	2819441664	91.76	91.94	0.9751		2.67414e+09	91.76	91.9033	0.9762
LLELATQPAR	86683576	93.26	93.17	0.7415	52394172	93.26	93.29	0.7806	83608832	93.26	93.11	0.7706		74228860	93.26	93.19	0.764233
LLELNQR	10433583	86.09	85.91	0.7113	9075805	86.09	86.3	0.7101	8183684	86.09	86.11	0.71		9231024	86.09	86.1067	0.710467
LLEVSDDPQVLAVAAHDVGEYVR	7098371	134.43	134.64	0.8951	5151650	134.43	134.7	0.8911	9503490	134.43	134.75	0.8962		7.25117e+06	134.43	134.697	0.894133
LLFAQLK	272320352	108.18	108.04	0.9008	215502736	108.18	108.39	0.9	265060592	108.18	108.2	0.9019		2.50961e+08	108.18	108.21	0.9009
LLFEGAGSNPGDK	840981440	95.03	94.98	0.9272	674624448	95.03	95.3	0.9302	766383168	95.03	95.18	0.9261		7.60663e+08	95.03	95.1533	0.927833
LLFQVFR	9087730	123.48	123.41	0.9709	9378163	123.48	123.7	0.9759	11211805	123.48	123.57	0.9762		9892566	123.48	123.56	0.974333
LLGTAGTEEK	90457096	71.73	71.5	0.9558	75276720	71.73	71.76	0.9555	84701200	71.73	71.77	0.9561		8.34783e+07	71.73	71.6767	0.9558
LLHTADVC[+71]QLEVALVGASPR	23964408	123.76	123.86	0.9239	15998352	123.76	124.06	0.9225	37127808	123.76	123.99	0.9204		25696856	123.76	123.97	0.922267
LLLASFK	71056008	106.86	106.77	0.8788	63529128	106.86	107.11	0.878	74478992	106.86	106.88	0.8778		6.9688e+07	106.86	106.92	0.8782
LLLNAENPR	48770064	88.25	88.19	0.979	40293872	88.25	88.42	0.9763	39282040	88.25	88.44	0.9777		42781992	88.25	88.35	0.977667
LLLVQDASER	131447896	96.27	96.08	0.976	95200624	96.27	96.44	0.9718	125472624	96.27	96.3	0.9681		1.17374e+08	96.27	96.2733	0.971967
LLPQLLK	257153248	105.73	105.59	0.8968	214797408	105.73	105.88	0.9005	249590768	105.73	105.77	0.902		240513808	105.73	105.747	0.899767
LLQSPC[+71]VDVVPK	99970080	99.46	99.31	0.9316	77142464	99.46	99.68	0.9272	88663864	99.46	99.63	0.9345		88592136	99.46	99.54	0.9311
LLSTDPVTAK	168461120	82.49	82.37	0.8926	152484160	82.49	82.62	0.889	174886304	82.49	82.64	0.8922		1.65277e+08	82.49	82.5433	0.891267
LLVGVDEK	27522300	86.3	86.09	0.897	27780560	86.3	86.52	0.8934	26071114	86.3	86.39	0.8996		27124658	86.3	86.3333	0.896667
LLVNYPEPYR	79877296	103.18	103.15	0.9614	65065104	103.18	103.42	0.9618	67544896	103.18	103.22	0.9589		7.08291e+07	103.18	103.263	0.9607
LNGLENK	7039927	64.87	65.03	0.898	5383753	64.87	65.22	0.9015	5759459	64.87	65.27	0.8886		6.06105e+06	64.87	65.1733	0.896033
LNQELENLR	332257536	89.38	89.36	0.972	290938624	89.38	89.7	0.9745	248369952	89.38	89.67	0.9722		2.90522e+08	89.38	89.5767	0.9729
LPADTC[+71]LLEFAR	25045356	120.84	120.84	0.9162	24794656	120.84	121.16	0.9238	32037146	120.84	121.01	0.9278		27292386	120.84	121.003	0.9226
LPDLETVIK	313646528	111.95	112.05	0.9277	256786160	111.95	112.41	0.9294	291615040	111.95	112.13	0.9294		2.87349e+08	111.95	112.197	0.928833
LPDPLLK	193064032	98.92	98.98	0.8416	150593936	98.92	99.26	0.84	193844080	98.92	99.23	0.8451		1.79167e+08	98.92	99.1567	0.842233
LPEVQGVSR	2281471	81.96	82.01	0.8253	1874785	81.96	82.32	0.7665	2004764	81.96	82.16	0.7885		2.05367e+06	81.96	82.1633	0.793433
LPSVEGLHAIVVSDR	34529732	109.07	108.99	0.8835	28163916	109.07	109.23	0.8977	31701202	109.07	109.16	0.8826		31464950	109.07	109.127	0.887933
LQAAQLPDK	31753340	78.15	78.14	0.7764	22968692	78.15	78.43	0.7791	28282422	78.15	78.46	0.7791		2.76682e+07	78.15	78.3433	0.7782
LQAEIFQAR	38070060	96.44	96.43	0.958	38652632	96.44	96.71	0.9211	52084640	96.44	96.67	0.953		4.29358e+07	96.44	96.6033	0.944033
LQAPIWEFK	54707812	118.45	118.41	0.9198	46713212	118.45	118.72	0.9203	53617500	118.45	118.56	0.9226		51679508	118.45	118.563	0.9209
LQEVEC[+71]EEQR	20873684	71.6	71.51	0.9767	19275998	71.6	71.78	0.978	21795866	71.6	71.8	0.979		20648516	71.6	71.6967	0.9779
LQNNNVYTIAK	98940376	84.28	84.17	0.9044	86084992	84.28	84.6	0.9079	100182096	84.28	84.45	0.9047		9.50692e+07	84.28	84.4067	0.905667
LQQGLVPR	23537484	80.82	80.64	0.9328	19150524	80.82	81.03	0.9338	23815814	80.82	80.98	0.9353		2.21679e+07	80.82	80.8833	0.933967
LQSEVAELK	54224008	82.81	82.72	0.9187	56225176	82.81	82.98	0.9221	59016724	82.81	83	0.9254		56488636	82.81	82.9	0.922067
LQTEEQAVDSEGDSSLHR	7477557	79.46	79.41	0.937	6483149	79.46	79.8	0.9512	6771349	79.46	79.76	0.9432		6910685	79.46	79.6567	0.9438
LSILYPATTGR	32208498	103.46	103.35	0.7634	23169036	103.46	103.62	0.7715	28040690	103.46	103.56	0.7592		2.78061e+07	103.46	103.51	0.7647
LSNGVTEILQK	3967512	98.51	98.48	0.8866	2738243	98.51	98.71	0.9011	3422924	98.51	98.62	0.8893		3.37623e+06	98.51	98.6033	0.892333
LSQLEGVNVER	71076528	89.27	89.26	0.9585	63711976	89.27	89.54	0.9661	82786712	89.27	89.58	0.9632		72525072	89.27	89.46	0.9626
LSVHALSR	7586119	75.88	75.69	0.8271	5661504	75.88	76.03	0.9169	7672663	75.88	75.97	0.8225		6.97343e+06	75.88	75.8967	0.8555
LSVVFGEHTLLVTVSGQR	7812841	121.35	121.31	0.9014	10247486	121.35	121.65	0.9046	12699129	121.35	121.55	0.9073		10253152	121.35	121.503	0.904433
LTEPVIPK	274946752	88.44	88.36	0.8149	251126448	88.44	88.68	0.8132	241194352	88.44	88.59	0.8141		2.55756e+08	88.44	88.5433	0.814067
LTLLQLK	94085352	109.03	108.91	0.898	69759568	109.03	109.23	0.8971	82525344	109.03	109.13	0.8948		8.21234e+07	109.03	109.09	0.896633
LVADSQYPFK	28597094	95.43	95.92	0.8582	24151006	95.43	96.26	0.8525	26188566	95.43	95.56	0.8622		26312222	95.43	95.9133	0.857633
LVQSGPLTTC[+71]R	497837344	82.1	81.95	0.9853	416364608	82.1	82.22	0.986	494880800	82.1	82.28	0.9843		4.69694e+08	82.1	82.15	0.9852
LVSDVQTAVK	205309328	78.58	78.49	0.9567	158374144	78.58	78.77	0.9637	181817344	78.58	78.76	0.9597		1.81834e+08	78.58	78.6733	0.960033
LVTSIGDVVNHDPVVGDR	22114158	103.44	103.35	0.8336	18088734	103.44	103.58	0.8388	20577228	103.44	103.6	0.8243		20260040	103.44	103.51	0.832233
LVVADTR	35812428	70.7	70.5	0.8618	31072002	70.7	70.74	0.8581	32938340	70.7	70.8	0.8595		3.32743e+07	70.7	70.68	0.8598
LYGPTNFSPIINHVAR	43508852	110.65	110.62	0.8577	27337146	110.65	110.82	0.8518	35304320	110.65	110.84	0.8557		3.53834e+07	110.65	110.76	0.855067
NC[+71]ISATEEEVTPQHR	10537630	84.36	84.33	0.7171	8110309	84.36	84.79	0.729	8841595	84.36	84.63	0.7258		9163178	84.36	84.5833	0.723967
NEGAEPDLIR	97399568	85.58	85.54	0.8189	75990744	85.58	85.82	0.8189	89735440	85.58	85.7	0.8188		87708584	85.58	85.6867	0.818867
NEVALLER	138156592	92.05	91.91	0.9601	140213152	92.05	92.39	0.9629	140791488	92.05	92.19	0.9646		1.3972e+08	92.05	92.1633	0.962533
NEYPSIK	48798692	77.32	76.59	0.9267	335597376	77.32	77.54	0.9231	267623232	77.32	77.42	0.924		2.1734e+08	77.32	77.1833	0.9246
NFITQGPYENR	518415424	95.44	95.34	0.9743	528100416	95.44	95.75	0.9743	560674944	95.44	95.58	0.9725		5.3573e+08	95.44	95.5567	0.9737
NFTDVHPDYGAR	18055316	84.18	84.08	0.7891	10255030	84.18	84.43	0.7878	15312693	84.18	84.45	0.7883		14541013	84.18	84.32	0.7884
NGGQILIADLR	25377842	108.15	108.03	0.9611	20895278	108.15	108.42	0.9583	25604144	108.15	108.2	0.9592		23959088	108.15	108.217	0.959533
NGLLTDHHIC[+71]EINGQNVIGLK	15012198	106.19	106.16	0.9177	11723605	106.19	106.47	0.9221	13826524	106.19	106.31	0.9203		1.35208e+07	106.19	106.313	0.920033
NIASVGFHEDGR	7328763	83.53	83.38	0.9246	6591353	83.53	83.8	0.9128	6318866	83.53	83.72	0.9187		6.74633e+06	83.53	83.6333	0.9187
NIDLVAQR	136881296	86.38	86.15	0.9635	118242336	86.38	86.51	0.9609	130063872	86.38	86.5	0.9605		1.28396e+08	86.38	86.3867	0.961633
NIIDPTFR	71327888	98.91	98.76	0.9011	48598316	98.91	99.11	0.8938	63146632	98.91	99.02	0.8934		6.10243e+07	98.91	98.9633	0.8961
NLLTAAADATER	18923650	105.94	105.86	0.9383	13817453	105.94	106.15	0.9899	17177408	105.94	106.1	0.9449		1.66395e+07	105.94	106.037	0.9577
NLNQALLDLHALGSAR	3249128	115.95	115.98	0.9145	2455412	115.95	116.16	0.9152	3112222	115.95	116.19	0.9068		2.93892e+06	115.95	116.11	0.912167
NLTNPNTVIILIGNK	157854896	120.12	120.13	0.923	141303200	120.12	120.35	0.9201	194538576	120.12	120.34	0.923		1.64566e+08	120.12	120.273	0.922033
NPSIVGVLC[+71]TDSQGLNLGC[+71]R	78175216	124.03	124.2	0.9571	56119788	124.03	124.31	0.958	98420120	124.03	124.3	0.9587		77571708	124.03	124.27	0.957933
NQEPPAPAQQLQPQPAAVQGLEPAR	75807952	100.24	100.36	0.9176	65403120	100.24	100.38	0.9131	70551424	100.24	100.58	0.9172		7.05875e+07	100.24	100.44	0.915967
NQPPVDEGATGASQSLLDR	10327817	95.36	95.34	0.9551	8442178	95.36	95.58	0.9515	9503285	95.36	95.55	0.9546		9.42443e+06	95.36	95.49	0.953733
NSLDC[+71]EIVSAK	91971216	89.41	89.35	0.8137	77217168	89.41	89.72	0.8143	89834072	89.41	89.61	0.81		8.63408e+07	89.41	89.56	0.812667
NTDGVNFYNILTK	1406921728	122.46	122.47	0.9484	1509051904	122.46	122.73	0.9483	1810497920	122.46	122.61	0.9476		1.57549e+09	122.46	122.603	0.9481
NTLFIDDR	654693312	96.43	96.35	0.9463	692004608	96.43	96.63	0.9474	733125120	96.43	96.59	0.9486		6.93274e+08	96.43	96.5233	0.947433
NTPAFFAER	450434464	97.77	97.72	0.8954	379020448	97.77	98.07	0.8943	432636576	97.77	97.93	0.8967		4.20697e+08	97.77	97.9067	0.895467
NVADYYPEYK	589749376	93.03	93.14	0.8497	484235264	93.03	93.38	0.8528	579733952	93.03	93.31	0.8495		5.5124e+08	93.03	93.2767	0.850667
NVIPDPSK	88909368	77.24	76.52	0.8241	89717216	77.24	77.34	0.8251	82876936	77.24	77.29	0.8226		87167840	77.24	77.05	0.823933
NVLLFLQDK	7809740	121.48	121.26	0.9393	8329166	121.48	121.62	0.9142	9612097	121.48	121.42	0.9369		8.58367e+06	121.48	121.433	0.930133
NVLLLGEDGAGK	30149756	100.75	100.71	0.9345	22773064	100.75	101.02	0.9339	27080972	100.75	100.92	0.9337		2.66679e+07	100.75	100.883	0.934033
NVQGVNYVSPVR	259486992	89.29	89.35	0.9748	209541808	89.29	89.54	0.9749	229400848	89.29	89.58	0.9784		2.3281e+08	89.29	89.49	0.976033
NYDIGAALDTIQYSK	78588072	118.15	118.17	0.928	70946800	118.15	118.47	0.9303	81806864	118.15	118.36	0.9334		77113912	118.15	118.333	0.930567
NYLLSLPHK	36498608	98.16	97.63	0.9155	32631292	98.16	98.48	0.9161	38061168	98.16	97.79	0.9165		35730356	98.16	97.9667	0.916033
NYPVWQHITLTTLR	5467130	117.34	117.25	0.7464	4437927	117.34	117.53	0.7361	5634438	117.34	117.45	0.7486		5.17983e+06	117.34	117.41	0.7437
QALSEIEGR	14238411	81.42	81.24	0.9651	11594214	81.42	81.98	0.9659	15427251	81.42	81.58	0.9673		13753292	81.42	81.6	0.9661
QASPNIVIALAGNK	214189824	110.12	110.16	0.8596	163356384	110.12	110.44	0.8606	185022320	110.12	110.35	0.8706		1.87523e+08	110.12	110.317	0.8636
QDIGSHQSYSR	2443794	62.12	62.17	0.869	1837578	62.12	62.38	0.8658	2151401	62.12	62.4	0.8661		2.14426e+06	62.12	62.3167	0.866967
QFLESSELPR	13238696	98.6	98.54	0.9634	10032597	98.6	98.89	0.9668	12109587	98.6	98.7	0.9756		1.17936e+07	98.6	98.71	0.9686
QGAHIIVTPEDGIYGVR	168288704	101.81	101.76	0.8183	148382720	101.81	102.07	0.8244	162704752	101.81	101.99	0.8207		1.59792e+08	101.81	101.94	0.821133
QIFGEATK	1068446080	80.01	79.7	0.8064	866185856	80.01	80.12	0.8106	740513344	80.01	80.05	0.8077		8.91715e+08	80.01	79.9567	0.808233
QLDEGLFGR	12888174	102.55	102.45	0.957	10004989	102.55	102.81	0.9567	11080253	102.55	102.69	0.956		11324472	102.55	102.65	0.956567
QLENLEQQK	8717987	74.68	74.54	0.9504	6959509	74.68	74.87	0.955	7551292	74.68	74.81	0.9492		7.74293e+06	74.68	74.74	0.951533
QNYLYAVK	45046040	91.3	91.16	0.9643	24249998	91.3	91.62	0.9479	37909516	91.3	91.43	0.9654		3.57352e+07	91.3	91.4033	0.9592
QPGIVFVAAK	914210816	97.74	97.63	0.8982	734037568	97.74	97.96	0.8973	855719488	97.74	97.99	0.8951		8.34656e+08	97.74	97.86	0.896867
QQQDEAYLASLR	67720816	98.56	98.53	0.9775	52978924	98.56	98.9	0.9674	71961680	98.56	98.76	0.9743		6.42205e+07	98.56	98.73	0.973067
QTITTFGSLK	4604783	96.48	96.43	0.9369	4179051	96.48	96.79	0.9182	3749838	96.48	96.56	0.9409		4.17789e+06	96.48	96.5933	0.932
QTVAVGVIK	679472128	84.38	84.15	0.8329	375905408	84.38	84.52	0.8286	524346656	84.38	84.46	0.8349		5.26575e+08	84.38	84.3767	0.832133
QVHALNPEENLIIK	17993824	99.24	99.12	0.9363	14085425	99.24	99.55	0.9375	16026854	99.24	99.39	0.9488		1.60354e+07	99.24	99.3533	0.940867
QWNNC[+71]AFLESSAK	10335127	103.09	103.08	0.9677	8904613	103.09	103.45	0.9597	10419138	103.09	103.3	0.9606		9.88629e+06	103.09	103.277	0.962667
QYLPHVAR	69427208	76.35	76.06	0.9278	54651092	76.35	76.53	0.9293	58172372	76.35	76.46	0.9242		60750224	76.35	76.35	0.9271
SAAESISESVPVGPK	19870156	91.62	91.66	0.8452	17086758	91.62	91.9	0.8359	18792446	91.62	91.92	0.8415		18583120	91.62	91.8267	0.840867
SADGVIVSGVK	31705808	82.96	82.72	0.8609	23915938	82.96	83.1	0.9386	37285984	82.96	82.98	0.8555		3.09692e+07	82.96	82.9333	0.885
SAFAPFGK	6270751	97.11	96.9	0.8456	5650823	97.11	97.42	0.7939	6107308	97.11	97.22	0.8282		6.00963e+06	97.11	97.18	0.822567
SAVYIIENAK	17855784	93.5	93.6	0.9382	12228646	93.5	93.78	0.9375	14755148	93.5	93.74	0.9288		14946526	93.5	93.7067	0.934833
SAYVSYDAEK	534677920	77.65	77.57	0.9483	447943616	77.65	77.88	0.9451	531736640	77.65	77.83	0.9478		5.04786e+08	77.65	77.76	0.947067
SC[+71]EEC[+71]LR	666987712	67.27	67.13	0.9162	539235456	67.27	67.34	0.9164	573341888	67.27	67.37	0.9153		593188352	67.27	67.28	0.915967
SC[+71]LLHQFTEK	63937592	90.47	90.42	0.9424	63266584	90.47	90.91	0.9512	72837704	90.47	90.66	0.9431		6.66806e+07	90.47	90.6633	0.945567
SDALEFQQK	14146422	83.24	83.1	0.9323	10975031	83.24	83.48	0.929	12421850	83.24	83.1	0.9324		1.25144e+07	83.24	83.2267	0.931233
SDELLGLTHTYSVR	11593973	104.61	104.53	0.9226	9456793	104.61	104.76	0.9267	12765271	104.61	104.67	0.9224		1.1272e+07	104.61	104.653	0.9239
SDPYHATTGPLSPSK	19823302	79.24	79.09	0.8468	14560771	79.24	79.33	0.8411	16839068	79.24	79.33	0.844		1.70744e+07	79.24	79.25	0.843967
SDPYLEFHK	415369280	88.68	88.6	0.8575	361384480	88.68	88.94	0.8589	377320896	88.68	88.82	0.8534		384691552	88.68	88.7867	0.8566
SDTFINLR	27660072	100.48	100.37	0.9665	21523048	100.48	100.84	0.9695	25982734	100.48	100.59	0.9677		2.50553e+07	100.48	100.6	0.9679
SEHLIQTDTVNLHR	79816304	83.4	83.35	0.9499	49906516	83.4	83.69	0.9528	76285600	83.4	83.6	0.9503		6.86695e+07	83.4	83.5467	0.951
SELFGETAR	14006665	88.41	88.21	0.8931	14085443	88.41	88.67	0.8684	12900286	88.41	88.53	0.8639		1.36641e+07	88.41	88.47	0.875133
SELQAYIEQC[+71]QDSPTSGK	39293864	101.15	101.26	0.9538	34103872	101.15	101.5	0.9521	40633036	101.15	101.47	0.9487		3.80103e+07	101.15	101.41	0.951533
SESLSDNATAFSNR	35061456	87.58	87.59	0.9454	27758574	87.58	87.82	0.948	40110356	87.58	87.78	0.9507		3.43101e+07	87.58	87.73	0.948033
SFNVDLVAGK	19804030	102.08	102.05	0.9064	16872442	102.08	102.36	0.9052	19791822	102.08	102.31	0.9072		1.88228e+07	102.08	102.24	0.906267
SFVVSAASTTER	21996340	86.87	87.51	0.7833	17210102	86.87	86.8	0.795	20151652	86.87	87.3	0.8266		1.9786e+07	86.87	87.2033	0.801633
SFYGLSNLR	52106656	107.22	107.19	0.9243	42766084	107.22	107.49	0.926	53563860	107.22	107.36	0.9282		4.94789e+07	107.22	107.347	0.926167
SGAGVPEVVLR	509712640	96.01	95.97	0.864	452795744	96.01	96.31	0.8619	477491776	96.01	96.18	0.8616		4.8e+08	96.01	96.1533	0.8625
SGEGLGVFQQSSK	51300968	94.11	93.94	0.9744	35231776	94.11	94.38	0.977	37339352	94.11	94.2	0.9854		4.12907e+07	94.11	94.1733	0.978933
SGELEVPDC[+71]EGLQR	234629456	96.49	96.48	0.925	203267776	96.49	96.8	0.9245	232732784	96.49	96.75	0.9299		2.23543e+08	96.49	96.6767	0.926467
SGVALQHGPVVLLK	46682208	98.9	98.76	0.9198	29711364	98.9	99.09	0.9209	39587660	98.9	99.02	0.9169		3.86604e+07	98.9	98.9567	0.9192
SHIGVVPQDTVLFNDTIANNIR	17219946	119.93	119.89	0.9273	14029468	119.93	120.1	0.9281	16116727	119.93	120.08	0.9519		1.57887e+07	119.93	120.023	0.935767
SIEEVLR	81617776	86.93	86.62	0.7359	66697624	86.93	87.06	0.7423	64205088	86.93	86.84	0.7451		7.08402e+07	86.93	86.84	0.7411
SIIFANYIAR	59371720	116.51	116.5	0.9232	49486584	116.51	116.79	0.9248	55855864	116.51	116.76	0.9277		5.49047e+07	116.51	116.683	0.925233
SIPAVLEIPSK	261909184	109.24	109.09	0.7348	208134864	109.24	109.37	0.7337	235661968	109.24	109.24	0.7353		2.35235e+08	109.24	109.233	0.7346
SISESAFSAR	82452728	84.88	84.82	0.9638	70920192	84.88	85.17	0.9609	73068312	84.88	85.04	0.9624		7.54804e+07	84.88	85.01	0.962367
SLAEIVK	74987288	87.01	86.88	0.7156	58670328	87.01	87.56	0.7155	72941400	87.01	87.16	0.7155		6.88663e+07	87.01	87.2	0.715533
SLGPENLLLK	21546196	111.65	111.5	0.8962	17253020	111.65	112.2	0.8832	19648570	111.65	112.16	0.8807		1.94826e+07	111.65	111.953	0.8867
SLHFQPDK	40931912	74.02	73.57	0.7951	31011530	74.02	73.97	0.7926	45109180	74.02	73.87	0.8238		3.90175e+07	74.02	73.8033	0.803833
SLQPLYR	213521344	86.69	86.5	0.9416	151926304	86.69	86.91	0.9212	194357472	86.69	86.79	0.9295		1.86602e+08	86.69	86.7333	0.930767
SLTNDWEDHLAVK	5031462	102.94	102.88	0.8783	4033419	102.94	103.12	0.8644	4465309	102.94	103.05	0.8965		4.51006e+06	102.94	103.017	0.879733
SNIPYWAIK	50906180	108.2	107.93	0.8883	42002896	108.2	108.5	0.8757	46845704	108.2	108.32	0.8806		4.65849e+07	108.2	108.25	0.881533
SPSFFSK	6695419	90.3	90.26	0.7958	5123996	90.3	90.7	0.8088	5297328	90.3	90.61	0.7985		5705581	90.3	90.5233	0.801033
SSANLFEITDR	28596112	107.5	107.44	0.9815	21396788	107.5	107.78	0.9595	25034220	107.5	107.57	0.9041		25009040	107.5	107.597	0.948367
SSELLGQAAR	20809132	80.08	79.81	0.9472	15991612	80.08	80.28	0.8964	15375942	80.08	80.15	0.9103		1.73922e+07	80.08	80.08	0.917967
SSENAIQEEQFFGR	8672619	104.19	104.18	0.9512	7179134	104.19	104.47	0.9515	8347341	104.19	104.33	0.958		8.06636e+06	104.19	104.327	0.953567
SSLNPILFR	592306048	110.65	110.51	0.9709	529960576	110.65	110.82	0.9696	613843008	110.65	110.7	0.9694		5.78703e+08	110.65	110.677	0.969967
STVEIFK	29244738	90.98	90.79	0.873	24370598	90.98	91.16	0.8693	25608992	90.98	91.13	0.8723		2.64081e+07	90.98	91.0267	0.871533
STYSISIIHPK	18573632	93.01	92.95	0.7321	13113340	93.01	93.35	0.7713	14134950	93.01	93.31	0.7492		15273974	93.01	93.2033	0.750867
SVGWGNIFQLPFK	1767730	145.9	145.75	0.9076	1010577	145.9	145.83	0.896	1488673	145.9	145.89	0.915		1.42233e+06	145.9	145.823	0.9062
SVNQSLLELHK	329660224	90.53	90.51	0.9044	256107232	90.53	90.93	0.9026	334537152	90.53	90.75	0.9066		3.06768e+08	90.53	90.73	0.904533
SYIAGATSLQER	30385884	88.16	88.19	0.958	22792462	88.16	88.44	0.9535	24687256	88.16	88.33	0.9538		2.59552e+07	88.16	88.32	0.9551
SYNC[+71]TPVSSPR	18516046	74.22	74.14	0.981	13709629	74.22	74.41	0.9788	16521153	74.22	74.44	0.9775		1.62489e+07	74.22	74.33	0.9791
SYPSEDVAVAVAR	80724680	93.86	93.79	0.8012	66824888	93.86	94.09	0.7974	73875872	93.86	94.05	0.7953		73808480	93.86	93.9767	0.797967
TAALPTFR	108196432	94.24	94.07	0.8894	86549648	94.24	94.56	0.8913	93139304	94.24	94.35	0.8797		9.59618e+07	94.24	94.3267	0.8868
TAAQVLIR	28273688	83.51	83.32	0.8631	23950788	83.51	83.84	0.8804	25650944	83.51	83.89	0.7798		2.59585e+07	83.51	83.6833	0.8411
TADDPSLSLIK	532611072	99.36	99.27	0.8062	422118144	99.36	99.59	0.8074	454353984	99.36	99.46	0.8073		469694400	99.36	99.44	0.806967
TAEDLSFR	8892501	87.52	87.36	0.9328	8326717	87.52	87.75	0.9369	7837764	87.52	87.66	0.9466		8.35233e+06	87.52	87.59	0.938767
TAEPNLQSLER	55057736	93.99	93.87	0.9053	38346300	93.99	94.62	0.8703	48493008	93.99	93.28	0.8938		4.7299e+07	93.99	93.9233	0.8898
TAEYDVAFGER	61488448	95.92	95.89	0.9696	45183108	95.92	96.15	0.9618	47930600	95.92	96.03	0.9733		51534052	95.92	96.0233	0.968233
TATILDK	1600995840	73.79	73.45	0.8368	1225206784	73.79	73.74	0.8338	1449489920	73.79	73.73	0.8371		1425230848	73.79	73.64	0.8359
TAVVIDLGEAFTK	8069661	123	123.06	0.9719	8406130	123	123.2	0.9663	10242578	123	123.25	0.9715		8906123	123	123.17	0.9699
TC[+71]PFC[+71]SK	7428369	74.02	73.83	0.8462	6181714	74.02	74.1	0.8548	7462798	74.02	74.08	0.8542		7.02429e+06	74.02	74.0033	0.851733
TDEYLLAR	10821747	91.72	91.58	0.8836	10578173	91.72	91.93	0.9081	10818436	91.72	92.15	0.9091		10739452	91.72	91.8867	0.900267
TDFLIFDPDK	43752160	124.85	124.78	0.915	32741758	124.85	124.99	0.9142	53357788	124.85	124.96	0.9148		43283902	124.85	124.91	0.914667
TEAFTIAR	7299495	88.29	87.95	0.7065	7220506	88.29	88.26	0.7069	6378077	88.29	88.19	0.7049		6966026	88.29	88.1333	0.7061
TFAQGLAVAR	121314472	93.12	93.03	0.9821	92103456	93.12	93.38	0.9754	97066616	93.12	93.3	0.9778		103494848	93.12	93.2367	0.978433
TFEISC[+71]C[+71]SDR	161149168	88.42	88.42	0.9696	159219360	88.42	88.76	0.969	173151584	88.42	88.68	0.9682		164506704	88.42	88.62	0.968933
TFLLEYHNR	14343376	94.94	94.8	0.9181	11224158	94.94	95.23	0.9073	12881892	94.94	95.04	0.9206		1.28165e+07	94.94	95.0233	0.915333
TFVSGAC[+71]DASSK	45084284	74.3	74.13	0.9699	36071976	74.3	74.43	0.9724	38014948	74.3	74.41	0.9696		39723736	74.3	74.3233	0.970633
TGAVYVAEIGAK	89192944	92.48	92.38	0.9381	80793128	92.48	92.79	0.9361	80791168	92.48	92.67	0.9346		8.35924e+07	92.48	92.6133	0.936267
TIGVSNFNPLQIER	42537356	119.24	119.09	0.9322	34645872	119.24	119.35	0.9003	40818528	119.24	119.27	0.9081		3.93339e+07	119.24	119.237	0.913533
TINWSLLEK	8991689	115.43	115.37	0.9446	8895180	115.43	115.72	0.9416	9097687	115.43	115.54	0.9485		8994852	115.43	115.543	0.9449
TITIAVPDK	5074265088	93.19	93.11	0.8902	3474735360	93.19	93.46	0.8825	4644446720	93.19	93.39	0.8852		4.39782e+09	93.19	93.32	0.885967
TLDVNQDSELR	125681808	85.26	85.2	0.9858	105968760	85.26	85.47	0.9847	123296112	85.26	85.49	0.9859		118315560	85.26	85.3867	0.985467
TLEEAIR	415539264	79.55	79.34	0.8739	326287904	79.55	79.73	0.8762	401178400	79.55	79.62	0.8719		381001856	79.55	79.5633	0.874
TLEQVTAHFEGR	11136988	96.09	96.12	0.9222	9110118	96.09	96.57	0.9303	8475180	96.09	96.51	0.929		9.5741e+06	96.09	96.4	0.927167
TLIPDSYR	11465514	92.42	92.31	0.9258	8194021	92.42	92.71	0.9282	9850471	92.42	92.62	0.9245		9.83667e+06	92.42	92.5467	0.926167
TLISASSDTTVK	22305554	82.16	81.64	0.754	16625753	82.16	82.02	0.7158	20718392	82.16	82.22	0.702		19883233	82.16	81.96	0.723933
TLNQLGTPQDSPELR	290319104	93.91	93.99	0.9565	205218672	93.91	94.2	0.9522	252968496	93.91	94.46	0.9547		2.49502e+08	93.91	94.2167	0.954467
TLPELYELVNR	122201840	123.22	123.3	0.8576	118969704	123.22	123.54	0.857	128862192	123.22	123.46	0.8606		1.23345e+08	123.22	123.433	0.8584
TLQVQAAQFAK	41158176	92.98	93.11	0.8686	29984344	92.98	93.41	0.877	28841912	92.98	93.31	0.8849		33328144	92.98	93.2767	0.876833
TLTLLGSPADISAATEK	62486652	114.05	114.03	0.9355	66504532	114.05	114.29	0.9348	55313084	114.05	114.19	0.934		61434756	114.05	114.17	0.934767
TNLYWPGTAEPLLVSSPEHPQR	15869980	118.93	118.57	0.8221	12436329	118.93	118.88	0.8188	15521016	118.93	118.99	0.8093		1.46091e+07	118.93	118.813	0.816733
TNQELQEINR	3879308800	78.24	78.23	0.9885	2551758336	78.24	78.53	0.9849	2702769920	78.24	78.48	0.9829		3044612352	78.24	78.4133	0.985433
TPAQFDADELR	529662912	93.4	93.52	0.9516	347059392	93.4	93.8	0.9472	430717632	93.4	93.76	0.9509		435813312	93.4	93.6933	0.9499
TPAQYDASELK	3378495488	80.77	80.7	0.9589	2410914048	80.77	81.07	0.9564	2917911296	80.77	80.98	0.9528		2.90244e+09	80.77	80.9167	0.956033
TPESSHEGLITDPHSPSR	37714380	74.25	74.17	0.8421	30512512	74.25	74.47	0.8423	34882496	74.25	74.45	0.843		34369796	74.25	74.3633	0.842467
TQSILFNR	51694604	94.02	93.86	0.8649	31423622	94.02	94.33	0.8548	36915264	94.02	94.12	0.855		4.00112e+07	94.02	94.1033	0.858233
TSAAGFPLVAAQR	18623102	101.1	101.18	0.8124	13429807	101.1	101.44	0.8146	15458008	101.1	101.34	0.7674		1.5837e+07	101.1	101.32	0.798133
TSQNALDFNTK	8233951	86.31	86.04	0.9527	7997642	86.31	86.35	0.9638	9140957	86.31	86.28	0.965		8.45752e+06	86.31	86.2233	0.9605
TSVPLTAPQK	297131168	77.98	77.88	0.8978	210482752	77.98	78.09	0.896	237999808	77.98	78.18	0.8968		2.48538e+08	77.98	78.05	0.896867
TTAQVLIR	39693352	82.57	82.3	0.7934	37638992	82.57	82.8	0.7817	39078892	82.57	82.64	0.8171		3.88037e+07	82.57	82.58	0.7974
TTEDELHIC[+71]R	7403432	80.55	80.52	0.7612	5528025	80.55	80.85	0.7607	8198529	80.55	80.82	0.7615		7.04333e+06	80.55	80.73	0.761133
TTLVDSR	3041503	67.28	67.06	0.8986	2701356	67.28	67.35	0.8687	2537620	67.28	67.32	0.894		2.76016e+06	67.28	67.2433	0.8871
TTVFSC[+71]NLGEK	35690688	93.52	93.5	0.9554	32527312	93.52	93.69	0.9538	32152940	93.52	93.74	0.958		33456980	93.52	93.6433	0.955733
TVHAGEVGSPEVVR	24793100	75.52	75.48	0.9345	20026930	75.52	75.78	0.9253	23580596	75.52	75.74	0.9336		2.28002e+07	75.52	75.6667	0.931133
TVLITGANSGLGR	47035040	93.03	92.95	0.9086	30332326	93.03	93.27	0.9004	35017028	93.03	93.22	0.9233		3.74615e+07	93.03	93.1467	0.910767
TVQHQDSQVNALEITPDR	12140333	88.94	88.84	0.8454	10346423	88.94	89.14	0.8349	10661600	88.94	89.16	0.8031		11049452	88.94	89.0467	0.8278
TYAEILEPFHPVR	57918448	111.78	111.61	0.9607	46489680	111.78	111.93	0.9565	56295328	111.78	111.75	0.9614		5.35678e+07	111.78	111.763	0.959533
VAALQTAADAFYK	21734482	109.31	109.3	0.9388	18055858	109.31	109.6	0.9446	21661962	109.31	109.44	0.9469		2.04841e+07	109.31	109.447	0.943433
VAAYC[+71]EDTSK	126432456	66.71	66.67	0.7597	96792200	66.71	66.87	0.7597	104512664	66.71	66.92	0.7595		1.09246e+08	66.71	66.82	0.759633
VADIALHYANK	5906899	84.83	84.72	0.9514	4489114	84.83	85.03	0.9554	2214633	84.83	85	0.9508		4.20355e+06	84.83	84.9167	0.952533
VAFLHVPAGTLVSK	5598964	106.35	106.28	0.8404	4543494	106.35	106.54	0.8427	5178692	106.35	106.43	0.8553		5107050	106.35	106.417	0.846133
VAIDAGYR	19290030	79.85	79.86	0.8413	14317159	79.85	80.09	0.8401	17685768	79.85	80.08	0.8417		1.70977e+07	79.85	80.01	0.841033
VC[+71]LELAK	7614270	88.79	88.65	0.8471	6188733	88.79	89.03	0.8292	6317880	88.79	89	0.8256		6706961	88.79	88.8933	0.833967
VC[+71]NPIITK	683300864	80.55	80.41	0.9147	569083968	80.55	80.73	0.9146	584884416	80.55	80.71	0.9136		6.12423e+08	80.55	80.6167	0.9143
VDDLLIIEEK	25384370	111.54	111.48	0.9445	21340698	111.54	111.86	0.9478	26430460	111.54	111.84	0.948		24385176	111.54	111.727	0.946767
VDFTPSER	13373328	80.49	80.41	0.8279	10733537	80.49	80.68	0.8703	12910226	80.49	80.91	0.8286		1.2339e+07	80.49	80.6667	0.842267
VDIDVPDVNIEGPDAK	6622441472	110.53	110.55	0.8974	5745995264	110.53	110.71	0.8985	6010205184	110.53	110.74	0.8973		6.12621e+09	110.53	110.667	0.897733
VDLYEAANK	23773762	83.48	83.38	0.8814	22764484	83.48	83.65	0.8287	11556301	83.48	83.6	0.9029		19364849	83.48	83.5433	0.871
VEDVEALDQK	22442748	81.68	81.94	0.8028	13152442	81.68	81.86	0.6471	15880491	81.68	81.79	0.7772		1.71586e+07	81.68	81.8633	0.742367
VEGGGTSVIK	51523448	68.8	68.56	0.9178	41412276	68.8	68.83	0.9165	46230736	68.8	68.82	0.9092		46388820	68.8	68.7367	0.9145
VEGHVFPEFK	10006418	94.79	94.62	0.7297	8467136	94.79	95.05	0.7323	8736928	94.79	94.84	0.7251		9.07016e+06	94.79	94.8367	0.729033
VELDTHGC[+71]GLR	8116436	80.51	80.41	0.8268	5713972	80.51	80.85	0.8285	6644966	80.51	80.76	0.8078		6.82512e+06	80.51	80.6733	0.821033
VEPLAFHGTPEQK	301171744	84.81	84.72	0.906	345412352	84.81	85.12	0.9082	350428064	84.81	85.05	0.9022		3.32337e+08	84.81	84.9633	0.905467
VESFLPQPFTDEIR	3378538	126.62	126.59	0.9056	2546289	126.62	126.84	0.9015	3817603	126.62	126.78	0.8987		3.24748e+06	126.62	126.737	0.901933
VFANPEDC[+71]AGFGK	2156126464	95.67	95.71	0.9556	1593256704	95.67	95.95	0.9581	1723697152	95.67	95.87	0.9578		1.82436e+09	95.67	95.8433	0.957167
VFDITSK	41552536	87.37	87.15	0.6954	35457744	87.37	87.75	0.7267	38599868	87.37	87.39	0.7185		38536716	87.37	87.43	0.713533
VFEGIPTYR	143690848	100.58	100.51	0.9756	125539352	100.58	100.87	0.9748	135148816	100.58	100.75	0.973		1.34793e+08	100.58	100.71	0.974467
VFFEQGATR	45407480	90.16	90.25	0.9641	36773588	90.16	90.45	0.9564	43910204	90.16	90.47	0.9635		42030424	90.16	90.39	0.961333
VFSGEDNPSQDAPSASSVAPASR	35940400	87.48	87.54	0.9745	28720708	87.48	87.75	0.9733	35580304	87.48	87.78	0.974		33413804	87.48	87.69	0.973933
VGDAIAQR	6301655	64.88	64.67	0.9411	4953319	64.88	65.02	0.9387	5658078	64.88	65.09	0.9395		5637684	64.88	64.9267	0.939767
VGDSPIPGAGAYADDTAGAAAATGDGDTLLR	79257992	114.28	114.29	0.909	80956568	114.28	114.5	0.9084	84249472	114.28	114.5	0.9086		8.1488e+07	114.28	114.43	0.908667
VGDYGSLSGR	1882489088	78.63	78.58	0.9886	1332773120	78.63	78.85	0.9858	1365154432	78.63	78.84	0.9865		1.52681e+09	78.63	78.7567	0.986967
VGHSELVGEIIR	101441576	95.74	95.6	0.8238	82576712	95.74	96.04	0.7991	89464040	95.74	95.9	0.819		91160776	95.74	95.8467	0.813967
VGNIEIK	63828428	78.13	77.81	0.901	41241240	78.13	78.16	0.8998	45845028	78.13	78.12	0.8967		5.03049e+07	78.13	78.03	0.899167
VGPLDLNR	387727072	92	91.9	0.864	375546560	92	92.3	0.8608	377048736	92	92.18	0.8649		380107456	92	92.1267	0.863233
VGPYHNPQETYHYYQLPVC[+71]C[+71]PEK	5055137	98.86	98.96	0.9225	3799836	98.86	99.24	0.8972	4925954	98.86	99.1	0.9163		4.59364e+06	98.86	99.1	0.912
VIEDNEYTAR	9132904	75.45	75.19	0.9652	7697664	75.45	75.51	0.9656	8795579	75.45	75.47	0.9647		8542049	75.45	75.39	0.965167
VIPEFDTPGHTQSWGK	10909356	98.77	98.72	0.8274	9023439	98.77	99.25	0.822	10594718	98.77	98.94	0.8177		1.01758e+07	98.77	98.97	0.822367
VLFDNTGR	31591646	86.04	85.98	0.9479	24788766	86.04	86.23	0.9549	22250004	86.04	86.25	0.9416		2.62101e+07	86.04	86.1533	0.948133
VLPQEAEEENR	139156416	73.96	73.92	0.8249	112481944	73.96	74.15	0.8216	125172816	73.96	74.2	0.8257		1.25604e+08	73.96	74.09	0.824067
VNAEPAAFYR	8925104	89.85	89.68	0.9421	7576265	89.85	90.16	0.9349	7681136	89.85	89.97	0.9259		8060835	89.85	89.9367	0.9343
VNAIEHVIIPR	39739228	95.99	95.89	0.9746	35545144	95.99	96.23	0.9719	34198016	95.99	96.17	0.9704		3.64941e+07	95.99	96.0967	0.9723
VNLAHSEI	24317226	85.36	85.2	0.8913	17622728	85.36	85.53	0.9044	22587224	85.36	84.84	0.8962		2.15091e+07	85.36	85.19	0.8973
VNLGVGAYR	11065045	89.25	89.58	0.8187	29167176	89.25	90.53	0.6236	24695468	89.25	90.46	0.6763		21642563	89.25	90.19	0.7062
VNPSGTVLFR	147285984	97.03	96.92	0.859	127450280	97.03	97.27	0.8587	142559424	97.03	97.1	0.8555		1.39099e+08	97.03	97.0967	0.857733
VPAGLPDLK	230042944	95.95	95.89	0.8734	180153088	95.95	96.15	0.8702	196999424	95.95	96.19	0.869		2.02398e+08	95.95	96.0767	0.870867
VPFPIPEPDGC[+71]K	2785124608	107.43	107.44	0.9017	2241421312	107.43	107.62	0.9018	2507783168	107.43	107.57	0.9031		2.51144e+09	107.43	107.543	0.9022
VPLDVIFK	5118949376	116.52	116.4	0.8471	3837522176	116.52	116.77	0.8456	4339322880	116.52	116.62	0.8481		4.43193e+09	116.52	116.597	0.846933
VQFGVVTR	38380124	89.77	89.67	0.8355	32196946	89.77	89.92	0.8461	26784242	89.77	89.88	0.8526		3.24538e+07	89.77	89.8233	0.844733
VQIFEYNENTR	23197356	98.68	98.63	0.8615	19993728	98.68	98.96	0.8625	23478886	98.68	98.78	0.8619		2.22233e+07	98.68	98.79	0.861967
VSFLTGR	29173032	92.95	92.77	0.8545	22212320	92.95	93.19	0.8428	21776602	92.95	93.11	0.8415		24387318	92.95	93.0233	0.846267
VSLYYESLC[+71]GAC[+71]R	94552128	105.59	105.6	0.9865	66699840	105.59	105.88	0.9876	86958896	105.59	105.83	0.9888		8.2737e+07	105.59	105.77	0.987633
VSTAVLSITAK	19436812	95.14	95.07	0.9058	13426399	95.14	95.39	0.8824	16186228	95.14	95.36	0.8594		16349813	95.14	95.2733	0.882533
VTDPQLEVTLHEK	17584042	89.91	89.86	0.8822	15188114	89.91	90.25	0.8784	15191554	89.91	90.16	0.8825		1.59879e+07	89.91	90.09	0.881033
VTGEVLDILSR	290999872	116.56	116.39	0.9758	235116464	116.56	116.69	0.9761	273389728	116.56	116.58	0.9746		2.66502e+08	116.56	116.553	0.9755
VTSFTLAK	149884032	88.35	88.19	0.8295	146403056	88.35	88.53	0.8305	122164880	88.35	88.44	0.8281		1.39484e+08	88.35	88.3867	0.829367
VTTFEHQYVNAIK	9191119	91.25	91.16	0.8906	5657523	91.25	91.56	0.8849	8134770	91.25	91.4	0.8928		7.66114e+06	91.25	91.3733	0.889433
VVFAVSELEEATYQK	5102480	121.46	121.34	0.9321	5771130	121.46	121.62	0.942	6163445	121.46	121.57	0.9368		5.67902e+06	121.46	121.51	0.936967
VVIGGFGDPLIC[+71]DNQVSTGDTR	11657246	120.67	120.62	0.9533	9512576	120.67	120.82	0.95	12196436	120.67	120.76	0.9512		11122086	120.67	120.733	0.9515
VVLVNNILQNAQER	38978004	111.94	111.9	0.9867	28540662	111.94	112.08	0.986	34559892	111.94	112.06	0.9867		34026186	111.94	112.013	0.986467
VVPWGSILK	2896692	118.97	118.86	0.8475	2522388	118.97	119.13	0.8603	3046437	118.97	119.02	0.8581		2821839	118.97	119.003	0.8553
VVQC[+71]SDLGLK	181604464	87.24	87.2	0.9032	132055088	87.24	87.55	0.8987	191426544	87.24	87.49	0.9055		168362032	87.24	87.4133	0.902467
WAEVVLSDPEAAK	549072384	105.08	105.06	0.7615	442036672	105.08	105.3	0.7656	557809536	105.08	105.25	0.765		5.16306e+08	105.08	105.203	0.764033
WALSQSNPSALR	136437840	98.84	99	0.981	118493232	98.84	99.32	0.9809	117911736	98.84	99.18	0.9816		124280936	98.84	99.1667	0.981167
WQDAQATLQK	6985542	81.34	81.13	0.9196	5810454	81.34	81.51	0.9271	6705525	81.34	81.52	0.9162		6500507	81.34	81.3867	0.920967
WVADALGR	16876934	94	93.66	0.9015	15325517	94	93.99	0.8927	16531782	94	93.95	0.9028		1.62447e+07	94	93.8667	0.899
YAGHWTGDVR	134225616	76.71	76.51	0.848	33271518	76.71	76.92	0.8471	83923536	76.71	76.81	0.8467		83806890	76.71	76.7467	0.847267
YDGQVAVFGSDFQEK	37948284	108.18	108.19	0.9843	28854428	108.18	108.5	0.9832	35988180	108.18	108.38	0.9875		3.42636e+07	108.18	108.357	0.985
YEAPQTTDGLAGALDAR	31222124	103.22	103.26	0.8539	27594958	103.22	103.47	0.8465	28974836	103.22	103.44	0.8487		2.9264e+07	103.22	103.39	0.8497
YENYELTLK	24101548	98.02	97.97	0.9469	20859882	98.02	98.33	0.9456	24919978	98.02	98.15	0.9511		2.32938e+07	98.02	98.15	0.947867
YEVPLETPR	845750400	94.11	94.04	0.9602	686818880	94.11	94.37	0.9621	774014592	94.11	94.29	0.9607		7.68861e+08	94.11	94.2333	0.961
YFTTLEEAEK	34909936	95.23	95.06	0.9526	30450864	95.23	95.47	0.9546	34574248	95.23	95.29	0.9483		3.33117e+07	95.23	95.2733	0.951833
YGGTFQNVSVK	90976064	87.47	87.4	0.9505	74812504	87.47	87.75	0.9547	79826976	87.47	87.63	0.9521		81871848	87.47	87.5933	0.952433
YGTYTLENEHLNR	18149288	87.52	87.5	0.9479	11706565	87.52	87.82	0.9475	14985292	87.52	87.63	0.9538		1.4947e+07	87.52	87.65	0.949733
YISGSIHYFR	451165024	92.08	91.88	0.8621	482202464	92.08	92.39	0.8677	463596864	92.08	92.3	0.8683		465654784	92.08	92.19	0.866033
YLETADYAIR	23360916	95.78	95.8	0.7479	12741396	95.78	96.12	0.9437	15626540	95.78	95.68	0.8039		1.7243e+07	95.78	95.8667	0.831833
YLGDVNNVK	15129998	79.71	79.6	0.9238	12306405	79.71	79.94	0.9397	10979241	79.71	79.88	0.9335		1.28052e+07	79.71	79.8067	0.932333
YLIEIAK	40929664	99.48	99.31	0.8464	33792708	99.48	99.67	0.849	42297692	99.48	99.53	0.8507		39006688	99.48	99.5033	0.8487
YLQGNTVQLR	22725752	86.68	86.5	0.799	17780364	86.68	86.89	0.799	20542836	86.68	86.83	0.7986		2.03497e+07	86.68	86.74	0.798867
YLSYTLNPDYIR	8076442	112.31	112.31	0.7813	6699279	112.31	112.49	0.781	7665917	112.31	112.42	0.7806		7480546	112.31	112.407	0.780967
YNEAQVDFR	34098328	87.04	86.95	0.9314	32353752	87.04	87.3	0.9382	39634252	87.04	87.14	0.9282		3.53621e+07	87.04	87.13	0.9326
YPAPSLVIVR	98597904	106.64	106.58	0.9238	81349760	106.64	106.81	0.9228	93829368	106.64	106.73	0.9212		9.1259e+07	106.64	106.707	0.9226
YPHC[+71]TGGAAGYIDR	66297288	81.67	81.64	0.7297	44334432	81.67	81.98	0.7259	62067496	81.67	81.97	0.7343		5.75664e+07	81.67	81.8633	0.729967
YQYVDC[+71]GR	173475520	76.76	76.71	0.9487	193708384	76.76	77.03	0.9461	137823920	76.76	77.01	0.947		1.68336e+08	76.76	76.9167	0.947267
YSDNWEAVTR	3911879	94.07	94.05	0.8495	4977226	94.07	94.42	0.8431	3707179	94.07	94.25	0.8466		4.19876e+06	94.07	94.24	0.8464
YSNAFTNR	84203568	76.19	75.97	0.9752	63440412	76.19	76.01	0.9754	80348744	76.19	76.28	0.9772		7.59976e+07	76.19	76.0867	0.975933
YSNFDVATR	30776330	85.06	85.01	0.7195	24573988	85.06	85.36	0.7198	26938704	85.06	85.25	0.7194		27429674	85.06	85.2067	0.719567
YSVLYFEQK	76220144	107.43	107.44	0.9369	62837984	107.43	107.72	0.9412	78944184	107.43	107.57	0.9397		7.26674e+07	107.43	107.577	0.939267
YVGESEANIR	164963680	77.89	77.74	0.9674	129148784	77.89	78.02	0.9708	147614960	77.89	77.99	0.9664		1.47242e+08	77.89	77.9167	0.9682

## Sheet: MWCL_60_FragmentIon_DotP>0.7
Skyline export data of peptides with a DotP>0.7 from 60 min gradient PRM measurements of the mouse embryonic fibroblast whole cell lysate (MWCL).
	MEF_PRM_60_R1_6F				MEF_PRM_60_R2_6F				MEF_PRM_60_R3_6F					Average
Zeilenbeschriftungen	average Total Area Fragment	average Predicted Retention Time	average Peptide Retention Time	average Library Dot Product	average Total Area Fragment	average Predicted Retention Time	average Peptide Retention Time	average Library Dot Product	average Total Area Fragment	average Predicted Retention Time	average Peptide Retention Time	average Library Dot Product		AUC	Predicted RT	Measured RT	Library DotP
AALNALQPPEFR	81831152	73.49	73.13	0.9637	127911136	73.49	73.37	0.9704	119305336	73.49	73.33	0.9631		1.09683e+08	73.49	73.2767	0.965733
AAVQELSGSILTSEDPEER	14463539	73.62	73.29	0.7828	11040329	73.62	73.29	0.7677	12410836	73.62	73.41	0.7708		1.26382e+07	73.62	73.33	0.773767
AC[+71]GDSTLTQITAGLDPVGR	219049728	78.1	79.58	0.9349	177140128	78.1	79.62	0.936	206601056	78.1	79.66	0.9366		200930304	78.1	79.62	0.935833
ADPLSADYQPETR	35109480	63.72	63.5	0.8536	39390484	63.72	63.47	0.8564	36908864	63.72	63.59	0.8469		37136276	63.72	63.52	0.8523
AEEEFNIEK	74845352	62.57	62.48	0.8704	72656088	62.57	62.46	0.868	72843280	62.57	62.56	0.8875		73448240	62.57	62.5	0.8753
AEGLGEAEVR	8460012	57.62	57.32	0.7615	7919147	57.62	57.6	0.9034	7039859	57.62	57.58	0.9093		7.80634e+06	57.62	57.5	0.858067
AEGPEVDVNLPK	1542719232	66.71	66.41	0.9271	1504131072	66.71	66.4	0.9287	1523205376	66.71	66.47	0.9338		1.52335e+09	66.71	66.4267	0.929867
AFC[+71]ETLEETNYHLQR	2073581	68.17	67.06	0.5754	2786678	68.17	67.06	0.7768	2913051	68.17	67.09	0.7743		2.5911e+06	68.17	67.07	0.708833
AFFSEVER	327575200	68.36	68.22	0.8868	347232896	68.36	68.24	0.8883	312731168	68.36	68.27	0.8854		3.2918e+08	68.36	68.2433	0.886833
AFQNVIAPR	88106904	64.33	64.19	0.9788	79083304	64.33	64.18	0.9792	79129152	64.33	64.22	0.985		8.21065e+07	64.33	64.1967	0.981
AFSFLNEVK	55372028	76.74	76.67	0.9418	48096120	76.74	76.64	0.9394	55534924	76.74	76.69	0.9421		53001024	76.74	76.6667	0.9411
AGGAFDPYTLVR	31341920	75.9	75.94	0.9315	28940934	75.9	76.01	0.9358	23592752	75.9	75.93	0.939		2.79585e+07	75.9	75.96	0.935433
AGLTLAPPEGTLPAPPPR	156851552	73.87	73.67	0.9423	121950256	73.87	73.67	0.9427	122379392	73.87	73.7	0.942		1.33727e+08	73.87	73.68	0.942333
AHEILPELVC[+71]C[+71]SAK	81488176	70.19	69.69	0.8072	87934160	70.19	69.61	0.798	77829784	70.19	69.76	0.7961		8.24174e+07	70.19	69.6867	0.800433
AHNAFDPSSVLLSR	11424067	72.87	72.16	0.9685	10243456	72.87	72.12	0.9622	11108467	72.87	72.58	0.9565		10925330	72.87	72.2867	0.9624
AIEQADLLQEEDESPR	42462348	68.17	67.84	0.9918	50967836	68.17	67.83	0.9845	42391380	68.17	67.9	0.9889		4.52739e+07	68.17	67.8567	0.9884
AIFHEEEPR	38186360	56.64	56.16	0.8846	38023856	56.64	56.27	0.8877	38450544	56.64	56.23	0.8786		3.82203e+07	56.64	56.22	0.883633
AIHEVFEVGVTSHR	3153963	63.42	62.36	0.8036	1369855	63.42	62.31	0.6677	1824067	63.42	62.33	0.8869		2.11596e+06	63.42	62.3333	0.786067
ALADESGLDTYSLSGGGGVPVLVR	45329624	81	80.81	0.9774	42125344	81	80.74	0.9728	36254592	81	80.71	0.9759		41236520	81	80.7533	0.975367
ALDFAVSEYNK	29808438	70.33	70.35	0.9615	26405784	70.33	70.31	0.9639	27947376	70.33	70.33	0.9656		28053866	70.33	70.33	0.963667
ALEELQR	390082432	57.53	57.49	0.9163	398182016	57.53	57.54	0.9154	408053632	57.53	57.53	0.9149		3.98773e+08	57.53	57.52	0.915533
ALGLLC[+71]GR	22463080	67.76	67.9	0.978	24866402	67.76	67.99	0.9693	21275872	67.76	67.89	0.9786		2.28685e+07	67.76	67.9267	0.9753
ALGLNEVDYK	9447932	67.18	66.97	0.8734	9763567	67.18	66.98	0.8233	11569384	67.18	67.08	0.8083		1.02603e+07	67.18	67.01	0.835
ALGPGGELER	7819666	59.81	59.47	0.9109	7641035	59.81	59.5	0.9066	7343602	59.81	59.64	0.8921		7.60143e+06	59.81	59.5367	0.9032
ALHIPESLPR	136904448	66.94	66.23	0.9311	148063056	66.94	66.26	0.9343	129501432	66.94	66.33	0.9345		138156312	66.94	66.2733	0.9333
ALIAPDHVVPAPEEC[+71]YVYSPLGSAYK	8311121	78.68	77.89	0.9413	5656948	78.68	77.76	0.8958	6913323	78.68	77.78	0.9047		6960464	78.68	77.81	0.913933
ALLGTYK	22883752	61.73	61.74	0.856	26892862	61.73	61.66	0.8526	15497170	61.73	61.77	0.8518		21757928	61.73	61.7233	0.853467
ALLNVVDSAR	27705756	68.97	68.91	0.9631	23083344	68.97	68.91	0.9617	25473554	68.97	68.89	0.9743		2.54209e+07	68.97	68.9033	0.966367
ALNQSNTPLLSLK	906078	72.22	72.33	0.8894	826095	72.22	72.25	0.6984	596469	72.22	72.29	0.7197		776214	72.22	72.29	0.769167
ALQATVGNSYK	428999040	57.6	57.26	0.9591	358800352	57.6	57.26	0.9565	357641408	57.6	57.32	0.9629		381813600	57.6	57.28	0.9595
ALQVLVDQSK	6959766	64.52	64.68	0.7678	7195261	64.52	64.67	0.7616	7853062	64.52	64.68	0.7693		7.33603e+06	64.52	64.6767	0.766233
ALSALC[+71]DPSR	25320984	61.61	61.68	0.7126	16528610	61.61	61.49	0.8712	18809772	61.61	61.67	0.875		2.02198e+07	61.61	61.6133	0.8196
ALTQVLSQANTGGVQSTLLLNNEGSLLAYSGYGDTDAR	6582249	87.76	87.17	0.8623	7800291	87.76	87.06	0.8643	6362127	87.76	87.06	0.8634		6914889	87.76	87.0967	0.863333
ALTTITDLVR	5554335	75.02	75.05	0.9639	5622017	75.02	74.99	0.9559	4846398	75.02	74.94	0.9686		5.34092e+06	75.02	74.9933	0.9628
ALVSYDGLNQR	99435520	66.21	65.93	0.9604	106427680	66.21	65.93	0.9646	104137896	66.21	65.92	0.9598		1.03334e+08	66.21	65.9267	0.9616
ANDDLADAGLEK	28438548	61.71	61.53	0.9292	28828652	61.71	61.79	0.9313	35020120	61.71	61.57	0.9513		30762440	61.71	61.63	0.937267
APDVTTLSR	98735768	58.56	58.69	0.9134	111512328	58.56	58.58	0.9135	110236488	58.56	58.63	0.9111		1.06828e+08	58.56	58.6333	0.912667
APEGVHLIC[+71]YSQGGLVC[+71]R	1483453	70.52	69.93	0.8055	1795751	70.52	69.93	0.8023	1630174	70.52	70	0.8096		1.63646e+06	70.52	69.9533	0.8058
AQALVQYLEEPLTQVAAS	44966736	90.43	90.62	0.7402	40899144	90.43	90.59	0.7401	42714164	90.43	90.59	0.7391		4.286e+07	90.43	90.6	0.7398
AQGGNLNYSAK	8803305	52.94	52.88	0.7972	8659010	52.94	52.93	0.7929	7566648	52.94	52.96	0.8158		8.34299e+06	52.94	52.9233	0.801967
AQLEAALGK	7465994	60.14	60.2	0.6565	7501941	60.14	60.23	0.8017	6238814	60.14	60.25	0.7856		7.06892e+06	60.14	60.2267	0.747933
AQPPEYTFPSGSGAHFPQVPGGAVR	12188588	73.13	72.14	0.8719	12645020	73.13	72.23	0.8743	11716264	73.13	72.07	0.8874		1.21833e+07	73.13	72.1467	0.877867
ASNSEDPPSVVEVR	25080348	61.66	61.43	0.9394	28065282	61.66	61.49	0.9448	25669960	61.66	61.53	0.9309		2.62719e+07	61.66	61.4833	0.938367
ASSEEFIPIFANNPR	23943478	80	79.86	0.98	24055870	80	79.94	0.9822	19367922	80	79.87	0.9795		2.24558e+07	80	79.89	0.980567
ASYSAVSLYGNPVR	10524148	69.27	68.69	0.869	10303824	69.27	69	0.887	10163521	69.27	68.76	0.8669		1.03305e+07	69.27	68.8167	0.8743
ATAAELLR	13369794	62.5	62.66	0.8367	32936060	62.5	62.48	0.7588	30480842	62.5	62.5	0.7514		2.55956e+07	62.5	62.5467	0.7823
ATIGADFLTK	382130336	71.16	71.31	0.9321	396010496	71.16	71.29	0.9335	417680608	71.16	71.36	0.9341		3.98607e+08	71.16	71.32	0.933233
ATIQDVLR	81302536	67.44	67.58	0.9495	75337464	67.44	67.58	0.9379	83851080	67.44	67.61	0.9475		8.01637e+07	67.44	67.59	0.944967
ATIQGVLR	34980756	62.82	62.89	0.83	35200948	62.82	62.83	0.8307	34428120	62.82	62.93	0.8303		3.48699e+07	62.82	62.8833	0.830333
ATISDEEIER	26194616	59.09	58.66	0.9166	25640598	59.09	58.62	0.9324	24478376	59.09	58.7	0.9191		2.54379e+07	59.09	58.66	0.9227
ATQFPDGVDVR	21186222	65.73	65.38	0.917	24253928	65.73	65.4	0.925	23604788	65.73	65.34	0.9004		2.3015e+07	65.73	65.3733	0.914133
ATSYQPQER	6918523	50.48	50.61	0.9136	6729361	50.48	50.5	0.9175	6341331	50.48	50.55	0.9119		6.66307e+06	50.48	50.5533	0.914333
AVDSLLNFETVK	4959134	77.19	78.06	0.7935	5735833	77.19	77.97	0.8181	4859236	77.19	77.93	0.8158		5.18473e+06	77.19	77.9867	0.809133
AVFQESIR	23777674	62.59	62.42	0.8991	22202660	62.59	62.46	0.8808	26626876	62.59	62.49	0.9002		2.42024e+07	62.59	62.4567	0.893367
AVLEAVPR	44830756	61.2	61.06	0.7637	31427354	61.2	61.13	0.7625	38387728	61.2	61.16	0.7648		3.82153e+07	61.2	61.1167	0.763667
AVLENYHSVLDQK	8828826	65.63	64.86	0.8039	8876258	65.63	64.8	0.7981	11962378	65.63	64.9	0.7836		9889154	65.63	64.8533	0.7952
AVVQVFEGTSGIDAK	184229840	70.94	70.78	0.9684	187476976	70.94	70.72	0.9644	160330656	70.94	70.75	0.9703		177345824	70.94	70.75	0.9677
C[+71]ATSTPAFFAEK	397479168	68.66	68.55	0.8719	439520512	68.66	68.52	0.8747	400169824	68.66	68.58	0.8765		4.1239e+08	68.66	68.55	0.874367
C[+71]DAISVLEK	31620776	66.89	67.06	0.9724	32949044	66.89	67.23	0.9536	28370238	66.89	67.08	0.9437		3.098e+07	66.89	67.1233	0.956567
C[+71]GFAGETGPR	20623210	56.88	56.63	0.9657	21671536	56.88	56.72	0.9732	21312222	56.88	56.73	0.972		2.12023e+07	56.88	56.6933	0.9703
C[+71]GHSQPQYGTFC[+71]EK	1077414	57.5	56.65	0.8727	1065695	57.5	56.71	0.868	1098559	57.5	56.65	0.8801		1080556	57.5	56.67	0.8736
C[+71]IC[+71]PPYR	5462405	59.76	59.32	0.8945	7194117	59.76	59.2	0.9385	5868709	59.76	59.2	0.9252		6175077	59.76	59.24	0.9194
C[+71]ITLLWK	3329502	77.38	77.57	0.9186	2846565	77.38	77.52	0.9103	3253772	77.38	77.55	0.9309		3.14328e+06	77.38	77.5467	0.919933
C[+71]LHDIAQAHR	2918758	51.05	50.73	0.8898	2734111	51.05	50.75	0.8731	2770743	51.05	50.76	0.9117		2.80787e+06	51.05	50.7467	0.891533
C[+71]LTPPESVPEK	10146372	60.57	60.29	0.9395	11904090	60.57	59.99	0.9335	12105731	60.57	60.07	0.957		1.13854e+07	60.57	60.1167	0.943333
C[+71]LVLTGFGGYDK	209196528	75.74	75.67	0.9611	187686432	75.74	75.73	0.9566	164287344	75.74	75.7	0.9436		187056768	75.74	75.7	0.953767
C[+71]NTQQPGC[+71]ENVC[+71]YDK	16323642	56.72	56.25	0.9157	17091100	56.72	56.27	0.9148	17646968	56.72	56.26	0.9202		17020570	56.72	56.26	0.9169
C[+71]PGESSHIC[+71]DFIR	1674968	67.02	66.27	0.8616	1136970	67.02	66.31	0.7304	1904492	67.02	66.31	0.8365		1.57214e+06	67.02	66.2967	0.8095
C[+71]VDPWLTK	2314917	68.65	68.25	0.7916	3874687	68.65	68.31	0.7776	3070212	68.65	68.59	0.787		3.08661e+06	68.65	68.3833	0.7854
DC[+71]YPVQETFIR	117190512	72.76	72.65	0.9565	106391128	72.76	72.76	0.9632	111276632	72.76	72.78	0.9629		111619424	72.76	72.73	0.960867
DDLANTFR	1087331	64.89	65.32	0.7744	895980	64.89	65.26	0.6931	620430	64.89	65.33	0.7473		867914	64.89	65.3033	0.738267
DEVDGGPAGPPGGAAK	23962512	54.32	54.41	0.9529	24784026	54.32	54.35	0.962	25999082	54.32	54.43	0.9639		2.49152e+07	54.32	54.3967	0.9596
DGLGGLPDIVR	198776544	76.5	76.9	0.9548	149860080	76.5	76.8	0.9505	178881360	76.5	76.88	0.9546		175839328	76.5	76.86	0.9533
DGQLIYTPFTEDTETVGQR	15012145	79.02	79.05	0.8306	14416097	79.02	78.9	0.8458	12484713	79.02	79.12	0.6999		13970985	79.02	79.0233	0.7921
DGVANVSIEDR	618497088	61.9	62	0.9875	573491968	61.9	62.02	0.9906	495045376	61.9	62.04	0.9884		5.62345e+08	61.9	62.02	0.988833
DIAINISR	9027035	66.25	66.32	0.8759	11084543	66.25	66.3	0.8411	9298496	66.25	66.34	0.7949		9803358	66.25	66.32	0.8373
DIPIWGTLIR	32060020	88.57	88.99	0.7275	28341974	88.57	89	0.7254	23978260	88.57	88.95	0.7338		2.81268e+07	88.57	88.98	0.7289
DLAGALDEK	38017672	64.36	64.81	0.9307	35208688	64.36	64.75	0.9226	40326868	64.36	64.83	0.9315		37851076	64.36	64.7967	0.928267
DLDSLHSFVLR	146969568	75.57	75.38	0.9375	135575392	75.57	75.4	0.9289	111958384	75.57	75.38	0.9352		1.31501e+08	75.57	75.3867	0.933867
DLEHNVSPGYNFR	8442875	65.9	65.22	0.9403	8801569	65.9	65.33	0.96	8105230	65.9	64.99	0.9383		8.44989e+06	65.9	65.18	0.9462
DLELLASGVDR	13997302	75.02	75.25	0.7967	11458671	75.02	75.52	0.9123	13485925	75.02	75.22	0.8052		1.29806e+07	75.02	75.33	0.838067
DLPNALDEK	130439744	63.62	63.91	0.8992	142412928	63.62	63.84	0.9014	133151600	63.62	63.89	0.8878		1.35335e+08	63.62	63.88	0.896133
DLTQLFGFAR	51228928	90.04	90.74	0.9668	43368500	90.04	90.72	0.9691	38792380	90.04	90.71	0.9672		4.44633e+07	90.04	90.7233	0.9677
DLVGELGAAVR	23971824	78.23	78.2	0.9858	17687678	78.23	78.28	0.9812	23212148	78.23	78.56	0.984		2.16239e+07	78.23	78.3467	0.983667
DNPLNEGTDAAR	4156072	58.39	58.65	0.8744	5360913	58.39	58.61	0.9707	5003507	58.39	58.69	0.944		4840164	58.39	58.65	0.9297
DPENFPFVVLGNK	880791040	83.63	84.05	0.9414	937534400	83.63	84.01	0.9395	899070208	83.63	84.1	0.9411		9.05799e+08	83.63	84.0533	0.940667
DQAQEDAQEIADTPSGDK	51513708	62.25	61.88	0.9286	50733968	62.25	61.92	0.9291	51900812	62.25	61.91	0.9292		5.13828e+07	62.25	61.9033	0.928967
DQFDIC[+71]AK	20101648	63.72	64.13	0.8396	17418544	63.72	63.98	0.8409	17313210	63.72	64.01	0.8658		1.82778e+07	63.72	64.04	0.848767
DSAGVWAC[+71]C[+71]PYLK	58050224	74.5	74.5	0.9283	56872712	74.5	74.51	0.9278	57319136	74.5	74.54	0.9223		57414024	74.5	74.5167	0.926133
DSGVQAC[+71]FNR	10625773	60.22	60.09	0.9349	10105833	60.22	60.18	0.9455	10502524	60.22	60.19	0.9503		1.04114e+07	60.22	60.1533	0.943567
DSPEDHSLLVN	4538828	65.45	66.21	0.7524	5534257	65.45	65.8	0.8642	5381690	65.45	65.76	0.8927		5.15159e+06	65.45	65.9233	0.836433
DSSGHVGFIFK	10353173	69.55	69.15	0.9475	9064401	69.55	69.25	0.9354	9564634	69.55	69.73	0.9369		9660736	69.55	69.3767	0.939933
DTSEDVEELVEPVAAHGPK	149305504	74.75	74.25	0.951	121070960	74.75	74.3	0.9198	131859432	74.75	74.29	0.9475		134078632	74.75	74.28	0.939433
DVIAINQDPLGK	39498332	71.14	71.22	0.9231	39319368	71.14	71.19	0.9241	37048792	71.14	71.24	0.9253		38622164	71.14	71.2167	0.924167
DYTGEDVTPENFLAVLR	314460224	89.81	91.49	0.9628	277228960	89.81	91.52	0.9624	282809888	89.81	91.51	0.9631		2.915e+08	89.81	91.5067	0.962767
EAAALGSHGSC[+71]SSEVEK	19938462	52.56	51.99	0.9656	18224804	52.56	52.04	0.9623	18345118	52.56	52.02	0.961		18836128	52.56	52.0167	0.962967
EAAFSLAEAK	27299374	66.07	66.14	0.8383	30573202	66.07	66.15	0.8047	26300662	66.07	66.1	0.8495		28057746	66.07	66.13	0.830833
EALLSSAVDHGSDEAR	78971568	62.46	61.94	0.9172	69664752	62.46	61.96	0.909	51815624	62.46	61.98	0.911		6.68173e+07	62.46	61.96	0.9124
EATDTPIVIQPASATETTQLTADSHPSYHTDGFN	10998791	73.76	73.08	0.8603	12915383	73.76	73.02	0.8494	13673111	73.76	73	0.8562		12529095	73.76	73.0333	0.8553
EEAQAEIEQYR	91095664	62.25	61.75	0.7712	88871064	62.25	61.8	0.769	95503280	62.25	61.85	0.7733		91823336	62.25	61.8	0.771167
EFDGIGAVSGGGATSR	9304955	66.36	66.75	0.8622	10614553	66.36	66.23	0.9806	9143250	66.36	66.68	0.9124		9687586	66.36	66.5533	0.9184
EFGSLPTTPSEQR	85977600	65.5	65.19	0.967	85333664	65.5	65.29	0.9744	90174920	65.5	65.24	0.9599		8.71621e+07	65.5	65.24	0.9671
EFISFVK	18191024	73.14	73.48	0.9603	14185710	73.14	73.43	0.9528	16477232	73.14	73.47	0.9276		1.62847e+07	73.14	73.46	0.9469
EGGTYPWVVDR	6319763	72.26	72.29	0.7901	6284314	72.26	72.36	0.8214	5937465	72.26	72.28	0.7854		6180514	72.26	72.31	0.798967
EGVVYVEVR	4043290	65.02	65.32	0.7603	3355173	65.02	65.34	0.7018	4188199	65.02	65.31	0.6749		3.86222e+06	65.02	65.3233	0.712333
EINNAHAILTDATK	7467570	62.84	62.19	0.7891	8045241	62.84	62.17	0.8519	7271884	62.84	62.22	0.8171		7.5949e+06	62.84	62.1933	0.819367
ELAGHTGYLSC[+71]C[+71]R	31541914	59.41	58.71	0.9452	31975698	59.41	58.72	0.9475	36091000	59.41	58.79	0.9491		3.32029e+07	59.41	58.74	0.947267
ELALPGELTQSR	149347088	72.03	72.01	0.9374	154796096	72.03	71.98	0.9335	150993952	72.03	72.01	0.9373		1.51712e+08	72.03	72	0.936067
ELEENEVIPK	29038732	63.48	63.24	0.8356	16658026	63.48	63.37	0.8686	13803952	63.48	62.95	0.8517		19833570	63.48	63.1867	0.851967
ELEEWYAR	106640392	68.64	68.6	0.9827	98638160	68.64	68.7	0.988	103739832	68.64	68.69	0.9833		103006128	68.64	68.6633	0.984667
ELENEVTK	11648039	53.49	53.59	0.8127	10296325	53.49	53.6	0.8167	10390132	53.49	53.61	0.8181		1.07782e+07	53.49	53.6	0.815833
ELEVAVR	4163579	59.97	60.05	0.8754	4245431	59.97	60.05	0.923	4040811	59.97	60.15	0.8689		4.14994e+06	59.97	60.0833	0.8891
ELGPYSSK	44876736	55.17	55.31	0.8724	44289348	55.17	55.34	0.961	45621612	55.17	55.35	0.9133		44929232	55.17	55.3333	0.915567
ELGVGLALR	184732480	71.56	71.93	0.9838	202672192	71.56	71.86	0.9865	191256368	71.56	71.93	0.9865		1.92887e+08	71.56	71.9067	0.9856
ELISNSSDALDK	803465600	62.1	62.01	0.9652	732344128	62.1	61.99	0.9723	690679040	62.1	62.05	0.9703		7.42163e+08	62.1	62.0167	0.969267
ELSANTAAFAK	33961432	62.1	61.94	0.7668	35545784	62.1	61.96	0.913	37717408	62.1	61.98	0.916		3.57415e+07	62.1	61.96	0.865267
ELSDTAAYQSVR	22511372	61.45	61.18	0.9661	14850756	61.45	61.21	0.9184	18441014	61.45	61.16	0.9387		1.8601e+07	61.45	61.1833	0.941067
ENIFGEGR	25309588	63.65	64.12	0.9694	25157972	63.65	64.16	0.9384	26424346	63.65	64.18	0.9423		2.56306e+07	63.65	64.1533	0.950033
ENVSDPSLTITFGR	92153840	74.34	74.34	0.8246	79638632	74.34	74.38	0.8249	84012592	74.34	74.38	0.853		8.52684e+07	74.34	74.3667	0.834167
EQIDNLATELC[+71]R	10201662	72.22	72.15	0.9506	11850012	72.22	71.85	0.9248	11323590	72.22	72.16	0.971		11125088	72.22	72.0533	0.9488
EQWSNC[+71]PTIGQIR	480859968	68.72	68.29	0.9851	468218752	68.72	68.28	0.9867	439106944	68.72	68.31	0.9862		4.62729e+08	68.72	68.2933	0.986
ESLDVYELDPK	36336544	72.05	71.78	0.9204	34014500	72.05	71.96	0.9286	31262336	72.05	71.96	0.9059		3.38711e+07	72.05	71.9	0.9183
ESLEVQIHPSR	83607416	60.75	60.19	0.9731	76925824	60.75	60.02	0.9754	75174280	60.75	60.27	0.9792		7.85692e+07	60.75	60.16	0.9759
ESVVVAVR	7840905	59.09	59.37	0.8549	5441679	59.09	59.42	0.8521	6738993	59.09	59.11	0.7577		6673859	59.09	59.3	0.821567
ETEVIDPQDLLEGR	66041144	79.63	79.67	0.8415	37150848	79.63	79.43	0.8402	39588724	79.63	79.71	0.8398		47593572	79.63	79.6033	0.8405
ETIPLQESTLYTEDR	37074980	71	71.23	0.8225	37330592	71	71.23	0.8454	34463496	71	71.3	0.8335		3.62897e+07	71	71.2533	0.8338
EVIEYAR	59777164	58.08	58.12	0.9661	51996764	58.08	58.11	0.9545	61802116	58.08	58.12	0.966		5.78587e+07	58.08	58.1167	0.9622
EVWDYVTVR	153999520	74.29	74.34	0.9694	126531536	74.29	74.37	0.9801	155007184	74.29	74.37	0.9438		1.45179e+08	74.29	74.36	0.964433
EVYTHFTC[+71]ATDTK	12037063	60.21	59.53	0.8836	10855618	60.21	59.54	0.7664	10355193	60.21	59.57	0.8804		1.10826e+07	60.21	59.5467	0.843467
FASGGC[+71]DNLIK	149250448	62.93	62.67	0.9516	148062736	62.93	62.7	0.9486	130121992	62.93	62.71	0.9535		142478392	62.93	62.6933	0.951233
FDEAALSIQK	7898035	66.58	66.4	0.8898	8172594	66.58	66.65	0.9053	7462664	66.58	66.46	0.8933		7844431	66.58	66.5033	0.896133
FDITIGPK	23468898	70.55	70.76	0.7734	24826586	70.55	70.73	0.7699	22397202	70.55	70.8	0.7703		2.35642e+07	70.55	70.7633	0.7712
FEDVVNQSSPK	78045984	59.04	58.77	0.9438	74964816	59.04	58.87	0.9394	70282328	59.04	58.86	0.9432		7.4431e+07	59.04	58.8333	0.942133
FGGPANFGYPDPDYLK	15164962	77.77	77.23	0.8893	15237277	77.77	77.36	0.8955	12354778	77.77	77.28	0.8576		14252339	77.77	77.29	0.8808
FGSLC[+71]EVETGR	32473532	65.86	65.53	0.7059	36254908	65.86	65.51	0.7109	30687032	65.86	65.59	0.7171		3.31385e+07	65.86	65.5433	0.7113
FIDIAAAK	50657072	66.02	66.04	0.8678	56678040	66.02	65.99	0.8471	47644976	66.02	66.06	0.8628		5.166e+07	66.02	66.03	0.859233
FIIPGIK	107511376	76.99	77.26	0.8	73812592	76.99	77.18	0.8007	92099584	76.99	77.22	0.8068		91141184	76.99	77.22	0.8025
FILIQNR	129545696	68.31	68.52	0.9698	112398464	68.31	68.56	0.9682	118319744	68.31	68.55	0.9707		120087968	68.31	68.5433	0.969567
FLDAYAK	16794042	63.08	63.28	0.8304	16324317	63.08	63.23	0.818	16285885	63.08	63.25	0.7894		1.64681e+07	63.08	63.2533	0.8126
FLQDTFGSDGLPR	42781932	74.16	74.1	0.9488	37059392	74.16	74.14	0.9469	43283980	74.16	74.12	0.9547		41041768	74.16	74.12	0.950133
FLTGPLNLNDPEAK	10844247	75.57	75.44	0.955	12751919	75.57	75.46	0.9458	10514826	75.57	75.47	0.9387		1.13703e+07	75.57	75.4567	0.9465
FNDLNYR	14020986	61.07	60.94	0.6879	6088305	61.07	60.83	0.6832	15114025	61.07	60.91	0.9306		1.17411e+07	61.07	60.8933	0.767233
FNIPHSVTLDAVGR	8580906	72.42	71.87	0.9292	7618738	72.42	71.75	0.8856	8818505	72.42	71.81	0.896		8339383	72.42	71.81	0.9036
FNSITSAYYR	23398158	67.1	66.68	0.8633	18944524	67.1	66.73	0.8773	23362600	67.1	66.74	0.8613		2.19018e+07	67.1	66.7167	0.8673
FPPIQSIHVSQDER	26814848	67.51	66.94	0.7476	13808618	67.51	66.82	0.7447	25278068	67.51	66.93	0.7357		21967178	67.51	66.8967	0.742667
FQINTYVR	238699392	68.81	68.45	0.9735	255241952	68.81	68.49	0.9765	234841952	68.81	68.55	0.9733		2.42928e+08	68.81	68.4967	0.974433
FSEQVFK	21224530	64.11	63.93	0.7463	21234410	64.11	63.89	0.7417	23304872	64.11	64	0.742		2.19213e+07	64.11	63.94	0.743333
FSPILIR	21486494	72.22	72.33	0.7495	23565996	72.22	72.31	0.7776	19720382	72.22	72.32	0.8088		2.1591e+07	72.22	72.32	0.778633
FVSISDLFVPK	603335168	86.57	86.91	0.9259	446880608	86.57	86.89	0.9255	529271072	86.57	86.91	0.9262		526495616	86.57	86.9033	0.925867
FVTLLYR	17067042	73.63	73.85	0.926	13873897	73.63	73.84	0.9239	10438371	73.63	73.79	0.8965		1.37931e+07	73.63	73.8267	0.915467
FYEEFPINR	15680731	71.65	71.65	0.974	14934104	71.65	71.58	0.9718	17910458	71.65	71.83	0.9706		1.61751e+07	71.65	71.6867	0.972133
FYPVSAR	162467152	60.96	61.57	0.8888	142811440	60.96	61.6	0.9189	146841088	60.96	61.61	0.8773		150706560	60.96	61.5933	0.895
GALFGANANR	106850488	61.09	61.26	0.7694	124432608	61.09	61.23	0.7812	122785208	61.09	61.86	0.7732		118022768	61.09	61.45	0.7746
GC[+71]SFLPDPYQK	10984260	71.82	71.46	0.8714	10993346	71.82	71.8	0.8628	11826731	71.82	71.86	0.7802		1.12681e+07	71.82	71.7067	0.838133
GDQEWSSETDALVGHHQSHS	3332463	65.07	63.97	0.7553	5176084	65.07	64.07	0.8368	3409374	65.07	64.09	0.8214		3.97264e+06	65.07	64.0433	0.8045
GENHC[+71]GIESEIVAGIPR	57730516	72.61	71.68	0.9659	57620172	72.61	71.75	0.9657	54214004	72.61	71.78	0.9585		56521564	72.61	71.7367	0.963367
GENLDHLR	26961262	54.1	53.89	0.9042	26190996	54.1	53.88	0.9073	27325732	54.1	53.93	0.9108		2.6826e+07	54.1	53.9	0.907433
GETSATQEETSTAQAGTSTAQAGTSTAQAGTSTAQK	13601473	58.94	57.74	0.9843	12956102	58.94	57.75	0.9841	13037220	58.94	57.67	0.9847		13198265	58.94	57.72	0.984367
GFSAEQIAR	66488732	61.9	61.6	0.9796	72353400	61.9	61.64	0.9844	67246144	61.9	61.7	0.9682		68696092	61.9	61.6467	0.9774
GGLPSQAFEYILYNK	3687536	85.7	85.31	0.7306	2837990	85.7	85.42	0.7252	3025572	85.7	85.42	0.7344		3.1837e+06	85.7	85.3833	0.730067
GLVWTVTTAR	1446973	72.48	72.78	0.8217	871325	72.48	72.75	0.657	732615	72.48	72.74	0.6973		1016971	72.48	72.7567	0.725333
GNDVAFHFNPR	109169360	65.01	64.41	0.9074	95796792	65.01	64.42	0.8958	110565232	65.01	64.52	0.9003		105177128	65.01	64.45	0.901167
GPAGNDDEESSDSTPLLPGAR	1916215	66.43	66.48	0.9181	1686148	66.43	66.48	0.9497	1498753	66.43	66.49	0.9242		1700372	66.43	66.4833	0.930667
GPSAAFVPPAAEPK	27499968	65.11	65.04	0.8684	30484328	65.11	65.03	0.8656	29017356	65.11	64.96	0.8668		2.90006e+07	65.11	65.01	0.866933
GPVYIGELPQDFLR	101596576	84.44	84.38	0.9562	102134400	84.44	84.36	0.9544	93514304	84.44	84.31	0.9542		99081760	84.44	84.35	0.954933
GQVFDVGPR	114098328	64.25	64.21	0.9291	109682024	64.25	64.24	0.9274	123678904	64.25	64.24	0.9342		115819752	64.25	64.23	0.930233
GSFSLSVR	1217838	66.01	66.06	0.8673	1179726	66.01	66.08	0.8731	1154184	66.01	66.04	0.8326		1183916	66.01	66.06	0.857667
GSLNINEFK	6010534	68.23	68.02	0.8975	4439525	68.23	67.98	0.8532	4467969	68.23	68.04	0.8457		4972676	68.23	68.0133	0.865467
GSVPGPAAQQPPGSR	8286356	54.59	54.37	0.828	8940932	54.59	54.32	0.8457	9244598	54.59	54.4	0.8407		8823962	54.59	54.3633	0.838133
GTGFVASPLLK	37436584	72.15	72.36	0.9482	45031200	72.15	72.3	0.9518	39842756	72.15	72.34	0.9454		40770180	72.15	72.3333	0.948467
GTITVSAQELK	33955816	63.72	63.43	0.9874	54489000	63.72	63.33	0.9771	46792408	63.72	63.44	0.9794		4.50791e+07	63.72	63.4	0.9813
GVDLQESNPASR	224166432	57.81	57.56	0.9764	198860592	57.81	57.64	0.9725	236260032	57.81	57.64	0.9746		219762352	57.81	57.6133	0.9745
GVTQIDNDLK	24926972	61.57	61.44	0.9102	32614684	61.57	61.54	0.9215	31523786	61.57	61.43	0.9485		2.96885e+07	61.57	61.47	0.926733
GYPTLLLFR	564397568	84.56	84.85	0.8681	411784064	84.56	84.89	0.8643	495640608	84.56	84.95	0.8671		4.90607e+08	84.56	84.8967	0.8665
HEQILVLDPPSDLK	337076576	71.9	71.47	0.9206	349317632	71.9	71.52	0.9224	339467872	71.9	71.58	0.923		3.41954e+08	71.9	71.5233	0.922
HGIPDETC[+71]NNYQAK	70107008	54.81	54.13	0.9436	69493080	54.81	54.19	0.9465	74307168	54.81	54.18	0.947		7.13024e+07	54.81	54.1667	0.9457
HIYFITGETK	519577728	64.72	64.2	0.9493	441088928	64.72	64.14	0.9485	566812672	64.72	64.2	0.9505		509159776	64.72	64.18	0.949433
HLNDDDVTGSVK	10652417	54.34	53.9	0.94	10217802	54.34	53.88	0.9409	9507235	54.34	53.89	0.9352		10125818	54.34	53.89	0.9387
HLVLLSSVSDAAAR	27110026	68.81	68.57	0.9777	26440816	68.81	68.56	0.9832	24813710	68.81	68.55	0.9839		2.61215e+07	68.81	68.56	0.9816
HLWDYTFGPEK	119462760	73.63	73.41	0.9361	113253488	73.63	73.38	0.9264	105291440	73.63	73.36	0.932		1.12669e+08	73.63	73.3833	0.9315
HNSVVLGWPYGWR	3335061	78.29	77.36	0.8142	1178343	78.29	77.4	0.7194	2125462	78.29	77.36	0.5824		2.21296e+06	78.29	77.3733	0.705333
HPPVVLVPGDLGNQLEAK	16477830	73.43	72.94	0.9257	13317594	73.43	72.9	0.9193	18310134	73.43	72.86	0.919		16035186	73.43	72.9	0.921333
HQADAC[+71]HAYQIIHR	2416777	56.58	55.66	0.8899	2578371	56.58	55.61	0.8973	2117954	56.58	55.65	0.919		2371034	56.58	55.64	0.902067
HTLAANFNPVSEER	50229680	64.01	63.24	0.9663	42520520	64.01	63.28	0.9595	41551112	64.01	63.29	0.9624		44767104	64.01	63.27	0.962733
HTNFVEFR	54076540	62.22	61.63	0.9776	72461664	62.22	61.86	0.9788	61659232	62.22	61.91	0.9676		6.27325e+07	62.22	61.8	0.974667
HVGDLGNVTAGK	503783360	55.78	55.25	0.9387	539220928	55.78	55.27	0.9337	548889856	55.78	55.32	0.9347		5.30631e+08	55.78	55.28	0.9357
HYDPDFLR	2406615	64.35	63.88	0.8689	1700938	64.35	63.98	0.6617	1804883	64.35	63.9	0.691		1970812	64.35	63.92	0.740533
IAAWLAQK	2776222	66.66	66.82	0.8048	2740629	66.66	66.77	0.7785	2947732	66.66	66.82	0.8159		2.82153e+06	66.66	66.8033	0.799733
IAEESNFPFIK	83795312	76.17	76.07	0.9368	74348184	76.17	76.09	0.9316	69624160	76.17	75.93	0.9351		75922552	76.17	76.03	0.9345
IAIVGAGIGGTSSAYYLR	70643800	77.26	76.86	0.9838	55891312	77.26	76.89	0.9776	54303964	77.26	76.9	0.9822		60279692	77.26	76.8833	0.9812
IALVITDGR	38069120	68.42	68.72	0.9409	39537304	68.42	68.72	0.9278	41647200	68.42	68.7	0.937		39751208	68.42	68.7133	0.935233
IALVSEAGSEAR	38561680	62.93	62.67	0.8047	39836892	62.93	62.71	0.8052	41881088	62.93	62.79	0.99		40093220	62.93	62.7233	0.866633
IAQPNYIPTQQDVLR	26654614	71.09	70.56	0.8882	28971958	71.09	70.53	0.881	22873904	71.09	70.58	0.8833		2.61668e+07	71.09	70.5567	0.884167
IAWTHITIPESLK	31324248	76.43	75.67	0.8625	35068452	76.43	75.72	0.8727	29790048	76.43	75.73	0.8554		32060916	76.43	75.7067	0.863533
IDIIPNPQER	3371004416	68.63	68.6	0.8362	3766437120	68.63	68.53	0.8335	3555106304	68.63	68.61	0.8307		3.56418e+09	68.63	68.58	0.833467
IDSNLDELSVGLGHLK	12036648	76.68	76.21	0.8639	8611080	76.68	76.11	0.8614	10939555	76.68	76.17	0.8691		1.05291e+07	76.68	76.1633	0.8648
IEGNTLVIPR	296741152	67.22	67.02	0.7659	302473024	67.22	67.1	0.7733	282849312	67.22	67.08	0.7734		2.94021e+08	67.22	67.0667	0.770867
IFLQDIK	79649488	70.65	70.99	0.7927	92710400	70.65	70.96	0.7931	78088280	70.65	71.02	0.7682		8.34827e+07	70.65	70.99	0.784667
IGADFLGR	93951192	68.8	69	0.9506	85930000	68.8	69.01	0.9451	96897744	68.8	69.04	0.95		9.22596e+07	68.8	69.0167	0.948567
IGDTIEFR	887192128	66.44	66.48	0.9738	744435328	66.44	66.46	0.9752	774189568	66.44	66.59	0.9778		801939008	66.44	66.51	0.9756
IGGIGTVPVGR	9078065152	64.64	64.5	0.9599	9213702144	64.64	64.49	0.9615	11850091520	64.64	64.59	0.9617		10047286272	64.64	64.5267	0.961033
IGSEC[+71]LC[+71]PSGFR	33504980	67.58	67.2	0.9671	34373244	67.58	67.12	0.9572	34212992	67.58	67.19	0.9463		3.40304e+07	67.58	67.17	0.956867
IGVASSEELVR	15849733	64.78	64.5	0.7453	12437701	64.78	64.94	0.8176	11619635	64.78	64.6	0.8016		1.33024e+07	64.78	64.68	0.788167
IIHLEEEGGSGR	5632284	57.8	57.34	0.8342	5610652	57.8	57.54	0.7235	4570857	57.8	57.62	0.8291		5.27126e+06	57.8	57.5	0.7956
IILLGDGGVGK	75716528	70.85	71.28	0.9322	96298584	70.85	71.2	0.9454	69325928	70.85	71.27	0.9457		8.0447e+07	70.85	71.25	0.9411
ILDLGLNEIEQK	4681282	77.36	77.29	0.8116	5180929	77.36	77.31	0.855	4481304	77.36	77.26	0.8218		4.78117e+06	77.36	77.2867	0.829467
ILELIPR	40572048	73.5	73.85	0.9468	48916360	73.5	73.86	0.9511	30145392	73.5	73.79	0.943		3.98779e+07	73.5	73.8333	0.946967
ILGDINSDFTR	11215122	71.09	70.92	0.953	10550457	71.09	71	0.897	10252616	71.09	70.96	0.9357		1.06727e+07	71.09	70.96	0.928567
ILGLAIESQDAGIK	103800336	75.59	75.47	0.9599	113227624	75.59	75.51	0.955	95940800	75.59	75.5	0.9552		104322920	75.59	75.4933	0.9567
ILNGLASER	116753328	60.94	60.95	0.6996	121429776	60.94	60.01	0.7071	101371704	60.94	60.98	0.7212		113184936	60.94	60.6467	0.7093
ILPGPHFEER	14040164	62.76	61.9	0.8249	12976006	62.76	62.18	0.8114	11842044	62.76	62.21	0.8073		12952738	62.76	62.0967	0.814533
ILPPASLC[+71]K	634484544	63.72	63.69	0.9335	562257856	63.72	63.72	0.9359	575920192	63.72	63.74	0.9358		5.90888e+08	63.72	63.7167	0.935067
ILQEYITQEGHK	19643882	62.44	61.95	0.8147	21352330	62.44	61.96	0.8157	17982370	62.44	61.98	0.8161		1.96595e+07	62.44	61.9633	0.8155
ILVGTNLVR	217561776	68.37	68.22	0.9414	226013600	68.37	68.24	0.9335	177038192	68.37	68.2	0.9179		2.06871e+08	68.37	68.22	0.930933
ILYPIQGGR	4353453	65.44	65.39	0.6987	4808158	65.44	65.78	0.7265	2860687	65.44	65.53	0.8345		4.00743e+06	65.44	65.5667	0.753233
INQDPLGIQGR	92804184	64.8	64.77	0.907	93459960	64.8	64.76	0.9003	87410104	64.8	64.78	0.9053		9.12247e+07	64.8	64.77	0.9042
INVPVPQFGGGDPADIIHDFQR	21454798	85.47	84.77	0.7948	21552408	85.47	84.82	0.788	22503832	85.47	84.92	0.7951		2.1837e+07	85.47	84.8367	0.792633
IPLITATPR	36217936	67.56	67.66	0.9277	36900248	67.56	67.62	0.9222	32812910	67.56	67.7	0.9413		3.53104e+07	67.56	67.66	0.9304
IQEGVFDINNEANGIK	27148424	72.99	72.59	0.9265	26249730	72.99	72.75	0.9251	24772072	72.99	72.73	0.9235		26056742	72.99	72.69	0.925033
IQEPYTFPAILK	174458848	80.39	80.14	0.9201	170061456	80.39	80.14	0.9195	149395728	80.39	80.07	0.9195		1.64639e+08	80.39	80.1167	0.9197
IQPGNPSFTLSLK	127340384	73.88	73.64	0.8644	119969440	73.88	73.86	0.8659	105625248	73.88	73.62	0.8681		117645024	73.88	73.7067	0.866133
IQSILSSGGK	115731776	61.18	61.24	0.732	137294768	61.18	61.22	0.7597	140345200	61.18	61.28	0.7287		1.31124e+08	61.18	61.2467	0.740133
ISQTNYIPTQQDVLR	139233344	70.09	69.62	0.9769	154277024	70.09	69.61	0.9743	142104912	70.09	69.63	0.9711		1.45205e+08	70.09	69.62	0.9741
IVEWNGK	33475662	60	60.09	0.8895	39205756	60	60.08	0.8952	33640376	60	60.04	0.8859		35440598	60	60.07	0.8902
IVLDNSVFSEHR	103947536	68.63	68.21	0.9613	96767544	68.63	68.2	0.965	87342768	68.63	68.2	0.9715		9.60193e+07	68.63	68.2033	0.965933
IYAYPSNTASETGFR	13653047	67.04	66.28	0.7129	12527917	67.04	66.89	0.7158	11725939	67.04	66.22	0.7146		1.26356e+07	67.04	66.4633	0.714433
IYSFGLGGR	8455277	71.29	71.28	0.7088	8170107	71.29	71.27	0.7116	8901900	71.29	71.29	0.7092		8.50909e+06	71.29	71.28	0.709867
LADEAALFLR	29440164	77.38	77.63	0.9744	25027456	77.38	77.52	0.9658	29980620	77.38	77.54	0.9691		2.81494e+07	77.38	77.5633	0.969767
LAEAYEQIEK	5040862	61.8	61.6	0.8504	2905039	61.8	61.59	0.6744	3627841	61.8	61.62	0.8289		3857914	61.8	61.6033	0.784567
LAGAELPGDR	25601992	59.99	59.91	0.9334	21899012	59.99	59.96	0.93	24376330	59.99	59.91	0.9362		2.39591e+07	59.99	59.9267	0.9332
LAGESESNLR	787243840	54.25	54.02	0.9852	764135488	54.25	54.01	0.9675	755901568	54.25	54.06	0.9787		769093632	54.25	54.03	0.977133
LAGTQPLEVLEAVQR	786510464	80.54	80.53	0.9518	659691840	80.54	80.54	0.9492	791433152	80.54	80.58	0.9509		7.45878e+08	80.54	80.55	0.950633
LAVEAVLR	226547936	68.65	68.72	0.9544	213746928	68.65	68.71	0.9602	207190960	68.65	68.69	0.9624		215828608	68.65	68.7067	0.959
LC[+71]DFNPK	132337560	59	59.12	0.8649	147812464	59	59.08	0.8629	152063904	59	59.19	0.8644		1.44071e+08	59	59.13	0.864067
LDC[+71]NFDIK	8548016	66.75	66.34	0.6779	3507115	66.75	66.5	0.9489	8383324	66.75	66.39	0.6722		6.81282e+06	66.75	66.41	0.766333
LDDQIFLNR	9643163	72.1	72.14	0.9398	11280597	72.1	72.16	0.9481	9404229	72.1	72.19	0.9322		1.01093e+07	72.1	72.1633	0.940033
LDLQLVQR	2065786	69.88	70.13	0.9146	2728679	69.88	70.35	0.871	2205319	69.88	70.19	0.9504		2.33326e+06	69.88	70.2233	0.912
LDQDINATK	9375049	52.54	52.6	0.925	8428217	52.54	52.67	0.9208	9816594	52.54	52.79	0.9471		9206620	52.54	52.6867	0.930967
LEESYELIEK	2165871	67.61	67.47	0.8322	2321280	67.61	67.39	0.7607	1330624	67.61	67.4	0.5568		1.93926e+06	67.61	67.42	0.716567
LEIC[+71]NLTPDALK	38392324	75.85	75.21	0.9405	26561928	75.85	75.18	0.935	29100120	75.85	75.56	0.9387		3.13515e+07	75.85	75.3167	0.938067
LEPLTPR	4544689	59.35	59.58	0.8257	5030928	59.35	59.77	0.8379	5730759	59.35	59.74	0.8573		5.10213e+06	59.35	59.6967	0.8403
LFGGSFTHQASVAK	38775176	64.08	63.33	0.9264	27497986	64.08	63.36	0.925	23198010	64.08	63.37	0.922		29823724	64.08	63.3533	0.924467
LFLSYDYAVR	103832960	76.92	76.93	0.9591	47958468	76.92	76.9	0.9315	68792184	76.92	77.01	0.9519		7.35279e+07	76.92	76.9467	0.9475
LFVSGAC[+71]DASAK	315765504	61.21	61.18	0.9807	366417120	61.21	61.16	0.9763	346167296	61.21	61.22	0.9775		3.42783e+08	61.21	61.1867	0.978167
LFVVPTDESQAR	117235640	68.59	68.73	0.9326	118571944	68.59	68.83	0.9392	126701320	68.59	68.73	0.9423		1.20836e+08	68.59	68.7633	0.938033
LGATIDVEHSHVR	28166048	57.64	56.89	0.7917	22955962	57.64	56.92	0.8036	26198674	57.64	56.99	0.8071		2.57736e+07	57.64	56.9333	0.8008
LGFTYLR	10803952	72.03	72.07	0.7381	9438092	72.03	71.78	0.7924	5776182	72.03	72.09	0.9731		8672742	72.03	71.98	0.834533
LGGGLNPGLVR	7811636	66.61	66.41	0.9307	6464594	66.61	66.38	0.9096	6211674	66.61	66.4	0.9304		6.8293e+06	66.61	66.3967	0.923567
LGIQSFNK	28839022	64.38	64.29	0.8859	30159218	64.38	64.18	0.8728	20780206	64.38	64.29	0.9087		2.65928e+07	64.38	64.2533	0.889133
LGNYYIAASYVK	4995054	72.12	71.9	0.9007	3892237	72.12	71.7	0.9658	5031382	72.12	71.96	0.9213		4.63956e+06	72.12	71.8533	0.929267
LGPLVEQGR	33687768	61.14	61.25	0.9406	32086136	61.14	61.25	0.9385	27222040	61.14	61.28	0.9337		30998648	61.14	61.26	0.9376
LGQFQC[+71]R	13244884	57.12	57.02	0.762	12230260	57.12	57.04	0.7598	11846150	57.12	57.22	0.7675		1.24404e+07	57.12	57.0933	0.7631
LHSAVLGQSHSPPVAADHTEGPFSETTPLLPGTR	26676152	70.63	69.69	0.9485	25188944	70.63	69.33	0.9601	22188786	70.63	69.58	0.9469		2.46846e+07	70.63	69.5333	0.951833
LIC[+71]DFPFDGLLEER	18451510	90.13	90.07	0.9519	17264464	90.13	90.14	0.9576	17439100	90.13	90.19	0.9625		17718358	90.13	90.1333	0.957333
LIENVDPEK	12246816	59.5	59.61	0.7699	13665282	59.5	59.36	0.7877	11268725	59.5	59.29	0.7608		1.23936e+07	59.5	59.42	0.7728
LIESAEELIR	226036944	72	71.91	0.9865	182030976	72	71.88	0.981	249686640	72	71.95	0.9879		219251520	72	71.9133	0.985133
LIFPNPFGHLSDSFSHSR	34139944	82.3	81.56	0.897	18118784	82.3	81.47	0.8871	21585164	82.3	81.52	0.8914		2.46146e+07	82.3	81.5167	0.891833
LIGIDDVPDAR	95142240	70.68	70.71	0.9604	97750128	70.68	70.69	0.9604	86921728	70.68	70.65	0.9583		9.32714e+07	70.68	70.6833	0.9597
LIHQLLTDIGR	2385543	71.99	71.76	0.8864	1802915	71.99	71.68	0.9032	2224396	71.99	71.75	0.8803		2137618	71.99	71.73	0.889967
LLAQTTLR	36290940	60.86	60.71	0.9423	67352848	60.86	60.7	0.785	23001018	60.86	60.75	0.9208		4.22149e+07	60.86	60.72	0.8827
LLEFQNDR	84994912	65.01	65.47	0.9799	92892288	65.01	65.11	0.979	88052608	65.01	64.97	0.9771		8.86466e+07	65.01	65.1833	0.978667
LLELATQPAR	11125279	65.78	65.92	0.9435	11056868	65.78	65.97	0.9145	11705322	65.78	65.88	0.8787		11295823	65.78	65.9233	0.912233
LLEVSDDPQVLAVAAHDVGEYVR	6580885	86.91	86.03	0.9126	4617113	86.91	86.09	0.9135	3982362	86.91	86.07	0.9116		5060120	86.91	86.0633	0.912567
LLFAQLK	19952868	73.44	73.85	0.9196	19814346	73.44	73.83	0.9331	15490218	73.44	73.8	0.9163		18419144	73.44	73.8267	0.923
LLFEGAGSNPGDK	155264448	66.69	66.89	0.9355	139664400	66.69	66.85	0.9346	138710224	66.69	66.9	0.9357		1.44546e+08	66.69	66.88	0.935267
LLFQVFR	2892184	81.3	81.55	0.9718	1853122	81.3	81.54	0.9612	2491045	81.3	81.62	0.9705		2412117	81.3	81.57	0.967833
LLGTAGTEEK	18047246	54.73	54.87	0.9171	20095634	54.73	54.87	0.8898	19286766	54.73	54.93	0.8774		1.91432e+07	54.73	54.89	0.894767
LLLASFK	17453776	72.76	73.19	0.9172	11016390	72.76	73.2	0.9122	15745662	72.76	73.22	0.9151		1.47386e+07	72.76	73.2033	0.914833
LLLNAENPR	38541540	63.21	63.17	0.9595	34015192	63.21	63.21	0.9779	30745644	63.21	63.21	0.9661		3.44341e+07	63.21	63.1967	0.967833
LLLVQDASER	23163068	67.33	67.44	0.9543	27922200	67.33	67.57	0.9602	25087168	67.33	67.44	0.975		25390812	67.33	67.4833	0.963167
LLPQLLK	17988848	72.19	72.33	0.9087	27121812	72.19	72.29	0.9115	16454215	72.19	72.35	0.9168		20521625	72.19	72.3233	0.912333
LLQSPC[+71]VDVVPK	24186930	68.97	68.69	0.7636	22131526	68.97	68.58	0.777	21352098	68.97	68.49	0.7923		2.25569e+07	68.97	68.5867	0.777633
LLSTDPVTAK	153004192	60.25	60.14	0.9097	155420288	60.25	60.23	0.9041	146571216	60.25	59.98	0.8952		151665232	60.25	60.1167	0.903
LLVGVDEK	188271936	62.21	62.37	0.8967	134697904	62.21	62.36	0.8891	173014608	62.21	62.39	0.9107		1.65328e+08	62.21	62.3733	0.898833
LLVNYPEPYR	13456388	70.87	70.36	0.9024	12945913	70.87	70.43	0.9259	11051465	70.87	70.58	0.9516		1.24846e+07	70.87	70.4567	0.926633
LNQELENLR	126127176	63.79	63.43	0.9557	141387024	63.79	63.47	0.9521	146176464	63.79	63.5	0.9617		137896888	63.79	63.4667	0.9565
LPADTC[+71]LLEFAR	26567886	79.94	79.8	0.9356	20205628	79.94	79.85	0.9412	25537564	79.94	79.87	0.9407		2.41037e+07	79.94	79.84	0.939167
LPDLETVIK	43963292	75.38	75.51	0.88	28612774	75.38	75.51	0.8701	35490340	75.38	75.51	0.8816		3.60221e+07	75.38	75.51	0.877233
LPDPLLK	20759512	68.69	68.86	0.892	19967426	68.69	68.92	0.8796	19127854	68.69	68.89	0.8789		1.99516e+07	68.69	68.89	0.8835
LPEVQGVSR	5735399	59.98	59.5	0.7583	5316672	59.98	59.59	0.7617	5640533	59.98	59.61	0.7624		5.5642e+06	59.98	59.5667	0.7608
LQAEIFQAR	23753336	67.41	67.52	0.9684	24908330	67.41	67.51	0.9715	25377820	67.41	67.59	0.9678		2.46798e+07	67.41	67.54	0.969233
LQAPIWEFK	14148345	78.71	78.43	0.9056	12103996	78.71	78.47	0.9121	16200063	78.71	78.45	0.9049		1.41508e+07	78.71	78.45	0.907533
LQEVEC[+71]EEQR	53952424	54.66	54.32	0.9825	55136696	54.66	54.36	0.9797	56224288	54.66	54.34	0.9819		5.51045e+07	54.66	54.34	0.981367
LQNNNVYTIAK	65671848	61.17	60.93	0.9159	69066128	61.17	60.94	0.9165	66339424	61.17	60.97	0.92		67025800	61.17	60.9467	0.917467
LQSEVAELK	29141260	60.42	60.08	0.9311	28324602	60.42	60.21	0.9305	29771622	60.42	60.25	0.9296		2.90792e+07	60.42	60.18	0.9304
LQTEEQAVDSEGDSSLHR	1074179	58.7	57.72	0.9103	1190291	58.7	57.85	0.942	1066980	58.7	57.87	0.8981		1.11048e+06	58.7	57.8133	0.9168
LSILYPATTGR	254558672	71.02	71.28	0.7678	290549696	71.02	71.26	0.7624	255867328	71.02	71.3	0.7755		2.66992e+08	71.02	71.28	0.768567
LSQLEGVNVER	159109808	63.73	63.33	0.9598	136598448	63.73	63.37	0.9639	129463976	63.73	63.39	0.9731		1.41724e+08	63.73	63.3633	0.9656
LSVHALSR	9328663	56.86	56.44	0.9285	9549778	56.86	56.55	0.9484	8859759	56.86	56.5	0.9407		9.24607e+06	56.86	56.4967	0.9392
LTEPVIPK	34653780	63.31	63.08	0.7843	45181812	63.31	63.11	0.7728	29788598	63.31	63.04	0.7841		3.65414e+07	63.31	63.0767	0.7804
LTLLQLK	15618703	73.87	73.93	0.9118	11218234	73.87	73.97	0.9071	14444504	73.87	73.96	0.9048		1.37605e+07	73.87	73.9533	0.9079
LVADSQYPFK	4206429	66.89	66.92	0.848	4078910	66.89	66.82	0.8234	4439996	66.89	66.92	0.8381		4.24178e+06	66.89	66.8867	0.8365
LVQSGPLTTC[+71]R	29837782	60.05	59.84	0.9758	28854986	60.05	59.75	0.9609	29489772	60.05	59.53	0.9584		29394180	60.05	59.7067	0.965033
LVSDVQTAVK	65111692	58.25	58.14	0.9523	57516160	58.25	58.04	0.9688	75165392	58.25	58.13	0.9587		6.59311e+07	58.25	58.1033	0.959933
LVTSIGDVVNHDPVVGDR	84474728	71.01	70.38	0.8515	73172248	71.01	70.34	0.8421	71992784	71.01	70.33	0.8438		7.65466e+07	71.01	70.35	0.8458
LVVADTR	216091200	54.2	54.45	0.8858	211318032	54.2	54.46	0.8877	226512912	54.2	54.49	0.8832		217974048	54.2	54.4667	0.885567
LYGPTNFSPIINHVAR	14809196	74.71	74.02	0.8697	13592787	74.71	74.02	0.8796	12472806	74.71	73.97	0.8593		1.36249e+07	74.71	74.0033	0.869533
NEGAEPDLIR	28121854	61.84	62.02	0.8189	22342622	61.84	61.66	0.8179	22526746	61.84	62.06	0.8188		2.43304e+07	61.84	61.9133	0.818533
NEVALLER	101407952	65.16	65.13	0.9695	96790792	65.16	65.19	0.9646	96506248	65.16	65.23	0.9723		9.8235e+07	65.16	65.1833	0.9688
NEYPSIK	201530752	57.6	57.46	0.9203	169792496	57.6	57.3	0.9392	178449760	57.6	57.43	0.9451		1.83258e+08	57.6	57.3967	0.934867
NFITQGPYENR	137082160	66.9	66.85	0.9728	133600776	66.9	66.59	0.9689	128194544	66.9	66.67	0.9746		132959160	66.9	66.7033	0.9721
NFTDVHPDYGAR	18815986	61.12	60.5	0.789	16744968	61.12	60.45	0.7883	15811922	61.12	60.6	0.7893		17124292	61.12	60.5167	0.788867
NGGQILIADLR	43458544	73.43	73.26	0.9625	44115196	73.43	73.2	0.969	37225120	73.43	73.51	0.9642		41599620	73.43	73.3233	0.965233
NGLLTDHHIC[+71]EINGQNVIGLK	1502072	72.42	71.31	0.8655	1444893	72.42	71.5	0.8897	1879947	72.42	71.46	0.8384		1.60897e+06	72.42	71.4233	0.864533
NIASVGFHEDGR	6605326	60.79	60.24	0.7751	6590048	60.79	60.19	0.7591	5994194	60.79	60.32	0.68		6.39652e+06	60.79	60.25	0.738067
NIDLVAQR	43725428	62.25	62.35	0.9286	47340692	62.25	62.35	0.9592	36324520	62.25	62.39	0.9643		4.24635e+07	62.25	62.3633	0.9507
NIIDPTFR	8005919	68.68	68.78	0.8821	10007870	68.68	68.79	0.8844	9707152	68.68	68.81	0.8907		9.24031e+06	68.68	68.7933	0.885733
NLLTAAADATER	18161726	72.29	72.21	0.9722	15551014	72.29	72.07	0.9556	17570224	72.29	72.25	0.9766		1.70943e+07	72.29	72.1767	0.968133
NLNQALLDLHALGSAR	35426220	77.43	78.84	0.9786	23174216	77.43	78.87	0.9843	36739192	77.43	78.91	0.9906		31779876	77.43	78.8733	0.9845
NLQSEVEGVK	50071000	63.49	62.98	0.8057	54883244	63.49	63.07	0.8114	77792912	63.49	62.96	0.8072		6.09157e+07	63.49	63.0033	0.8081
NLTNPNTVIILIGNK	66718532	79.57	79.44	0.9388	31672550	79.57	79.46	0.9525	42697568	79.57	79.5	0.9477		47029550	79.57	79.4667	0.946333
NPSIVGVLC[+71]TDSQGLNLGC[+71]R	27088160	81.57	81.11	0.9594	21741682	81.57	81.24	0.9531	25408094	81.57	81.21	0.9571		2.4746e+07	81.57	81.1867	0.956533
NQEPPAPAQQLQPQPAAVQGLEPAR	49193832	69.37	68.46	0.9187	52137336	69.37	68.49	0.9201	52872552	69.37	68.54	0.9253		51401240	69.37	68.4967	0.921367
NQPPVDEGATGASQSLLDR	3068733	66.86	66.34	0.7993	2297200	66.86	66.33	0.7297	1599967	66.86	66.36	0.6966		2.32197e+06	66.86	66.3433	0.741867
NSLDC[+71]EIVSAK	159619008	63.8	63.5	0.8118	159721936	63.8	63.47	0.8009	189140896	63.8	63.5	0.8063		1.69494e+08	63.8	63.49	0.806333
NTDGVNFYNILTK	184626000	80.77	80.73	0.9475	180090512	80.77	80.74	0.9459	144203072	80.77	80.69	0.9492		1.6964e+08	80.77	80.72	0.947533
NTLFIDDR	40720996	67.41	67.71	0.9501	38641824	67.41	67.7	0.9432	40730048	67.41	67.72	0.9596		40030956	67.41	67.71	0.950967
NTPAFFAER	76544752	68.1	68.02	0.9127	69124096	68.1	68.05	0.9207	63162292	68.1	68.07	0.9191		69610380	68.1	68.0467	0.9175
NVADYYPEYK	95787752	65.66	65.23	0.8689	89989640	65.66	65.14	0.8709	97024360	65.66	65.31	0.8692		9.42673e+07	65.66	65.2267	0.869667
NVIPDPSK	61144964	57.56	57.69	0.7642	37762152	57.56	57.67	0.8545	40632928	57.56	57.34	0.8436		46513348	57.56	57.5667	0.820767
NVLLFLQDK	2637337	80.27	80.2	0.9355	1368058	80.27	80.27	0.9302	1319334	80.27	80.21	0.9314		1.77491e+06	80.27	80.2267	0.932367
NVLLLGEDGAGK	105231696	69.63	70	0.9512	122028992	69.63	69.98	0.9505	99537760	69.63	70.04	0.9507		108932816	69.63	70.0067	0.9508
NVQGVNYVSPVR	21411206	63.75	63.43	0.9783	21641378	63.75	63.4	0.9712	21291872	63.75	63.66	0.9849		21448152	63.75	63.4967	0.978133
NYDIGAALDTIQYSK	87407528	78.56	78.21	0.9392	78149088	78.56	78.27	0.9663	61560408	78.56	78.2	0.9421		7.57057e+07	78.56	78.2267	0.9492
NYLLSLPHK	149435536	68.3	67.84	0.924	151131840	68.3	67.83	0.92	148616912	68.3	67.85	0.9154		149728096	68.3	67.84	0.9198
NYPVWQHITLTTLR	100663840	78.14	76.72	0.7955	53666964	78.14	76.75	0.7884	66210072	78.14	76.84	0.7959		7.35136e+07	78.14	76.77	0.793267
QALSEIEGR	1106205	59.7	59.71	0.872	1094828	59.7	59.6	0.9228	1671914	59.7	59.8	0.878		1.29098e+06	59.7	59.7033	0.890933
QASPNIVIALAGNK	76982040	74.44	74.4	0.8461	62609672	74.44	74.48	0.827	61076792	74.44	74.48	0.8435		6.68895e+07	74.44	74.4533	0.838867
QDIGSHQSYSR	4302571	49.8	49.57	0.8829	4760920	49.8	49.67	0.8852	3851953	49.8	49.62	0.8983		4305148	49.8	49.62	0.8888
QFLESSELPR	19358582	68.52	68.31	0.8903	20548714	68.52	68.34	0.9601	17010730	68.52	68.3	0.9342		1.89727e+07	68.52	68.3167	0.9282
QGAHIIVTPEDGIYGVR	10400967	70.17	69.49	0.8969	9539861	70.17	69.45	0.9062	10903688	70.17	69.87	0.8292		1.02815e+07	70.17	69.6033	0.877433
QIFGEATK	43034476	58.98	59.22	0.82	47554868	58.98	59.22	0.8213	46892460	58.98	59.29	0.8199		45827268	58.98	59.2433	0.8204
QLDEGLFGR	4258900	70.55	70.86	0.9628	3818606	70.55	70.89	0.9538	3945994	70.55	70.87	0.9218		4.00783e+06	70.55	70.8733	0.946133
QLENLEQQK	1084508	56.25	56.13	0.8188	946472	56.25	56.3	0.8764	1199076	56.25	56.3	0.9054		1.07669e+06	56.25	56.2433	0.866867
QNYLYAVK	5119278	64.78	64.5	0.9038	4330947	64.78	64.83	0.8582	4140767	64.78	64.87	0.8462		4.53033e+06	64.78	64.7333	0.8694
QPGIVFVAAK	40511048	68.08	68.34	0.8595	35706380	68.08	68.23	0.873	31560374	68.08	68.31	0.8216		35925934	68.08	68.2933	0.851367
QQQDEAYLASLR	27297078	68.5	68.26	0.9836	22821824	68.5	68.2	0.9802	23077518	68.5	68.06	0.9785		2.43988e+07	68.5	68.1733	0.980767
QTVAVGVIK	1113311104	61.23	61.23	0.8352	1303659136	61.23	61.16	0.8256	1048910208	61.23	61.21	0.8252		1.15529e+09	61.23	61.2	0.828667
QWNNC[+71]AFLESSAK	26776822	70.83	70.49	0.9552	31268296	70.83	70.56	0.9534	26205614	70.83	70.58	0.9588		2.80836e+07	70.83	70.5433	0.9558
QYLPHVAR	30145156	57.1	56.67	0.92	31513134	57.1	56.78	0.9098	28839126	57.1	56.66	0.9447		3.01658e+07	57.1	56.7033	0.924833
SAAESISESVPVGPK	148182112	64.94	64.59	0.9252	127331680	64.94	64.68	0.9249	119817184	64.94	64.69	0.9205		131776992	64.94	64.6533	0.923533
SADGVIVSGVK	46571180	60.5	60.42	0.9536	44659600	60.5	60.43	0.9445	45261752	60.5	60.48	0.9455		4.54975e+07	60.5	60.4433	0.947867
SAFAPFGK	42062416	67.76	67.9	0.8671	48517744	67.76	67.99	0.8611	41735880	67.76	67.96	0.855		4.41053e+07	67.76	67.95	0.861067
SAVYIIENAK	7576675	65.91	65.46	0.9389	6351457	65.91	65.74	0.9128	6199021	65.91	65.75	0.9467		6709051	65.91	65.65	0.9328
SAYVSYDAEK	30430286	57.77	57.42	0.9449	26630060	57.77	57.43	0.9549	27479624	57.77	57.48	0.9578		28179990	57.77	57.4433	0.952533
SC[+71]EEC[+71]LR	93542032	52.44	52.49	0.926	103833168	52.44	52.55	0.9251	104982120	52.44	52.54	0.925		1.00786e+08	52.44	52.5267	0.925367
SC[+71]LLHQFTEK	85052336	64.35	63.7	0.9408	57881192	64.35	63.71	0.9289	61980556	64.35	63.72	0.9364		6.83047e+07	64.35	63.71	0.935367
SDALEFQQK	4972995	60.64	60.66	0.9308	4771968	60.64	60.56	0.92	4612576	60.64	60.64	0.9262		4.78585e+06	60.64	60.62	0.925667
SDELLGLTHTYSVR	11126777	71.61	71.02	0.8154	10155514	71.61	70.94	0.8484	8971976	71.61	71	0.8727		1.00848e+07	71.61	70.9867	0.8455
SDPYHATTGPLSPSK	20289770	58.58	58.16	0.8644	18114138	58.58	58.21	0.8511	19063348	58.58	58.08	0.8752		19155752	58.58	58.15	0.863567
SDPYLEFHK	65206076	63.43	63.04	0.8747	63937888	63.43	62.91	0.8623	62050344	63.43	63.05	0.8881		63731436	63.43	63	0.875033
SDTFINLR	105779784	69.49	69.71	0.9666	109340432	69.49	69.7	0.9657	108073552	69.49	69.73	0.9663		107731256	69.49	69.7133	0.9662
SEHLIQTDTVNLHR	11020067	60.72	59.61	0.9638	9641077	60.72	59.61	0.9628	8426256	60.72	59.7	0.9556		9695800	60.72	59.64	0.960733
SELFGETAR	21024854	63.29	63.22	0.8572	26534728	63.29	63.47	0.8567	25546576	63.29	63.8	0.8619		2.43687e+07	63.29	63.4967	0.8586
SELQAYIEQC[+71]QDSPTSGK	6280646	69.83	69.48	0.9509	5424276	69.83	69.5	0.9173	5692437	69.83	69.48	0.9569		5.79912e+06	69.83	69.4867	0.9417
SESLSDNATAFSNR	14237658	62.86	62.5	0.9656	12270953	62.86	62.44	0.9216	11852856	62.86	62.53	0.9515		1.27872e+07	62.86	62.49	0.946233
SFNVDLVAGK	15562632	70.31	71.03	0.7934	8759741	70.31	70.43	0.8956	14640888	70.31	70.89	0.7668		1.29878e+07	70.31	70.7833	0.8186
SFVVSAASTTER	10204761	62.5	62.03	0.8774	7782547	62.5	62.48	0.9413	7179814	62.5	62.33	0.9335		8.38904e+06	62.5	62.28	0.9174
SFYGLSNLR	3569072	72.95	72.84	0.9506	3775215	72.95	72.86	0.9403	2872956	72.95	72.84	0.9206		3.40575e+06	72.95	72.8467	0.937167
SGAGVPEVVLR	117859856	67.19	67.1	0.8654	110548928	67.19	67.07	0.8661	118789392	67.19	67.09	0.8636		1.15733e+08	67.19	67.0867	0.865033
SGEGLGVFQQSSK	5665957	66.22	65.99	0.8696	2644865	66.22	66.09	0.7519	4320769	66.22	66.14	0.8509		4.21053e+06	66.22	66.0733	0.824133
SGELEVPDC[+71]EGLQR	33405062	67.44	67.04	0.9336	32608920	67.44	67.02	0.9343	30026578	67.44	67.01	0.9322		32013520	67.44	67.0233	0.933367
SGVALQHGPVVLLK	7088844	68.68	68.05	0.8237	18097504	68.68	68.18	0.6809	11356750	68.68	68.01	0.7037		1.2181e+07	68.68	68.08	0.7361
SHIGVVPQDTVLFNDTIANNIR	4872972	79.47	78.68	0.7695	4949020	79.47	78.77	0.7946	3358085	79.47	78.57	0.8427		4393359	79.47	78.6733	0.802267
SIEEVLR	179079648	62.53	62.56	0.7825	195234848	62.53	62.57	0.7683	146681472	62.53	62.86	0.7825		1.73665e+08	62.53	62.6633	0.777767
SIIFANYIAR	14330233	77.72	77.7	0.9317	9409642	77.72	77.66	0.9268	12020694	77.72	77.7	0.934		1.19202e+07	77.72	77.6867	0.930833
SIPAVLEIPSK	82603040	73.98	73.87	0.744	83016768	73.98	73.87	0.7451	68989776	73.98	73.8	0.7432		7.82032e+07	73.98	73.8467	0.7441
SISESAFSAR	23051514	61.48	61.57	0.9623	22185924	61.48	61.2	0.9719	21173602	61.48	61.23	0.933		2.2137e+07	61.48	61.3333	0.955733
SLAEIVK	24705938	62.58	63.1	0.7245	23932724	62.58	63.08	0.7094	26101864	62.58	63.13	0.7302		2.49135e+07	62.58	63.1033	0.721367
SLGPENLLLK	11754809	75.22	75.48	0.8921	12907610	75.22	75.43	0.8843	11095890	75.22	75.41	0.8757		1.19194e+07	75.22	75.44	0.884033
SLHFQPDK	22735756	55.91	55.33	0.8417	21307342	55.91	55.45	0.8195	18639046	55.91	55.44	0.8441		20894048	55.91	55.4067	0.8351
SLTNDWEDHLAVK	397960256	70.75	70.08	0.8468	412842400	70.75	70.06	0.8554	426010112	70.75	70.09	0.8506		4.12271e+08	70.75	70.0767	0.850933
SNIPYWAIK	10021215	73.45	73.38	0.8307	8189332	73.45	73.27	0.8658	9974865	73.45	73.43	0.8571		9.39514e+06	73.45	73.36	0.8512
SPSFFSK	626343	64.26	64.56	0.788	645297	64.26	64.68	0.6511	704824	64.26	64.68	0.8212		658821	64.26	64.64	0.753433
SSELLGQAAR	5092322	59.02	59.05	0.8259	5099650	59.02	59.06	0.8257	4257756	59.02	59.03	0.7559		4816576	59.02	59.0467	0.8025
SSENAIQEEQFFGR	4523544	71.39	71.12	0.9229	4734580	71.39	70.89	0.9161	4923598	71.39	71.17	0.948		4.72724e+06	71.39	71.06	0.929
SSLNPILFR	552705984	74.71	74.77	0.9715	434029376	74.71	74.79	0.9673	518884672	74.71	74.8	0.9708		501873344	74.71	74.7867	0.969867
STVEIFK	21161302	64.61	64.77	0.8898	21518030	64.61	64.77	0.8976	22472384	64.61	64.77	0.8994		2.17172e+07	64.61	64.77	0.8956
SVGWGNIFQLPFK	5869255	92.8	92.52	0.9172	4451072	92.8	92.54	0.9156	4415681	92.8	92.53	0.9143		4.912e+06	92.8	92.53	0.9157
SVNQSLLELHK	22870826	64.38	63.91	0.9244	20943708	64.38	63.82	0.9257	29037808	64.38	63.91	0.9282		24284114	64.38	63.88	0.9261
SYNC[+71]TPVSSPR	6721480	56.01	55.52	0.9757	7623449	56.01	55.68	0.9838	7325484	56.01	55.7	0.9779		7223471	56.01	55.6333	0.979133
SYPSEDVAVAVAR	7052263	66.09	65.73	0.8245	5703969	66.09	65.74	0.7847	6101143	66.09	65.78	0.8561		6.28579e+06	66.09	65.75	0.821767
TAALPTFR	29060182	66.29	66.26	0.8585	28533294	66.29	66.24	0.8574	34506616	66.29	66.31	0.8474		3.07e+07	66.29	66.27	0.854433
TADDPSLSLIK	339290784	68.91	68.54	0.8184	279175968	68.91	68.53	0.8132	312023200	68.91	68.95	0.8166		3.10163e+08	68.91	68.6733	0.816067
TAEDLSFR	1275479	62.84	62.95	0.5279	1484206	62.84	62.9	0.7374	1928907	62.84	63	0.8908		1562864	62.84	62.95	0.7187
TAEPNLQSLER	11262100	66.16	65.98	0.8735	15464884	66.16	66	0.9142	10899533	66.16	66.04	0.9036		1.25422e+07	66.16	66.0067	0.8971
TAEYDVAFGER	57791336	67.15	66.96	0.9849	53298220	67.15	66.95	0.9763	52057728	67.15	67.02	0.9801		54382428	67.15	66.9767	0.980433
TASNVEEAFINTAK	391933280	69.68	70.99	0.9636	433645472	69.68	71.05	0.9616	359449696	69.68	71.12	0.9643		3.95009e+08	69.68	71.0533	0.963167
TATILDK	345762496	55.79	56.07	0.8696	337711648	55.79	56.11	0.8712	333784000	55.79	56.12	0.8695		339086048	55.79	56.1	0.8701
TAVVIDLGEAFTK	14865420	81.05	80.98	0.9759	11185369	81.05	80.97	0.9636	8358269	81.05	80.87	0.9224		11469686	81.05	80.94	0.953967
TC[+71]PFC[+71]SK	2418736	55.9	55.91	0.8336	2731495	55.9	55.93	0.8659	2701674	55.9	55.97	0.8448		2.6173e+06	55.9	55.9367	0.8481
TDEYLLAR	37071840	64.99	65.02	0.9595	40465832	64.99	64.89	0.9634	37255108	64.99	65.49	0.9619		38264260	64.99	65.1333	0.9616
TDFLIFDPDK	2555980	82	82.43	0.9232	2192134	82	82.32	0.9113	2690441	82	82.37	0.9238		2.47952e+06	82	82.3733	0.919433
TEAFTIAR	8943169	63.23	63.35	0.7075	4811720	63.23	63.38	0.7103	6521944	63.23	63.29	0.7032		6.75894e+06	63.23	63.34	0.707
TFAQGLAVAR	45205812	65.71	65.61	0.9737	45801796	65.71	65.52	0.9758	48491456	65.71	65.59	0.9779		46499688	65.71	65.5733	0.9758
TFEISC[+71]C[+71]SDR	13960362	63.3	63.08	0.97	14664302	63.3	63.2	0.9761	12630157	63.3	63.13	0.9716		13751607	63.3	63.1367	0.972567
TFLLEYHNR	6339292	66.65	66.09	0.8238	3196169	66.65	66.13	0.8269	3495976	66.65	66.14	0.8197		4.34381e+06	66.65	66.12	0.823467
TFVSGAC[+71]DASSK	13477427	56.05	56.01	0.9687	14626840	56.05	56.01	0.9749	13502311	56.05	56.04	0.9657		1.38689e+07	56.05	56.02	0.969767
TGATEHYLINVC[+71]K	6445105	64.33	63.52	0.8707	15561249	64.33	63.62	0.8016	13705624	64.33	63.72	0.8216		1.1904e+07	64.33	63.62	0.8313
TGAVYVAEIGAK	30019916	65.38	65.44	0.8011	33711732	65.38	65.45	0.7321	36146660	65.38	65.49	0.771		3.32928e+07	65.38	65.46	0.768067
TIGVSNFNPLQIER	341635744	79.12	78.75	0.9653	350639936	79.12	78.81	0.9628	274884704	79.12	78.69	0.9656		3.22387e+08	79.12	78.75	0.964567
TINWSLLEK	48315560	77.16	77.06	0.9498	37034080	77.16	77.03	0.9451	38373688	77.16	77.1	0.9509		4.12411e+07	77.16	77.0633	0.9486
TITIAVPDK	504368416	65.75	65.62	0.902	408577152	65.75	65.58	0.8985	474227008	65.75	65.6	0.9032		4.62391e+08	65.75	65.6	0.901233
TLDVNQDSELR	122024736	61.68	61.37	0.9863	71974848	61.68	61.46	0.9804	54794652	61.68	61.42	0.9867		82931412	61.68	61.4167	0.984467
TLEEAIR	78004784	58.74	58.71	0.8746	79093480	58.74	58.77	0.8904	81522144	58.74	58.78	0.8993		79540136	58.74	58.7533	0.8881
TLEQVTAHFEGR	1759418	67.24	66.62	0.8891	985390	67.24	66.62	0.6586	2131002	67.24	66.66	0.8941		1625270	67.24	66.6333	0.813933
TLIPDSYR	6458546	65.35	65.25	0.8763	5833989	65.35	65.34	0.8906	5734736	65.35	65.25	0.8809		6.00909e+06	65.35	65.28	0.8826
TLISASSDTTVK	7351888	60.08	59.82	0.8766	8743128	60.08	60.07	0.8684	10377393	60.08	59.87	0.8706		8.82414e+06	60.08	59.92	0.871867
TLNQLGTPQDSPELR	71612736	66.12	65.65	0.9556	73918936	66.12	65.77	0.9562	73715496	66.12	65.69	0.9612		7.30824e+07	66.12	65.7033	0.957667
TLPELYELVNR	19592572	81.16	81.14	0.8714	13370894	81.16	81.2	0.8585	16521304	81.16	81.19	0.8611		1.64949e+07	81.16	81.1767	0.863667
TLQVQAAQFAK	10886617	65.64	65.16	0.9394	9488560	65.64	65.14	0.9612	11308110	65.64	65.23	0.9571		1.05611e+07	65.64	65.1767	0.952567
TLTLLGSPADISAATEK	43826336	76.45	76.61	0.8855	38768584	76.45	76.59	0.8872	48117752	76.45	76.49	0.9152		4.35709e+07	76.45	76.5633	0.895967
TNLYWPGTAEPLLVSSPEHPQR	24092126	78.96	78.16	0.8227	20469150	78.96	78.15	0.8059	22387746	78.96	78.29	0.7581		2.23163e+07	78.96	78.2	0.795567
TNQELQEINR	1603293312	58.07	57.75	0.9875	1547964288	58.07	57.82	0.9872	1526746624	58.07	57.81	0.9844		1.55933e+09	58.07	57.7933	0.986367
TPAQFDADELR	990043072	65.85	65.68	0.9583	984660416	65.85	65.74	0.9635	879677824	65.85	65.74	0.9524		9.5146e+08	65.85	65.72	0.958067
TPAQYDASELK	1969392640	59.37	59.05	0.9647	2177869568	59.37	59.16	0.9644	2021222656	59.37	59.14	0.9568		2.05616e+09	59.37	59.1167	0.961967
TPESSHEGLITDPHSPSR	17332450	56.03	55.05	0.8667	16821498	56.03	55.2	0.8625	15434430	56.03	55.17	0.8608		1.65295e+07	56.03	55.14	0.863333
TQSILFNR	23873606	66.17	66.38	0.8633	24108168	66.17	66.37	0.8613	23558034	66.17	66.44	0.8618		2.38466e+07	66.17	66.3967	0.862133
TSAAGFPLVAAQR	46883168	69.8	69.98	0.8336	43068508	69.8	70.02	0.8323	47341452	69.8	70.02	0.8384		45764376	69.8	70.0067	0.834767
TSQNALDFNTK	457728	62.21	62.31	0.8248	499011	62.21	62.4	0.6643	527558	62.21	62.34	0.8033		494766	62.21	62.35	0.764133
TSVPLTAPQK	240832800	57.94	57.83	0.9254	191289376	57.94	57.8	0.9114	240492704	57.94	57.87	0.9202		224204960	57.94	57.8333	0.919
TTAQVLIR	128737576	60.3	60.42	0.9107	139594016	60.3	60.42	0.9107	134837632	60.3	60.44	0.9112		1.3439e+08	60.3	60.4267	0.910867
TTEDELHIC[+71]R	6525107	59.26	58.83	0.9546	5191408	59.26	58.74	0.9667	4412159	59.26	58.87	0.9512		5.37622e+06	59.26	58.8133	0.9575
TTLVDSR	16561232	52.45	52.78	0.8995	17273584	52.45	52.79	0.898	17594300	52.45	52.83	0.902		1.7143e+07	52.45	52.8	0.899833
TTVFSC[+71]NLGEK	175327568	65.91	65.6	0.9599	173103552	65.91	65.59	0.9644	168006272	65.91	65.67	0.9689		1.72146e+08	65.91	65.62	0.9644
TVHAGEVGSPEVVR	13824908	56.67	56.03	0.9423	14146201	56.67	56.28	0.9363	13960235	56.67	56.21	0.9369		1.39771e+07	56.67	56.1733	0.9385
TVLITGANSGLGR	13125902	65.66	65.37	0.9656	19456222	65.66	65.49	0.81	15679524	65.66	65.33	0.8436		16087216	65.66	65.3967	0.873067
TVQHQDSQVNALEITPDR	5876956	63.56	63.15	0.9369	6327053	63.56	63.01	0.9511	3167939	63.56	62.94	0.9609		5.12398e+06	63.56	63.0333	0.949633
TYAEILEPFHPVR	44014596	75.29	74.9	0.9702	30948818	75.29	74.91	0.9587	44015840	75.29	74.91	0.8394		3.96598e+07	75.29	74.9067	0.922767
VAALQTAADAFYK	19078336	74.02	73.69	0.9439	18443852	74.02	73.74	0.9408	16901680	74.02	73.65	0.9448		1.81413e+07	74.02	73.6933	0.943167
VAAYC[+71]EDTSK	15876505	52.15	52.16	0.7601	15997444	52.15	52.26	0.7601	16224374	52.15	52.24	0.7592		1.60328e+07	52.15	52.22	0.7598
VADIALHYANK	75101176	61.46	61.14	0.9625	68406912	61.46	61.15	0.9564	78759872	61.46	61.18	0.9686		74089320	61.46	61.1567	0.9625
VAFLHVPAGTLVSK	2673491	72.5	71.94	0.8515	2378936	72.5	71.95	0.8589	3237192	72.5	72.03	0.8586		2.76321e+06	72.5	71.9733	0.856333
VAIDAGYR	18245964	58.9	58.61	0.8066	18666948	58.9	58.68	0.8418	18929860	58.9	58.71	0.8424		1.86143e+07	58.9	58.6667	0.830267
VC[+71]LELAK	12535146	63.49	63.51	0.838	14660259	63.49	63.36	0.8336	13207613	63.49	63.56	0.8218		1.34677e+07	63.49	63.4767	0.831133
VC[+71]NPIITK	1382804352	59.26	59.27	0.9232	1732230272	59.26	59.29	0.9228	1250886656	59.26	59.35	0.9195		1.45531e+09	59.26	59.3033	0.921833
VDDLLIIEEK	28680618	75.16	75.34	0.925	20826542	75.16	75.31	0.9005	19616174	75.16	75.29	0.9089		2.30411e+07	75.16	75.3133	0.911467
VDFTPSER	7499646	59.23	59.25	0.7881	7583736	59.23	59.21	0.8194	8298155	59.23	59.29	0.8607		7.79385e+06	59.23	59.25	0.822733
VDIDVPDVNIEGPDAK	3736293888	74.65	74.46	0.9086	3705288192	74.65	74.43	0.9083	3363929856	74.65	74.4	0.9066		3601837312	74.65	74.43	0.907833
VDLYEAANK	22074856	60.76	60.54	0.9417	21103266	60.76	60.64	0.9162	19964906	60.76	60.64	0.9497		21047676	60.76	60.6067	0.935867
VEDVEALDQK	37491592	59.84	59.71	0.8127	35086912	59.84	59.75	0.8576	37141400	59.84	59.81	0.8341		3.65733e+07	59.84	59.7567	0.8348
VEGGGTSVIK	45038664	53.23	53.53	0.8606	29153800	53.23	53.54	0.7788	30907372	53.23	53.58	0.7313		3.50333e+07	53.23	53.55	0.790233
VEGHVFPEFK	16446720	66.57	65.92	0.7673	16148923	66.57	65.87	0.7388	15715582	66.57	66.05	0.7438		1.61037e+07	66.57	65.9467	0.749967
VELDTHGC[+71]GLR	9569800	59.24	58.7	0.9022	9427201	59.24	58.7	0.8517	6364038	59.24	58.74	0.8951		8.45368e+06	59.24	58.7133	0.883
VEPLAFHGTPEQK	26230284	61.45	60.95	0.9087	29477472	61.45	60.98	0.9239	26272290	61.45	60.99	0.9186		27326682	61.45	60.9733	0.917067
VFANPEDC[+71]AGFGK	616365056	67.02	66.59	0.9602	635842368	67.02	66.64	0.9576	604927488	67.02	66.56	0.961		6.19045e+08	67.02	66.5967	0.9596
VFDITSK	19675136	62.76	63.42	0.7357	5009850	62.76	63.07	0.8545	5491460	62.76	63.23	0.9084		1.00588e+07	62.76	63.24	0.832867
VFEGIPTYR	100085544	69.54	69.5	0.9764	93620648	69.54	69.49	0.9747	92813600	69.54	69.53	0.9745		9.55066e+07	69.54	69.5067	0.9752
VFFEQGATR	10007304	64.19	64.14	0.9069	10200502	64.19	64.33	0.9428	12419581	64.19	64.38	0.9144		1.08758e+07	64.19	64.2833	0.921367
VFSGEDNPSQDAPSASSVAPASR	3563738	62.81	61.9	0.9589	2809183	62.81	62.18	0.9843	3191061	62.81	62.19	0.977		3187994	62.81	62.09	0.9734
VGDAIAQR	2784288	51.21	51.24	0.901	3250576	51.21	51.29	0.9212	3467632	51.21	51.32	0.8748		3.1675e+06	51.21	51.2833	0.899
VGDSPIPGAGAYADDTAGAAAATGDGDTLLR	38032668	76.57	76.04	0.9176	31383058	76.57	75.98	0.9105	36992260	76.57	76.04	0.9148		3.54693e+07	76.57	76.02	0.9143
VGDYGSLSGR	232083008	58.27	58.21	0.9896	216867408	58.27	58.34	0.9879	225870512	58.27	58.31	0.9903		2.2494e+08	58.27	58.2867	0.989267
VGHSELVGEIIR	37390292	67.05	66.47	0.8301	33208556	67.05	66.48	0.8189	32468642	67.05	66.55	0.8284		34355830	67.05	66.5	0.8258
VGNIEIK	98051424	58.02	58	0.9177	103854904	58.02	58.03	0.9153	102173328	58.02	58.04	0.9181		1.0136e+08	58.02	58.0233	0.917033
VGPLDLNR	37455448	65.14	65.31	0.889	31969688	65.14	65.39	0.8908	34082484	65.14	65.4	0.8943		34502540	65.14	65.3667	0.891367
VGPYHNPQETYHYYQLPVC[+71]C[+71]PEK	4730915	68.66	67.44	0.9263	5771573	68.66	67.5	0.9318	6571907	68.66	67.51	0.932		5691465	68.66	67.4833	0.930033
VIEDNEYTAR	3437611	56.64	56.39	0.8225	3280445	56.64	56.39	0.8246	3710502	56.64	56.46	0.8983		3476186	56.64	56.4133	0.848467
VIPEFDTPGHTQSWGK	47637728	68.61	67.86	0.843	48964572	68.61	67.85	0.8466	43673356	68.61	67.91	0.8387		46758552	68.61	67.8733	0.842767
VLFDNTGR	50584724	62.08	62.49	0.9111	47598076	62.08	62.58	0.8919	49951836	62.08	62.6	0.9352		49378212	62.08	62.5567	0.912733
VLPQEAEEENR	20487720	55.87	55.53	0.8556	19892462	55.87	55.65	0.8458	20301890	55.87	55.64	0.8547		2.02274e+07	55.87	55.6067	0.852033
VNAEPAAFYR	4153550	64.03	63.48	0.8148	3437259	64.03	63.53	0.742	3155576	64.03	64.01	0.6896		3.58213e+06	64.03	63.6733	0.7488
VNAIEHVIIPR	15506995	67.18	66.56	0.8238	13227511	67.18	66.6	0.8782	11812111	67.18	66.65	0.8618		13515539	67.18	66.6033	0.8546
VNLAHSEI	5678729	61.72	61.35	0.8173	2586818	61.72	61.35	0.6448	4850138	61.72	61.48	0.8236		4371895	61.72	61.3933	0.7619
VNLGVGAYR	37128108	63.72	63.73	0.961	36281796	63.72	63.62	0.9551	38770120	63.72	63.74	0.9554		3.73933e+07	63.72	63.6967	0.957167
VNPSGTVLFR	59072384	67.72	67.77	0.8777	63926396	67.72	67.78	0.8783	62302892	67.72	67.81	0.8736		61767224	67.72	67.7867	0.876533
VPAGLPDLK	55361436	67.16	67.11	0.7589	56518296	67.16	67.03	0.7631	57768808	67.16	67.15	0.7614		5.65495e+07	67.16	67.0967	0.761133
VPFPIPEPDGC[+71]K	841788032	73.05	73.18	0.9264	666409600	73.05	73.19	0.9205	795657984	73.05	73.23	0.9216		767951872	73.05	73.2	0.922833
VPLDVIFK	1178717312	77.72	78.03	0.8564	896218880	77.72	78	0.8502	1199393408	77.72	78.05	0.854		1091443200	77.72	78.0267	0.853533
VQFGVVTR	42545244	63.99	64.16	0.8416	54265984	63.99	64.11	0.8505	67491376	63.99	64.17	0.8494		5.47675e+07	63.99	64.1467	0.847167
VQIFEYNENTR	41255520	68.56	68.31	0.8593	42948540	68.56	68.56	0.8629	41471540	68.56	68.3	0.8615		4.18919e+07	68.56	68.39	0.861233
VSFLTGR	2326070	65.62	65.78	0.8447	2083026	65.62	65.84	0.8375	2143748	65.62	65.86	0.838		2.18428e+06	65.62	65.8267	0.840067
VSLYYESLC[+71]GAC[+71]R	11836647	72.11	71.8	0.9742	9748491	72.11	71.95	0.984	10550302	72.11	71.78	0.9672		1.07118e+07	72.11	71.8433	0.975133
VSTAVLSITAK	93405848	66.75	66.6	0.9623	50970732	66.75	66.58	0.935	101694544	66.75	66.65	0.9539		82023708	66.75	66.61	0.9504
VTDPQLEVTLHEK	4835874	64.06	63.42	0.8691	4085071	64.06	63.45	0.8951	3844158	64.06	63.46	0.8937		4.25503e+06	64.06	63.4433	0.885967
VTGEVLDILSR	99305672	77.74	77.64	0.9629	96934152	77.74	77.67	0.9615	78029848	77.74	77.65	0.9642		91423224	77.74	77.6533	0.962867
VTSFTLAK	24075750	63.26	63.26	0.8752	19277010	63.26	63.11	0.8631	19869428	63.26	63.14	0.8727		2.10741e+07	63.26	63.17	0.870333
VTTFEHQYVNAIK	5220422	64.75	63.83	0.903	3008649	64.75	64.04	0.8744	4749585	64.75	63.9	0.8847		4.32622e+06	64.75	63.9233	0.887367
VVFAVSELEEATYQK	1287915	80.26	79.74	0.7999	673043	80.26	79.83	0.6622	957647	80.26	79.76	0.6675		972868	80.26	79.7767	0.709867
VVIGGFGDPLIC[+71]DNQVSTGDTR	23730012	79.85	79.64	0.9392	18581698	79.85	79.72	0.9507	17959882	79.85	79.67	0.9368		2.00905e+07	79.85	79.6767	0.942233
VVLVNNILQNAQER	17549000	75.37	75.08	0.9853	14923151	75.37	75.3	0.9801	17724076	75.37	75.29	0.9793		1.67321e+07	75.37	75.2233	0.981567
VVPWGSILK	8761726	78.98	78.97	0.8695	7075739	78.98	79.02	0.8644	9216203	78.98	79.03	0.8649		8.35122e+06	78.98	79.0067	0.866267
VVQC[+71]SDLGLK	44049500	62.69	62.8	0.8865	48560748	62.69	62.7	0.907	50243944	62.69	62.71	0.8948		47618064	62.69	62.7367	0.8961
WAEVVLSDPEAAK	88718576	71.85	71.79	0.7888	76593888	71.85	71.75	0.7647	86804248	71.85	71.82	0.7812		84038904	71.85	71.7867	0.778233
WALSQSNPSALR	656884416	68.65	68.33	0.9791	675103872	68.65	68.31	0.9808	662835072	68.65	68.39	0.9819		664941120	68.65	68.3433	0.9806
WGTFSNLWEHNQAVIK	1143545	78.37	77.51	0.7974	610647	78.37	77.38	0.6958	1010911	78.37	77.45	0.8424		921701	78.37	77.4467	0.778533
WQDAQATLQK	9514582	59.67	59.26	0.922	17964102	59.67	59.31	0.9292	12679564	59.67	59.36	0.9384		1.33861e+07	59.67	59.31	0.929867
WVADALGR	17219614	66.16	66.25	0.7936	16876054	66.16	66.3	0.7494	21517244	66.16	66.35	0.7688		1.85376e+07	66.16	66.3	0.7706
YAGHWTGDVR	88594136	57.29	56.68	0.8525	89854216	57.29	56.68	0.8508	98343248	57.29	56.75	0.8549		9.22639e+07	57.29	56.7033	0.852733
YDGQVAVFGSDFQEK	195131520	73.44	73.3	0.9881	210130336	73.44	73.31	0.9652	205597376	73.44	73.27	0.9886		203619744	73.44	73.2933	0.980633
YEAPQTTDGLAGALDAR	24502188	70.89	70.61	0.8819	26563828	70.89	70.53	0.864	26799918	70.89	70.61	0.8726		2.59553e+07	70.89	70.5833	0.872833
YENYELTLK	149089440	68.22	67.96	0.9484	159670800	68.22	67.97	0.9455	162983376	68.22	67.96	0.9469		157247872	68.22	67.9633	0.946933
YEVPLETPR	64344368	66.22	66.3	0.9645	66883824	66.22	66.38	0.9616	63048856	66.22	66.43	0.9679		64759016	66.22	66.37	0.964667
YFTTLEEAEK	2294216	66.79	66.34	0.9151	2298505	66.79	66.41	0.8804	1723598	66.79	66.57	0.9446		2.10544e+06	66.79	66.44	0.913367
YGGTFQNVSVK	79430984	62.81	62.45	0.9582	86134208	62.81	62.41	0.9578	29523132	62.81	62.45	0.9559		6.50294e+07	62.81	62.4367	0.9573
YGTYTLENEHLNR	4369128	62.84	61.79	0.9677	3513638	62.84	61.91	0.9599	4058909	62.84	61.75	0.9427		3.98056e+06	62.84	61.8167	0.956767
YISGSIHYFR	15372321	65.17	64.49	0.9199	10188097	65.17	64.29	0.892	10162359	65.17	64.5	0.8949		1.19076e+07	65.17	64.4267	0.902267
YLETADYAIR	11613671	67.08	66.71	0.9479	10173706	67.08	66.68	0.9352	11678284	67.08	66.81	0.9406		1.11552e+07	67.08	66.7333	0.941233
YLGDVNNVK	2223332	58.83	58.76	0.8024	2568130	58.83	58.8	0.8088	2464386	58.83	58.72	0.8003		2418616	58.83	58.76	0.803833
YLIEIAK	18673660	68.98	68.96	0.8666	17556608	68.98	68.93	0.8705	17280392	68.98	69.03	0.869		1.78369e+07	68.98	68.9733	0.8687
YLQGNTVQLR	14801831	62.4	62.13	0.7991	13417764	62.4	62.14	0.7994	10485891	62.4	62.18	0.8014		1.29018e+07	62.4	62.15	0.799967
YLSYTLNPDYIR	6404559	75.56	75.31	0.7776	5891224	75.56	75.32	0.7792	6250143	75.56	75.31	0.7809		6.18198e+06	75.56	75.3133	0.779233
YNEAQVDFR	12154278	62.59	62.29	0.9221	12913270	62.59	62.29	0.9189	11404610	62.59	62.29	0.9532		12157386	62.59	62.29	0.9314
YPAPSLVIVR	20696074	72.65	72.87	0.9386	20187148	72.65	72.82	0.9474	15007132	72.65	72.29	0.9332		18630118	72.65	72.66	0.939733
YPHC[+71]TGGAAGYIDR	16195328	59.83	58.69	0.7338	13584623	59.83	58.76	0.7448	15970213	59.83	58.76	0.7425		1.52501e+07	59.83	58.7367	0.740367
YQYVDC[+71]GR	74536920	57.31	57.1	0.9638	74033944	57.31	57.1	0.9595	74292608	57.31	57.19	0.9587		74287824	57.31	57.13	0.960667
YSDNWEAVTR	19388012	66.2	65.91	0.865	21169730	66.2	66	0.866	19541572	66.2	65.96	0.8616		2.00331e+07	66.2	65.9567	0.8642
YSNAFTNR	29823482	57.02	56.91	0.979	31620658	57.02	56.93	0.9804	30991200	57.02	56.75	0.9868		30811780	57.02	56.8633	0.982067
YSVLQQHAEADGVEALDSTSHAK	5618993	67.16	65.96	0.8446	7641028	67.16	66.01	0.7845	13125385	67.16	66.05	0.5751		8.79514e+06	67.16	66.0067	0.734733
YVGESEANIR	87211568	57.89	57.41	0.9725	86654160	57.89	57.38	0.9743	87028488	57.89	57.44	0.9729		8.69647e+07	57.89	57.41	0.973233

## Sheet: MWCL_120_FrgamentIon_DotP>0.7
Skyline export data of peptides with a DotP>0.7 from 120 min gradient PRM measurements of the mouse embryonic fibroblast whole cell lysate (MWCL).
	MEF_PRM_120_R1_6F				MEF_PRM_120_R2_6F				MEF_PRM_120_R3_6F					Average
Zeilenbeschriftungen	average Total Area Fragment	average Predicted Retention Time	average Peptide Retention Time	average Library Dot Product	average Total Area Fragment	average Predicted Retention Time	average Peptide Retention Time	average Library Dot Product	average Total Area Fragment	average Predicted Retention Time	average Peptide Retention Time	average Library Dot Product		AUC	Predicted RT	Measured RT	Library DotP
AALNALQPPEFR	103873328	107.53	106.57	0.9712	70942080	107.53	107.13	0.9602	155504720	107.53	107.66	0.9705		1.10107e+08	107.53	107.12	0.9673
AAVQELSGSILTSEDPEER	22794516	107.79	107.03	0.8008	16492962	107.79	107.39	0.7979	19783884	107.79	107.39	0.8071		19690454	107.79	107.27	0.801933
AAYEVLASR	9374806	85.95	85.44	0.698	6670483	85.95	85.99	0.7321	8059431	85.95	85.89	0.7402		8.03491e+06	85.95	85.7733	0.723433
AC[+71]GDSTLTQITAGLDPVGR	1951102	116.66	116.73	0.8872	1753877	116.66	116.83	0.8715	1586400	116.66	116.8	0.86		1763793	116.66	116.787	0.8729
ADPLSADYQPETR	71273248	88.17	88	0.8547	53509156	88.17	88.07	0.8512	58141976	88.17	88.31	0.8568		6.09748e+07	88.17	88.1267	0.854233
ADVTYAALVVK	1359285	102.28	101.64	0.7348	961411	102.28	102.06	0.7941	1098470	102.28	101.99	0.6825		1139722	102.28	101.897	0.737133
AEEEFNIEK	184203680	85.91	85.28	0.8994	120357648	85.91	85.82	0.8874	100126120	85.91	85.72	0.8984		134895816	85.91	85.6067	0.895067
AEGLGEAEVR	8193955	76.09	75	0.8166	5456479	76.09	75.92	0.9371	6798551	76.09	75.94	0.9338		6.81633e+06	76.09	75.62	0.895833
AEGPEVDVNLPK	2658195456	94.09	93.54	0.9346	1933654400	94.09	94.03	0.9258	2400306688	94.09	94.05	0.9291		2330718848	94.09	93.8733	0.929833
AFC[+71]ETLEETNYHLQR	6206072	96.99	96.03	0.766	4365727	96.99	96.73	0.7813	5925583	96.99	96.88	0.7512		5.49913e+06	96.99	96.5467	0.766167
AFFSEVER	720298496	97.36	95.85	0.8862	447363136	97.36	96.55	0.8862	603866432	97.36	96.56	0.8865		5.90509e+08	97.36	96.32	0.8863
AFQNVIAPR	180306256	89.39	89.13	0.9791	121363192	89.39	89.26	0.9808	142021376	89.39	89.21	0.9796		1.47897e+08	89.39	89.2	0.979833
AFSFLNEVK	84770552	113.97	113.26	0.9373	60141940	113.97	113.64	0.9389	75878896	113.97	113.9	0.9389		7.35971e+07	113.97	113.6	0.938367
AGGAFDPYTLVR	43813988	112.3	112.24	0.9453	27232974	112.3	112.51	0.9326	37385292	112.3	112.84	0.934		3.61441e+07	112.3	112.53	0.9373
AGLTLAPPEGTLPAPPPR	302726848	108.29	108.6	0.9378	207275968	108.29	108.93	0.9373	247210896	108.29	108.94	0.9377		2.52405e+08	108.29	108.823	0.9376
AHEILPELVC[+71]C[+71]SAK	163890656	101	99.92	0.8569	133189216	101	100.74	0.8188	152133072	101	100.69	0.815		149737648	101	100.45	0.830233
AHNAFDPSSVLLSR	26001934	106.29	105.63	0.98	19163434	106.29	106.18	0.9898	21478838	106.29	106.3	0.9794		2.22147e+07	106.29	106.037	0.983067
AIEQADLLQEEDESPR	81266440	96.99	96.45	0.9922	55910356	96.99	96.94	0.9879	77855000	96.99	96.95	0.9857		7.16773e+07	96.99	96.78	0.9886
AIFHEEEPR	57528584	74.17	73.25	0.8505	44230108	74.17	74.02	0.8448	43396936	74.17	74	0.8568		4.83852e+07	74.17	73.7567	0.8507
ALADESGLDTYSLSGGGGVPVLVR	53203476	122.39	122.56	0.9746	42120896	122.39	122.71	0.974	54259884	122.39	122.76	0.9754		4.98614e+07	122.39	122.677	0.974667
ALDFAVSEYNK	56983956	101.26	100.66	0.9659	41340836	101.26	101.28	0.9614	50027028	101.26	101.15	0.9599		4.94506e+07	101.26	101.03	0.9624
ALEELQR	664667072	75.92	74.81	0.915	199955840	75.92	75.65	0.9138	203384576	75.92	75.63	0.9142		356002496	75.92	75.3633	0.914333
ALGLLC[+71]GR	40288092	96.18	94.85	0.968	30778074	96.18	95.6	0.9599	38566340	96.18	95.55	0.9468		3.65442e+07	96.18	95.3333	0.958233
ALGLNEVDYK	18486702	95.02	94.12	0.9325	14677489	95.02	94.65	0.9018	17073348	95.02	94.73	0.9011		1.67458e+07	95.02	94.5	0.9118
ALGPGGELER	33059800	80.44	79.57	0.9114	25311428	80.44	80.03	0.9269	27973606	80.44	80.06	0.9034		2.87816e+07	80.44	79.8867	0.9139
ALHIPESLPR	312232224	94.55	93.58	0.9405	222302704	94.55	94.27	0.9393	260734304	94.55	94.21	0.9382		265089744	94.55	94.02	0.939333
ALIAPDHVVPAPEEC[+71]YVYSPLGSAYK	12656580	117.79	117.87	0.9536	9029858	117.79	118.08	0.9321	11676966	117.79	118.07	0.9418		1.11211e+07	117.79	118.007	0.9425
ALLGTYK	48407864	84.25	82.73	0.8371	41169292	84.25	83.82	0.837	37321672	84.25	83.86	0.8665		4.22996e+07	84.25	83.47	0.846867
ALLNVVDSAR	64735408	98.58	97.47	0.9672	41351576	98.58	98.03	0.949	44859008	98.58	98.1	0.9074		5.03153e+07	98.58	97.8667	0.9412
ALNQSNTPLLSLK	1406126	105.01	104.6	0.7235	1240289	105.01	104.99	0.9115	1777454	105.01	105.14	0.869		1474623	105.01	104.91	0.834667
ALQATVGNSYK	493076576	76.06	75.3	0.9584	241701296	76.06	76.05	0.9542	301076480	76.06	76.03	0.9581		345284784	76.06	75.7933	0.9569
ALQVLVDQSK	8419920	89.76	89.33	0.7544	9486120	89.76	89.4	0.7744	8866725	89.76	89.33	0.7679		8924255	89.76	89.3533	0.765567
ALSALC[+71]DPSR	36493264	84	83.26	0.8331	23149050	84	83.71	0.9223	27966840	84	84.11	0.7994		2.92031e+07	84	83.6933	0.8516
ALTQVLSQANTGGVQSTLLLNNEGSLLAYSGYGDTDAR	8250878	135.78	136.57	0.8446	7067981	135.78	136.81	0.841	7897037	135.78	136.04	0.8353		7738632	135.78	136.473	0.8403
ALTTITDLVR	10640346	110.56	109.69	0.961	8096978	110.56	110.43	0.9556	9159810	110.56	110.43	0.9421		9.29904e+06	110.56	110.183	0.9529
ALVSYDGLNQR	175030400	93.11	92.42	0.9608	158008544	93.11	92.61	0.9537	200199440	93.11	92.79	0.9584		177746128	93.11	92.6067	0.957633
ANDDLADAGLEK	52971572	84.21	83.51	0.9403	45769844	84.21	84.21	0.9481	43056292	84.21	83.83	0.9394		4.72659e+07	84.21	83.85	0.9426
APDVTTLSR	200014848	77.96	77.44	0.9043	154003232	77.96	78.15	0.904	163188464	77.96	78.06	0.9006		1.72402e+08	77.96	77.8833	0.902967
AQALVQYLEEPLTQVAAS	13546220	141.07	141.31	0.782	3843563	141.07	141.29	0.734	48257168	141.07	141.49	0.77		21882317	141.07	141.363	0.762
AQGGNLNYSAK	12507762	66.83	66.4	0.7428	9973921	66.83	66.99	0.7639	9191792	66.83	66.97	0.7955		10557825	66.83	66.7867	0.7674
AQLEAALGK	13206149	81.08	80.18	0.7824	10135862	81.08	80.8	0.7554	11377564	81.08	81.05	0.7661		1.15732e+07	81.08	80.6767	0.767967
AQLHVQGLLHESGPSDDR	4743165	88.15	88.14	0.8148	3149651	88.15	88.3	0.8587	2385555	88.15	88.3	0.9155		3.42612e+06	88.15	88.2467	0.863
AQPPEYTFPSGSGAHFPQVPGGAVR	20579420	106.82	106.71	0.8708	15273922	106.82	107.29	0.8491	18585598	106.82	107.22	0.8434		1.81463e+07	106.82	107.073	0.854433
AQVNTSDLNEELGQVEYVFTDK	7561484	137.68	137.95	0.7994	5832422	137.68	137.96	0.8111	6767167	137.68	137.97	0.7975		6.72036e+06	137.68	137.96	0.802667
ASNSEDPPSVVEVR	51798580	84.1	83.74	0.9431	35074060	84.1	84.17	0.9339	36671576	84.1	83.9	0.925		4.11814e+07	84.1	83.9367	0.934
ASSEEFIPIFANNPR	35345204	120.42	120.12	0.925	27038324	120.42	120.31	0.9282	31944428	120.42	120.36	0.9036		31442652	120.42	120.263	0.918933
ASYSAVSLYGNPVR	19375200	99.16	98.38	0.9592	17875722	99.16	99.44	0.885	16227496	99.16	99.37	0.9426		1.78261e+07	99.16	99.0633	0.928933
ATIGADFLTK	823609088	102.91	101.89	0.9341	615935168	102.91	102.45	0.9262	685577600	102.91	102.54	0.9303		708373952	102.91	102.293	0.9302
ATIQDVLR	204765680	95.54	94.32	0.9558	121510888	95.54	94.99	0.9505	164325136	95.54	95.05	0.9445		1.63534e+08	95.54	94.7867	0.950267
ATIQGVLR	77114288	86.4	85.17	0.8844	46555580	86.4	86.07	0.8844	47640740	86.4	85.95	0.8774		57103536	86.4	85.73	0.882067
ATISDEEIER	43058720	79.01	78.59	0.974	33777380	79.01	78.97	0.967	33977708	79.01	78.99	0.9691		36937936	79.01	78.85	0.970033
ATQFPDGVDVR	48018376	92.17	91.28	0.9276	34888928	92.17	91.89	0.9223	43349368	92.17	91.73	0.9424		4.20856e+07	92.17	91.6333	0.930767
ATSYQPQER	2081772	61.96	61.98	0.8925	7352758	61.96	62.38	0.9216	7231972	61.96	62.2	0.9216		5.5555e+06	61.96	62.1867	0.9119
AVDSLLNFETVK	9475962	114.86	115.99	0.8534	6726205	114.86	116.38	0.835	8782464	114.86	116.5	0.834		8.32821e+06	114.86	116.29	0.8408
AVFQESIR	67015904	85.95	85.19	0.8932	40295496	85.95	85.82	0.8816	33962796	85.95	85.72	0.8767		4.70914e+07	85.95	85.5767	0.883833
AVLEAVPR	73531456	83.2	82.17	0.7646	51551832	83.2	83.06	0.7634	56547220	83.2	83.13	0.764		6.05435e+07	83.2	82.7867	0.764
AVLENYHSVLDQK	19889708	91.96	91.21	0.8107	12848977	91.96	91.71	0.7867	14426629	91.96	91.59	0.7928		1.57218e+07	91.96	91.5033	0.796733
AVVQVFEGTSGIDAK	326384320	102.48	101.74	0.9697	239527248	102.48	102.26	0.9724	281981472	102.48	102.28	0.9682		2.82631e+08	102.48	102.093	0.9701
C[+71]ATSTPAFFAEK	823928896	97.96	96.71	0.8723	683685248	97.96	97.41	0.8726	798819584	97.96	97.49	0.8736		7.68811e+08	97.96	97.2033	0.872833
C[+71]DAISVLEK	60754592	94.46	93.76	0.9554	49705416	94.46	94.18	0.9598	61084696	94.46	94.21	0.9607		57181568	94.46	94.05	0.958633
C[+71]GFAGETGPR	36526424	74.64	73.95	0.9716	33305878	74.64	74.42	0.9709	28555622	74.64	74.6	0.9715		3.2796e+07	74.64	74.3233	0.971333
C[+71]GGIQYLQSAIESR	29683960	114.05	114.11	0.9442	19688216	114.05	114.39	0.9378	21874618	114.05	114.58	0.9467		2.37489e+07	114.05	114.36	0.9429
C[+71]GHSQPQYGTFC[+71]EK	1509699	75.86	74.87	0.8648	303293	75.86	75.72	0.6091	321357	75.86	75.68	0.6883		711450	75.86	75.4233	0.720733
C[+71]IC[+71]PPYR	17775744	80.35	79.59	0.9366	21235092	80.35	80.35	0.9543	16925670	80.35	80.31	0.9392		18645502	80.35	80.0833	0.943367
C[+71]ITLLWK	4469765	115.22	114.53	0.8943	2623645	115.22	114.83	0.8801	2437355	115.22	115.11	0.8169		3.17692e+06	115.22	114.823	0.863767
C[+71]LHDIAQAHR	4237961	63.08	62.91	0.8829	3830995	63.08	63.43	0.8762	3085951	63.08	63.32	0.9154		3.7183e+06	63.08	63.22	0.8915
C[+71]LTPPESVPEK	20174164	81.94	81.83	0.8924	17751696	81.94	82.13	0.8955	17844500	81.94	82.13	0.8868		18590120	81.94	82.03	0.891567
C[+71]LVLTGFGGYDK	343766272	111.97	111.52	0.9544	216448240	111.97	111.96	0.9537	258239824	111.97	112.08	0.9514		272818112	111.97	111.853	0.953167
C[+71]NTQQPGC[+71]ENVC[+71]YDK	22888132	74.33	74.11	0.9135	20473630	74.33	74.71	0.9079	21488892	74.33	74.66	0.9078		2.16169e+07	74.33	74.4933	0.909733
C[+71]PGESSHIC[+71]DFIR	2776685	94.71	93.92	0.7253	2004110	94.71	94.66	0.8488	3095360	94.71	94.75	0.8603		2625385	94.71	94.4433	0.811467
C[+71]VDPWLTK	6871018	97.95	96.06	0.7293	5502896	97.95	97.46	0.7466	4799716	97.95	96.97	0.7823		5.72454e+06	97.95	96.83	0.752733
DC[+71]YPVQETFIR	256265712	106.07	105.49	0.9566	197255088	106.07	105.94	0.9473	214543760	106.07	105.84	0.9524		2.22688e+08	106.07	105.757	0.9521
DEVDGGPAGPPGGAAK	38461512	69.57	69.69	0.9557	29112532	69.57	70.2	0.9584	29900544	69.57	70.13	0.9564		3.24915e+07	69.57	70.0067	0.956833
DGLGGLPDIVR	283541696	113.48	113.43	0.9542	204205712	113.48	113.68	0.9494	237202064	113.48	113.74	0.953		241649824	113.48	113.617	0.9522
DGQLIYTPFTEDTETVGQR	26417696	118.48	118.37	0.7434	18791020	118.48	118.66	0.7	21124208	118.48	118.7	0.8064		2.2111e+07	118.48	118.577	0.749933
DGQSVTSFSQR	1507234	77.98	77.67	0.8624	1595544	77.98	78.04	0.9044	1693542	77.98	78.22	0.9038		1.59877e+06	77.98	77.9767	0.8902
DGVANVSIEDR	1187949696	84.57	84.62	0.9911	937662592	84.57	84.88	0.9888	954581312	84.57	84.89	0.9889		1026731200	84.57	84.7967	0.9896
DIAINISR	10620187	93.19	92.74	0.8114	8413641	93.19	93.37	0.8578	8634005	93.19	93.4	0.797		9222611	93.19	93.17	0.822067
DIPIWGTLIR	45027844	137.38	137.24	0.7276	33312014	137.38	137.57	0.7249	33024758	137.38	137.6	0.7248		3.71215e+07	137.38	137.47	0.725767
DLAGALDEK	86959992	89.44	88.94	0.8718	60879148	89.44	89.2	0.8941	72838784	89.44	89.13	0.8828		73559308	89.44	89.09	0.8829
DLDSLHSFVLR	226966480	111.65	111.28	0.9305	127324184	111.65	111.69	0.9241	170136704	111.65	111.81	0.9272		1.74809e+08	111.65	111.593	0.927267
DLEHNVSPGYNFR	11815170	92.5	91.88	0.9513	13739521	92.5	92.3	0.9393	14361452	92.5	92.34	0.9252		13305381	92.5	92.1733	0.9386
DLELLASGVDR	22297878	110.55	110.41	0.8363	12331959	110.55	110.38	0.95	12454680	110.55	110.5	0.952		15694839	110.55	110.43	0.912767
DLPNALDEK	252115168	87.97	87.57	0.904	201107344	87.97	87.86	0.8978	212066032	87.97	87.81	0.9047		221762848	87.97	87.7467	0.902167
DLTQLFGFAR	54820288	140.3	140.34	0.9657	40142108	140.3	140.3	0.9687	44473588	140.3	140.29	0.9677		4.64787e+07	140.3	140.31	0.967367
DLVGELGAAVR	34692960	116.92	116.75	0.9812	29623704	116.92	117	0.9809	33672336	116.92	116.84	0.9817		32663000	116.92	116.863	0.981267
DNPLNEGTDAAR	12332505	77.63	77.01	0.8583	8946030	77.63	77.61	0.7811	10784440	77.63	77.59	0.8144		1.06877e+07	77.63	77.4033	0.817933
DPENFPFVVLGNK	1414828672	127.61	127.73	0.9398	257032048	127.61	127.65	0.9393	1142591488	127.61	127.9	0.9391		938150736	127.61	127.76	0.9394
DQAQEDAQEIADTPSGDK	99891160	85.28	85.55	0.9271	71495160	85.28	85.81	0.9272	75241296	85.28	85.74	0.9322		8.22092e+07	85.28	85.7	0.928833
DQFDIC[+71]AK	38112988	88.17	87.84	0.8761	30567986	88.17	88.18	0.8638	32345620	88.17	88.07	0.8747		3.36755e+07	88.17	88.03	0.871533
DSAGVWAC[+71]C[+71]PYLK	110063272	109.53	109.44	0.924	102846976	109.53	109.74	0.9227	102666584	109.53	109.71	0.9217		1.05192e+08	109.53	109.63	0.9228
DSGVQAC[+71]FNR	22503432	81.24	80.85	0.9533	18395852	81.24	81.37	0.9471	19338432	81.24	81.28	0.9492		2.00792e+07	81.24	81.1667	0.949867
DSPEDHSLLVN	11424784	91.61	91.24	0.8794	9862091	91.61	91.4	0.8176	10240117	91.61	91.37	0.8119		1.0509e+07	91.61	91.3367	0.8363
DSSGHVGFIFK	5443058	99.72	98.62	0.824	9006207	99.72	98.55	0.9249	11659926	99.72	98.64	0.9437		8.70306e+06	99.72	98.6033	0.897533
DTSEDVEELVEPVAAHGPK	241600144	110.01	110.23	0.9746	166702288	110.01	110.54	0.9738	199170448	110.01	110.62	0.9755		202490960	110.01	110.463	0.974633
DVIAINQDPLGK	66089568	102.88	102.35	0.9258	53097876	102.88	102.89	0.9157	61150632	102.88	102.85	0.9157		60112692	102.88	102.697	0.919067
DYTGEDVTPENFLAVLR	498234	139.84	140.03	0.8274	423473	139.84	140.1	0.7522	445534	139.84	140.26	0.7389		455747	139.84	140.13	0.772833
EAAALGSHGSC[+71]SSEVEK	20111208	66.09	65.78	0.9633	12167878	66.09	66.24	0.9595	11808634	66.09	66.26	0.9611		1.46959e+07	66.09	66.0933	0.9613
EAAFSLAEAK	53954536	92.83	91.94	0.7992	40719852	92.83	92.46	0.7679	47888408	92.83	92.39	0.7902		47520932	92.83	92.2633	0.785767
EALLSSAVDHGSDEAR	112950944	85.68	85.3	0.9047	82387176	85.68	85.83	0.9065	93335016	85.68	85.74	0.903		9.62244e+07	85.68	85.6233	0.904733
EATDTPIVIQPASATETTQLTADSHPSYHTDGFN	38870032	108.07	108.21	0.8514	33737496	108.07	108.65	0.8456	34634252	108.07	108.52	0.8507		35747260	108.07	108.46	0.849233
EEAQAEIEQYR	210816336	85.26	85.03	0.7756	193068288	85.26	85.43	0.8616	141322784	85.26	85.39	0.7796		1.81736e+08	85.26	85.2833	0.8056
EFDGIGAVSGGGATSR	21332188	93.41	92.99	0.8512	15021604	93.41	93.35	0.9223	17117566	93.41	93.26	0.8596		17823786	93.41	93.2	0.8777
EFGSLPTTPSEQR	148913872	91.7	91.07	0.9708	118825608	91.7	91.48	0.9724	133004472	91.7	91.49	0.9754		1.33581e+08	91.7	91.3467	0.972867
EFISFVK	29938482	106.83	105.75	0.9508	20700806	106.83	106.35	0.9488	24532752	106.83	106.41	0.9499		2.50573e+07	106.83	106.17	0.949833
EGGTYPWVVDR	6398150	105.08	104.18	0.8457	7581165	105.08	104.62	0.8919	7277175	105.08	104.22	0.8905		7.0855e+06	105.08	104.34	0.876033
EGVVYVEVR	5819033	90.75	90.21	0.7594	4834761	90.75	90.26	0.833	4526004	90.75	90.44	0.8917		5.05993e+06	90.75	90.3033	0.828033
EINNAHAILTDATK	18299404	86.43	86.03	0.8465	10826669	86.43	86.48	0.8288	11897766	86.43	86.39	0.8403		13674613	86.43	86.3	0.838533
ELAGHTGYLSC[+71]C[+71]R	60781664	79.65	79.02	0.936	38374036	79.65	79.69	0.9376	44337100	79.65	79.71	0.9393		4.78309e+07	79.65	79.4733	0.937633
ELALPGELTQSR	299794848	104.63	104.14	0.926	215210304	104.63	104.52	0.926	232210208	104.63	104.54	0.8985		2.49072e+08	104.63	104.4	0.916833
ELEENEVIPK	45029464	87.71	87.31	0.8283	18977908	87.71	87.13	0.8693	23920250	87.71	87.6	0.7794		2.93092e+07	87.71	87.3467	0.825667
ELEEWYAR	211038768	97.91	96.62	0.9807	134898448	97.91	97.25	0.9863	174933872	97.91	97.25	0.9838		173623696	97.91	97.04	0.9836
ELENEVTK	18031992	67.92	67.18	0.8117	12866428	67.92	67.72	0.8146	12810834	67.92	67.65	0.8196		1.45698e+07	67.92	67.5167	0.8153
ELEVAVR	10955819	80.75	79.74	0.8573	9124881	80.75	80.64	0.8653	10664400	80.75	80.76	0.8061		1.02484e+07	80.75	80.38	0.8429
ELGPYSSK	104250696	71.24	70.24	0.9761	95566464	71.24	70.84	0.976	87131416	71.24	70.91	0.9663		9.56495e+07	71.24	70.6633	0.9728
ELGVGLALR	395164864	103.7	102.8	0.9853	257074080	103.7	103.45	0.9855	315207712	103.7	103.36	0.9817		3.22482e+08	103.7	103.203	0.984167
ELISNSSDALDK	1584597248	84.97	84.52	0.9659	1084482048	84.97	84.89	0.9709	1211764736	84.97	84.94	0.9656		1.29361e+09	84.97	84.7833	0.967467
ELSANTAAFAK	72276976	84.97	84.73	0.9391	52449100	84.97	85.19	0.9391	57661016	84.97	85.11	0.9485		6.07957e+07	84.97	85.01	0.942233
ELSDTAAYQSVR	35133104	83.67	83.42	0.9472	30293948	83.67	83.84	0.9368	27429514	83.67	83.84	0.9292		3.09522e+07	83.67	83.7	0.937733
ENIFGEGR	45145608	88.05	87.04	0.9738	34839768	88.05	87.47	0.9691	40830896	88.05	87.43	0.981		4.02721e+07	88.05	87.3133	0.974633
ENVSDPSLTITFGR	216293712	109.21	108.84	0.8285	154244432	109.21	109.33	0.8229	145614720	109.21	109.23	0.8361		1.72051e+08	109.21	109.133	0.829167
EQIDNLATELC[+71]R	21856264	105	104.36	0.9647	15641057	105	104.8	0.9605	18773694	105	104.89	0.9608		18757005	105	104.683	0.962
EQWSNC[+71]PTIGQIR	820801792	98.08	97.43	0.988	685413056	98.08	97.92	0.9822	740314496	98.08	98	0.9867		7.48843e+08	98.08	97.7833	0.985633
ESLDVYELDPK	77129408	104.67	104.19	0.9178	54790080	104.67	104.45	0.9046	60509920	104.67	104.11	0.9125		64143136	104.67	104.25	0.911633
ESLEVQIHPSR	164115120	82.3	81.53	0.9723	101134272	82.3	82.36	0.9692	123084256	82.3	82.47	0.974		1.29445e+08	82.3	82.12	0.971833
ESVVVAVR	8532268	79.02	78.36	0.8002	6604975	79.02	79.14	0.8625	6750621	79.02	79.16	0.8214		7.29595e+06	79.02	78.8867	0.828033
ETEVIDPQDLLEGR	115476848	119.67	119.64	0.8421	48521964	119.67	119.98	0.8394	56878008	119.67	119.82	0.8394		7.36256e+07	119.67	119.813	0.8403
ETIPLQESTLYTEDR	64965964	102.59	103.13	0.8468	51265836	102.59	103.64	0.8305	61537856	102.59	103.62	0.8358		59256552	102.59	103.463	0.8377
EVIEYAR	71409392	77.01	76.19	0.9682	73601056	77.01	76.9	0.9604	73955248	77.01	76.93	0.9648		7.29886e+07	77.01	76.6733	0.964467
EVWDYVTVR	294597216	109.11	108.56	0.9777	192554208	109.11	108.97	0.9767	211231024	109.11	108.97	0.9764		2.32794e+08	109.11	108.833	0.976933
EVYTHFTC[+71]ATDTK	39092076	81.23	80.63	0.9208	28463556	81.23	81.27	0.9034	29080652	81.23	81.22	0.9214		3.22121e+07	81.23	81.04	0.9152
FASGGC[+71]DNLIK	277507040	86.61	85.95	0.9478	158999808	86.61	86.5	0.9417	186041104	86.61	86.39	0.9434		207515984	86.61	86.28	0.9443
FDEAALSIQK	16259592	93.84	93.26	0.8397	20232272	93.84	93.83	0.7596	24069540	93.84	93.75	0.7381		2.01871e+07	93.84	93.6133	0.779133
FDITIGPK	54956216	101.71	100.95	0.7678	36432120	101.71	101.45	0.7618	44691140	101.71	101.4	0.7655		4.53598e+07	101.71	101.267	0.765033
FEDVVNQSSPK	129382608	78.9	78.14	0.9479	103345600	78.9	78.76	0.9496	107893912	78.9	78.77	0.9479		1.13541e+08	78.9	78.5567	0.948467
FGGPANFGYPDPDYLK	24845848	116	115.68	0.9315	20335708	116	115.89	0.9386	22395540	116	115.97	0.9335		2.25257e+07	116	115.847	0.934533
FGSLC[+71]EVETGR	31654376	92.41	91.9	0.9334	36616544	92.41	91.91	0.9122	38516576	92.41	92.19	0.8642		35595832	92.41	92	0.903267
FIDIAAAK	98336528	92.74	91.87	0.8665	83404904	92.74	92.2	0.8606	101675944	92.74	92.22	0.8656		9.44725e+07	92.74	92.0967	0.864233
FIIPGIK	166120176	114.45	113.81	0.8	104777832	114.45	114.4	0.7993	123321800	114.45	114.48	0.8044		1.31407e+08	114.45	114.23	0.801233
FILIQNR	395970752	97.27	96.06	0.9778	222617632	97.27	96.75	0.9716	292450720	97.27	96.76	0.9771		3.0368e+08	97.27	96.5233	0.9755
FLDAYAK	33605988	86.91	86.21	0.8715	17702748	86.91	86.65	0.8593	21686004	86.91	86.52	0.8375		24331580	86.91	86.46	0.8561
FLQDTFGSDGLPR	88623608	108.86	108.32	0.9385	60216288	108.86	108.67	0.9389	73852728	108.86	108.71	0.9424		7.42309e+07	108.86	108.567	0.939933
FLTGPLNLNDPEAK	21866162	111.65	110.96	0.9525	14994686	111.65	111.66	0.942	17869450	111.65	111.76	0.9488		1.82434e+07	111.65	111.46	0.947767
FLVYVANFDEK	1600238	117.31	116.86	0.8787	246159	117.31	117.45	0.8217	470180	117.31	117.52	0.7968		772192	117.31	117.277	0.8324
FNDLNYR	30929714	82.94	81.93	0.9732	23116896	82.94	82.54	0.9514	26670172	82.94	82.23	0.9455		26905594	82.94	82.2333	0.9567
FNIPHSVTLDAVGR	21104754	105.4	105.06	0.906	17616646	105.4	105.4	0.8682	18847530	105.4	105.4	0.8833		1.91896e+07	105.4	105.287	0.885833
FNSITSAYYR	36642292	94.88	94.09	0.9338	26582456	94.88	94.55	0.9474	31328606	94.88	94.61	0.9382		3.15178e+07	94.88	94.4167	0.9398
FQINTYVR	524276128	98.25	97.32	0.9878	367966624	98.25	97.95	0.9759	423698496	98.25	98.03	0.974		4.38647e+08	98.25	97.7667	0.979233
FSEQVFK	52772080	88.94	88.12	0.745	29727178	88.94	88.41	0.7462	39294772	88.94	88.4	0.7434		40598010	88.94	88.31	0.744867
FSPILIR	31374720	105.01	103.56	0.9183	21974496	105.01	104.18	0.9112	30464980	105.01	104.21	0.9124		2.79381e+07	105.01	103.983	0.913967
FVSISDLFVPK	848724736	133.43	133.47	0.9195	507764384	133.43	133.64	0.9185	673246848	133.43	133.7	0.9188		676578656	133.43	133.603	0.918933
FVTLLYR	33352976	107.8	106.44	0.926	17603602	107.8	106.77	0.9528	23931796	107.8	107.6	0.9204		2.49628e+07	107.8	106.937	0.933067
FYEEFPINR	26537600	103.88	103.01	0.9359	18036494	103.88	103.47	0.9433	23657578	103.88	103.45	0.9566		2.27439e+07	103.88	103.31	0.945267
FYPVSAR	178951248	82.72	82.4	0.8896	94999648	82.72	83.24	0.9394	95173104	82.72	83.02	0.9182		1.23041e+08	82.72	82.8867	0.915733
GALFGANANR	170417600	82.97	81.54	0.8968	124721864	82.97	82.37	0.8435	132466560	82.97	82.93	0.8506		1.42535e+08	82.97	82.28	0.863633
GC[+71]SFLPDPYQK	18026742	104.22	103.24	0.9061	18295120	104.22	103.85	0.8624	20837290	104.22	103.88	0.8567		1.90531e+07	104.22	103.657	0.875067
GDQEWSSETDALVGHHQSHS	6065274	90.86	90.11	0.7843	5609479	90.86	90.62	0.802	6099219	90.86	90.56	0.7953		5.92466e+06	90.86	90.43	0.793867
GENHC[+71]GIESEIVAGIPR	105933360	105.79	105.2	0.9573	50659552	105.79	105.72	0.9614	76192352	105.79	105.78	0.958		77595088	105.79	105.567	0.9589
GENLDHLR	44258272	69.13	68.22	0.8979	31543026	69.13	68.93	0.8978	33821816	69.13	68.93	0.8995		36541038	69.13	68.6933	0.8984
GETSATQEETSTAQAGTSTAQAGTSTAQAGTSTAQK	21932080	78.72	78.58	0.9847	18764266	78.72	78.94	0.9801	21499874	78.72	78.85	0.985		2.07321e+07	78.72	78.79	0.983267
GFSAEQIAR	138487232	84.58	83.91	0.9826	100816824	84.58	84.55	0.9792	107232544	84.58	84.45	0.9804		115512200	84.58	84.3033	0.980733
GGLPSQAFEYILYNK	7111050	131.7	131.84	0.8215	4617458	131.7	131.96	0.8118	5641517	131.7	131.99	0.8177		5.79001e+06	131.7	131.93	0.817
GLVWTVTTAR	1675175	105.52	104.44	0.7573	1169288	105.52	105.31	0.9019	1639611	105.52	105.4	0.9314		1.49469e+06	105.52	105.05	0.863533
GNDVAFHFNPR	162699904	90.74	90.11	0.9066	150827168	90.74	90.54	0.9001	162924384	90.74	90.48	0.8961		158817152	90.74	90.3767	0.900933
GNVVSPVK	1283948	67.09	66.45	0.8005	802683	67.09	67	0.8025	887273	67.09	67	0.8497		991301	67.09	66.8167	0.817567
GPAGNDDEESSDSTPLLPGAR	3405219	93.54	92.67	0.9434	2715538	93.54	93.07	0.8925	3083898	93.54	93.08	0.9765		3.06822e+06	93.54	92.94	0.937467
GPSAAFVPPAAEPK	56956012	90.93	90.79	0.8663	46329652	90.93	91.52	0.8632	53539604	90.93	91.54	0.8637		5.22751e+07	90.93	91.2833	0.8644
GPVYIGELPQDFLR	156350800	129.22	129.1	0.9532	99317632	129.22	129.61	0.9542	129679688	129.22	129.61	0.9519		1.28449e+08	129.22	129.44	0.9531
GQVFDVGPR	248605952	89.23	88.74	0.9309	173132880	89.23	88.94	0.9286	198271040	89.23	88.96	0.9283		2.0667e+08	89.23	88.88	0.929267
GSFSLSVR	2117938	92.71	91.71	0.8476	1875637	92.71	92.21	0.873	1801558	92.71	92.58	0.9303		1931711	92.71	92.1667	0.883633
GSLNINEFK	13932189	97.11	95.94	0.9232	7230605	97.11	96.92	0.9329	11108965	97.11	96.91	0.958		10757253	97.11	96.59	0.938033
GSVPGPAAQQPPGSR	15587711	70.11	70.17	0.8486	12430111	70.11	70.75	0.8329	12482232	70.11	70.6	0.8393		13500018	70.11	70.5067	0.840267
GTGFVASPLLK	83811216	104.87	103.64	0.9471	52525752	104.87	104.19	0.9461	72010176	104.87	104.29	0.9494		69449048	104.87	104.04	0.947533
GTITVSAQELK	101599248	88.17	87.76	0.9577	68367664	88.17	88.18	0.9539	71263832	88.17	88.07	0.9617		80410248	88.17	88.0033	0.957767
GVDLQESNPASR	238261360	76.48	76.17	0.9696	336092032	76.48	76.68	0.9713	357123936	76.48	76.73	0.9729		3.10492e+08	76.48	76.5267	0.971267
GVTQIDNDLK	65034832	83.92	83.06	0.8968	50481832	83.92	83.83	0.9061	49337848	83.92	83.8	0.9103		54951504	83.92	83.5633	0.9044
GYPTLLLFR	812537984	129.44	129	0.8694	453464768	129.44	129.34	0.8644	628454016	129.44	129.3	0.8669		6.31486e+08	129.44	129.213	0.8669
HEQILVLDPPSDLK	615171968	104.38	103.64	0.9243	371923648	104.38	104.42	0.9167	501412288	104.38	104.28	0.9186		4.96169e+08	104.38	104.113	0.919867
HFHYWFVESQNDPK	1803264	100.47	98.84	0.7303	470106	100.47	100.06	0.7284	859367	100.47	99.96	0.7736		1.04425e+06	100.47	99.62	0.7441
HGIPDETC[+71]NNYQAK	91299096	70.53	70.19	0.9466	65422480	70.53	70.84	0.9446	61337276	70.53	70.82	0.9433		72686284	70.53	70.6167	0.944833
HIYFITGETK	943387648	90.17	89.58	0.9435	626407296	90.17	89.55	0.9365	707861312	90.17	89.5	0.9431		759218752	90.17	89.5433	0.941033
HLNDDDVTGSVK	14624048	69.61	68.86	0.9321	11026506	69.61	69.42	0.926	11110465	69.61	69.42	0.9281		12253673	69.61	69.2333	0.928733
HLVLLSSVSDAAAR	51955440	98.25	97.32	0.9812	38999288	98.25	98.02	0.8596	45671912	98.25	98.1	0.872		4.55422e+07	98.25	97.8133	0.904267
HLVVVDNHNQVVGLVTR	1800120	94.15	93.67	0.7085	1136412	94.15	94.21	0.7307	748935	94.15	94.33	0.7194		1228489	94.15	94.07	0.719533
HLWDYTFGPEK	190723184	107.8	106.99	0.9345	147837632	107.8	107.41	0.9283	175961696	107.8	107.45	0.9283		171507504	107.8	107.283	0.930367
HNSVVLGWPYGWR	4270675	117.04	115.85	0.9254	666190	117.04	116.84	0.8013	728818	117.04	116.87	0.8092		1888561	117.04	116.52	0.8453
HPPVVLVPGDLGNQLEAK	24184350	107.42	106.82	0.9219	14489727	107.42	107.39	0.9115	18050644	107.42	107.39	0.9208		1.89082e+07	107.42	107.2	0.918067
HQADAC[+71]HAYQIIHR	2100646	74.04	73.53	0.9721	1443653	74.04	74.24	0.9642	1365739	74.04	74.36	0.9408		1.63668e+06	74.04	74.0433	0.959033
HTLAANFNPVSEER	98706016	88.75	88.45	0.9637	64963140	88.75	88.69	0.9614	78680560	88.75	88.69	0.9635		8.07832e+07	88.75	88.61	0.962867
HTNFVEFR	129504320	85.21	83.84	0.9692	88829552	85.21	85.09	0.9733	100211816	85.21	84.53	0.9717		106181896	85.21	84.4867	0.9714
HVGDLGNVTAGK	838543552	72.47	71.3	0.9298	654070144	72.47	72.06	0.9243	629287552	72.47	72.01	0.9236		707300416	72.47	71.79	0.9259
HYDPDFLR	4644549	89.43	88.69	0.9087	2751417	89.43	88.9	0.923	3953808	89.43	88.9	0.9398		3783258	89.43	88.83	0.923833
IAAWLAQK	7253163	94.01	93.08	0.8596	4640682	94.01	93.3	0.8108	4483488	94.01	93.69	0.7692		5459111	94.01	93.3567	0.8132
IAEESNFPFIK	130037232	112.84	112.2	0.9236	86352832	112.84	112.65	0.9216	107255168	112.84	112.78	0.9249		107881744	112.84	112.543	0.923367
IAIVGAGIGGTSSAYYLR	120498592	114.99	114.84	0.9824	65322696	114.99	115.15	0.9801	87377552	114.99	115.24	0.975		91066280	114.99	115.077	0.979167
IALVITDGR	82599536	97.49	96.64	0.9488	41990992	97.49	97.2	0.9416	56520484	97.49	97.27	0.9394		6.03703e+07	97.49	97.0367	0.943267
IALVSEAGSEAR	78742824	86.62	86.12	0.9836	45322992	86.62	86.25	0.9796	53758236	86.62	86.48	0.9824		59274684	86.62	86.2833	0.981867
IAQPNYIPTQQDVLR	46236516	102.77	102.56	0.8866	39034616	102.77	103	0.8714	46890144	102.77	102.95	0.8777		4.40538e+07	102.77	102.837	0.878567
IAWTHITIPESLK	70395592	113.34	113.2	0.8438	44433368	113.34	113.48	0.8439	50048436	113.34	113.69	0.8468		54959132	113.34	113.457	0.844833
IDIIPNPQER	7490661376	97.91	96.97	0.8323	5570221056	97.91	97.53	0.8321	6341014528	97.91	97.54	0.8326		6.4673e+09	97.91	97.3467	0.832333
IDSNLDELSVGLGHLK	15825292	113.83	113.9	0.8529	10920057	113.83	114.29	0.8543	13406387	113.83	114.48	0.8632		13383912	113.83	114.223	0.8568
IEGNTLVIPR	595786880	95.11	94.26	0.7743	415745856	95.11	94.81	0.7739	515647808	95.11	94.8	0.774		5.0906e+08	95.11	94.6233	0.774067
IFLQDIK	160101168	101.91	100.67	0.7875	101448712	101.91	101.34	0.7908	125430408	101.91	101.43	0.789		1.28993e+08	101.91	101.147	0.7891
IGADFLGR	247302160	98.24	97.04	0.9468	170685600	98.24	97.67	0.9454	197037136	98.24	97.68	0.9472		2.05008e+08	98.24	97.4633	0.946467
IGDTIEFR	1621097600	93.57	92.59	0.9772	1217259648	93.57	93.06	0.9717	1394903680	93.57	93.08	0.972		1411086976	93.57	92.91	0.973633
IGGIGTVPVGR	17316698112	90	89.72	0.9644	15025887232	90	89.77	0.9607	18041618432	90	89.72	0.9601		16794734592	90	89.7367	0.961733
IGSEC[+71]LC[+71]PSGFR	67411632	95.83	94.99	0.9687	45579892	95.83	95.55	0.9677	54468224	95.83	95.53	0.9624		55819916	95.83	95.3567	0.966267
IGVASSEELVR	23139654	90.28	90.06	0.8308	26041332	90.28	90.32	0.8165	28545532	90.28	90.25	0.8358		2.59088e+07	90.28	90.21	0.8277
IIHLEEEGGSGR	1886820	76.46	75.41	0.8454	4172609	76.46	76.46	0.7058	4075797	76.46	76.35	0.7094		3.37841e+06	76.46	76.0733	0.753533
IILLGDGGVGK	201005424	102.3	101.33	0.9306	152369712	102.3	101.95	0.9356	168034768	102.3	101.99	0.9331		1.73803e+08	102.3	101.757	0.9331
ILELIPR	59274028	107.54	106.45	0.936	39120848	107.54	106.93	0.9359	51403564	107.54	107.12	0.9424		4.99328e+07	107.54	106.833	0.9381
ILGDINSDFTR	19480584	102.78	101.89	0.9378	23670070	102.78	102.29	0.9084	19740660	102.78	102.49	0.9487		2.09638e+07	102.78	102.223	0.931633
ILGLAIESQDAGIK	194714032	111.67	111.26	0.9525	139553472	111.67	111.63	0.9551	167707680	111.67	111.79	0.9538		1.67325e+08	111.67	111.56	0.9538
ILPGPHFEER	26463942	86.28	85.95	0.8281	15654188	86.28	86.31	0.8061	15898707	86.28	86.39	0.8014		1.93389e+07	86.28	86.2167	0.811867
ILPPASLC[+71]K	1260845056	88.17	88.55	0.935	854717760	88.17	88.65	0.9255	972872128	88.17	88.62	0.9294		1.02948e+09	88.17	88.6067	0.929967
ILQEYITQEGHK	36729772	85.64	85.31	0.8153	31690428	85.64	85.83	0.8154	26976154	85.64	85.75	0.8164		3.17988e+07	85.64	85.63	0.8157
ILVGTNLVR	526873824	97.39	96.34	0.9241	356121152	97.39	96.97	0.9272	424565632	97.39	97.05	0.9237		435853536	97.39	96.7867	0.925
ILYPIQGGR	6542812	91.59	90.59	0.8792	7310638	91.59	90.72	0.7702	7482559	91.59	90.79	0.812		7112003	91.59	90.7	0.820467
INQDPLGIQGR	119264072	90.32	89.88	0.9471	112767408	90.32	90.24	0.938	129226896	90.32	90.03	0.9438		1.20419e+08	90.32	90.05	0.942967
INVPVPQFGGGDPADIIHDFQR	38567316	131.25	132.05	0.7713	27718648	131.25	132.08	0.7703	30654552	131.25	132.11	0.774		3.23135e+07	131.25	132.08	0.771867
IPLITATPR	77471104	95.77	94.99	0.9315	47015776	95.77	95.63	0.928	63201164	95.77	95.67	0.9348		6.25627e+07	95.77	95.43	0.931433
IQEGVFDINNEANGIK	52771480	106.54	105.92	0.9316	41277976	106.54	106.36	0.9282	51482876	106.54	106.43	0.9272		4.85108e+07	106.54	106.237	0.929
IQEPYTFPAILK	259023648	121.19	120.56	0.9149	185714048	121.19	120.76	0.9093	228702256	121.19	120.74	0.9159		224479984	121.19	120.687	0.913367
IQPGNPSFTLSLK	231633152	108.3	107.85	0.8683	176553424	108.3	108.19	0.862	210733344	108.3	108.24	0.8649		206306640	108.3	108.093	0.865067
IQSILSSGGK	210176704	83.14	81.92	0.6984	164181680	83.14	82.71	0.7189	181322688	83.14	82.78	0.7213		185227024	83.14	82.47	0.712867
ISQTNYIPTQQDVLR	274945856	100.8	100.37	0.9756	166210576	100.8	100.79	0.975	234820160	100.8	100.79	0.9762		2.25326e+08	100.8	100.65	0.9756
IVEWNGK	57346704	80.81	79.16	0.8769	47222332	80.81	79.99	0.8597	46405872	80.81	80.33	0.8518		5.0325e+07	80.81	79.8267	0.8628
IVLDNSVFSEHR	204569040	97.91	97.04	0.9733	130416712	97.91	97.74	0.9759	156506640	97.91	97.75	0.9712		1.63831e+08	97.91	97.51	0.973467
IYAYPSNTASETGFR	23031442	94.76	94.01	0.708	17517276	94.76	94.57	0.7108	21264694	94.76	94.66	0.7122		2.06045e+07	94.76	94.4133	0.710333
IYSFGLGGR	17951518	103.17	101.9	0.7071	11658478	103.17	102.51	0.7083	12384996	103.17	102.56	0.7421		1.39983e+07	103.17	102.323	0.719167
LADEAALFLR	44596568	115.23	114.67	0.9201	29003752	115.23	115.07	0.9436	33747044	115.23	115.32	0.9531		3.57825e+07	115.23	115.02	0.938933
LAEAYEQIEK	5946120	84.38	84	0.76	4007329	84.38	84.47	0.717	5032029	84.38	84.34	0.8959		4.99516e+06	84.38	84.27	0.790967
LAEFGTEFK	6692889	99.69	98.48	0.9083	5095939	99.69	99.25	0.8119	5189443	99.69	99.15	0.7651		5.65942e+06	99.69	98.96	0.828433
LAGAELPGDR	52801200	80.8	80.18	0.9363	40701948	80.8	80.81	0.964	41539680	80.8	80.72	0.9477		45014276	80.8	80.57	0.949333
LAGESESNLR	1254115840	69.42	68.68	0.9732	988499200	69.42	69.25	0.9741	1002464768	69.42	69.24	0.9724		1.08169e+09	69.42	69.0567	0.973233
LAGTQPLEVLEAVQR	1059171328	121.48	121.96	0.9495	799280512	121.48	122.23	0.9475	992838912	121.48	122.27	0.948		9.5043e+08	121.48	122.153	0.948333
LAVEAVLR	425982208	97.93	96.83	0.968	283755808	97.93	97.46	0.9634	303327456	97.93	97.54	0.968		3.37688e+08	97.93	97.2767	0.966467
LC[+71]DFNPK	280056448	78.84	78.03	0.8647	209787616	78.84	78.87	0.8582	206253200	78.84	78.89	0.8557		2.32032e+08	78.84	78.5967	0.859533
LDC[+71]NFDIK	10994405	94.18	93.1	0.7763	8670963	94.18	93.75	0.7832	8781705	94.18	93.49	0.7908		9.48236e+06	94.18	93.4467	0.783433
LDDQIFLNR	16868546	104.78	103.95	0.9133	10691976	104.78	104.31	0.9104	13420757	104.78	104.16	0.9259		1.36604e+07	104.78	104.14	0.916533
LDLQLVQR	5680958	100.37	99.63	0.9007	3783225	100.37	100.19	0.8445	4011287	100.37	100.25	0.9452		4.49182e+06	100.37	100.023	0.8968
LDQDINATK	15830958	66.04	65.76	0.9272	11434029	66.04	66.38	0.9296	11201869	66.04	66.32	0.9154		1.28223e+07	66.04	66.1533	0.924067
LEESYELIEK	11909042	95.89	94.69	0.5856	6120025	95.89	95.64	0.7599	3977495	95.89	95.56	0.8172		7.33552e+06	95.89	95.2967	0.7209
LEIC[+71]NLTPDALK	54416576	112.21	111.84	0.948	37433600	112.21	112.21	0.9437	41592328	112.21	112.33	0.9402		4.44808e+07	112.21	112.127	0.943967
LEPLTPR	17693274	79.53	78.61	0.8788	14064242	79.53	79.46	0.8857	13831281	79.53	79.48	0.8776		1.51963e+07	79.53	79.1833	0.8807
LFGGSFTHQASVAK	76741552	88.9	88.48	0.9363	55177904	88.9	88.7	0.9374	55272920	88.9	88.62	0.9304		6.23975e+07	88.9	88.6	0.9347
LFLSYDYAVR	129069472	114.32	113.53	0.9583	55074744	114.32	114.03	0.9543	77038168	114.32	114.24	0.9583		8.70608e+07	114.32	113.933	0.956967
LFVSGAC[+71]DASAK	478251680	83.2	82.37	0.978	367334176	83.2	83	0.9776	430522048	83.2	83.02	0.9794		4.25369e+08	83.2	82.7967	0.978333
LFVVPTDESQAR	220659984	97.81	96.88	0.9358	179462736	97.81	97.51	0.9309	203704160	97.81	97.52	0.9311		2.01276e+08	97.81	97.3033	0.9326
LGATIDVEHSHVR	19368056	76.14	75.63	0.7897	28744634	76.14	76.39	0.7905	29491060	76.14	76.35	0.7948		2.58679e+07	76.14	76.1233	0.791667
LGFTYLR	10935283	104.63	102.97	0.7667	6326797	104.63	103.43	0.7428	8381903	104.63	103.68	0.7566		8.54799e+06	104.63	103.36	0.755367
LGGGLNPGLVR	14993672	93.9	93.18	0.8759	12219022	93.9	93.68	0.9177	11678334	93.9	93.66	0.93		12963676	93.9	93.5067	0.907867
LGIQSFNK	45320988	89.48	88.95	0.9201	28913544	89.48	89.05	0.9136	35199532	89.48	89.15	0.9153		3.6478e+07	89.48	89.05	0.916333
LGNYYIAASYVK	10003619	104.82	104.18	0.9575	5881630	104.82	104.68	0.9518	7377196	104.82	104.77	0.9491		7.75415e+06	104.82	104.543	0.9528
LGPLVEQGR	45577776	83.08	82.12	0.9552	38704352	83.08	83	0.9361	40568304	83.08	82.84	0.9258		4.16168e+07	83.08	82.6533	0.939033
LGQFQC[+71]R	20780614	75.12	74.11	0.9753	16851674	75.12	75	0.9715	17238002	75.12	75.17	0.9682		1.82901e+07	75.12	74.76	0.971667
LGVVTGLHLAEVC[+71]HR	639876	97.96	97.2	0.7334	529545	97.96	97.9	0.7605	815556	97.96	97.98	0.7703		661659	97.96	97.6933	0.754733
LHSAVLGQSHSPPVAADHTEGPFSETTPLLPGTR	48022840	101.86	101.49	0.9555	34514172	101.86	101.97	0.956	42693708	101.86	101.98	0.9564		4.17436e+07	101.86	101.813	0.955967
LIC[+71]DFPFDGLLEER	22693812	140.46	140.5	0.9604	17897740	140.46	140.55	0.9622	19656972	140.46	140.57	0.9587		2.00828e+07	140.46	140.54	0.960433
LIENVDPEK	46119944	79.83	79.37	0.9062	40425972	79.83	79.92	0.8958	40161084	79.83	79.93	0.8997		4.22357e+07	79.83	79.74	0.900567
LIESAEELIR	409485696	104.57	104.08	0.8757	267954816	104.57	104.62	0.87	321065632	104.57	104.3	0.8728		3.32835e+08	104.57	104.333	0.872833
LIFPNPFGHLSDSFSHSR	64028580	124.97	124.68	0.8811	9940132	124.97	125.19	0.8764	39786876	124.97	125.11	0.8749		3.79185e+07	124.97	124.993	0.877467
LIGIDDVPDAR	184415504	101.97	101.34	0.9625	130916152	101.97	101.81	0.9504	149427376	101.97	101.86	0.9527		1.5492e+08	101.97	101.67	0.9552
LLAQTTLR	102911048	82.51	81.14	0.7452	78016008	82.51	82.14	0.741	79146512	82.51	82.14	0.7469		8.66912e+07	82.51	81.8067	0.744367
LLEFQNDR	144053728	90.74	90.03	0.9731	150122512	90.74	90.25	0.9748	181089520	90.74	90.26	0.9787		158421920	90.74	90.18	0.975533
LLELATQPAR	20604920	92.26	91.76	0.7371	14209660	92.26	92.2	0.7396	18628184	92.26	92.27	0.7408		1.78143e+07	92.26	92.0767	0.739167
LLEVSDDPQVLAVAAHDVGEYVR	6505523	134.11	134.65	0.9089	3055207	134.11	134.84	0.873	3413923	134.11	134.8	0.9126		4.32488e+06	134.11	134.763	0.898167
LLFAQLK	40885704	107.43	106.13	0.9206	25755680	107.43	106.8	0.9224	29622804	107.43	106.82	0.921		3.20881e+07	107.43	106.583	0.921333
LLFEGAGSNPGDK	263166928	94.06	93.08	0.93	219117472	94.06	93.57	0.9294	252208208	94.06	93.6	0.9262		2.44831e+08	94.06	93.4167	0.928533
LLFQVFR	3932325	122.98	122.2	0.9723	2015722	122.98	122.57	0.9592	2971493	122.98	122.53	0.9652		2973180	122.98	122.433	0.965567
LLGTAGTEEK	34130584	70.38	69.06	0.8543	25398712	70.38	69.7	0.8747	23795460	70.38	69.69	0.8638		2.77749e+07	70.38	69.4833	0.864267
LLHTADVC[+71]QLEVALVGASPR	3479453	123.26	123.32	0.9195	1108250	123.26	123.81	0.8826	1572293	123.26	124	0.9148		2053332	123.26	123.71	0.905633
LLLASFK	26485762	106.08	104.57	0.8961	17541504	106.08	105.2	0.9241	22847230	106.08	105.47	0.9143		2.22915e+07	106.08	105.08	0.9115
LLLNAENPR	62481532	87.17	86.54	0.9322	37246124	87.17	87.08	0.9068	41801872	87.17	87.02	0.8927		4.71765e+07	87.17	86.88	0.910567
LLLVQDASER	48141216	95.32	94.13	0.9755	37336156	95.32	94.75	0.9714	42849456	95.32	94.42	0.9758		4.27756e+07	95.32	94.4333	0.974233
LLPQLLK	47867608	104.94	103.5	0.9115	34283068	104.94	104.18	0.9121	29046526	104.94	104.21	0.9096		37065734	104.94	103.963	0.911067
LLSTDPVTAK	312999456	81.31	80.61	0.897	252896144	81.31	81.19	0.8968	249716944	81.31	81.22	0.8962		271870848	81.31	81.0067	0.896667
LLVGVDEK	317180608	85.19	84.1	0.9131	228343520	85.19	84.88	0.9003	247693696	85.19	84.97	0.8991		2.64406e+08	85.19	84.65	0.904167
LLVNYPEPYR	28510648	102.34	101.12	0.924	18225826	102.34	101.8	0.9179	21391256	102.34	101.91	0.9056		2.27092e+07	102.34	101.61	0.915833
LNQELENLR	278854496	88.31	87.7	0.9663	166464672	88.31	87.9	0.9754	204198592	88.31	87.85	0.9692		216505920	88.31	87.8167	0.9703
LPADTC[+71]LLEFAR	38119772	120.29	120.29	0.9202	25880468	120.29	120.53	0.879	29278172	120.29	120.65	0.9025		31092804	120.29	120.49	0.900567
LPDLETVIK	64984768	111.26	110.46	0.8771	37805336	111.26	110.97	0.8718	51540220	111.26	111.06	0.8653		5.14434e+07	111.26	110.83	0.8714
LPDPLLK	42180828	98.01	96.85	0.8792	29583870	98.01	97.62	0.8654	33903048	98.01	97.63	0.8717		35222582	98.01	97.3667	0.8721
LPEVQGVSR	6455022	80.78	80.03	0.7834	5431067	80.78	80.86	0.8011	5352042	80.78	81.01	0.7832		5.74604e+06	80.78	80.6333	0.789233
LPSVEGLHAIVVSDR	5758978	108.33	108.01	0.8536	3379103	108.33	108.13	0.8431	4703375	108.33	108.18	0.8824		4.61382e+06	108.33	108.107	0.8597
LQAEIFQAR	55121168	95.49	94.32	0.9706	40002844	95.49	95.45	0.9705	44153672	95.49	95.39	0.974		4.64259e+07	95.49	95.0533	0.9717
LQAPIWEFK	21990666	117.86	117.11	0.934	16302698	117.86	117.49	0.933	17411532	117.86	117.7	0.9321		1.85683e+07	117.86	117.433	0.933033
LQEVEC[+71]EEQR	72209688	70.24	69.67	0.9808	57639280	70.24	70.27	0.9825	58764784	70.24	70.24	0.9836		6.28713e+07	70.24	70.06	0.9823
LQNNNVYTIAK	95311680	83.13	82.24	0.9135	79127240	83.13	82.92	0.9066	89628128	83.13	82.84	0.9092		8.80223e+07	83.13	82.6667	0.909767
LQQGLVPR	17541320	79.62	78.78	0.4897	3292744	79.62	79.46	0.8589	3417386	79.62	79.58	0.8781		8.08382e+06	79.62	79.2733	0.742233
LQSEVAELK	70140464	81.65	80.68	0.9252	52894292	81.65	81.48	0.8805	53571016	81.65	81.66	0.8748		5.88686e+07	81.65	81.2733	0.8935
LQTEEQAVDSEGDSSLHR	2300339	78.23	77.72	0.9533	1527130	78.23	78.44	0.9298	1701022	78.23	78.4	0.9497		1.84283e+06	78.23	78.1867	0.944267
LSILYPATTGR	506956832	102.63	101.73	0.7649	344988672	102.63	102.3	0.7663	418412480	102.63	102.38	0.7645		4.23453e+08	102.63	102.137	0.765233
LSQLEGVNVER	284486144	88.21	87.68	0.9687	195082272	88.21	88.03	0.9688	211755552	88.21	87.99	0.9653		2.30441e+08	88.21	87.9	0.9676
LSVHALSR	13609279	74.6	73.29	0.8484	10598377	74.6	74.04	0.8088	10232205	74.6	74.09	0.8651		1.148e+07	74.6	73.8067	0.840767
LTEPVIPK	77310824	87.37	86.9	0.8002	47979368	87.37	87.26	0.8025	52115180	87.37	87.27	0.7971		59135124	87.37	87.1433	0.799933
LTLLQLK	28347026	108.29	106.92	0.9133	15670233	108.29	107.67	0.9126	19943874	108.29	107.87	0.9124		2.13204e+07	108.29	107.487	0.912767
LVADSQYPFK	8213088	94.46	93.68	0.8039	7327346	94.46	94.34	0.8094	7810576	94.46	94.3	0.7637		7783670	94.46	94.1067	0.792333
LVQSGPLTTC[+71]R	69543128	80.92	80.15	0.976	60117432	80.92	80.71	0.9819	60788688	80.92	80.24	0.9807		6.34831e+07	80.92	80.3667	0.979533
LVSDVQTAVK	115751648	77.34	76.7	0.9569	85968112	77.34	77.29	0.9486	95840424	77.34	77.32	0.9545		99186728	77.34	77.1033	0.953333
LVTSIGDVVNHDPVVGDR	147503664	102.61	102.25	0.8492	113365792	102.61	102.57	0.8268	139177872	102.61	102.58	0.8402		1.33349e+08	102.61	102.467	0.838733
LVVADTR	402807392	69.33	68.58	0.8726	317077152	69.33	69.18	0.8713	337461792	69.33	69.17	0.8694		3.52449e+08	69.33	68.9767	0.8711
LYGPTNFSPIINHVAR	25919374	109.94	109.56	0.8579	15718960	109.94	109.84	0.8503	23071170	109.94	110.16	0.8521		2.15698e+07	109.94	109.853	0.853433
NEGAEPDLIR	38224320	84.46	83.14	0.818	29659508	84.46	83.89	0.804	31825828	84.46	83.62	0.8056		33236552	84.46	83.55	0.8092
NEVALLER	165544016	91.03	90.22	0.9621	140107280	91.03	90.48	0.9685	157193728	91.03	90.49	0.9697		1.54282e+08	91.03	90.3967	0.966767
NEYPSIK	587748288	76.06	75.17	0.6827	158363136	76.06	76.01	0.7907	73589912	76.06	75.56	0.9129		2.73234e+08	76.06	75.58	0.795433
NFITQGPYENR	224109984	94.48	93.32	0.9757	195720080	94.48	93.86	0.9752	245130272	94.48	93.84	0.9724		2.21653e+08	94.48	93.6733	0.974433
NFTDVHPDYGAR	29277108	83.04	82.61	0.7909	20433994	83.04	83.46	0.7891	19388684	83.04	83.07	0.7862		23033262	83.04	83.0467	0.788733
NGGQILIADLR	72897520	107.4	106.52	0.962	47135944	107.4	107.15	0.9666	54660628	107.4	107.22	0.9592		58231364	107.4	106.963	0.9626
NGLLTDHHIC[+71]EINGQNVIGLK	3646305	105.41	105.06	0.9246	3012288	105.41	105.4	0.9226	3672546	105.41	105.52	0.938		3443713	105.41	105.327	0.9284
NIASVGFHEDGR	12611560	82.37	81.79	0.7554	6240200	82.37	82.25	0.855	8073995	82.37	82.18	0.8206		8.97525e+06	82.37	82.0733	0.810333
NIDLVAQR	79072640	85.27	84.44	0.9486	54260920	85.27	85.18	0.9445	62862576	85.27	85.22	0.9515		65398712	85.27	84.9467	0.9482
NIIDPTFR	20130394	98.01	96.64	0.9216	12556122	98.01	97.27	0.9042	16520856	98.01	97.35	0.9056		1.64025e+07	98.01	97.0867	0.910467
NLLTAAADATER	36031828	105.15	104.3	0.8625	26167958	105.15	105.32	0.8506	31247184	105.15	104.22	0.8447		31148990	105.15	104.613	0.8526
NLQSEVEGVK	107476544	87.72	86.99	0.8065	77923544	87.72	87.46	0.8006	69010384	87.72	87.37	0.8019		8.48035e+07	87.72	87.2733	0.803
NLTNPNTVIILIGNK	89450432	119.56	119.85	0.9436	33559280	119.56	120.07	0.918	48644652	119.56	120.01	0.9385		5.72181e+07	119.56	119.977	0.933367
NPSIVGVLC[+71]TDSQGLNLGC[+71]R	40734132	123.53	123.7	0.957	27943612	123.53	123.82	0.9583	32634220	123.53	123.9	0.9556		3.37707e+07	123.53	123.807	0.956967
NQEPPAPAQQLQPQPAAVQGLEPAR	68907104	99.36	99.8	0.9286	61835004	99.36	100.15	0.9327	55164100	99.36	100.02	0.9148		61968736	99.36	99.99	0.925367
NQPPVDEGATGASQSLLDR	6470714	94.4	94.02	0.9347	3737352	94.4	94.36	0.8883	4575922	94.4	94.4	0.8306		4927996	94.4	94.26	0.884533
NSLDC[+71]EIVSAK	330835744	88.35	87.79	0.8025	244835616	88.35	88.17	0.8068	268723936	88.35	88.1	0.8105		2.81465e+08	88.35	88.02	0.8066
NTDGVNFYNILTK	233189072	121.94	121.73	0.9441	180872736	121.94	121.99	0.9451	223249728	121.94	121.93	0.9444		2.12437e+08	121.94	121.883	0.944533
NTLFIDDR	82229784	95.48	94.39	0.9572	65970496	95.48	95.07	0.9319	79576376	95.48	95.07	0.9302		75925552	95.48	94.8433	0.939767
NTPAFFAER	150904624	96.85	95.59	0.9251	102073104	96.85	96.21	0.9081	130430120	96.85	96.22	0.9202		127802616	96.85	96.0067	0.9178
NVADYYPEYK	145185664	92.03	91.29	0.8644	128546992	92.03	91.82	0.8596	158993888	92.03	91.67	0.8638		1.44242e+08	92.03	91.5933	0.8626
NVLLFLQDK	4348919	120.94	120.59	0.9181	1735296	120.94	120.51	0.9018	2399300	120.94	120.59	0.907		2.82784e+06	120.94	120.563	0.908967
NVLLLGEDGAGK	182614784	99.87	98.76	0.9395	136251184	99.87	99.43	0.9462	155615904	99.87	99.38	0.9343		158160624	99.87	99.19	0.94
NVQGVNYVSPVR	40405668	88.23	87.84	0.9729	25201824	88.23	88.35	0.9713	32080560	88.23	88.31	0.9738		32562684	88.23	88.1667	0.972667
NYDIGAALDTIQYSK	136071120	117.56	117.65	0.9298	96594608	117.56	117.87	0.9284	105151576	117.56	117.91	0.934		112605768	117.56	117.81	0.930733
NYLLSLPHK	330836224	97.25	96.05	0.9209	190851024	97.25	96.75	0.9092	261369552	97.25	96.26	0.9144		2.61019e+08	97.25	96.3533	0.914833
NYPVWQHITLTTLR	141951296	116.74	115.75	0.794	72502488	116.74	116.21	0.7859	84190472	116.74	116.21	0.7909		9.95481e+07	116.74	116.057	0.790267
QALSEIEGR	4084476	80.23	79.18	0.9264	3041902	80.23	80.2	0.9377	3555439	80.23	80.2	0.9348		3.56061e+06	80.23	79.86	0.932967
QASPNIVIALAGNK	116628504	109.4	109.05	0.8426	78222216	109.4	109.67	0.8632	86724576	109.4	109.71	0.8435		93858432	109.4	109.477	0.849767
QDIGSHQSYSR	4733372	60.61	60.69	0.8781	4222243	60.61	61.13	0.8705	3860110	60.61	60.98	0.8587		4.27191e+06	60.61	60.9333	0.8691
QFLESSELPR	34910356	97.69	96.65	0.9786	27298808	97.69	97.21	0.9752	29022648	97.69	97.29	0.9745		30410604	97.69	97.05	0.9761
QGAHIIVTPEDGIYGVR	11209586	100.95	100	0.88	10028545	100.95	100.61	0.8535	13319948	100.95	100.56	0.8878		1.15194e+07	100.95	100.39	0.873767
QLDEGLFGR	9302902	101.7	100.52	0.9714	6081379	101.7	101.11	0.9542	6752247	101.7	101.16	0.9556		7.37884e+06	101.7	100.93	0.9604
QLENLEQQK	1487016	73.38	72.07	0.9491	1143209	73.38	72.88	0.7302	1069929	73.38	72.89	0.7908		1.23338e+06	73.38	72.6133	0.823367
QNYLYAVK	6830199	90.27	89.43	0.9577	4412077	90.27	89.94	0.9495	5256880	90.27	89.88	0.957		5.49972e+06	90.27	89.75	0.954733
QPGIVFVAAK	89188288	96.81	95.8	0.9133	47320508	96.81	96.42	0.9158	58377156	96.81	96.5	0.9035		64961984	96.81	96.24	0.910867
QQQDEAYLASLR	41596996	97.65	97	0.9868	32903084	97.65	97.77	0.9913	37350648	97.65	97.57	0.9688		37283576	97.65	97.4467	0.9823
QTVAVGVIK	1811784960	83.24	82.17	0.8277	1440380288	83.24	83.07	0.8394	1629343488	83.24	83.14	0.826		1.62717e+09	83.24	82.7933	0.831033
QWNNC[+71]AFLESSAK	51909060	102.25	101.49	0.9584	39742436	102.25	102.06	0.9542	43436820	102.25	102	0.9611		4.50294e+07	102.25	101.85	0.9579
QYLPHVAR	44213400	75.07	73.98	0.9324	31664746	75.07	74.67	0.9243	32917976	75.07	74.69	0.9291		36265374	75.07	74.4467	0.9286
SAAESISESVPVGPK	224552624	90.59	90.63	0.9212	183573504	90.59	90.91	0.9186	220078528	90.59	90.85	0.9251		209401552	90.59	90.7967	0.921633
SADGVIVSGVK	109534976	81.8	80.97	0.9081	73652240	81.8	81.61	0.9142	74652024	81.8	81.66	0.9122		8.59464e+07	81.8	81.4133	0.9115
SAFAPFGK	35237464	96.18	94.64	0.842	24607424	96.18	95.43	0.8361	29070322	96.18	95.34	0.8437		2.96384e+07	96.18	95.1367	0.8406
SAVYIIENAK	10879546	92.51	91.8	0.9611	6666331	92.51	92.06	0.8964	10447539	92.51	91.76	0.9251		9.33114e+06	92.51	91.8733	0.927533
SAYVSYDAEK	13416143	76.39	75.75	0.9508	42985864	76.39	76.38	0.9502	45313856	76.39	76.35	0.9518		3.39053e+07	76.39	76.16	0.950933
SC[+71]EEC[+71]LR	118703496	65.84	65.19	0.9264	104561568	65.84	65.8	0.9257	121025776	65.84	65.75	0.9232		1.14764e+08	65.84	65.58	0.9251
SC[+71]LLHQFTEK	121005216	89.43	88.91	0.9534	72067640	89.43	89.05	0.9475	89040160	89.43	88.98	0.9493		94037672	89.43	88.98	0.950067
SDALEFQQK	11058356	82.08	80.65	0.9482	10114703	82.08	81.55	0.9399	9638342	82.08	81.66	0.9479		10270467	82.08	81.2867	0.945333
SDELLGLTHTYSVR	19158698	103.8	103.01	0.771	10872879	103.8	103.22	0.7727	16791048	103.8	103.58	0.7704		1.56075e+07	103.8	103.27	0.771367
SDPYHATTGPLSPSK	30753402	78.01	77.26	0.8592	21594838	78.01	78.31	0.8418	22513046	78.01	78.33	0.8603		24953762	78.01	77.9667	0.853767
SDPYLEFHK	106637880	87.61	87.08	0.861	65594868	87.61	87.43	0.8825	94874992	87.61	87.28	0.8705		8.90359e+07	87.61	87.2633	0.871333
SDTFINLR	215695696	99.6	98.01	0.9651	142884592	99.6	98.48	0.9677	164561872	99.6	98.49	0.9672		174380720	99.6	98.3267	0.966667
SELFGETAR	47016816	87.33	86.11	0.8546	34229664	87.33	86.52	0.8578	36198568	87.33	86.38	0.8537		3.91483e+07	87.33	86.3367	0.855367
SELQAYIEQC[+71]QDSPTSGK	7459569	100.28	100.23	0.661	7303815	100.28	100.64	0.899	8432729	100.28	100.63	0.9145		7.73204e+06	100.28	100.5	0.824833
SESLSDNATAFSNR	26614084	86.49	86.03	0.9517	17751082	86.49	86.4	0.9559	19592610	86.49	86.3	0.9561		2.13193e+07	86.49	86.2433	0.954567
SFNVDLVAGK	18507232	101.23	100.76	0.9074	11419150	101.23	100.67	0.9151	14395010	101.23	101.1	0.9271		1.47738e+07	101.23	100.843	0.916533
SFYGLSNLR	7023391	106.45	105.54	0.9397	4723672	106.45	106.08	0.9389	5283441	106.45	106.11	0.9106		5.67683e+06	106.45	105.91	0.929733
SGAGVPEVVLR	243512160	95.05	94.22	0.8664	157763728	95.05	94.7	0.8617	218249568	95.05	94.77	0.8656		2.06508e+08	95.05	94.5633	0.864567
SGEGLGVFQQSSK	8869709	93.12	92.01	0.8409	8340558	93.12	92.61	0.9372	9068622	93.12	92.34	0.8943		8.75963e+06	93.12	92.32	0.8908
SGELEVPDC[+71]EGLQR	58680400	95.54	95.09	0.9319	42386344	95.54	95.66	0.9268	53613824	95.54	95.46	0.9326		5.15602e+07	95.54	95.4033	0.930433
SGVALQHGPVVLLK	19225628	98	96.92	0.8025	8243307	98	97.69	0.8548	12368242	98	97.56	0.858		13279059	98	97.39	0.838433
SHIGVVPQDTVLFNDTIANNIR	567222	119.37	119.3	0.713	1180824	119.37	119.67	0.8019	1887757	119.37	119.6	0.7518		1.21193e+06	119.37	119.523	0.755567
SIEEVLR	384008000	85.82	84.94	0.7305	210008320	85.82	85.42	0.7714	242006640	85.82	85.29	0.7499		278674320	85.82	85.2167	0.7506
SIIFANYIAR	18328126	115.9	115.71	0.9557	8686903	115.9	116.09	0.9785	10417784	115.9	116.16	0.9685		1.24776e+07	115.9	115.987	0.967567
SIPAVLEIPSK	147507840	108.5	108.05	0.7414	106039840	108.5	108.4	0.7386	130143264	108.5	108.53	0.7398		1.27897e+08	108.5	108.327	0.739933
SISESAFSAR	44109868	83.75	83.02	0.9314	31424338	83.75	83.25	0.962	31568812	83.75	83.62	0.9745		35701006	83.75	83.2967	0.955967
SLAEIVK	46763752	85.92	85.28	0.7374	24334388	85.92	86.23	0.7063	29044058	85.92	86.15	0.6963		3.33807e+07	85.92	85.8867	0.713333
SLGPENLLLK	22449778	110.95	110.28	0.8876	13782414	110.95	110.81	0.8805	18063756	110.95	110.89	0.8905		1.80986e+07	110.95	110.66	0.8862
SLHFQPDK	40972828	72.71	71.21	0.8624	30524436	72.71	71.95	0.872	27833430	72.71	71.96	0.8167		3.31102e+07	72.71	71.7067	0.850367
SLTNDWEDHLAVK	829545216	102.1	101.24	0.8387	544293056	102.1	101.8	0.8367	684533376	102.1	101.83	0.833		6.86124e+08	102.1	101.623	0.836133
SNIPYWAIK	16977418	107.45	106.71	0.7304	10831385	107.45	107.22	0.7974	12834037	107.45	107.28	0.764		1.35476e+07	107.45	107.07	0.763933
SPSFFSK	1278656	89.26	88.74	0.7714	950430	89.26	88.45	0.6198	991838	89.26	88.36	0.7611		1.07364e+06	89.26	88.5167	0.717433
SSANLFEITDR	6695075	106.73	106.1	0.9638	5219400	106.73	106.14	0.9696	5869805	106.73	106.5	0.9443		5.92809e+06	106.73	106.247	0.959233
SSELLGQAAR	9028193	78.87	77.79	0.8481	6991565	78.87	78.68	0.9328	6555335	78.87	78.66	0.8825		7525031	78.87	78.3767	0.8878
SSENAIQEEQFFGR	7021780	103.37	102.62	0.9576	5092659	103.37	103.16	0.9501	6832845	103.37	102.97	0.9606		6.31576e+06	103.37	102.917	0.9561
SSLNPILFR	1033717248	109.93	108.93	0.9713	712381888	109.93	109.52	0.9636	854554048	109.93	109.59	0.9678		8.66884e+08	109.93	109.347	0.967567
STVEIFK	38757532	89.95	89.34	0.8814	31867940	89.95	89.24	0.8844	32907558	89.95	89.34	0.8759		34511010	89.95	89.3067	0.880567
SVGWGNIFQLPFK	8234968	145.76	145.82	0.918	6300378	145.76	145.86	0.918	6895322	145.76	145.85	0.9223		7143556	145.76	145.843	0.919433
SVNQSLLELHK	44152752	89.48	89.22	0.9221	28280564	89.48	89.35	0.9061	32301564	89.48	89.22	0.9085		3.49116e+07	89.48	89.2633	0.912233
SYIAGATSLQER	4599212	87.08	86.21	0.9284	2826290	87.08	86.69	0.9054	2979325	87.08	86.89	0.8639		3.46828e+06	87.08	86.5967	0.899233
SYNC[+71]TPVSSPR	10564800	72.91	72.54	0.9857	9507646	72.91	72.99	0.983	9605539	72.91	72.98	0.9803		9.89266e+06	72.91	72.8367	0.983
SYPSEDVAVAVAR	12682610	92.87	92.1	0.8361	11370146	92.87	92.6	0.8066	13598786	92.87	92.55	0.8179		12550514	92.87	92.4167	0.8202
TAALPTFR	69870336	93.26	92.25	0.8785	56394140	93.26	92.82	0.8784	67835920	93.26	92.81	0.8845		64700132	93.26	92.6267	0.880467
TADDPSLSLIK	728350976	98.46	97.43	0.8191	532794720	98.46	98.06	0.8087	590164352	98.46	98.07	0.8084		6.17103e+08	98.46	97.8533	0.812067
TAEPNLQSLER	32316308	93	92.33	0.8937	27367388	93	93.78	0.8634	32574780	93	92.8	0.8729		3.07528e+07	93	92.97	0.876667
TAEYDVAFGER	99022744	94.96	94.09	0.9763	79483800	94.96	94.64	0.9566	88661248	94.96	94.61	0.9713		8.90559e+07	94.96	94.4467	0.968067
TASNVEEAFINTAK	2509221	99.98	99.23	0.9448	1770405	99.98	99.79	0.8176	1627446	99.98	99.74	0.8485		1969024	99.98	99.5867	0.8703
TATILDK	531719008	72.48	71.01	0.8607	400945440	72.48	71.81	0.8493	427371264	72.48	71.73	0.8519		4.53345e+08	72.48	71.5167	0.853967
TAVVIDLGEAFTK	10926864	122.49	122.27	0.967	11221806	122.49	122.7	0.9564	17555476	122.49	122.97	0.9572		1.32347e+07	122.49	122.647	0.9602
TC[+71]PFC[+71]SK	4622408	72.7	71.42	0.8574	4984774	72.7	72.25	0.8414	4516037	72.7	72.21	0.8488		4.70774e+06	72.7	71.96	0.8492
TDEYLLAR	65462272	90.7	89.9	0.9604	67213384	90.7	90.16	0.9662	77794144	90.7	90.1	0.9613		70156600	90.7	90.0533	0.962633
TDFLIFDPDK	2949770	124.37	123.91	0.9311	2431169	124.37	123.83	0.8893	2782048	124.37	124	0.8876		2.721e+06	124.37	123.913	0.902667
TEAFTIAR	13528066	87.21	86.63	0.707	8466049	87.21	86.93	0.7033	8901118	87.21	86.86	0.7037		10298411	87.21	86.8067	0.704667
TFAQGLAVAR	91074176	92.12	91.29	0.9837	58130424	92.12	91.72	0.9686	69674616	92.12	91.66	0.97		7.29597e+07	92.12	91.5567	0.9741
TFEISC[+71]C[+71]SDR	26993124	87.34	86.97	0.9672	24297846	87.34	87.34	0.9718	25551466	87.34	87.19	0.968		2.56141e+07	87.34	87.1667	0.969
TFLLEYHNR	12357140	93.97	92.77	0.9015	5487743	93.97	93.49	0.824	7094165	93.97	93.47	0.8925		8313016	93.97	93.2433	0.872667
TFVSGAC[+71]DASSK	21072252	73	72.22	0.9373	20202862	73	72.77	0.9684	22430348	73	72.76	0.9693		21235154	73	72.5833	0.958333
TGAVYVAEIGAK	21261644	91.47	91.21	0.8963	13463130	91.47	90.87	0.9457	19151942	91.47	91.55	0.898		1.79589e+07	91.47	91.21	0.913333
TIGVSNFNPLQIER	527483168	118.66	118.43	0.9668	355913184	118.66	118.67	0.9624	411368480	118.66	118.67	0.9636		4.31588e+08	118.66	118.59	0.964267
TINWSLLEK	93075424	114.8	114.22	0.8774	69555616	114.8	114.78	0.9192	69572216	114.8	114.86	0.9114		7.74011e+07	114.8	114.62	0.902667
TITIAVPDK	880657472	92.19	91.69	0.8966	610006848	92.19	92.06	0.8888	826814016	92.19	92.07	0.8954		7.72493e+08	92.19	91.94	0.8936
TLDVNQDSELR	111459792	84.14	83.73	0.9848	85884912	84.14	84.11	0.981	78076072	84.14	84.17	0.98		9.18069e+07	84.14	84.0033	0.981933
TLEEAIR	121120720	78.33	77.11	0.8828	97076536	78.33	77.99	0.8895	95596792	78.33	78.1	0.8791		104598016	78.33	77.7333	0.8838
TLEQVTAHFEGR	2880285	95.14	93.95	0.9234	761049	95.14	94.48	0.6469	1956316	95.14	94.68	0.7693		1.86588e+06	95.14	94.37	0.779867
TLIPDSYR	11594674	91.41	90.98	0.9469	10562792	91.41	91.1	0.9385	11757311	91.41	90.97	0.9286		1.13049e+07	91.41	91.0167	0.938
TLISASSDTTVK	22328188	80.98	80.35	0.8264	21860398	80.98	80.94	0.8526	29795184	80.98	80.76	0.8486		2.46613e+07	80.98	80.6833	0.842533
TLNQLGTPQDSPELR	149453424	92.93	92.5	0.9592	108269536	92.93	92.91	0.9566	120142800	92.93	92.97	0.9577		1.25955e+08	92.93	92.7933	0.957833
TLPELYELVNR	24056056	122.72	123.14	0.8689	18879468	122.72	123.3	0.8648	24100498	122.72	123.36	0.8673		2.23453e+07	122.72	123.267	0.867
TLQVQAAQFAK	18026654	91.98	91.29	0.9355	25140684	91.98	91.74	0.7471	18208728	91.98	91.75	0.9152		2.04587e+07	91.98	91.5933	0.865933
TLTLLGSPADISAATEK	65149228	113.39	113.36	0.8791	55470252	113.39	113.44	0.8984	62947680	113.39	113.88	0.8981		6.11891e+07	113.39	113.56	0.891867
TNLYWPGTAEPLLVSSPEHPQR	27218746	118.35	118.27	0.8238	23078700	118.35	118.6	0.8118	23121566	118.35	118.53	0.8091		24473004	118.35	118.467	0.8149
TNQELQEINR	2583355392	77	76.32	0.9847	2271288576	77	77.09	0.9849	2379988992	77	77.07	0.9848		2411544320	77	76.8267	0.9848
TPAQFDADELR	1780102016	92.4	91.98	0.956	1266080896	92.4	92.34	0.9477	1651042048	92.4	92.36	0.9512		1.56574e+09	92.4	92.2267	0.951633
TPAQYDASELK	3563748864	79.57	79.01	0.9599	2789720576	79.57	79.63	0.9574	2946608640	79.57	79.65	0.957		3.10003e+09	79.57	79.43	0.9581
TPESSHEGLITDPHSPSR	22890152	72.94	72.6	0.8622	15884285	72.94	73.23	0.8593	15638501	72.94	73.19	0.8596		18137646	72.94	73.0067	0.860367
TQSILFNR	45213980	93.03	91.85	0.8371	37629132	93.03	92.28	0.8415	44642736	93.03	92.29	0.8503		4.24953e+07	93.03	92.14	0.842967
TSAAGFPLVAAQR	73441344	100.23	99.38	0.8471	57980032	100.23	100.11	0.8566	67979280	100.23	100.15	0.8226		6.64669e+07	100.23	99.88	0.8421
TSQNALDFNTK	915419	85.19	84.88	0.803	618511	85.19	85.27	0.9066	586780	85.19	85.23	0.6119		706903	85.19	85.1267	0.773833
TSVPLTAPQK	431096960	76.73	76.34	0.9102	340902976	76.73	76.98	0.9034	358117024	76.73	77	0.9018		3.76706e+08	76.73	76.7733	0.905133
TTAQVLIR	282047936	81.4	79.98	0.9193	217752000	81.4	81.07	0.9163	222124304	81.4	81.11	0.9153		2.40641e+08	81.4	80.72	0.916967
TTEDELHIC[+71]R	10109877	79.35	78.5	0.9497	5487675	79.35	79.17	0.9743	6475719	79.35	79.36	0.9242		7357757	79.35	79.01	0.9494
TTLVDSR	23343104	65.86	65.15	0.9037	17005296	65.86	65.75	0.8718	24992346	65.86	65.7	0.8997		2.17802e+07	65.86	65.5333	0.891733
TTVFSC[+71]NLGEK	294615776	92.52	91.72	0.9689	271283296	92.52	92.14	0.9621	320906752	92.52	92.09	0.9659		2.95602e+08	92.52	91.9833	0.965633
TVHAGEVGSPEVVR	20199774	74.23	73.67	0.9321	15614040	74.23	74.32	0.9249	16569600	74.23	74.5	0.9271		17461138	74.23	74.1633	0.928033
TVLITGANSGLGR	17239428	92.02	91.46	0.9276	17234474	92.02	91.82	0.9473	20129070	92.02	91.67	0.9786		1.8201e+07	92.02	91.65	0.951167
TVQHQDSQVNALEITPDR	8757178	87.87	87.66	0.829	7225316	87.87	87.8	0.7651	7234068	87.87	87.65	0.86		7738854	87.87	87.7033	0.818033
TYAEILEPFHPVR	58860104	111.08	110.28	0.9623	33238788	111.08	110.83	0.9594	46085504	111.08	110.98	0.9636		4.60615e+07	111.08	110.697	0.961767
VAALQTAADAFYK	34746304	108.58	107.81	0.9513	24573948	108.58	108.31	0.95	29258264	108.58	108.5	0.934		29526172	108.58	108.207	0.9451
VAAYC[+71]EDTSK	27022514	65.28	65.07	0.7599	19668964	65.28	65.55	0.7599	19842498	65.28	65.49	0.7594		22177992	65.28	65.37	0.759733
VADIALHYANK	141875312	83.7	83.15	0.9601	88266560	83.7	84.12	0.9624	99915120	83.7	84.07	0.9623		1.10019e+08	83.7	83.78	0.9616
VAFLHVPAGTLVSK	6254025	105.57	105.13	0.8529	3995811	105.57	105.42	0.8432	4865748	105.57	105.53	0.8433		5038528	105.57	105.36	0.846467
VAIDAGYR	31692490	78.63	77.9	0.8443	21278152	78.63	78.68	0.8402	23091418	78.63	78.76	0.8358		25354020	78.63	78.4467	0.8401
VC[+71]LELAK	24046516	87.72	87.33	0.843	16043606	87.72	87.59	0.85	18939600	87.72	87.6	0.8526		19676574	87.72	87.5067	0.848533
VC[+71]NPIITK	4070914304	79.35	78.44	0.9225	3269168640	79.35	79.23	0.9209	3403206400	79.35	79.25	0.9202		3581096448	79.35	78.9733	0.9212
VDDLLIIEEK	50474968	110.84	110.23	0.9498	26526166	110.84	110.54	0.9364	35326340	110.84	110.71	0.9364		3.74425e+07	110.84	110.493	0.940867
VDFTPSER	15935790	79.28	78.39	0.8082	13053608	79.28	79.29	0.8215	12868844	79.28	79.25	0.8158		1.39527e+07	79.28	78.9767	0.815167
VDIDVPDVNIEGPDAK	7774212608	109.82	109.78	0.9073	6367678464	109.82	110.11	0.9003	7322948608	109.82	110.09	0.8997		7154946560	109.82	109.993	0.902433
VDLYEAANK	35819652	82.32	81.34	0.9156	28069692	82.32	82.13	0.9017	31118182	82.32	82.12	0.9218		3.16692e+07	82.32	81.8633	0.913033
VEANLHGLTLYDTVPC[+71]PVNNER	6851863	110.18	109.97	0.7233	5584864	110.18	110.34	0.6955	6828700	110.18	110.49	0.6898		6421809	110.18	110.267	0.702867
VEDVEALDQK	98078128	80.49	79.87	0.8462	73958232	80.49	80.53	0.8539	71211624	80.49	80.43	0.8512		8.10827e+07	80.49	80.2767	0.850433
VEGGGTSVIK	44473468	67.4	66.72	0.9432	22684768	67.4	67.21	0.9484	24228670	67.4	67.15	0.9293		30462302	67.4	67.0267	0.9403
VEGHVFPEFK	30234848	93.81	92.6	0.739	25454996	93.81	93.15	0.736	28915920	93.81	93.12	0.7416		2.82019e+07	93.81	92.9567	0.738867
VELDTHGC[+71]GLR	12174916	79.31	78.68	0.8582	9058647	79.31	79.17	0.9051	10100155	79.31	79.31	0.8857		1.04446e+07	79.31	79.0533	0.883
VEPLAFHGTPEQK	56696712	83.68	82.97	0.9155	39095144	83.68	83.79	0.917	46587904	83.68	83.89	0.9072		47459920	83.68	83.55	0.913233
VFANPEDC[+71]AGFGK	1095275136	94.71	94.03	0.9591	780443200	94.71	94.48	0.9574	968052096	94.71	94.57	0.9575		9.47923e+08	94.71	94.36	0.958
VFDITSK	42698828	86.28	85.18	0.7347	25195772	86.28	86.49	0.7337	26733740	86.28	85.96	0.69		31542780	86.28	85.8767	0.719467
VFEGIPTYR	183736544	99.7	98.74	0.9773	132305592	99.7	99.34	0.9755	159691056	99.7	99.4	0.9771		1.58578e+08	99.7	99.16	0.976633
VFFEQGATR	25014400	89.11	88.81	0.9709	18499138	89.11	89.01	0.9647	20970892	89.11	89.02	0.9612		21494810	89.11	88.9467	0.9656
VFSGEDNPSQDAPSASSVAPASR	6388219	86.39	86.72	0.9766	4180571	86.39	87.05	0.9573	4660064	86.39	87	0.9675		5.07628e+06	86.39	86.9233	0.967133
VGDAIAQR	3992817	63.42	62.97	0.9298	3280794	63.42	63.51	0.9225	3323323	63.42	63.42	0.9182		3.53231e+06	63.42	63.3	0.9235
VGDSPIPGAGAYADDTAGAAAATGDGDTLLR	54285248	113.62	113.81	0.9121	38121672	113.62	113.93	0.9089	44509712	113.62	113.99	0.9096		4.56389e+07	113.62	113.91	0.9102
VGDYGSLSGR	385687968	77.39	76.7	0.991	295920800	77.39	77.34	0.9913	298916352	77.39	77.31	0.9898		3.26842e+08	77.39	77.1167	0.9907
VGHSELVGEIIR	78643320	94.78	93.77	0.9361	54977044	94.78	94.36	0.9196	75327256	94.78	94.38	0.8777		6.96492e+07	94.78	94.17	0.911133
VGNIEIK	109605824	76.88	75.4	0.9226	102023616	76.88	76.21	0.9071	132075800	76.88	76.34	0.918		1.14568e+08	76.88	75.9833	0.9159
VGPLDLNR	64798816	90.98	89.9	0.8901	47955192	90.98	90.48	0.8879	54324148	90.98	90.57	0.8899		5.56927e+07	90.98	90.3167	0.8893
VGPYHNPQETYHYYQLPVC[+71]C[+71]PEK	10345955	97.96	97.55	0.9119	8147186	97.96	98.11	0.9114	8483643	97.96	98.19	0.929		8.99226e+06	97.96	97.95	0.917433
VIEDNEYTAR	5776668	74.16	73.64	0.9583	5101807	74.16	73.94	0.958	4824965	74.16	73.89	0.8487		5234480	74.16	73.8233	0.921667
VIPEFDTPGHTQSWGK	80962104	97.86	96.95	0.8502	61344368	97.86	97.65	0.8424	73853048	97.86	97.1	0.8378		7.20532e+07	97.86	97.2333	0.843467
VLFDNTGR	103237024	84.93	83.74	0.9605	89674624	84.93	85.13	0.9522	85425152	84.93	84.52	0.9547		9.27789e+07	84.93	84.4633	0.9558
VLPQEAEEENR	30043438	72.64	72.44	0.8484	27320372	72.64	72.89	0.8287	30844766	72.64	72.85	0.8266		2.94029e+07	72.64	72.7267	0.834567
VNAEPAAFYR	5818482	88.8	87.37	0.7197	4765860	88.8	88.38	0.8546	4793202	88.8	88.3	0.8624		5125848	88.8	88.0167	0.812233
VNAIEHVIIPR	21302730	95.04	94.06	0.9705	17383248	95.04	94.64	0.9635	19218924	95.04	94.65	0.9418		19301634	95.04	94.45	0.9586
VNLAHSEI	9376394	84.23	82.52	0.5798	5618706	84.23	83.67	0.8367	6512082	84.23	83.59	0.7894		7.16906e+06	84.23	83.26	0.7353
VNLGVGAYR	83888528	88.18	87.6	0.9616	56998168	88.18	88.26	0.9532	63874600	88.18	88.23	0.9642		6.82538e+07	88.18	88.03	0.959667
VNPSGTVLFR	149495392	96.1	94.76	0.8763	98213024	96.1	95.58	0.8663	126115352	96.1	95.53	0.873		1.24608e+08	96.1	95.29	0.871867
VPAGLPDLK	141819888	95	93.59	0.8851	99476496	95	94.82	0.88	123705472	95	94.27	0.8845		1.21667e+08	95	94.2267	0.8832
VPFPIPEPDGC[+71]K	1415844992	106.66	106.19	0.9173	1108771456	106.66	106.55	0.9151	1212910976	106.66	106.65	0.9155		1.24584e+09	106.66	106.463	0.915967
VPLDVIFK	1694291840	115.9	115.48	0.8565	1280600960	115.9	115.82	0.8529	1298439424	115.9	115.96	0.8525		1.42444e+09	115.9	115.753	0.853967
VQFGVVTR	120142776	88.72	87.67	0.853	65899952	88.72	88.02	0.8511	90174232	88.72	87.98	0.8534		92072320	88.72	87.89	0.8525
VQIFEYNENTR	104463768	97.77	96.73	0.8617	67439032	97.77	97.29	0.863	89522248	97.77	97.3	0.8628		8.71417e+07	97.77	97.1067	0.8625
VSFLTGR	4576540	91.95	90.89	0.8761	3586232	91.95	91.1	0.8646	3838364	91.95	91.09	0.8309		4.00038e+06	91.95	91.0267	0.8572
VSLYYESLC[+71]GAC[+71]R	21352964	104.8	104.42	0.9839	14122841	104.8	104.75	0.9897	16910220	104.8	104.83	0.9877		1.7462e+07	104.8	104.667	0.9871
VSTAVLSITAK	193003872	94.17	93.47	0.967	134511024	94.17	93.94	0.9564	163713440	94.17	94.05	0.9573		1.63743e+08	94.17	93.82	0.960233
VTDPQLEVTLHEK	8020738	88.86	89.33	0.8574	4940290	88.86	88.93	0.8739	6624796	88.86	88.85	0.8653		6528608	88.86	89.0367	0.865533
VTGEVLDILSR	157418480	115.94	115.52	0.9819	109241264	115.94	115.81	0.9858	120047352	115.94	115.93	0.9825		1.28902e+08	115.94	115.753	0.9834
VTSFTLAK	37516956	87.28	85.94	0.8633	27862838	87.28	86.77	0.8643	27698660	87.28	86.7	0.8577		3.10262e+07	87.28	86.47	0.861767
VTTFEHQYVNAIK	13265906	90.22	89.58	0.9021	8533998	90.22	89.86	0.8803	10401028	90.22	89.88	0.8782		10733644	90.22	89.7733	0.886867
VVFAVSELEEATYQK	1691587	120.92	120.67	0.8335	1091867	120.92	120.96	0.8627	1134210	120.92	120.74	0.8782		1305888	120.92	120.79	0.858133
VVIGGFGDPLIC[+71]DNQVSTGDTR	24000414	120.12	120	0.9377	17442734	120.12	120.24	0.9403	23039752	120.12	120.19	0.9476		21494300	120.12	120.143	0.941867
VVLVNNILQNAQER	28468978	111.25	110.85	0.9445	19800412	111.25	111.37	0.951	24860750	111.25	111.47	0.946		2.43767e+07	111.25	111.23	0.947167
VVPWGSILK	14328502	118.39	117.89	0.8748	9961724	118.39	118.25	0.871	10859348	118.39	118.32	0.8721		1.17165e+07	118.39	118.153	0.872633
VVQC[+71]SDLGLK	96324368	86.15	85.69	0.8986	65391392	86.15	86.64	0.8991	54825948	86.15	86.14	0.9162		7.21806e+07	86.15	86.1567	0.904633
WAEVVLSDPEAAK	153873312	104.28	103.54	0.7763	110525144	104.28	104.07	0.776	137169200	104.28	104.05	0.7791		1.33856e+08	104.28	103.887	0.777133
WALSQSNPSALR	1585339392	97.94	97.18	0.9794	1107724928	97.94	97.81	0.9833	1232792576	97.94	97.89	0.9815		1.30862e+09	97.94	97.6267	0.9814
WGTFSNLWEHNQAVIK	2138742	117.18	116.74	0.9105	761790	117.18	117.09	0.9215	1242796	117.18	117.29	0.9035		1.38111e+06	117.18	117.04	0.911833
WQDAQATLQK	46805528	80.15	79.3	0.9267	45999916	80.15	79.95	0.9163	44693884	80.15	79.98	0.9211		4.58331e+07	80.15	79.7433	0.921367
WVADALGR	40397896	93.02	92.01	0.7117	31261602	93.02	92.44	0.7206	36404812	93.02	92.46	0.7185		3.60214e+07	93.02	92.3033	0.716933
YAGHWTGDVR	126382720	75.44	74.38	0.8497	123529136	75.44	75.26	0.8467	83487992	75.44	75.26	0.8493		1.11133e+08	75.44	74.9667	0.848567
YDGQVAVFGSDFQEK	358180960	107.43	106.81	0.9873	315353472	107.43	107.21	0.9869	340549664	107.43	107.28	0.9883		338028032	107.43	107.1	0.9875
YEAPQTTDGLAGALDAR	47620936	102.38	101.9	0.8728	37233916	102.38	102.38	0.8566	44234056	102.38	102.44	0.8594		43029636	102.38	102.24	0.862933
YENYELTLK	330180544	97.1	95.9	0.9417	214598000	97.1	96.6	0.9427	297891648	97.1	96.6	0.947		280890064	97.1	96.3667	0.9438
YEVPLETPR	129164464	93.13	92.82	0.9582	102372984	93.13	93.37	0.9599	115990040	93.13	93.31	0.9611		115842496	93.13	93.1667	0.959733
YFTTLEEAEK	3159125	94.26	93.11	0.7208	3197350	94.26	93.65	0.852	3129555	94.26	93.67	0.8841		3162010	94.26	93.4767	0.818967
YGGTFQNVSVK	181069984	86.38	85.77	0.9611	123286472	86.38	86.29	0.9571	130995440	86.38	86.21	0.9593		1.45117e+08	86.38	86.09	0.959167
YGTYTLENEHLNR	7513093	86.43	85.77	0.9355	5451479	86.43	86.16	0.9214	5568083	86.43	86.13	0.9628		6.17755e+06	86.43	86.02	0.9399
YISGSIHYFR	17932596	91.06	90.14	0.9032	10263347	91.06	90.56	0.8861	14761025	91.06	90.57	0.8719		1.4319e+07	91.06	90.4233	0.887067
YLETADYAIR	21763406	94.83	93.59	0.9289	14920387	94.83	94.18	0.8973	19434294	94.83	94.26	0.8867		18706029	94.83	94.01	0.9043
YLGDVNNVK	4779498	78.49	77.53	0.8122	3778892	78.49	78.3	0.7918	3856632	78.49	78.28	0.7935		4.13834e+06	78.49	78.0367	0.799167
YLIEIAK	46914892	98.59	97.12	0.8583	33340390	98.59	97.82	0.8598	38200288	98.59	97.89	0.8548		39485190	98.59	97.61	0.857633
YLQGNTVQLR	34685536	85.57	85.06	0.7986	25018502	85.57	85.68	0.799	22974780	85.57	85.59	0.7984		27559606	85.57	85.4433	0.798667
YLSYTLNPDYIR	11455627	111.62	111.1	0.7808	8150006	111.62	111.31	0.7803	10450265	111.62	111.44	0.7811		1.00186e+07	111.62	111.283	0.780733
YNEAQVDFR	24227154	85.94	85.28	0.9557	15465622	85.94	85.82	0.9351	18541922	85.94	85.72	0.939		19411566	85.94	85.6067	0.943267
YPAPSLVIVR	38448220	105.87	105.63	0.9283	23339932	105.87	106.26	0.9336	30751832	105.87	106.21	0.9272		3.08467e+07	105.87	106.033	0.9297
YPHC[+71]TGGAAGYIDR	24270224	80.48	79.81	0.7346	17577114	80.48	80.63	0.7309	19362992	80.48	80.6	0.7224		2.04034e+07	80.48	80.3467	0.7293
YQYVDC[+71]GR	151585920	75.5	74.95	0.9504	37758432	75.5	75.61	0.9529	37165200	75.5	75.57	0.9491		75503184	75.5	75.3767	0.9508
YSDNWEAVTR	34746756	93.09	92.25	0.8629	25480108	93.09	92.78	0.8788	31218066	93.09	92.79	0.8727		3.04816e+07	93.09	92.6067	0.871467
YSNAFTNR	63548500	74.91	73.52	0.9772	53169552	74.91	74.29	0.9745	56679876	74.91	74.26	0.9729		5.77993e+07	74.91	74.0233	0.974867
YVGESEANIR	34821024	76.64	75.83	0.963	122686312	76.64	76.47	0.9695	119962552	76.64	76.42	0.9711		9.249e+07	76.64	76.24	0.967867

## Sheet: LTL_60_FragmentIon_DotP>0.7
Skyline export data of peptides with a DotP>0.7 from 60 min gradient PRM measurements of the lver tissue lysate (LTL).
	Liver_PRM_60_R1_6F				Liver_PRM_60_R2_6F				Liver_PRM_60_R3_6F					Average
Zeilenbeschriftungen	average Total Area Fragment	average Predicted Retention Time	average Peptide Retention Time	average Library Dot Product	average Total Area Fragment	average Predicted Retention Time	average Peptide Retention Time	average Library Dot Product	average Total Area Fragment	average Predicted Retention Time	average Peptide Retention Time	average Library Dot Product		AUC	Predicted RT	Measured RT	Library DotP
AALNALQPPEFR	69481248	73.4	72.35	0.962	61490996	73.4	73.02	0.9614	65847752	73.4	73.21	0.9471		6.56067e+07	73.4	72.86	0.956833
AAVQELSGSILTSEDPEER	1926299	73.53	73.35	0.7647	1994313	73.53	73.24	0.7616	2181541	73.53	73.16	0.7601		2034051	73.53	73.25	0.762133
AC[+71]GDSTLTQITAGLDPVGR	71613088	77.99	79.65	0.9353	58487316	77.99	79.52	0.9335	54569752	77.99	79.49	0.9369		6.15567e+07	77.99	79.5533	0.935233
ADPLSADYQPETR	15111525	63.69	63.57	0.8598	14715448	63.69	63.16	0.8553	14847739	63.69	63.08	0.8537		1.48916e+07	63.69	63.27	0.856267
AEEEFNIEK	26141398	62.55	62.43	0.8883	24829142	62.55	62.42	0.8829	24771190	62.55	62.24	0.9033		2.52472e+07	62.55	62.3633	0.8915
AEGPEVDVNLPK	24642316	66.66	66.67	0.9299	22355000	66.66	66.21	0.9426	21002190	66.66	66.36	0.9256		22666502	66.66	66.4133	0.9327
AFFSEVER	226099280	68.3	68.04	0.8852	196008944	68.3	68.14	0.8867	208959648	68.3	68	0.8857		2.10356e+08	68.3	68.06	0.885867
AFQNVIAPR	19480774	64.3	64.56	0.9919	16485258	64.3	64.07	0.9725	15788223	64.3	64.21	0.9744		1.72514e+07	64.3	64.28	0.9796
AFSFLNEVK	10953324	76.64	76.52	0.9398	11763543	76.64	76.48	0.9407	11036136	76.64	76.39	0.9351		11251001	76.64	76.4633	0.938533
AGLTLAPPEGTLPAPPPR	33830144	73.79	73.72	0.9362	31109060	73.79	73.8	0.9197	32267150	73.79	73.67	0.9295		32402118	73.79	73.73	0.928467
AHEILPELVC[+71]C[+71]SAK	23108764	70.13	69.44	0.8579	24717038	70.13	69.44	0.8397	21617060	70.13	69.3	0.8413		2.31476e+07	70.13	69.3933	0.8463
AHNAFDPSSVLLSR	8961683	72.78	72.49	0.963	8449311	72.78	72.45	0.9728	8409202	72.78	72.39	0.9785		8606732	72.78	72.4433	0.971433
AIEQADLLQEEDESPR	28788640	68.11	67.91	0.9851	27894676	68.11	67.81	0.9892	30267278	68.11	67.67	0.9836		2.89835e+07	68.11	67.7967	0.985967
AIFHEEEPR	19037540	56.66	56.16	0.8823	16243610	56.66	56.19	0.8782	17097164	56.66	56.1	0.8752		17459438	56.66	56.15	0.878567
ALADESGLDTYSLSGGGGVPVLVR	13479183	80.86	80.61	0.9758	12771122	80.86	80.61	0.9728	12132432	80.86	80.58	0.972		1.27942e+07	80.86	80.6	0.973533
ALGLLC[+71]GR	12231008	67.71	67.71	0.9169	10704940	67.71	67.94	0.961	10897968	67.71	67.59	0.9591		11277972	67.71	67.7467	0.945667
ALGLNEVDYK	12802190	67.13	66.73	0.9255	11208160	67.13	66.77	0.8293	11109031	67.13	66.65	0.8955		1.17065e+07	67.13	66.7167	0.883433
ALGPGGELER	3202282	59.81	59.67	0.8134	2207093	59.81	59.76	0.8136	2814669	59.81	59.46	0.839		2741348	59.81	59.63	0.822
ALHIPESLPR	57284748	66.89	66.12	0.9424	60710880	66.89	66.1	0.9382	55691636	66.89	65.98	0.9398		5.78958e+07	66.89	66.0667	0.940133
ALIAPDHVVPAPEEC[+71]YVYSPLGSAYK	1842044	78.56	77.69	0.848	2164933	78.56	77.49	0.9378	2160103	78.56	77.64	0.9275		2.05569e+06	78.56	77.6067	0.904433
ALLGTYK	10083829	61.72	61.9	0.8472	8778766	61.72	61.87	0.8695	10260913	61.72	61.67	0.8918		9707836	61.72	61.8133	0.8695
ALLNVVDSAR	7356430	68.91	68.87	0.8868	4562583	68.91	68.87	0.7461	8037261	68.91	68.82	0.7423		6.65209e+06	68.91	68.8533	0.791733
ALNQSNTPLLSLK	1339362	72.14	72.06	0.7974	1042685	72.14	72.18	0.9046	1238477	72.14	72.1	0.9007		1.20684e+06	72.14	72.1133	0.867567
ALQATVGNSYK	48551748	57.61	57.39	0.8544	57779528	57.61	57.39	0.9155	55409512	57.61	57.22	0.8595		53913596	57.61	57.3333	0.876467
ALSALC[+71]DPSR	2491924	61.59	61.83	0.7558	1970986	61.59	61.47	0.7449	2302570	61.59	61.53	0.7631		2255160	61.59	61.61	0.7546
ALTQVLSQANTGGVQSTLLLNNEGSLLAYSGYGDTDAR	723791	87.59	87.12	0.8042	714511	87.59	87.05	0.8082	1172346	87.59	87.19	0.8737		870216	87.59	87.12	0.8287
ALTTITDLVR	6778850	74.93	74.91	0.9252	6043489	74.93	74.74	0.8403	6900828	74.93	74.78	0.8466		6574389	74.93	74.81	0.8707
ALVSYDGLNQR	4680127	66.17	65.76	0.9631	4513315	66.17	65.92	0.9665	4259566	66.17	65.89	0.9507		4484336	66.17	65.8567	0.9601
ANDDLADAGLEK	12515226	61.7	61.69	0.8979	3745245	61.7	61.81	0.7944	9263834	61.7	61.59	0.8981		8.5081e+06	61.7	61.6967	0.863467
APDVTTLSR	17542366	58.57	58.88	0.9087	16768065	58.57	58.82	0.9237	16359015	58.57	58.56	0.9219		1.68898e+07	58.57	58.7533	0.9181
AQALVQYLEEPLTQVAAS	4813879	90.24	90.62	0.7344	8391088	90.24	90.57	0.7256	8609036	90.24	90.58	0.7386		7.27133e+06	90.24	90.59	0.732867
AQLEAALGK	3384254	60.13	60.04	0.7886	2631455	60.13	60.18	0.7771	2469919	60.13	60.06	0.7742		2.82854e+06	60.13	60.0933	0.779967
AQPPEYTFPSGSGAHFPQVPGGAVR	4567197	73.05	71.94	0.8483	3895627	73.05	71.94	0.7774	4465895	73.05	71.9	0.8328		4309573	73.05	71.9267	0.8195
AQVNTSDLNEELGQVEYVFTDK	367380	88.54	88.1	0.8644	423799	88.54	88.02	0.8459	445163	88.54	88.03	0.8743		412114	88.54	88.05	0.861533
ASNSEDPPSVVEVR	32271746	61.65	61.56	0.9406	35341080	61.65	61.47	0.9448	32024766	61.65	61.24	0.9433		3.32125e+07	61.65	61.4233	0.9429
ASSEEFIPIFANNPR	10916292	79.88	79.85	0.9617	9442691	79.88	79.83	0.9634	8838604	79.88	79.8	0.9615		9732529	79.88	79.8267	0.9622
ASYSAVSLYGNPVR	22087086	69.2	68.87	0.9454	20332342	69.2	68.96	0.9442	22654076	69.2	68.88	0.956		21691168	69.2	68.9033	0.948533
ATAAELLR	13296065	62.48	62.73	0.9335	9906624	62.48	62.79	0.9431	37787388	62.48	62.28	0.7422		2.033e+07	62.48	62.6	0.872933
ATIGADFLTK	110438008	71.09	71.27	0.9317	106521056	71.09	71.27	0.9266	108358784	71.09	71.09	0.9309		1.08439e+08	71.09	71.21	0.929733
ATIQDVLR	72921376	67.39	67.64	0.9404	65315028	67.39	67.6	0.9534	65459088	67.39	67.41	0.947		6.78985e+07	67.39	67.55	0.946933
ATISDEEIER	10572836	59.09	59.18	0.9062	9312513	59.09	58.99	0.9518	9033663	59.09	58.67	0.9416		9.63967e+06	59.09	58.9467	0.9332
ATQFPDGVDVR	21431968	65.69	65.26	0.9226	20315026	65.69	65.39	0.9084	23535386	65.69	65.24	0.9		2.17608e+07	65.69	65.2967	0.910333
ATSYQPQER	2387338	50.53	50.81	0.8822	2355447	50.53	50.75	0.8858	2130942	50.53	50.62	0.8878		2.29124e+06	50.53	50.7267	0.885267
AVDSLLNFETVK	12235167	77.08	77.84	0.83	10516158	77.08	77.86	0.8306	11356156	77.08	77.63	0.8323		1.13692e+07	77.08	77.7767	0.830967
AVFQESIR	4653355	62.57	62.68	0.7503	2464069	62.57	62.54	0.8711	2294539	62.57	61.86	0.6718		3137321	62.57	62.36	0.7644
AVLEAVPR	31357378	61.19	61.09	0.7652	29266332	61.19	61.2	0.7643	34753040	61.19	60.99	0.7594		31792250	61.19	61.0933	0.762967
AVLENYHSVLDQK	10572587	65.59	64.93	0.7916	12761459	65.59	64.9	0.7932	9448455	65.59	64.75	0.7797		1.09275e+07	65.59	64.86	0.788167
AVVQVFEGTSGIDAK	50154928	70.87	70.66	0.9693	44674064	70.87	70.81	0.9673	48246628	70.87	70.6	0.9639		4.76919e+07	70.87	70.69	0.966833
C[+71]ATSTPAFFAEK	3544587	68.6	68.44	0.7724	2864259	68.6	68.54	0.8716	3853275	68.6	68.28	0.8765		3420707	68.6	68.42	0.840167
C[+71]DAISVLEK	6479805	66.84	67.45	0.8617	5614345	66.84	67.03	0.9472	5932118	66.84	66.75	0.9672		6008756	66.84	67.0767	0.925367
C[+71]GFAGETGPR	5804654	56.9	56.79	0.9602	5353941	56.9	56.77	0.9536	5763237	56.9	56.67	0.9537		5.64061e+06	56.9	56.7433	0.955833
C[+71]GGIQYLQSAIESR	21762184	76.68	76.28	0.9399	22876710	76.68	76.24	0.9435	22958852	76.68	76.14	0.9421		22532582	76.68	76.22	0.941833
C[+71]GHSQPQYGTFC[+71]EK	286345	57.51	56.74	0.7554	242008	57.51	56.75	0.7284	244923	57.51	56.64	0.7643		257759	57.51	56.71	0.749367
C[+71]IC[+71]PPYR	1270042	59.76	59.53	0.87	396074	59.76	59.45	0.7484	999706	59.76	59.14	0.7954		888607	59.76	59.3733	0.8046
C[+71]LHDIAQAHR	1320366	51.1	50.85	0.7192	1289833	51.1	50.88	0.7755	955127	51.1	50.75	0.6417		1188442	51.1	50.8267	0.712133
C[+71]LTPPESVPEK	11327226	60.56	60.6	0.9469	9470756	60.56	60.02	0.9317	9165249	60.56	59.95	0.9495		9.98774e+06	60.56	60.19	0.9427
C[+71]LVLTGFGGYDK	36445176	75.63	75.53	0.9634	32940874	75.63	75.42	0.9552	33457360	75.63	75.46	0.953		3.42811e+07	75.63	75.47	0.9572
C[+71]PGESSHIC[+71]DFIR	3648073	66.97	66.09	0.9048	3277831	66.97	66.12	0.904	3713033	66.97	65.96	0.9249		3.54631e+06	66.97	66.0567	0.911233
DC[+71]YPVQETFIR	2876355	72.67	72.84	0.7942	2476609	72.67	72.72	0.774	2809353	72.67	72.67	0.8108		2.72077e+06	72.67	72.7433	0.793
DEVDGGPAGPPGGAAK	65420596	54.35	54.59	0.958	59491464	54.35	54.54	0.9579	68134992	54.35	54.4	0.9595		6.4349e+07	54.35	54.51	0.958467
DGLGGLPDIVR	77490584	76.39	76.87	0.9552	78854952	76.39	76.8	0.9561	77265208	76.39	76.69	0.9539		77870248	76.39	76.7867	0.955067
DGQLIYTPFTEDTETVGQR	1390551	78.9	79.05	0.7959	1185345	78.9	78.98	0.822	1317029	78.9	78.93	0.8313		1.29764e+06	78.9	78.9867	0.8164
DGVANVSIEDR	4707182080	61.88	61.99	0.9912	4474765824	61.88	62.01	0.989	5043946496	61.88	61.9	0.9894		4741964800	61.88	61.9667	0.989867
DIAINISR	4035181	66.21	66.45	0.9263	6653526	66.21	66.22	0.8712	3811893	66.21	66.2	0.934		4.83353e+06	66.21	66.29	0.9105
DIPIWGTLIR	1935444	88.39	88.99	0.7284	1963099	88.39	88.91	0.7268	2017563	88.39	88.96	0.7257		1.97204e+06	88.39	88.9533	0.726967
DLAGALDEK	7495136	64.32	64.97	0.9277	6779750	64.32	64.95	0.9148	10947610	64.32	64.64	0.8486		8.4075e+06	64.32	64.8533	0.897033
DLDSLHSFVLR	38150664	75.47	75.21	0.9349	30499994	75.47	75.13	0.9381	33881736	75.47	75.15	0.9435		3.41775e+07	75.47	75.1633	0.938833
DLEHNVSPGYNFR	4644354	65.86	65.04	0.9401	5637826	65.86	65.17	0.8908	5797486	65.86	65.16	0.9088		5.35989e+06	65.86	65.1233	0.913233
DLELLASGVDR	94615560	74.92	75.38	0.9578	89449120	74.92	75.3	0.9657	94233776	74.92	75.34	0.9578		92766152	74.92	75.34	0.960433
DLPNALDEK	48512808	63.59	63.84	0.8921	48903064	63.59	64.11	0.8915	47985376	63.59	63.74	0.8838		4.84671e+07	63.59	63.8967	0.889133
DLTQLFGFAR	50570436	89.85	90.69	0.9685	49957832	89.85	90.62	0.9674	50526132	89.85	90.68	0.9679		5.03515e+07	89.85	90.6633	0.967933
DLVGELGAAVR	7737848	78.12	78.26	0.9885	7879458	78.12	78.17	0.9771	9658924	78.12	78.25	0.983		8425410	78.12	78.2267	0.982867
DPENFPFVVLGNK	281508384	83.48	84.05	0.9404	254526528	83.48	84.02	0.9406	282499424	83.48	84	0.9417		2.72845e+08	83.48	84.0233	0.9409
DQAQEDAQEIADTPSGDK	32716286	62.24	61.96	0.9301	33462200	62.24	61.82	0.9315	35330720	62.24	61.74	0.9395		33836402	62.24	61.84	0.9337
DQFDIC[+71]AK	2676228	63.69	64.24	0.7384	2203503	63.69	64.24	0.777	2241107	63.69	64.14	0.7449		2.37361e+06	63.69	64.2067	0.753433
DSAGVWAC[+71]C[+71]PYLK	15199900	74.41	74.38	0.9334	13938910	74.41	74.29	0.928	13783054	74.41	74.24	0.9217		14307288	74.41	74.3033	0.9277
DTSEDVEELVEPVAAHGPK	74705640	74.65	74.19	0.932	69780528	74.65	73.99	0.9491	77630288	74.65	74.08	0.9302		7.40388e+07	74.65	74.0867	0.9371
DVIAINQDPLGK	5321897	71.07	71.07	0.7044	5870490	71.07	71.39	0.7031	6015942	71.07	71.27	0.7087		5.73611e+06	71.07	71.2433	0.7054
DYTGEDVTPENFLAVLR	342878720	89.62	91.52	0.9626	354078848	89.62	91.41	0.9634	353851264	89.62	91.44	0.9642		3.5027e+08	89.62	91.4567	0.9634
EAAALGSHGSC[+71]SSEVEK	5308303	52.6	52.17	0.9611	4336023	52.6	52.21	0.9612	5157336	52.6	52.1	0.9615		4.93389e+06	52.6	52.16	0.961267
EAAFSLAEAK	10511070	66.03	66.14	0.8023	9069808	66.03	66.07	0.8042	10022855	66.03	65.97	0.8046		9867911	66.03	66.06	0.8037
EALLSSAVDHGSDEAR	30987036	62.44	62.17	0.9697	27188846	62.44	61.89	0.9651	26825660	62.44	61.76	0.9741		2.83338e+07	62.44	61.94	0.969633
EATDTPIVIQPASATETTQLTADSHPSYHTDGFN	4032910	73.68	72.88	0.8373	3472941	73.68	72.9	0.8337	3178321	73.68	72.84	0.8372		3.56139e+06	73.68	72.8733	0.836067
EEAQAEIEQYR	31344844	62.23	61.83	0.7793	28795356	62.23	61.81	0.7682	32579216	62.23	61.62	0.7645		30906472	62.23	61.7533	0.770667
EFDGIGAVSGGGATSR	3790516	66.32	66	0.7947	2954785	66.32	66	0.7652	2427435	66.32	65.82	0.7784		3.05758e+06	66.32	65.94	0.779433
EFGSLPTTPSEQR	16352653	65.46	65.08	0.9649	16849312	65.46	65.2	0.9656	14449825	65.46	65.43	0.9294		15883930	65.46	65.2367	0.9533
EFISFVK	8916218	73.05	73.33	0.9632	8212211	73.05	73.19	0.9478	8331988	73.05	73.05	0.959		8.48681e+06	73.05	73.19	0.956667
EGVVYVEVR	4738129	64.98	65.42	0.8835	5065743	64.98	65.18	0.8756	4756354	64.98	64.99	0.8777		4.85341e+06	64.98	65.1967	0.878933
ELAGHTGYLSC[+71]C[+71]R	5109063	59.41	58.88	0.9528	4353271	59.41	58.85	0.9318	3653969	59.41	58.68	0.931		4372101	59.41	58.8033	0.938533
ELALPGELTQSR	80268184	71.95	72.24	0.9534	70360208	71.95	71.97	0.928	77817744	71.95	71.87	0.9481		76148712	71.95	72.0267	0.943167
ELEENEVIPK	8860652	63.46	63.76	0.6665	3780435	63.46	63.24	0.7806	8936644	63.46	63.96	0.7058		7192577	63.46	63.6533	0.717633
ELEEWYAR	55951836	68.58	68.61	0.983	52035016	68.58	68.54	0.983	55051924	68.58	68.45	0.9884		5.43463e+07	68.58	68.5333	0.9848
ELGPYSSK	17940634	55.19	55.59	0.9608	17890536	55.19	55.59	0.9613	17274090	55.19	55.5	0.9611		1.77018e+07	55.19	55.56	0.961067
ELGVGLALR	281975488	71.48	71.68	0.9851	327011776	71.48	71.77	0.9833	294206400	71.48	71.69	0.9838		3.01065e+08	71.48	71.7133	0.984067
ELISNSSDALDK	333752224	62.08	62.01	0.9686	257422272	62.08	61.94	0.9648	303048384	62.08	61.8	0.9709		2.98074e+08	62.08	61.9167	0.9681
ELSANTAAFAK	25348584	62.08	61.76	0.954	21539266	62.08	61.86	0.9204	31055752	62.08	61.75	0.957		2.59812e+07	62.08	61.79	0.9438
ELSDTAAYQSVR	18428306	61.43	61.1	0.9327	11041736	61.43	61.11	0.7143	16677536	61.43	61	0.9279		15382526	61.43	61.07	0.8583
ENVSDPSLTITFGR	6757546	74.25	74.48	0.6326	8400910	74.25	74.43	0.7392	7451689	74.25	73.93	0.8033		7536715	74.25	74.28	0.725033
EQIDNLATELC[+71]R	5797552	72.14	71.6	0.9247	4907875	72.14	71.93	0.8016	5228224	72.14	71.79	0.9064		5311217	72.14	71.7733	0.877567
EQWSNC[+71]PTIGQIR	295046336	68.66	68.36	0.9881	322909984	68.66	68.28	0.9886	311581408	68.66	68.19	0.985		3.09846e+08	68.66	68.2767	0.987233
ESLDVYELDPK	34838856	71.97	71.78	0.9186	30962088	71.97	71.62	0.9129	36050748	71.97	71.57	0.9123		33950564	71.97	71.6567	0.9146
ESLEVQIHPSR	9161650	60.74	60.28	0.9535	8007851	60.74	60.39	0.9341	8875102	60.74	60	0.938		8.68153e+06	60.74	60.2233	0.941867
ETEVIDPQDLLEGR	18895372	79.5	79.48	0.8429	17371524	79.5	79.36	0.843	17286004	79.5	79.28	0.8424		1.7851e+07	79.5	79.3733	0.842767
ETIPLQESTLYTEDR	97703280	70.93	71.19	0.8437	94897568	70.93	71.17	0.8483	96242816	70.93	71.04	0.8465		9.62812e+07	70.93	71.1333	0.846167
EVIEYAR	13012002	58.09	58.34	0.9447	11490451	58.09	58.27	0.966	11232233	58.09	58.14	0.9472		11911562	58.09	58.25	0.952633
EVWDYVTVR	35025976	74.2	74.13	0.9682	42590160	74.2	74.08	0.9493	35946136	74.2	73.93	0.9439		3.78541e+07	74.2	74.0467	0.9538
EVYTHFTC[+71]ATDTK	3725563	60.21	59.45	0.7616	2692094	60.21	59.67	0.7708	2697489	60.21	59.45	0.9119		3038382	60.21	59.5233	0.814767
FASGGC[+71]DNLIK	63778840	62.9	62.47	0.9531	105101936	62.9	62.67	0.9505	95210152	62.9	62.68	0.9444		8.80303e+07	62.9	62.6067	0.949333
FDEAALSIQK	4806963	66.54	66.3	0.956	5215153	66.54	66.17	0.8921	4051490	66.54	66.23	0.9306		4691202	66.54	66.2333	0.926233
FDITIGPK	12783374	70.48	70.54	0.7716	12053579	70.48	70.82	0.7797	12412309	70.48	70.53	0.7683		1.24164e+07	70.48	70.63	0.7732
FEDVVNQSSPK	22709990	59.04	58.87	0.9345	20313430	59.04	58.84	0.9328	23542356	59.04	58.75	0.9262		22188592	59.04	58.82	0.931167
FGGPANFGYPDPDYLK	17491000	77.66	77.22	0.9365	16242614	77.66	77.21	0.9267	17615684	77.66	77.21	0.9272		1.71164e+07	77.66	77.2133	0.930133
FHYGSEDSLGGFTHVEISPK	25262984	71.02	69.85	0.712	18352218	71.02	69.92	0.6893	21027514	71.02	69.85	0.7038		21547572	71.02	69.8733	0.7017
FIDIAAAK	27787540	65.98	66.12	0.8746	27126320	65.98	66.03	0.8747	28113284	65.98	65.97	0.8666		2.76757e+07	65.98	66.04	0.871967
FIIPGIK	9486005	76.88	76.04	0.7955	9976986	76.88	76	0.8095	9380068	76.88	75.95	0.8022		9614353	76.88	75.9967	0.8024
FILIQNR	55390416	68.25	68.41	0.9596	58074024	68.25	68.35	0.9549	50556608	68.25	68.22	0.964		5.46737e+07	68.25	68.3267	0.9595
FLDAYAK	7391248	63.06	63.29	0.8404	6437867	63.06	63.19	0.8309	5855934	63.06	63.17	0.8298		6561683	63.06	63.2167	0.8337
FLQDTFGSDGLPR	32439588	74.07	73.98	0.9528	35712908	74.07	73.89	0.8686	40660584	74.07	73.83	0.8692		3.6271e+07	74.07	73.9	0.896867
FLTGPLNLNDPEAK	5906106	75.47	75.36	0.924	4866798	75.47	75.24	0.9365	5425348	75.47	75.26	0.9237		5.39942e+06	75.47	75.2867	0.928067
FLVYVANFDEK	1103705	78.32	78.3	0.9158	514161	78.32	78.29	0.7728	532047	78.32	78.09	0.8101		716638	78.32	78.2267	0.8329
FNDLNYR	12394390	61.06	60.65	0.9377	8456562	61.06	60.81	0.8565	11234166	61.06	60.63	0.6891		1.0695e+07	61.06	60.6967	0.827767
FNIPHSVTLDAVGR	9058547	72.34	71.63	0.9107	8671907	72.34	71.62	0.8938	8568420	72.34	71.5	0.9189		8.76629e+06	72.34	71.5833	0.9078
FNSITSAYYR	4234186	67.06	66.51	0.9303	4300606	67.06	66.49	0.9375	2760811	67.06	66.39	0.899		3765201	67.06	66.4633	0.922267
FQINTYVR	71608976	68.75	68.32	0.8832	78314336	68.75	68.43	0.8903	67778992	68.75	68.31	0.8789		7.25674e+07	68.75	68.3533	0.884133
FSEQVFK	6952893	64.08	64.17	0.7299	8631078	64.08	64.01	0.7515	7841722	64.08	63.93	0.735		7.80856e+06	64.08	64.0367	0.7388
FSPILIR	11065974	72.14	72.3	0.7479	9278891	72.14	72.31	0.842	11879194	72.14	71.98	0.7665		10741353	72.14	72.1967	0.785467
FVSISDLFVPK	487815136	86.4	86.84	0.9261	468062400	86.4	86.78	0.9256	552092032	86.4	86.78	0.9281		5.02657e+08	86.4	86.8	0.9266
FVTLLYR	2807074	73.54	73.82	0.8731	2434395	73.54	73.86	0.8724	2396721	73.54	73.78	0.8631		2.54606e+06	73.54	73.82	0.869533
FYEEFPINR	20475254	71.57	71.51	0.9698	19664040	71.57	71.57	0.9664	20218760	71.57	71.38	0.9608		2.01194e+07	71.57	71.4867	0.965667
FYPVSAR	17866816	60.95	61.23	0.8787	17804184	60.95	61.38	0.8664	20650468	60.95	61.58	0.8715		1.87738e+07	60.95	61.3967	0.8722
GALFGANANR	34193588	61.08	61.45	0.8563	26782354	61.08	61.53	0.8466	27847056	61.08	61.33	0.82		29607666	61.08	61.4367	0.840967
GC[+71]SFLPDPYQK	34655176	71.74	71.65	0.8319	35091656	71.74	71.64	0.8832	35778328	71.74	71.46	0.8774		3.51751e+07	71.74	71.5833	0.864167
GENHC[+71]GIESEIVAGIPR	59779488	72.53	71.75	0.9615	49810832	72.53	71.81	0.9559	56272424	72.53	71.65	0.9637		5.52876e+07	72.53	71.7367	0.960367
GENLDHLR	10291025	54.13	54.13	0.9065	10080906	54.13	54.08	0.8918	9990333	54.13	53.9	0.9032		1.01208e+07	54.13	54.0367	0.9005
GETSATQEETSTAQAGTSTAQAGTSTAQAGTSTAQK	458742	58.95	57.89	0.9133	564846	58.95	57.88	0.9428	603325	58.95	57.66	0.9411		542304	58.95	57.81	0.9324
GFSAEQIAR	61700424	61.89	62.06	0.9777	24167202	61.89	61.7	0.9687	54433260	61.89	61.5	0.9721		46766962	61.89	61.7533	0.972833
GGLPSQAFEYILYNK	217924768	85.54	85.45	0.8127	241362432	85.54	85.39	0.816	253748192	85.54	85.38	0.8152		237678464	85.54	85.4067	0.814633
GNDVAFHFNPR	3087075	64.98	64.28	0.7879	4030281	64.98	64.32	0.8064	4693822	64.98	64.23	0.8012		3.93706e+06	64.98	64.2767	0.7985
GNVVSPVK	81935824	53.11	53.48	0.9206	75299256	53.11	53.52	0.9165	79689584	53.11	53.36	0.9203		78974888	53.11	53.4533	0.919133
GPAGNDDEESSDSTPLLPGAR	1138845	66.39	66.39	0.9448	987115	66.39	66.27	0.952	896781	66.39	66.28	0.9189		1.00758e+06	66.39	66.3133	0.938567
GPVYIGELPQDFLR	58809684	84.29	84.12	0.9574	58498824	84.29	84.19	0.951	51764164	84.29	84.23	0.9527		5.63576e+07	84.29	84.18	0.9537
GQVFDVGPR	35489128	64.22	64.26	0.9197	29400762	64.22	64.23	0.9256	38868076	64.22	64.08	0.936		3.4586e+07	64.22	64.19	0.9271
GSFSLSVR	6466522	65.97	65.78	0.9638	5658805	65.97	65.85	0.9351	6129444	65.97	65.76	0.955		6.08492e+06	65.97	65.7967	0.9513
GSLNINEFK	13633827	68.17	67.92	0.8571	11075696	68.17	67.62	0.9045	14016659	68.17	67.5	0.9529		1.29087e+07	68.17	67.68	0.904833
GSVPGPAAQQPPGSR	9373860	54.62	54.57	0.8517	8601551	54.62	54.54	0.8541	9639003	54.62	54.39	0.8508		9.2048e+06	54.62	54.5	0.8522
GTGFVASPLLK	45950036	72.07	72.11	0.9381	38942204	72.07	72.2	0.9457	46166708	72.07	72.05	0.9507		43686316	72.07	72.12	0.944833
GTITVSAQELK	20407610	63.69	63.42	0.9537	17446728	63.69	63.37	0.9343	14822165	63.69	63.23	0.9127		1.75588e+07	63.69	63.34	0.933567
GVDLQESNPASR	83000640	57.82	57.69	0.9728	96200400	57.82	57.75	0.9747	101158448	57.82	57.64	0.9767		9.34532e+07	57.82	57.6933	0.974733
GVTQIDNDLK	9686021	61.56	61.44	0.9503	8505859	61.56	61.24	0.9562	8629956	61.56	61.41	0.9596		8940612	61.56	61.3633	0.955367
GYPTLLLFR	103877856	84.4	84.76	0.8701	119842896	84.4	84.77	0.871	111813440	84.4	84.64	0.8727		1.11845e+08	84.4	84.7233	0.871267
HEQILVLDPPSDLK	197724176	71.82	71.1	0.9229	171683424	71.82	71.32	0.9189	192587728	71.82	71.16	0.923		187331776	71.82	71.1933	0.9216
HGIPDETC[+71]NNYQAK	49516620	54.83	54.29	0.9438	45451144	54.83	54.23	0.9468	46578424	54.83	54.19	0.9441		4.71821e+07	54.83	54.2367	0.9449
HIYFITGETK	156063200	64.69	64.35	0.9431	177144672	64.69	64.23	0.936	246635696	64.69	64.11	0.8306		1.93281e+08	64.69	64.23	0.903233
HLNDDDVTGSVK	972346	54.37	54.21	0.855	950358	54.37	54.18	0.8178	887938	54.37	53.85	0.8628		936881	54.37	54.08	0.8452
HLVLLSSVSDAAAR	24366700	68.75	68.39	0.9864	21802370	68.75	68.34	0.985	27497490	68.75	68.25	0.9801		24555520	68.75	68.3267	0.983833
HLWDYTFGPEK	65176624	73.54	73.28	0.8801	77068448	73.54	73.28	0.9174	77927424	73.54	73.25	0.9015		73390832	73.54	73.27	0.899667
HPPVVLVPGDLGNQLEAK	9782870	73.35	72.82	0.9158	9010386	73.35	72.73	0.9213	9770004	73.35	72.58	0.924		9.52109e+06	73.35	72.71	0.920367
HQADAC[+71]HAYQIIHR	1822688	56.6	55.88	0.9598	1549682	56.6	55.87	0.9515	1688535	56.6	55.67	0.9568		1.68697e+06	56.6	55.8067	0.956033
HTLAANFNPVSEER	21021404	63.98	62.95	0.9515	15813524	63.98	63.18	0.9601	20698888	63.98	62.99	0.9516		1.91779e+07	63.98	63.04	0.9544
HTNFVEFR	12163451	62.2	61.9	0.9466	14398605	62.2	61.84	0.8741	26820892	62.2	61.71	0.9585		17794316	62.2	61.8167	0.9264
HVGDLGNVTAGK	6078202880	55.81	55.54	0.9298	5391073792	55.81	55.56	0.929	5836444672	55.81	55.39	0.9326		5.76857e+09	55.81	55.4967	0.930467
HYDPDFLR	2874070	64.32	63.83	0.9162	2790872	64.32	63.79	0.9087	2732590	64.32	63.74	0.9383		2.79918e+06	64.32	63.7867	0.921067
IAAWLAQK	23399916	66.62	66.74	0.9217	20573832	66.62	66.62	0.8857	21401350	66.62	66.52	0.9041		2.17917e+07	66.62	66.6267	0.903833
IAEESNFPFIK	20972600	76.07	76	0.9252	22688692	76.07	75.85	0.9139	22704884	76.07	75.86	0.9091		2.21221e+07	76.07	75.9033	0.916067
IAIVGAGIGGTSSAYYLR	17781892	77.15	76.81	0.8929	16455818	77.15	76.72	0.8812	18510252	77.15	76.76	0.9249		17582654	77.15	76.7633	0.899667
IALVITDGR	25649160	68.37	68.76	0.9261	26116998	68.37	68.56	0.9251	28727346	68.37	68.66	0.9369		26831168	68.37	68.66	0.929367
IALVSEAGSEAR	3396005	62.91	62.56	0.8	2514119	62.91	62.67	0.7125	2922092	62.91	62.5	0.7909		2944072	62.91	62.5767	0.7678
IAQPNYIPTQQDVLR	1569633	71.01	70.66	0.7368	1630228	71.01	70.27	0.7644	1828608	71.01	70.42	0.7794		1.67616e+06	71.01	70.45	0.7602
IAWTHITIPESLK	18012820	76.32	75.55	0.88	19091426	76.32	75.25	0.8765	18888900	76.32	75.39	0.8794		18664382	76.32	75.3967	0.878633
IDIIPNPQER	1667475840	68.58	68.54	0.8258	1744395648	68.58	68.49	0.8347	1810864384	68.58	68.39	0.826		1.74091e+09	68.58	68.4733	0.828833
IDSNLDELSVGLGHLK	9774114	76.57	76.16	0.8372	10461542	76.57	76.12	0.7906	8986096	76.57	76	0.8513		9740584	76.57	76.0933	0.826367
IEGNTLVIPR	31620006	67.17	66.93	0.7711	34199984	67.17	66.83	0.7713	35039464	67.17	66.5	0.7726		33619818	67.17	66.7533	0.771667
IFLQDIK	292119040	70.58	70.79	0.7635	319188032	70.58	70.79	0.7734	308509120	70.58	70.62	0.7797		3.06605e+08	70.58	70.7333	0.7722
IGADFLGR	449074496	68.74	69.12	0.9433	411998304	68.74	69.06	0.9467	517380160	68.74	68.85	0.9491		459484320	68.74	69.01	0.946367
IGDTIEFR	1221157760	66.4	66.53	0.9659	925198208	66.4	66.46	0.9668	1083934080	66.4	66.28	0.9655		1.07676e+09	66.4	66.4233	0.966067
IGGIGTVPVGR	7043730944	64.61	64.58	0.9641	8498114560	64.61	64.51	0.9576	8171039232	64.61	64.42	0.963		7904294912	64.61	64.5033	0.961567
IGSEC[+71]LC[+71]PSGFR	10703799	67.53	66.96	0.9556	8713921	67.53	66.6	0.8472	9015756	67.53	66.92	0.857		9.47783e+06	67.53	66.8267	0.8866
IGVASSEELVR	20959378	64.75	64.51	0.8043	24749140	64.75	64.6	0.8112	26702480	64.75	64.4	0.8045		2.4137e+07	64.75	64.5033	0.806667
IIHLEEEGGSGR	2037445	57.81	57.52	0.7137	2059990	57.81	57.49	0.7188	2173370	57.81	57.33	0.7223		2.09027e+06	57.81	57.4467	0.718267
IILLGDGGVGK	46784004	70.78	71.19	0.9612	39387260	70.78	71.14	0.9542	53022908	70.78	71.02	0.9623		4.63981e+07	70.78	71.1167	0.959233
ILDLGLNEIEQK	2114123	77.25	77.15	0.7524	1338268	77.25	77.13	0.7504	2992915	77.25	77.1	0.6488		2.14844e+06	77.25	77.1267	0.7172
ILELIPR	23091904	73.41	73.81	0.9656	16547829	73.41	73.88	0.9532	22667224	73.41	73.75	0.9601		2.0769e+07	73.41	73.8133	0.959633
ILGDINSDFTR	7389620	71.02	70.82	0.8968	7600501	71.02	70.89	0.9167	7686400	71.02	70.82	0.908		7.55884e+06	71.02	70.8433	0.907167
ILGLAIESQDAGIK	25593550	75.49	75.38	0.9348	24074380	75.49	75.28	0.9592	28032696	75.49	75.32	0.9497		2.59002e+07	75.49	75.3267	0.9479
ILPGPHFEER	4752100	62.74	61.95	0.8327	5266875	62.74	62.07	0.801	4870125	62.74	61.98	0.8294		4.96303e+06	62.74	62	0.821033
ILQEYITQEGHK	12423816	62.42	61.82	0.8159	10280477	62.42	61.8	0.8145	11002196	62.42	61.67	0.8076		1.12355e+07	62.42	61.7633	0.812667
ILVGTNLVR	100072880	68.32	68.04	0.9549	80218248	68.32	68.07	0.9394	81967096	68.32	68	0.9406		87419408	68.32	68.0367	0.944967
INQDPLGIQGR	70300152	64.77	64.69	0.9462	61072336	64.77	64.6	0.9248	74429696	64.77	64.75	0.9376		68600728	64.77	64.68	0.9362
INVPVPQFGGGDPADIIHDFQR	2190693	85.31	84.78	0.6937	2484108	85.31	84.79	0.7161	2826451	85.31	84.7	0.6987		2.50042e+06	85.31	84.7567	0.702833
IPLITATPR	17565012	67.5	67.54	0.8812	16692565	67.5	67.61	0.8765	15642076	67.5	67.51	0.8681		1.66332e+07	67.5	67.5533	0.875267
IQEGVFDINNEANGIK	7036745	72.91	72.69	0.9197	5836138	72.91	72.58	0.9311	7314307	72.91	72.17	0.9563		6.72906e+06	72.91	72.48	0.9357
IQEPYTFPAILK	33563368	80.26	80	0.9148	30912804	80.26	79.99	0.9223	33151328	80.26	79.91	0.9173		32542500	80.26	79.9667	0.918133
IQPGNPSFTLSLK	120051176	73.79	73.73	0.8725	94708656	73.79	73.79	0.8685	110271568	73.79	73.74	0.8775		108343800	73.79	73.7533	0.872833
IQSILSSGGK	48008772	61.16	61.37	0.7265	42859228	61.16	61.35	0.7261	42201544	61.16	61.22	0.7289		4.43565e+07	61.16	61.3133	0.727167
ISQTNYIPTQQDVLR	59972756	70.03	69.54	0.9814	61533688	70.03	69.43	0.9855	65313608	70.03	69.38	0.9787		6.22734e+07	70.03	69.45	0.981867
IVLDNSVFSEHR	51108848	68.58	68.16	0.9676	51648084	68.58	68.14	0.9696	61973216	68.58	67.99	0.9602		5.491e+07	68.58	68.0967	0.9658
LADEAALFLR	23417964	77.27	77.44	0.9615	26269996	77.27	77.4	0.9602	27208752	77.27	77.13	0.962		2.56322e+07	77.27	77.3233	0.961233
LAGAELPGDR	17283574	59.99	60.03	0.9395	29919208	59.99	60.06	0.9491	34185056	59.99	59.91	0.961		2.71293e+07	59.99	60	0.949867
LAGESESNLR	568084480	54.28	54.17	0.9715	519614784	54.28	54.12	0.9821	477449152	54.28	53.97	0.9822		5.21716e+08	54.28	54.0867	0.9786
LAGTQPLEVLEAVQR	549461312	80.41	80.38	0.9533	523301920	80.41	80.37	0.9518	604275584	80.41	80.45	0.9515		5.59013e+08	80.41	80.4	0.9522
LAVEAVLR	87254336	68.59	68.54	0.9649	110132168	68.59	68.54	0.968	101518656	68.59	68.45	0.9673		9.96351e+07	68.59	68.51	0.966733
LC[+71]DFNPK	60403512	59	59.35	0.8774	56787288	59	59.35	0.8735	49187584	59	59.02	0.8801		5.54595e+07	59	59.24	0.877
LDDQIFLNR	7048410	72.03	72.04	0.9124	6177802	72.03	72.01	0.9645	6855842	72.03	71.95	0.9145		6694018	72.03	72	0.930467
LDLQLVQR	1413973	69.81	70.08	0.8871	1700015	69.81	70.03	0.8606	1251704	69.81	69.87	0.8864		1.45523e+06	69.81	69.9933	0.878033
LDQDINATK	1857178	52.58	52.86	0.8981	1949041	52.58	52.8	0.881	2015111	52.58	52.7	0.9009		1.94044e+06	52.58	52.7867	0.893333
LEIC[+71]NLTPDALK	13001691	75.75	75.07	0.9382	13430714	75.75	75.03	0.9503	13468697	75.75	75	0.9471		1.33004e+07	75.75	75.0333	0.9452
LEPLTPR	14059317	59.35	59.63	0.9024	12849075	59.35	60.05	0.8863	12578071	59.35	59.7	0.905		1.31622e+07	59.35	59.7933	0.8979
LFGGSFTHQASVAK	67107648	64.05	63.21	0.9348	67085592	64.05	63.26	0.9186	79131696	64.05	63.15	0.9393		71108312	64.05	63.2067	0.9309
LFLSYDYAVR	22002472	76.81	76.93	0.9426	23649408	76.81	76.81	0.943	19965330	76.81	76.78	0.9152		2.18724e+07	76.81	76.84	0.9336
LFVSGAC[+71]DASAK	71752840	61.19	61.31	0.9583	58754672	61.19	61.17	0.9839	71218144	61.19	61.09	0.9597		6.72419e+07	61.19	61.19	0.9673
LFVVPTDESQAR	24268866	68.53	68.54	0.93	29545276	68.53	68.52	0.9391	25049536	68.53	68.43	0.9356		2.62879e+07	68.53	68.4967	0.9349
LGATIDVEHSHVR	8142007	57.65	56.96	0.784	9723498	57.65	56.94	0.7417	8251885	57.65	57	0.8157		8.7058e+06	57.65	56.9667	0.780467
LGGGLNPGLVR	3885756	66.57	66.24	0.8504	3617712	66.57	66.35	0.8329	3367306	66.57	66.29	0.557		3.62359e+06	66.57	66.2933	0.746767
LGNYYIAASYVK	1555160	72.05	71.83	0.9516	1256542	72.05	71.74	0.9068	1029684	72.05	71.53	0.9278		1280462	72.05	71.7	0.928733
LGPLVEQGR	752795008	61.13	61.21	0.949	480004448	61.13	61.35	0.9283	773320064	61.13	61.19	0.952		6.68707e+08	61.13	61.25	0.9431
LGTLEVEDQIEAAR	168342208	72.62	72.08	0.971	154129760	72.62	72.06	0.9783	170537040	72.62	72.33	0.9737		164336336	72.62	72.1567	0.974333
LHSAVLGQSHSPPVAADHTEGPFSETTPLLPGTR	4476571	70.56	69.25	0.9363	3820003	70.56	69.29	0.9469	4134528	70.56	69.19	0.9452		4.1437e+06	70.56	69.2433	0.9428
LIC[+71]DFPFDGLLEER	3452688	89.94	90.28	0.9443	3604585	89.94	90.12	0.9488	3475002	89.94	90.12	0.9319		3.51076e+06	89.94	90.1733	0.941667
LIENVDPEK	10910526	59.5	59.58	0.7975	7626903	59.5	59.58	0.7868	9940116	59.5	59.36	0.8104		9492515	59.5	59.5067	0.798233
LIESAEELIR	99949912	71.92	71.79	0.968	99889192	71.92	71.72	0.9674	97057648	71.92	71.6	0.97		98965584	71.92	71.7033	0.968467
LIFPNPFGHLSDSFSHSR	5325191	82.16	81.6	0.8594	7335435	82.16	81.27	0.8845	6088137	82.16	81.54	0.8574		6.24959e+06	82.16	81.47	0.8671
LIGIDDVPDAR	14008341	70.61	70.6	0.9505	12642201	70.61	70.52	0.943	14993291	70.61	70.49	0.9566		1.38813e+07	70.61	70.5367	0.950033
LIHQLLTDIGR	1501397	71.91	71.37	0.7972	1756057	71.91	71.2	0.7879	1558515	71.91	71.08	0.7767		1605323	71.91	71.2167	0.787267
LLAQTTLR	77024464	60.85	61.12	0.809	73715184	60.85	60.86	0.8336	78802640	60.85	61.03	0.7746		76514096	60.85	61.0033	0.805733
LLEFQNDR	792333504	64.98	65.26	0.9715	724549504	64.98	65.02	0.9718	708859008	64.98	65.23	0.9718		7.41914e+08	64.98	65.17	0.9717
LLEVSDDPQVLAVAAHDVGEYVR	2041325	86.74	85.94	0.8795	2037794	86.74	85.96	0.8882	1915104	86.74	85.94	0.8882		1.99807e+06	86.74	85.9467	0.8853
LLFAQLK	18585710	73.36	73.62	0.9138	17815910	73.36	73.66	0.9107	19344534	73.36	73.66	0.9158		1.85821e+07	73.36	73.6467	0.913433
LLFEGAGSNPGDK	31539324	66.64	66.9	0.9077	35104744	66.64	66.87	0.949	32375348	66.64	66.36	0.9525		33006472	66.64	66.71	0.9364
LLFQVFR	1159095	81.16	81.5	0.9466	1256332	81.16	81.43	0.9467	1101446	81.16	81.42	0.9544		1172291	81.16	81.45	0.949233
LLGTAGTEEK	8575161	54.76	54.98	0.9313	8122552	54.76	54.98	0.9449	8935096	54.76	54.8	0.9315		8.54427e+06	54.76	54.92	0.9359
LLLASFK	5940089	72.68	73.13	0.8598	6090991	72.68	73.02	0.893	5785476	72.68	72.9	0.9082		5938852	72.68	73.0167	0.887
LLPQLLK	27712690	72.11	72.25	0.9071	21060308	72.11	72.32	0.9131	26254656	72.11	72.21	0.9109		25009218	72.11	72.26	0.910367
LLSTDPVTAK	106553656	60.25	60.31	0.9139	88903520	60.25	60.34	0.9143	105362696	60.25	60.17	0.9114		1.00273e+08	60.25	60.2733	0.9132
LLVGVDEK	564644224	62.19	62.32	0.9025	459743872	62.19	62.36	0.9128	513219840	62.19	62.25	0.9038		5.12536e+08	62.19	62.31	0.906367
LNQELENLR	16197865	63.76	63.52	0.9225	14930325	63.76	63.44	0.9322	15277871	63.76	63.15	0.9377		15468687	63.76	63.37	0.9308
LPADTC[+71]LLEFAR	1030822	79.81	79.83	0.7294	928440	79.81	79.76	0.8011	1222817	79.81	79.73	0.7721		1060693	79.81	79.7733	0.767533
LPDLETVIK	10332743	75.28	75.19	0.9135	10663789	75.28	75.13	0.9187	11386698	75.28	75.07	0.909		10794410	75.28	75.13	0.913733
LPDPLLK	216085056	68.63	68.67	0.8641	195290624	68.63	68.86	0.8641	210707600	68.63	68.52	0.8625		2.07361e+08	68.63	68.6833	0.863567
LPEVQGVSR	2732637	59.98	59.68	0.5901	2018701	59.98	59.76	0.7517	1857378	59.98	59.51	0.7821		2.20291e+06	59.98	59.65	0.707967
LQAAQLPDK	6786167	58.03	58.03	0.7775	10229812	58.03	58.1	0.7173	8375145	58.03	57.93	0.7311		8463708	58.03	58.02	0.741967
LQAEIFQAR	511950400	67.36	67.3	0.9819	460493760	67.36	67.29	0.9814	516531552	67.36	67.17	0.9814		4.96325e+08	67.36	67.2533	0.981567
LQAPIWEFK	8089046	78.59	78.32	0.9163	7914966	78.59	78.31	0.9109	10598933	78.59	78.26	0.9135		8.86765e+06	78.59	78.2967	0.913567
LQEVEC[+71]EEQR	15293146	54.69	54.46	0.984	12047513	54.69	54.42	0.9803	12281376	54.69	54.38	0.9784		13207345	54.69	54.42	0.9809
LQNNNVYTIAK	29305530	61.16	61.01	0.9192	24452354	61.16	60.97	0.9209	26315290	61.16	60.84	0.9093		26691058	61.16	60.94	0.916467
LQSEVAELK	31954376	60.41	60.2	0.9271	27105580	60.41	60.33	0.9283	38335312	60.41	60.17	0.9251		3.24651e+07	60.41	60.2333	0.926833
LQTEEQAVDSEGDSSLHR	267215	58.7	57.99	0.7811	104329	58.7	57.9	0.7395	283598	58.7	57.77	0.7897		218381	58.7	57.8867	0.7701
LSILYPATTGR	3034510848	70.95	71.19	0.7609	3383155456	70.95	71.16	0.763	3924639488	70.95	71.01	0.7644		3447435264	70.95	71.12	0.762767
LSQLEGVNVER	65689412	63.71	63.34	0.9756	64095344	63.71	63.36	0.9758	60985412	63.71	62.99	0.9757		63590056	63.71	63.23	0.9757
LSVHALSR	1162389	56.88	56.46	0.7254	1661229	56.88	56.54	0.7419	1475150	56.88	56.38	0.7528		1.43292e+06	56.88	56.46	0.740033
LTLLQLK	9906626	73.79	74.15	0.9045	9022514	73.79	73.98	0.9008	9981744	73.79	73.96	0.9037		9.63696e+06	73.79	74.03	0.903
LVQSGPLTTC[+71]R	22550498	60.05	60.01	0.9842	27069638	60.05	59.92	0.9811	25504038	60.05	59.75	0.9731		2.50414e+07	60.05	59.8933	0.979467
LVSDVQTAVK	61777672	58.25	58.24	0.9449	55297616	58.25	58.25	0.9469	70865296	58.25	58.06	0.9588		6.26469e+07	58.25	58.1833	0.9502
LVVADTR	165435888	54.23	54.65	0.8773	182274992	54.23	54.6	0.8826	193757968	54.23	54.47	0.8829		180489616	54.23	54.5733	0.880933
LYGPTNFSPIINHVAR	12380413	74.62	73.82	0.8723	9393852	74.62	73.86	0.8588	12571406	74.62	73.78	0.8784		11448557	74.62	73.82	0.869833
NEGAEPDLIR	9092554	61.83	61.91	0.8168	9229167	61.83	61.94	0.8174	11077498	61.83	62.01	0.8185		9.79974e+06	61.83	61.9533	0.817567
NEVALLER	39591736	65.12	64.97	0.9313	44545724	65.12	65.16	0.943	44338612	65.12	65.11	0.9657		4.28254e+07	65.12	65.08	0.946667
NEYPSIK	20594952	57.61	57.42	0.9552	22602648	57.61	57.43	0.9545	19908116	57.61	57.22	0.9632		2.10352e+07	57.61	57.3567	0.957633
NFITQGPYENR	44623984	66.85	66.82	0.9702	39911592	66.85	66.45	0.975	40260588	66.85	66.29	0.9723		4.15987e+07	66.85	66.52	0.9725
NFTDVHPDYGAR	794460928	61.11	60.4	0.7902	760461312	61.11	60.45	0.7896	975344128	61.11	60.39	0.7903		8.43422e+08	61.11	60.4133	0.790033
NGGQILIADLR	24713624	73.34	73.28	0.9847	22774096	73.34	73.54	0.9805	25046152	73.34	73.5	0.9858		2.4178e+07	73.34	73.44	0.983667
NIASVGFHEDGR	3362549	60.78	60.48	0.8996	2754305	60.78	60.39	0.954	3038209	60.78	60.24	0.8983		3.05169e+06	60.78	60.37	0.9173
NIDLVAQR	11319648	62.23	62.3	0.9318	12663582	62.23	62.36	0.9056	10512707	62.23	62.16	0.9102		1.14986e+07	62.23	62.2733	0.915867
NIIDPTFR	8531517	68.63	68.53	0.8715	10168907	68.63	68.51	0.8366	9197463	68.63	68.45	0.8522		9.2993e+06	68.63	68.4967	0.853433
NLLTAAADATER	21919720	72.21	72.06	0.9244	23714650	72.21	72	0.914	22459670	72.21	71.58	0.8772		2.2698e+07	72.21	71.88	0.9052
NLNQALLDLHALGSAR	162090304	77.32	78.63	0.9848	163591088	77.32	78.57	0.9826	241317648	77.32	78.61	0.9807		188999680	77.32	78.6033	0.9827
NLQSEVEGVK	20381652	63.46	63.05	0.8097	20265284	63.46	62.72	0.8105	23370346	63.46	63	0.8058		21339094	63.46	62.9233	0.808667
NLTNPNTVIILIGNK	23324856	79.44	79.33	0.9253	22817736	79.44	79.3	0.9264	21324550	79.44	79.27	0.9416		2.2489e+07	79.44	79.3	0.9311
NPSIVGVLC[+71]TDSQGLNLGC[+71]R	4560642	81.44	81.05	0.9557	5184603	81.44	81.11	0.9462	4768723	81.44	80.91	0.9547		4.83799e+06	81.44	81.0233	0.9522
NQEPPAPAQQLQPQPAAVQGLEPAR	648742	69.3	68.7	0.7151	1326558	69.3	68.81	0.8988	1092697	69.3	68.66	0.9053		1.02267e+06	69.3	68.7233	0.839733
NQPPVDEGATGASQSLLDR	15133102	66.81	66.25	0.9508	14177522	66.81	66.39	0.965	15604411	66.81	66.21	0.9657		1.49717e+07	66.81	66.2833	0.9605
NSLDC[+71]EIVSAK	56071916	63.78	63.28	0.8088	42794472	63.78	63.51	0.7922	55709620	63.78	63.37	0.7942		51525336	63.78	63.3867	0.7984
NTDGVNFYNILTK	84595528	80.64	80.59	0.9458	82999616	80.64	80.57	0.9454	79599456	80.64	80.57	0.9473		82398200	80.64	80.5767	0.946167
NTLFIDDR	37888336	67.36	67.64	0.9511	33158268	67.36	67.66	0.951	38003216	67.36	67.48	0.9499		36349940	67.36	67.5933	0.950667
NTPAFFAER	42932496	68.04	67.95	0.846	56654372	68.04	67.93	0.8869	54321256	68.04	67.75	0.8872		51302708	68.04	67.8767	0.873367
NVADYYPEYK	33334182	65.62	65.23	0.8762	29208416	65.62	65.21	0.8747	31245692	65.62	65.14	0.8757		3.12628e+07	65.62	65.1933	0.875533
NVIPDPSK	6551693	57.57	57.72	0.8107	7639874	57.57	57.37	0.8171	7659650	57.57	57.55	0.8237		7283739	57.57	57.5467	0.817167
NVLLLGEDGAGK	22663534	69.56	69.53	0.9349	23596502	69.56	69.88	0.9291	21826012	69.56	69.53	0.9353		2.26953e+07	69.56	69.6467	0.9331
NVQGVNYVSPVR	69398904	63.72	63.45	0.9814	68260928	63.72	63.44	0.9822	61519340	63.72	63.08	0.9746		6.63931e+07	63.72	63.3233	0.9794
NYDIGAALDTIQYSK	15945288	78.44	78.02	0.9443	18751670	78.44	77.87	0.9416	16008112	78.44	78.02	0.9585		16901690	78.44	77.97	0.948133
NYLLSLPHK	47010188	68.24	67.64	0.9234	44313360	68.24	67.67	0.9211	42456456	68.24	67.58	0.9313		4.45933e+07	68.24	67.63	0.925267
NYPVWQHITLTTLR	6746869	78.03	76.84	0.7622	10382603	78.03	76.64	0.7658	6550957	78.03	76.57	0.654		7.89348e+06	78.03	76.6833	0.727333
QASPNIVIALAGNK	25202402	74.34	74.41	0.8598	23487806	74.34	74.32	0.8146	29153236	74.34	74.39	0.8276		2.59478e+07	74.34	74.3733	0.834
QFLESSELPR	25445250	68.47	68.21	0.9331	24898330	68.47	68.4	0.9303	27548392	68.47	68.16	0.9593		2.5964e+07	68.47	68.2567	0.9409
QGAHIIVTPEDGIYGVR	12918638	70.1	69.06	0.7255	11248751	70.1	69.48	0.8084	9791161	70.1	69.29	0.743		1.13195e+07	70.1	69.2767	0.758967
QIFGEATK	118687328	58.98	59.4	0.8161	89349456	58.98	59.35	0.8196	62106376	58.98	58.93	0.8187		90047720	58.98	59.2267	0.818133
QLENLEQQK	632456	56.27	56.3	0.6143	437825	56.27	56.26	0.8518	405034	56.27	56.17	0.8821		491772	56.27	56.2433	0.782733
QNYLYAVK	7767062	64.74	64.62	0.9488	7676372	64.74	64.77	0.9348	8172924	64.74	64.67	0.9439		7.87212e+06	64.74	64.6867	0.9425
QPGIVFVAAK	68763648	68.03	68.21	0.8686	74202808	68.03	68.18	0.8652	75659992	68.03	67.98	0.8688		7.28755e+07	68.03	68.1233	0.867533
QQQDEAYLASLR	10570974	68.45	68.22	0.9477	11128384	68.45	68.12	0.9526	10996314	68.45	67.94	0.9466		1.08986e+07	68.45	68.0933	0.948967
QTVAVGVIK	1224246016	61.21	61.36	0.835	986735168	61.21	61.29	0.8391	1239829504	61.21	61.15	0.8348		1.15027e+09	61.21	61.2667	0.8363
QWNNC[+71]AFLESSAK	10556908	70.76	70.35	0.9524	10788909	70.76	70.3	0.974	10646941	70.76	70.22	0.9667		1.06643e+07	70.76	70.29	0.964367
QYLPHVAR	16610562	57.12	56.62	0.936	15975494	57.12	56.66	0.9282	14735478	57.12	56.56	0.937		1.57738e+07	57.12	56.6133	0.933733
SAAESISESVPVGPK	91034296	64.9	64.6	0.9265	86105280	64.9	64.66	0.9274	98367528	64.9	64.49	0.9289		9.18357e+07	64.9	64.5833	0.9276
SAVYIIENAK	80254656	65.87	66.06	0.9676	72084040	65.87	66.05	0.9526	59810104	65.87	65.9	0.9543		7.07163e+07	65.87	66.0033	0.958167
SAYVSYDAEK	2669086	57.78	57.63	0.8703	2730618	57.78	57.67	0.8549	2817611	57.78	57.49	0.9128		2739105	57.78	57.5967	0.879333
SC[+71]EEC[+71]LR	10936775	52.48	52.72	0.9168	10528362	52.48	52.66	0.9248	9467911	52.48	52.53	0.9249		10311016	52.48	52.6367	0.922167
SC[+71]LLHQFTEK	25224756	64.32	63.58	0.9571	21402978	64.32	63.79	0.9516	24811042	64.32	63.66	0.9542		2.38129e+07	64.32	63.6767	0.9543
SDALEFQQK	4170558	60.63	60.8	0.8983	4200710	60.63	60.75	0.898	3943353	60.63	60.59	0.9129		4.10487e+06	60.63	60.7133	0.903067
SDPYLEFHK	68440184	63.41	63.07	0.888	61519212	63.41	62.98	0.8663	55892772	63.41	62.87	0.8786		6.19507e+07	63.41	62.9733	0.877633
SDTFINLR	30788372	69.43	69.53	0.9691	29230754	69.43	69.52	0.9669	31454556	69.43	69.31	0.9675		3.04912e+07	69.43	69.4533	0.967833
SEHLIQTDTVNLHR	13618301	60.71	59.62	0.9533	1629221	60.71	59.71	0.9351	8933186	60.71	59.61	0.9664		8060236	60.71	59.6467	0.9516
SELQAYIEQC[+71]QDSPTSGK	1549303	69.77	69.25	0.883	1332789	69.77	69.28	0.9141	1414239	69.77	69.27	0.9344		1.43211e+06	69.77	69.2667	0.9105
SFNVDLVAGK	9093884	70.24	70.35	0.8237	8715868	70.24	70.35	0.6953	8263844	70.24	70.28	0.6925		8.6912e+06	70.24	70.3267	0.737167
SFVVSAASTTER	5489247	62.48	61.9	0.8	6715083	62.48	61.88	0.7421	2204798	62.48	62.19	0.8819		4.80304e+06	62.48	61.99	0.808
SGAGVPEVVLR	14994939	67.14	66.93	0.8646	17138764	67.14	66.9	0.8633	17208680	67.14	66.82	0.865		16447461	67.14	66.8833	0.8643
SGELEVPDC[+71]EGLQR	6674974	67.39	66.95	0.9502	6309236	67.39	66.93	0.9263	6149259	67.39	66.89	0.9198		6377823	67.39	66.9233	0.9321
SGVALQHGPVVLLK	2235625	68.62	67.74	0.9641	5959186	68.62	68.15	0.6691	3736673	68.62	67.74	0.847		3.97716e+06	68.62	67.8767	0.826733
SIIFANYIAR	3633597	77.6	77.67	0.8534	3523505	77.6	77.66	0.8678	3188501	77.6	77.59	0.9175		3.44853e+06	77.6	77.64	0.879567
SIPAVLEIPSK	34589856	73.89	73.91	0.7359	24985678	73.89	73.96	0.7281	35286908	73.89	73.9	0.7398		31620814	73.89	73.9233	0.7346
SISESAFSAR	5584771	61.47	61.38	0.9219	5569621	61.47	61.44	0.8562	3715445	61.47	61.19	0.9094		4.95661e+06	61.47	61.3367	0.895833
SLGPENLLLK	102350432	75.12	75.23	0.8924	84273304	75.12	75.18	0.897	88220496	75.12	75.14	0.8971		91614744	75.12	75.1833	0.8955
SLHFQPDK	24222150	55.93	55.58	0.8375	19857118	55.93	55.61	0.8566	20299044	55.93	55.5	0.8549		2.14594e+07	55.93	55.5633	0.849667
SLLAAQQTFVDR	7027865	69	70.24	0.8955	6854866	69	70.19	0.8555	6477172	69	70.04	0.9035		6.78663e+06	69	70.1567	0.884833
SLTNDWEDHLAVK	180260496	70.68	69.84	0.8697	120406112	70.68	69.89	0.8726	153048304	70.68	69.8	0.8672		151238304	70.68	69.8433	0.869833
SNIPYWAIK	64003672	73.36	73.41	0.9051	58909548	73.36	73.4	0.9029	58882044	73.36	73.05	0.9076		6.05984e+07	73.36	73.2867	0.9052
SSELLGQAAR	3030539	59.02	59.06	0.785	2392759	59.02	59.17	0.7471	3276494	59.02	58.99	0.6872		2.89993e+06	59.02	59.0733	0.739767
SSENAIQEEQFFGR	673381	71.32	70.9	0.8294	745761	71.32	70.91	0.8175	797061	71.32	70.79	0.8847		738734	71.32	70.8667	0.843867
SSLNPILFR	272232416	74.61	74.64	0.9683	266204976	74.61	74.55	0.9685	264710496	74.61	74.46	0.9685		2.67716e+08	74.61	74.55	0.968433
STVEIFK	21172048	64.58	64.61	0.9328	21549476	64.58	64.76	0.9188	23785646	64.58	64.61	0.9344		2.21691e+07	64.58	64.66	0.928667
STYSISIIHPK	21060010	65.62	64.85	0.9509	25794944	65.62	64.8	0.9732	20645676	65.62	64.6	0.9048		22500210	65.62	64.75	0.942967
SVGWGNIFQLPFK	2777614	92.59	92.62	0.9197	3459514	92.59	92.42	0.9141	2926137	92.59	92.54	0.9151		3.05442e+06	92.59	92.5267	0.9163
SVNQSLLELHK	81329216	64.35	63.99	0.9145	78087872	64.35	63.93	0.9098	83612728	64.35	63.79	0.9146		8.10099e+07	64.35	63.9033	0.912967
SYNC[+71]TPVSSPR	4199784	56.03	55.87	0.978	3725552	56.03	55.86	0.9646	3687458	56.03	55.78	0.9705		3.87093e+06	56.03	55.8367	0.971033
TADDPSLSLIK	226541072	68.85	68.98	0.8122	212765168	68.85	68.97	0.8105	224322704	68.85	68.82	0.8126		221209648	68.85	68.9233	0.811767
TAEYDVAFGER	37304292	67.1	66.91	0.9657	34670984	67.1	66.92	0.9774	28416450	67.1	66.61	0.9708		3.34639e+07	67.1	66.8133	0.9713
TASNVEEAFINTAK	107957824	69.61	70.92	0.9627	97035440	69.61	70.88	0.962	93921304	69.61	70.68	0.9546		9.96382e+07	69.61	70.8267	0.959767
TAVVIDLGEAFTK	5247781	80.91	80.93	0.9312	4595519	80.91	80.93	0.9405	4721239	80.91	81.06	0.948		4.85485e+06	80.91	80.9733	0.9399
TDEYLLAR	6621725	64.96	65.18	0.9471	6182063	64.96	65.1	0.9735	6112974	64.96	64.95	0.9505		6.30559e+06	64.96	65.0767	0.957033
TDFLIFDPDK	685099	81.86	82.39	0.8667	621217	81.86	82.27	0.8613	690853	81.86	82.24	0.8548		665723	81.86	82.3	0.860933
TFAQGLAVAR	6957411	65.67	65.38	0.9126	5322528	65.67	65.29	0.7705	7938386	65.67	65.44	0.8122		6.73944e+06	65.67	65.37	0.831767
TFEISC[+71]C[+71]SDR	7694437	63.27	63.07	0.9792	7755288	63.27	63.1	0.9843	7317076	63.27	63	0.9669		7.58893e+06	63.27	63.0567	0.9768
TFVSGAC[+71]DASSK	3481830	56.07	56.01	0.8266	3225630	56.07	56.09	0.8857	3328506	56.07	55.86	0.8538		3345322	56.07	55.9867	0.855367
TGATEHYLINVC[+71]K	2210368	64.3	63.34	0.8062	4221915	64.3	63.26	0.6867	5271274	64.3	63.25	0.6731		3.90119e+06	64.3	63.2833	0.722
TGAVYVAEIGAK	12438497	65.34	65.15	0.7517	36568840	65.34	65.38	0.8083	132238368	65.34	65.34	0.6135		60415235	65.34	65.29	0.7245
TIGVSNFNPLQIER	89797448	78.99	78.39	0.9687	78002696	78.99	78.43	0.9627	86534848	78.99	78.4	0.9679		8.47783e+07	78.99	78.4067	0.966433
TINWSLLEK	2693786	77.05	76.95	0.9232	2953782	77.05	76.95	0.9451	2783614	77.05	76.83	0.9127		2810394	77.05	76.91	0.927
TITIAVPDK	167024960	65.71	65.61	0.8108	156182032	65.71	65.63	0.9074	159278304	65.71	65.57	0.8416		160828432	65.71	65.6033	0.853267
TLDVNQDSELR	136955664	61.66	61.54	0.9805	127553464	61.66	61.57	0.9802	126852672	61.66	61.43	0.9805		1.30454e+08	61.66	61.5133	0.9804
TLEEAIR	56661408	58.75	59.01	0.8244	49087784	58.75	59.18	0.8018	59845556	58.75	58.98	0.8168		5.51982e+07	58.75	59.0567	0.814333
TLIPDSYR	65708456	65.31	65.25	0.951	54739892	65.31	65.16	0.9522	58545720	65.31	65.09	0.9424		5.96647e+07	65.31	65.1667	0.948533
TLISASSDTTVK	3152763	60.08	59.62	0.8423	4909710	60.08	59.7	0.8702	3951664	60.08	59.55	0.8537		4.00471e+06	60.08	59.6233	0.8554
TLNQLGTPQDSPELR	12881055	66.08	65.8	0.9721	10086080	66.08	65.77	0.9703	14383497	66.08	65.68	0.9641		1.24502e+07	66.08	65.75	0.968833
TLPELYELVNR	2036362	81.03	81	0.8416	2013672	81.03	80.93	0.8048	1888884	81.03	80.92	0.8345		1.97964e+06	81.03	80.95	0.826967
TLTLLGSPADISAATEK	33069888	76.35	76.55	0.9318	32817132	76.35	76.52	0.9219	32590324	76.35	76.22	0.9176		3.28258e+07	76.35	76.43	0.923767
TNLYWPGTAEPLLVSSPEHPQR	20822052	78.84	78.05	0.7045	20227516	78.84	77.99	0.7149	20671752	78.84	77.96	0.681		2.05738e+07	78.84	78	0.700133
TNQELQEINR	45839616	58.08	57.9	0.9867	44980832	58.08	57.92	0.9862	40485872	58.08	57.8	0.9843		4.37688e+07	58.08	57.8733	0.985733
TPAQFDADELR	13062280	65.81	65.76	0.9595	13090015	65.81	65.69	0.9495	14199086	65.81	65.51	0.969		1.34505e+07	65.81	65.6533	0.959333
TPAQYDASELK	53770608	59.37	59.21	0.6701	38034600	59.37	59.24	0.6724	49184680	59.37	59.14	0.7666		4.69966e+07	59.37	59.1967	0.703033
TPESSHEGLITDPHSPSR	8193328	56.05	55.25	0.8669	7036483	56.05	55.25	0.854	7822901	56.05	55.23	0.8541		7.68424e+06	56.05	55.2433	0.858333
TQSILFNR	5463000	66.13	66.37	0.8665	4550554	66.13	66.37	0.7957	4585514	66.13	66.13	0.859		4866356	66.13	66.29	0.8404
TSAAGFPLVAAQR	17564672	69.74	69.56	0.8489	16367244	69.74	69.79	0.8513	15546351	69.74	69.76	0.8445		1.64928e+07	69.74	69.7033	0.848233
TSVPLTAPQK	83110584	57.95	58.03	0.9197	77369944	57.95	58.04	0.9122	72143856	57.95	57.84	0.9169		7.75415e+07	57.95	57.97	0.916267
TTAQVLIR	37173628	60.29	60.65	0.9061	31473240	60.29	60.61	0.9201	32317314	60.29	60.39	0.895		3.36547e+07	60.29	60.55	0.907067
TTEDELHIC[+71]R	3816614	59.26	59.05	0.9624	3071021	59.26	59.01	0.972	3538580	59.26	58.84	0.9806		3475405	59.26	58.9667	0.971667
TTLVDSR	5020684	52.49	53.09	0.9281	4656722	52.49	53.01	0.921	4344698	52.49	52.87	0.8921		4.67403e+06	52.49	52.99	0.913733
TTVFSC[+71]NLGEK	235310256	65.87	65.76	0.9565	248569872	65.87	65.72	0.9617	190445648	65.87	65.59	0.9585		2.24775e+08	65.87	65.69	0.9589
TVHAGEVGSPEVVR	15340389	56.69	56.24	0.906	15002572	56.69	56.26	0.9124	14314773	56.69	56.11	0.918		1.48859e+07	56.69	56.2033	0.912133
TVLITGANSGLGR	20311424	65.62	65.44	0.952	15855503	65.62	65.54	0.9342	17975238	65.62	65.4	0.9414		1.80474e+07	65.62	65.46	0.942533
TVQHQDSQVNALEITPDR	4291656	63.54	62.86	0.9566	3456515	63.54	62.98	0.9834	3710271	63.54	62.81	0.956		3.81948e+06	63.54	62.8833	0.965333
TYAEILEPFHPVR	74055312	75.19	74.51	0.9698	76786872	75.19	74.38	0.9729	73986216	75.19	74.32	0.9679		74942800	75.19	74.4033	0.9702
VAALQTAADAFYK	7555465	73.93	73.98	0.9751	7010600	73.93	73.63	0.912	8960112	73.93	73.56	0.9583		7842059	73.93	73.7233	0.948467
VAAYC[+71]EDTSK	3787893	52.2	52.31	0.7115	3548074	52.2	52.32	0.7434	3276881	52.2	52.2	0.7441		3537616	52.2	52.2767	0.733
VADIALHYANK	41604488	61.44	61.1	0.9628	37951596	61.44	61.15	0.9523	27520020	61.44	60.95	0.9399		3.5692e+07	61.44	61.0667	0.951667
VAFLHVPAGTLVSK	3088891	72.42	71.93	0.8037	2978466	72.42	71.87	0.8258	3146882	72.42	71.75	0.8375		3071413	72.42	71.85	0.822333
VAIDAGYR	6768821	58.9	58.91	0.7538	3785592	58.9	59.02	0.739	6863188	58.9	58.89	0.7456		5805867	58.9	58.94	0.746133
VC[+71]LELAK	1994227	63.46	63.76	0.6917	1913666	63.46	63.59	0.7638	1285378	63.46	63.34	0.7043		1.73109e+06	63.46	63.5633	0.719933
VC[+71]NPIITK	944259904	59.26	59.5	0.9241	400358752	59.26	59.54	0.9193	591553408	59.26	59.38	0.9209		645390688	59.26	59.4733	0.921433
VDFTPSER	3297752	59.23	59.32	0.8113	3421508	59.23	59.27	0.8151	3998697	59.23	59.24	0.8052		3.57265e+06	59.23	59.2767	0.810533
VDIDVPDVNIEGPDAK	55820624	74.55	74.35	0.8925	42146432	74.55	74.21	0.9059	49252248	74.55	74.22	0.9037		4.90731e+07	74.55	74.26	0.9007
VDLYEAANK	28323160	60.75	60.69	0.8792	22297218	60.75	60.8	0.9178	25629000	60.75	60.63	0.8847		2.54165e+07	60.75	60.7067	0.8939
VEDVEALDQK	5650852	59.83	59.97	0.7811	6916226	59.83	59.88	0.6941	6022271	59.83	59.7	0.6923		6.19645e+06	59.83	59.85	0.7225
VEGHVFPEFK	5509427	66.52	66	0.7463	6274760	66.52	65.93	0.725	5629464	66.52	65.82	0.6928		5.80455e+06	66.52	65.9167	0.721367
VELDTHGC[+71]GLR	2717953	59.24	58.71	0.7862	2633973	59.24	58.83	0.8941	2889567	59.24	58.68	0.9176		2.74716e+06	59.24	58.74	0.865967
VEPLAFHGTPEQK	6684509	61.43	60.88	0.9304	5239149	61.43	60.98	0.9151	5471753	61.43	60.76	0.9142		5.79847e+06	61.43	60.8733	0.9199
VFANPEDC[+71]AGFGK	12767761408	66.97	66.51	0.9576	12065091584	66.97	66.48	0.9589	10230932480	66.97	66.38	0.9579		1.16879e+10	66.97	66.4567	0.958133
VFDITSK	1540343	62.74	62.87	0.8544	1185798	62.74	62.94	0.8186	1392386	62.74	62.86	0.8219		1.37284e+06	62.74	62.89	0.831633
VFEGIPTYR	79280752	69.48	69.51	0.9719	70979400	69.48	69.4	0.975	74920048	69.48	69.3	0.9729		7.50601e+07	69.48	69.4033	0.973267
VFFEQGATR	37396004	64.16	64.5	0.964	33036572	64.16	64.37	0.9751	32819330	64.16	64.21	0.9638		34417302	64.16	64.36	0.967633
VFSGEDNPSQDAPSASSVAPASR	954573	62.79	62.22	0.9466	837321	62.79	62.2	0.9728	861047	62.79	62.15	0.9313		884314	62.79	62.19	0.950233
VGDSPIPGAGAYADDTAGAAAATGDGDTLLR	6288477	76.46	76.06	0.911	7387577	76.46	75.98	0.9068	7008329	76.46	76.61	0.9086		6.89479e+06	76.46	76.2167	0.9088
VGDYGSLSGR	271818432	58.28	58.33	0.9874	250609392	58.28	58.35	0.9884	253637760	58.28	58.22	0.9894		258688528	58.28	58.3	0.9884
VGHSELVGEIIR	12211915	67.01	66.36	0.8028	12304945	67.01	66.29	0.8011	12627400	67.01	66.22	0.7723		12381420	67.01	66.29	0.792067
VGNIEIK	65694012	58.02	58.22	0.913	51099628	58.02	58.19	0.9063	61288972	58.02	58.01	0.9144		5.93609e+07	58.02	58.14	0.911233
VGPLDLNR	16794416	65.1	65.24	0.8771	12496340	65.1	65.28	0.8829	15186848	65.1	65.2	0.8828		14825868	65.1	65.24	0.880933
VGPYHNPQETYHYYQLPVC[+71]C[+71]PEK	2385009	68.6	67.46	0.918	2166805	68.6	67.38	0.9157	2161497	68.6	67.37	0.9297		2.23777e+06	68.6	67.4033	0.921133
VIEDNEYTAR	17840974	56.66	56.47	0.9684	17545192	56.66	56.49	0.962	14585618	56.66	56.29	0.9704		1.66573e+07	56.66	56.4167	0.966933
VIPEFDTPGHTQSWGK	10220832	68.55	67.82	0.8451	10838666	68.55	67.73	0.8527	10759401	68.55	67.67	0.8586		1.06063e+07	68.55	67.74	0.852133
VLFDNTGR	39800644	62.06	62.55	0.9517	40261280	62.06	62.66	0.948	39558864	62.06	62.55	0.9596		39873596	62.06	62.5867	0.9531
VLPQEAEEENR	1797810	55.9	55.77	0.706	1732259	55.9	55.55	0.7455	1456432	55.9	55.44	0.7369		1662167	55.9	55.5867	0.729467
VNLGVGAYR	223257440	63.7	63.71	0.9667	189603008	63.7	63.66	0.9674	204209632	63.7	63.51	0.9633		2.0569e+08	63.7	63.6267	0.9658
VNPSGTVLFR	5857043	67.67	67.73	0.8675	6370125	67.67	67.67	0.8164	5297315	67.67	67.28	0.844		5.84149e+06	67.67	67.56	0.842633
VPAGLPDLK	34839488	67.11	66.99	0.8219	33194350	67.11	66.92	0.7642	34250552	67.11	66.84	0.7644		3.40948e+07	67.11	66.9167	0.7835
VPFPIPEPDGC[+71]K	71368544	72.97	73.23	0.9179	68812672	72.97	73.01	0.9243	71181352	72.97	72.91	0.9292		7.04542e+07	72.97	73.05	0.9238
VPLDVIFK	266124416	77.61	77.98	0.8533	260759488	77.61	77.97	0.8523	244329984	77.61	77.9	0.8527		257071296	77.61	77.95	0.852767
VQIFEYNENTR	9139464	68.51	68.09	0.8578	9544378	68.51	67.81	0.8583	12336352	68.51	67.65	0.8195		1.03401e+07	68.51	67.85	0.8452
VSFLTGR	1109902	65.59	65.75	0.8239	939946	65.59	66.08	0.8447	1177326	65.59	65.78	0.8445		1.07572e+06	65.59	65.87	0.8377
VSLYYESLC[+71]GAC[+71]R	1735065	72.03	71.6	0.9641	1903601	72.03	71.66	0.9873	1806509	72.03	71.58	0.965		1.81506e+06	72.03	71.6133	0.972133
VSTAVLSITAK	63098752	66.7	66.49	0.9663	55545324	66.7	66.62	0.9622	32152732	66.7	66.46	0.9554		5.02656e+07	66.7	66.5233	0.9613
VTGEVLDILSR	22069292	77.63	77.66	0.9818	19993032	77.63	77.62	0.9733	20498344	77.63	77.62	0.9805		20853556	77.63	77.6333	0.978533
VTSFTLAK	13491310	63.24	63.04	0.8537	12623607	63.24	63.2	0.842	13951923	63.24	62.92	0.8446		1.33556e+07	63.24	63.0533	0.846767
VTTFEHQYVNAIK	2064097	64.71	63.89	0.8588	2677423	64.71	63.86	0.9044	1946343	64.71	63.64	0.875		2.22929e+06	64.71	63.7967	0.8794
VVFAVSELEEATYQK	1469032	80.13	79.91	0.7613	1040425	80.13	79.75	0.7879	1297847	80.13	79.68	0.7261		1.2691e+06	80.13	79.78	0.758433
VVIGGFGDPLIC[+71]DNQVSTGDTR	2830551	79.73	79.58	0.9045	2676872	79.73	79.54	0.914	2354723	79.73	79.57	0.9073		2.62072e+06	79.73	79.5633	0.9086
VVLVNNILQNAQER	5896237	75.27	74.98	0.9569	6476215	75.27	74.91	0.9786	5555299	75.27	74.84	0.9682		5975917	75.27	74.91	0.9679
VVPWGSILK	3792042	78.86	78.85	0.8662	3614051	78.86	78.86	0.8733	4039728	78.86	78.79	0.87		3.81527e+06	78.86	78.8333	0.869833
VVQC[+71]SDLGLK	34705236	62.67	62.8	0.7432	33900288	62.67	62.76	0.7542	38026768	62.67	62.54	0.7385		3.55441e+07	62.67	62.7	0.7453
WAEVVLSDPEAAK	21464272	71.77	71.68	0.7998	20320090	71.77	71.44	0.7894	19413418	71.77	71.52	0.7682		20399260	71.77	71.5467	0.7858
WALSQSNPSALR	459652384	68.59	67.98	0.9844	405809152	68.59	67.99	0.9776	415126528	68.59	67.89	0.9799		426862688	68.59	67.9533	0.980633
WQDAQATLQK	7945159	59.66	59.47	0.9034	1649027	59.66	59.43	0.8836	2730283	59.66	59.26	0.8919		4.10816e+06	59.66	59.3867	0.892967
YAGHWTGDVR	35835920	57.3	56.82	0.8555	32969104	57.3	56.82	0.8528	23957154	57.3	56.64	0.8507		30920726	57.3	56.76	0.853
YDGQVAVFGSDFQEK	162585856	73.36	73.22	0.9865	145611904	73.36	73.19	0.9822	137675744	73.36	73.16	0.9858		1.48625e+08	73.36	73.19	0.984833
YEAPQTTDGLAGALDAR	11902704	70.82	70.52	0.8698	10436249	70.82	70.42	0.8661	12216626	70.82	70.42	0.8548		1.15185e+07	70.82	70.4533	0.863567
YENYELTLK	17458696	68.17	67.87	0.929	16434808	68.17	67.89	0.9326	16909900	68.17	67.67	0.9301		16934468	68.17	67.81	0.930567
YEVPLETPR	24806392	66.18	66.07	0.9642	28234384	66.18	66.07	0.9617	28566170	66.18	65.97	0.9666		2.72023e+07	66.18	66.0367	0.964167
YGGTFQNVSVK	61216156	62.79	62.44	0.95	60819260	62.79	62.14	0.9655	49884508	62.79	62.23	0.9519		5.73066e+07	62.79	62.27	0.9558
YGTYTLENEHLNR	1446031	62.81	61.78	0.9292	1505786	62.81	61.8	0.9232	1889503	62.81	61.71	0.9314		1.61377e+06	62.81	61.7633	0.927933
YISGSIHYFR	3617091	65.14	64.42	0.8848	4747166	65.14	64.37	0.8964	3528141	65.14	64.17	0.899		3.96413e+06	65.14	64.32	0.8934
YLIEIAK	14330324	68.92	69.01	0.8763	14192580	68.92	68.94	0.8726	14292080	68.92	68.85	0.8686		1.42717e+07	68.92	68.9333	0.8725
YLSYTLNPDYIR	33238116	75.46	75.13	0.7817	35638568	75.46	75.02	0.7813	36211904	75.46	74.97	0.7813		3.50295e+07	75.46	75.04	0.781433
YPAPSLVIVR	3929921	72.57	72.51	0.9409	4222896	72.57	72.34	0.9593	4248760	72.57	72.21	0.9496		4133859	72.57	72.3533	0.949933
YPHC[+71]TGGAAGYIDR	4225268	59.83	58.72	0.75	3991674	59.83	58.8	0.7252	4002950	59.83	58.86	0.7118		4.0733e+06	59.83	58.7933	0.729
YQYVDC[+71]GR	11750353	57.33	57.29	0.9597	11654398	57.33	57.26	0.9398	12319975	57.33	57.06	0.9308		11908242	57.33	57.2033	0.943433
YSDNWEAVTR	3586026	66.16	65.39	0.8529	3444056	66.16	65.73	0.7379	2640008	66.16	65.6	0.6078		3.22336e+06	66.16	65.5733	0.732867
YSNAFTNR	22268918	57.03	57.01	0.9711	17231438	57.03	56.98	0.9754	16937572	57.03	56.82	0.9787		1.88126e+07	57.03	56.9367	0.975067
YSVLYFEQK	2674818	72.97	73.03	0.8426	2296132	72.97	72.76	0.8008	795470	72.97	72.78	0.4851		1922140	72.97	72.8567	0.7095
YVGESEANIR	30800378	57.9	57.55	0.9712	31175584	57.9	57.56	0.967	27394946	57.9	57.35	0.9711		2.97903e+07	57.9	57.4867	0.969767
YYLHC[+71]SQSLISPFQQSLTTFQR	803343	81.49	80.46	0.623	1304585	81.49	80.36	0.7306	1490452	81.49	80.3	0.8114		1199460	81.49	80.3733	0.721667

## Sheet: LTL_120_FragmentIon_DotP>0.7
Skyline export data of peptides with a DotP>0.7 from 120 min gradient PRM measurements of the lver tissue lysate (LTL).
	Liver_PRM_120_R1_6F				Liver_PRM_120_R2_6F				Liver_PRM_120_R3_6F					Average
Zeilenbeschriftungen	average Total Area Fragment	average Predicted Retention Time	average Peptide Retention Time	average Library Dot Product	average Total Area Fragment	average Predicted Retention Time	average Peptide Retention Time	average Library Dot Product	average Total Area Fragment	average Predicted Retention Time	average Peptide Retention Time	average Library Dot Product		AUC	Predicted RT	Measured RT	Library DotP
AALNALQPPEFR	74879224	106.68	105.95	0.9692	58178824	106.68	105.87	0.9648	84703288	106.68	105.59	0.9739		72587112	106.68	105.803	0.9693
AAVQELSGSILTSEDPEER	3205574	106.94	106.67	0.7688	2658034	106.94	106.64	0.7731	3689432	106.94	106.83	0.7666		3.18435e+06	106.94	106.713	0.7695
AC[+71]GDSTLTQITAGLDPVGR	487096	115.77	116.22	0.7918	751385	115.77	115.89	0.7254	747674	115.77	116.01	0.6671		662052	115.77	116.04	0.7281
ADPLSADYQPETR	22372330	87.42	87.55	0.8514	18688252	87.42	87.61	0.8526	24902148	87.42	87.59	0.864		2.19876e+07	87.42	87.5833	0.856
ADVTYAALVVK	404421	101.46	101.08	0.7244	409535	101.46	100.99	0.7557	805089	101.46	100.99	0.7474		539682	101.46	101.02	0.7425
AEEEFNIEK	46590104	85.17	84.38	0.9041	39689120	85.17	84.42	0.8936	52295932	85.17	84.34	0.903		4.61917e+07	85.17	84.38	0.900233
AEGLGEAEVR	4879261	75.4	75.14	0.8312	4718490	75.4	75.09	0.8154	6228472	75.4	74.94	0.9013		5.27541e+06	75.4	75.0567	0.8493
AEGPEVDVNLPK	33691204	93.31	93.17	0.9229	25843620	93.31	93.18	0.9218	35624884	93.31	93.17	0.9267		3.17199e+07	93.31	93.1733	0.9238
AFFSEVER	337001440	96.56	95.35	0.8861	269233184	96.56	95.34	0.8851	378723200	96.56	95.29	0.8862		3.28319e+08	96.56	95.3267	0.8858
AFQNVIAPR	20679468	88.63	88.19	0.9681	23572402	88.63	88.01	0.9784	33028612	88.63	88	0.9736		2.57602e+07	88.63	88.0667	0.973367
AFSFLNEVK	18968754	113.09	112.26	0.9474	15865445	113.09	112.05	0.9449	22674504	113.09	112.24	0.9483		1.91696e+07	113.09	112.183	0.946867
AGLTLAPPEGTLPAPPPR	49215292	107.44	107.75	0.9252	38438232	107.44	107.63	0.9282	56267124	107.44	107.64	0.9253		4.79735e+07	107.44	107.673	0.926233
AHEILPELVC[+71]C[+71]SAK	40771840	100.18	99.59	0.823	32069596	100.18	99.49	0.8108	45161776	100.18	99.49	0.8243		39334404	100.18	99.5233	0.819367
AHNAFDPSSVLLSR	17609004	105.45	104.95	0.9636	14404168	105.45	104.81	0.9647	21077810	105.45	104.85	0.9636		17696994	105.45	104.87	0.963967
AIEQADLLQEEDESPR	47456560	96.19	95.98	0.98	37750484	96.19	96.34	0.9812	50283648	96.19	96.63	0.9819		45163564	96.19	96.3167	0.981033
AIFHEEEPR	19904790	73.48	72.8	0.8795	20082340	73.48	72.5	0.8768	20808098	73.48	72.35	0.8797		20265076	73.48	72.55	0.878667
ALADESGLDTYSLSGGGGVPVLVR	16068230	121.47	122.15	0.9696	13381636	121.47	121.91	0.9717	14206561	121.47	121.95	0.9716		1.45521e+07	121.47	122.003	0.970967
ALDFAVSEYNK	11020851	100.44	100.43	0.9627	8334069	100.44	100.33	0.9622	10986430	100.44	100.27	0.9692		1.01138e+07	100.44	100.343	0.9647
ALEELQR	5135303	75.23	74.74	0.7931	6154732	75.23	74.68	0.7799	6141734	75.23	74.46	0.841		5.81059e+06	75.23	74.6267	0.804667
ALGLLC[+71]GR	18941592	95.38	94.52	0.9255	15655156	95.38	94.2	0.8129	20234586	95.38	94.47	0.8354		1.82771e+07	95.38	94.3967	0.857933
ALGLNEVDYK	19376268	94.24	93.63	0.9053	16882920	94.24	93.5	0.9265	23823056	94.24	93.52	0.9192		2.00274e+07	94.24	93.55	0.917
ALGPGGELER	10257353	79.73	79.52	0.8339	9828442	79.73	79.36	0.8477	11726634	79.73	79.3	0.8209		10604143	79.73	79.3933	0.834167
ALHIPESLPR	101143304	93.76	93.15	0.9445	89427632	93.76	93.15	0.9398	112224224	93.76	93.09	0.9426		100931720	93.76	93.13	0.9423
ALIAPDHVVPAPEEC[+71]YVYSPLGSAYK	4224791	116.9	117.23	0.941	3527767	116.9	116.63	0.9319	4454619	116.9	116.51	0.9162		4069059	116.9	116.79	0.9297
ALLGTYK	17223764	83.51	82.39	0.8396	17851456	83.51	82.23	0.834	19214782	83.51	82.11	0.807		1.80967e+07	83.51	82.2433	0.826867
ALLNVVDSAR	14923764	97.78	96.75	0.7998	16646543	97.78	96.9	0.9281	15694762	97.78	96.84	0.8362		15755023	97.78	96.83	0.8547
ALQATVGNSYK	79382624	75.36	75.26	0.9161	80480168	75.36	75.19	0.9042	83770312	75.36	75.07	0.9045		8.1211e+07	75.36	75.1733	0.908267
ALQVLVDQSK	3811266	89	88.55	0.7425	2977305	89	88.44	0.7309	3825440	89	88.58	0.7433		3.538e+06	89	88.5233	0.7389
ALSALC[+71]DPSR	2953000	83.27	82.9	0.8697	3280164	83.27	82.78	0.879	3503609	83.27	82.72	0.9241		3245591	83.27	82.8	0.890933
ALTQVLSQANTGGVQSTLLLNNEGSLLAYSGYGDTDAR	107927	134.8	136.07	0.7727	1069601	134.8	136.27	0.8072	954029	134.8	136.36	0.8312		710519	134.8	136.233	0.8037
ALTTITDLVR	11694298	109.7	108.83	0.9519	8344950	109.7	108.7	0.9091	12554271	109.7	108.5	0.9052		1.08645e+07	109.7	108.677	0.922067
ALVSYDGLNQR	7221174	92.33	92.27	0.9518	5872617	92.33	92.07	0.9347	7726451	92.33	92.22	0.9221		6.94008e+06	92.33	92.1867	0.9362
ANDDLADAGLEK	10402156	83.47	83.04	0.9263	11076173	83.47	83.05	0.9282	11892106	83.47	82.99	0.9455		1.11235e+07	83.47	83.0267	0.933333
APDVTTLSR	26020368	77.26	77.67	0.9054	26518752	77.26	77.24	0.9051	29170772	77.26	76.89	0.9076		2.72366e+07	77.26	77.2667	0.906033
APEGVHLIC[+71]YSQGGLVC[+71]R	1699956	100.83	100.77	0.7092	1175058	100.83	100.63	0.7097	1770838	100.83	100.49	0.7086		1.54862e+06	100.83	100.63	0.709167
AQALVQYLEEPLTQVAAS	11146809	140.06	141.09	0.7373	10690234	140.06	141.08	0.7209	10027842	140.06	140.94	0.7286		1.06216e+07	140.06	141.037	0.728933
AQGGNLNYSAK	2135910	66.18	66.3	0.7561	2119588	66.18	66.28	0.7895	2243856	66.18	66.23	0.7691		2.16645e+06	66.18	66.27	0.771567
AQLEAALGK	3116181	80.36	79.94	0.7223	3259713	80.36	79.77	0.7007	3365252	80.36	79.77	0.7243		3.24705e+06	80.36	79.8267	0.715767
AQLHVQGLLHESGPSDDR	2352902	87.39	87.08	0.6814	856789	87.39	87.07	0.8316	1808996	87.39	86.96	0.7561		1.6729e+06	87.39	87.0367	0.756367
AQPPEYTFPSGSGAHFPQVPGGAVR	6438902	105.98	105.94	0.8584	5390661	105.98	106.33	0.8455	7371250	105.98	106.15	0.8593		6400271	105.98	106.14	0.8544
AQVNTSDLNEELGQVEYVFTDK	1542254	136.69	137.65	0.853	1999557	136.69	137.5	0.7715	1871763	136.69	137.48	0.8084		1.80452e+06	136.69	137.543	0.810967
ASNSEDPPSVVEVR	45493760	83.37	83.23	0.939	41538280	83.37	83.05	0.9492	51928216	83.37	82.91	0.9426		4.63201e+07	83.37	83.0633	0.9436
ASYSAVSLYGNPVR	35164452	98.35	98.4	0.9695	27663906	98.35	98.33	0.9707	42562340	98.35	98.29	0.9645		3.51302e+07	98.35	98.34	0.968233
ATAAELLR	25919550	85.03	84.32	0.7655	24036948	85.03	84.19	0.7602	30311868	85.03	84.09	0.7686		26756122	85.03	84.2	0.764767
ATIGADFLTK	169384048	102.09	101.67	0.9372	137027136	102.09	101.56	0.9287	202104512	102.09	101.46	0.9261		169505232	102.09	101.563	0.930667
ATIQDVLR	110796400	94.75	94.02	0.9576	81539504	94.75	94.16	0.9611	116446128	94.75	94.03	0.9547		102927344	94.75	94.07	0.9578
ATIQGVLR	37558900	85.65	84.39	0.9089	26700398	85.65	84.4	0.8879	47288920	85.65	84.32	0.8904		3.71827e+07	85.65	84.37	0.895733
ATISDEEIER	14168732	78.3	78.18	0.9704	13259164	78.3	78.34	0.9748	15427313	78.3	78.03	0.9666		1.42851e+07	78.3	78.1833	0.9706
ATQFPDGVDVR	33354462	91.39	91.29	0.9276	31298300	91.39	91.24	0.9232	39285368	91.39	91.37	0.9305		3.4646e+07	91.39	91.3	0.9271
ATSYQPQER	2004021	61.33	61.93	0.883	1192866	61.33	62.02	0.8766	1508319	61.33	61.87	0.8195		1568402	61.33	61.94	0.8597
AVDSLLNFETVK	20087302	113.97	115.49	0.8361	16152285	113.97	115.31	0.834	21963692	113.97	115.42	0.8335		19401093	113.97	115.407	0.834533
AVFQESIR	8845255	85.2	84.38	0.7086	8327791	85.2	84.16	0.7066	11216253	85.2	83.65	0.7048		9.4631e+06	85.2	84.0633	0.706667
AVLEAVPR	38734220	82.47	81.87	0.7619	37186044	82.47	81.75	0.7628	44641688	82.47	81.37	0.7627		4.01873e+07	82.47	81.6633	0.762467
AVLENYHSVLDQK	16482793	91.19	90.88	0.7945	13238018	91.19	90.86	0.7894	19856654	91.19	90.76	0.8022		1.65258e+07	91.19	90.8333	0.795367
AVVQVFEGTSGIDAK	78899128	101.66	101.34	0.97	63844272	101.66	101.25	0.9688	84737816	101.66	101.2	0.976		75827072	101.66	101.263	0.9716
C[+71]ATSTPAFFAEK	7100594	97.16	96.2	0.8665	4395475	97.16	95.75	0.7928	6465047	97.16	96	0.8676		5.98704e+06	97.16	95.9833	0.8423
C[+71]DAISVLEK	7851573	93.67	93.46	0.9375	6674265	93.67	93.09	0.9544	10328751	93.67	93.39	0.9488		8284863	93.67	93.3133	0.9469
C[+71]GFAGETGPR	7166464	73.95	73.63	0.9564	8110175	73.95	73.58	0.9682	7787713	73.95	73.45	0.9624		7.68812e+06	73.95	73.5533	0.962333
C[+71]GGIQYLQSAIESR	38482524	113.17	113.32	0.9403	28236902	113.17	113.17	0.9466	44259992	113.17	113.32	0.9454		3.69931e+07	113.17	113.27	0.9441
C[+71]GHSQPQYGTFC[+71]EK	430419	75.17	74.87	0.6773	435814	75.17	74.78	0.7709	480670	75.17	74.6	0.697		448968	75.17	74.75	0.715067
C[+71]LTPPESVPEK	15239027	81.21	81.65	0.9466	15857677	81.21	81.25	0.9407	18461632	81.21	81.23	0.941		1.65194e+07	81.21	81.3767	0.942767
C[+71]LVLTGFGGYDK	44759864	111.1	110.68	0.9533	41518896	111.1	110.54	0.9513	52783312	111.1	110.72	0.9557		46354024	111.1	110.647	0.953433
C[+71]PGESSHIC[+71]DFIR	5686617	93.93	93.33	0.8684	3558705	93.93	93.24	0.8615	6131514	93.93	93.29	0.861		5125612	93.93	93.2867	0.863633
DC[+71]YPVQETFIR	5550760	105.23	104.91	0.9326	4619049	105.23	104.52	0.9544	6009494	105.23	105.02	0.9583		5393101	105.23	104.817	0.948433
DEVDGGPAGPPGGAAK	82189464	68.91	69.49	0.9597	82748792	68.91	69.51	0.9613	88122176	68.91	69.43	0.9594		8.43535e+07	68.91	69.4767	0.960133
DGLGGLPDIVR	145699104	112.61	112.59	0.9546	113902624	112.61	112.47	0.9532	169609904	112.61	112.44	0.954		143070544	112.61	112.5	0.953933
DGQLIYTPFTEDTETVGQR	2250352	117.58	117.6	0.7608	2079916	117.58	118.06	0.7773	2243179	117.58	117.87	0.6908		2191149	117.58	117.843	0.742967
DGVANVSIEDR	8931216384	83.84	83.97	0.9937	7904296448	83.84	83.86	0.9933	9119709184	83.84	83.81	0.9929		8651740672	83.84	83.88	0.9933
DIAINISR	8788552	92.41	92.11	0.91	12216821	92.41	91.99	0.8811	15302887	92.41	91.9	0.8912		1.21028e+07	92.41	92	0.8941
DIPIWGTLIR	2157480	136.39	136.9	0.722	2482910	136.39	136.98	0.724	2313357	136.39	136.76	0.7253		2.31792e+06	136.39	136.88	0.723767
DLAGALDEK	13481302	88.68	88.53	0.8986	14949365	88.68	88.47	0.9016	15798662	88.68	88.39	0.8858		1.47431e+07	88.68	88.4633	0.895333
DLDSLHSFVLR	42842128	110.78	110.49	0.9467	34119640	110.78	110.38	0.9327	60764828	110.78	110.41	0.9382		4.59089e+07	110.78	110.427	0.9392
DLEHNVSPGYNFR	10238309	91.73	91.32	0.9456	9332398	91.73	91.37	0.9443	11608753	91.73	91.5	0.9545		1.03932e+07	91.73	91.3967	0.948133
DLELLASGVDR	139369168	109.69	109.33	0.9661	124801424	109.69	109.31	0.9815	174261760	109.69	109.25	0.9728		1.46144e+08	109.69	109.297	0.973467
DLPNALDEK	76951416	87.22	87.21	0.9165	67073472	87.22	87.13	0.9065	83508328	87.22	87.12	0.9116		7.58444e+07	87.22	87.1533	0.911533
DLTQLFGFAR	54030884	139.3	140.05	0.9678	60179644	139.3	139.94	0.9675	57830808	139.3	139.86	0.9704		57347112	139.3	139.95	0.968567
DLVGELGAAVR	11047033	116.03	116.6	0.9783	10850341	116.03	116.32	0.9761	11971832	116.03	116.38	0.9837		1.12897e+07	116.03	116.433	0.979367
DPENFPFVVLGNK	333723424	126.67	127.23	0.9406	291690528	126.67	127.15	0.9414	336470368	126.67	127.27	0.9415		3.20628e+08	126.67	127.217	0.941167
DQAQEDAQEIADTPSGDK	48060660	84.54	85.29	0.9371	38912244	84.54	85.3	0.9295	53544860	84.54	85.34	0.9352		4.68393e+07	84.54	85.31	0.933933
DSAGVWAC[+71]C[+71]PYLK	27187908	108.67	108.61	0.9266	19640442	108.67	108.54	0.9203	27551616	108.67	108.53	0.9182		24793322	108.67	108.56	0.9217
DSGVQAC[+71]FNR	1323954	80.52	80.53	0.8044	908067	80.52	80.6	0.7137	2189358	80.52	80.62	0.6501		1473793	80.52	80.5833	0.722733
DSSGHVGFIFK	1225362	98.91	97.35	0.761	1323810	98.91	97.35	0.8068	1687456	98.91	97.3	0.7933		1.41221e+06	98.91	97.3333	0.787033
DTSEDVEELVEPVAAHGPK	123814464	109.15	109.62	0.9715	103248712	109.15	109.44	0.9672	149339552	109.15	109.47	0.9751		125467576	109.15	109.51	0.971267
DYTGEDVTPENFLAVLR	831483	138.84	139.84	0.8578	749083	138.84	139.79	0.8252	933760	138.84	139.56	0.8693		838109	138.84	139.73	0.850767
EAAALGSHGSC[+71]SSEVEK	4520111	65.44	65.7	0.9687	4387990	65.44	65.69	0.9643	5116813	65.44	65.6	0.9619		4.67497e+06	65.44	65.6633	0.964967
EAAFSLAEAK	14824205	92.05	92.04	0.7907	14109652	92.05	92.02	0.8196	19174466	92.05	91.92	0.7946		1.60361e+07	92.05	91.9933	0.801633
EALLSSAVDHGSDEAR	41838264	84.94	84.82	0.9713	37026300	84.94	84.81	0.9728	49665752	84.94	84.91	0.975		4.28434e+07	84.94	84.8467	0.973033
EATDTPIVIQPASATETTQLTADSHPSYHTDGFN	6559690	107.22	107.54	0.844	5365485	107.22	107.73	0.829	6055373	107.22	107.65	0.8427		5993516	107.22	107.64	0.838567
EEAQAEIEQYR	53228596	84.52	84.65	0.7784	46213520	84.52	84.66	0.8135	44758036	84.52	84.64	0.8013		4.80667e+07	84.52	84.65	0.797733
EFDGIGAVSGGGATSR	6529180	92.63	92.67	0.8287	5099994	92.63	92.65	0.9278	6147223	92.63	92.48	0.8576		5.92547e+06	92.63	92.6	0.871367
EFGSLPTTPSEQR	25144782	90.93	90.88	0.9658	20180844	90.93	90.78	0.9603	25791456	90.93	90.8	0.9685		23705694	90.93	90.82	0.964867
EFISFVK	14793444	105.99	105.16	0.9703	12917745	105.99	104.81	0.9819	17778012	105.99	105.01	0.9411		15163067	105.99	104.993	0.964433
EGGTYPWVVDR	1623874	104.25	103.8	0.6992	1303782	104.25	103.08	0.754	1645942	104.25	103.47	0.7218		1.52453e+06	104.25	103.45	0.725
EGVVYVEVR	4548794	89.99	89.78	0.8538	6651157	89.99	89.73	0.8405	6910111	89.99	89.77	0.8541		6.03669e+06	89.99	89.76	0.849467
EINNAHAILTDATK	1941803	85.68	85.29	0.8265	2446871	85.68	85.26	0.8108	4247689	85.68	85.27	0.8104		2.87879e+06	85.68	85.2733	0.8159
ELAGHTGYLSC[+71]C[+71]R	6327029	78.94	78.68	0.9289	5452239	78.94	78.59	0.9282	6907013	78.94	78.6	0.9299		6.22876e+06	78.94	78.6233	0.929
ELALPGELTQSR	114317840	103.8	103.51	0.8546	94040368	103.8	103.46	0.8541	133589208	103.8	103.4	0.8551		113982472	103.8	103.457	0.8546
ELEENEVIPK	7980864	86.96	86.39	0.7378	7311129	86.96	86.87	0.772	13587988	86.96	87.51	0.5913		9.62666e+06	86.96	86.9233	0.700367
ELEEWYAR	69045232	97.11	96.3	0.9857	72824288	97.11	96.27	0.9899	85663424	97.11	96.14	0.9857		7.58443e+07	97.11	96.2367	0.9871
ELGPYSSK	23438182	70.57	70.05	0.9695	21632608	70.57	69.86	0.9743	21201188	70.57	69.9	0.9762		2.20907e+07	70.57	69.9367	0.973333
ELGVGLALR	453956960	102.87	102.47	0.9819	390160576	102.87	102.38	0.9839	549453760	102.87	102.33	0.9828		4.64524e+08	102.87	102.393	0.982867
ELISNSSDALDK	414742080	84.23	83.76	0.9679	365468480	84.23	83.49	0.9616	443251840	84.23	83.49	0.9705		407820800	84.23	83.58	0.966667
ELSANTAAFAK	42957760	84.23	83.85	0.9507	37782876	84.23	83.81	0.9563	46825728	84.23	83.75	0.9533		4.25221e+07	84.23	83.8033	0.953433
ELSDTAAYQSVR	26718474	82.94	82.93	0.9674	21110824	82.94	82.76	0.9586	24082736	82.94	82.75	0.9796		23970678	82.94	82.8133	0.968533
ENIFGEGR	3160856	87.3	86.43	0.8828	2808207	87.3	85.99	0.8875	3607864	87.3	86.37	0.9113		3192309	87.3	86.2633	0.893867
ENVSDPSLTITFGR	17116942	108.36	108.33	0.8205	15949514	108.36	108.21	0.8235	23036356	108.36	108.11	0.8236		1.87009e+07	108.36	108.217	0.822533
EQIDNLATELC[+71]R	6847841	104.17	103.98	0.7997	4486888	104.17	103.75	0.8903	7471790	104.17	103.66	0.7991		6.26884e+06	104.17	103.797	0.8297
EQWSNC[+71]PTIGQIR	527036320	97.28	97.36	0.9816	476262592	97.28	97.27	0.9809	638666176	97.28	97.26	0.9831		547321696	97.28	97.2967	0.981867
ESLDVYELDPK	51865760	103.84	103.63	0.9231	43220740	103.84	103.52	0.9103	57143432	103.84	102.9	0.925		5.07433e+07	103.84	103.35	0.919467
ESLEVQIHPSR	12936207	81.58	81.11	0.9534	13080564	81.58	80.95	0.9635	16715962	81.58	80.7	0.9573		1.42442e+07	81.58	80.92	0.958067
ETEVIDPQDLLEGR	34133260	118.77	119.44	0.8415	26494412	118.77	119.25	0.8414	33998932	118.77	118.82	0.8426		3.15422e+07	118.77	119.17	0.841833
ETIPLQESTLYTEDR	141356960	101.77	102.65	0.8402	131471592	101.77	102.6	0.8358	160392784	101.77	102.59	0.8515		144407112	101.77	102.613	0.8425
EVIEYAR	8872078	76.31	76	0.9668	7520840	76.31	75.93	0.9602	7905813	76.31	75.87	0.9725		8099577	76.31	75.9333	0.9665
EVWDYVTVR	83777248	108.26	107.97	0.9773	76879440	108.26	107.87	0.9744	98925144	108.26	107.86	0.9788		8.65273e+07	108.26	107.9	0.976833
EVYTHFTC[+71]ATDTK	11899358	80.51	80.15	0.8998	9245466	80.51	80.11	0.8863	13151550	80.51	80.09	0.8927		1.14321e+07	80.51	80.1167	0.892933
FASGGC[+71]DNLIK	135791104	85.86	85.25	0.9467	133842336	85.86	85.2	0.9501	160925104	85.86	85.19	0.9475		1.4352e+08	85.86	85.2133	0.9481
FDEAALSIQK	6423854	93.06	92.83	0.9474	6451160	93.06	92.73	0.9	7061532	93.06	93	0.9204		6.64552e+06	93.06	92.8533	0.9226
FDITIGPK	23846742	100.89	100.53	0.7717	19031270	100.89	100.47	0.7703	28731062	100.89	100.18	0.7725		2.38697e+07	100.89	100.393	0.7715
FEDVVNQSSPK	32946254	78.2	77.91	0.9316	30431258	78.2	77.85	0.9457	34139152	78.2	77.79	0.939		3.25056e+07	78.2	77.85	0.938767
FGGPANFGYPDPDYLK	29292728	115.12	115.33	0.9353	25106210	115.12	115.06	0.9307	31264292	115.12	115.19	0.9391		28554410	115.12	115.193	0.935033
FGSLC[+71]EVETGR	1997430	91.64	91.57	0.6925	1849223	91.64	91.37	0.7033	2945677	91.64	91.43	0.947		2264110	91.64	91.4567	0.780933
FIDIAAAK	61997220	91.97	91.47	0.8737	48721660	91.97	91.38	0.8613	75002392	91.97	91.27	0.8766		6.19071e+07	91.97	91.3733	0.870533
FILIQNR	120628768	96.47	95.42	0.9718	96268688	96.47	95.48	0.972	146390336	96.47	95.43	0.9734		1.21096e+08	96.47	95.4433	0.9724
FLDAYAK	13329694	86.16	85.37	0.8583	9749783	86.16	85.27	0.8273	12371041	86.16	85.37	0.8328		1.18168e+07	86.16	85.3367	0.839467
FLQDTFGSDGLPR	63072600	108	107.69	0.9263	46527736	108	107.64	0.94	71337944	108	107.53	0.9407		60312760	108	107.62	0.935667
FLTGPLNLNDPEAK	9973538	110.78	110.49	0.9386	7883220	110.78	110.27	0.9357	11895391	110.78	110.37	0.9296		9917383	110.78	110.377	0.934633
FLVYVANFDEK	793042	116.42	116.27	0.8754	545298	116.42	116.09	0.806	610821	116.42	116.36	0.6783		649720	116.42	116.24	0.786567
FNDLNYR	13273153	82.21	81.71	0.9415	13085647	82.21	81.63	0.9137	17471540	82.21	81.56	0.9235		1.46101e+07	82.21	81.6333	0.926233
FNIPHSVTLDAVGR	18186822	104.56	104.07	0.8779	13838801	104.56	104.01	0.8902	22024866	104.56	103.76	0.8885		1.80168e+07	104.56	103.947	0.885533
FNSITSAYYR	3816677	94.09	93.15	0.9474	3228962	94.09	93.36	0.8354	4275662	94.09	93.34	0.9107		3773767	94.09	93.2833	0.897833
FQINTYVR	83950856	97.45	96.89	0.946	82147056	97.45	96.75	0.9413	88408688	97.45	96.7	0.9386		8.48355e+07	97.45	96.78	0.941967
FSEQVFK	10555348	88.19	87.64	0.7549	8993350	88.19	87.29	0.7532	12073441	88.19	87.42	0.7497		10540713	88.19	87.45	0.7526
FSPILIR	12358443	104.18	103.31	0.916	10733542	104.18	103.14	0.9039	15746920	104.18	103.11	0.9135		1.29463e+07	104.18	103.187	0.911133
FVSISDLFVPK	678603776	132.46	132.8	0.9243	610627072	132.46	132.62	0.9235	658922368	132.46	132.65	0.9244		6.49384e+08	132.46	132.69	0.924067
FVTLLYR	4442999	106.95	105.78	0.8864	3940519	106.95	105.65	0.8825	5280581	106.95	105.63	0.8963		4.5547e+06	106.95	105.687	0.8884
FYEEFPINR	29439972	103.05	102.27	0.9794	25589132	103.05	102.33	0.9698	34387500	103.05	102.28	0.9727		2.98055e+07	103.05	102.293	0.973967
FYPVSAR	916133	81.99	82.32	0.8882	28214306	81.99	80.88	0.8958	1212034	81.99	82.57	0.8967		1.01142e+07	81.99	81.9233	0.893567
GALFGANANR	49964412	82.25	81.23	0.8518	48650568	82.25	81.11	0.8576	57618212	82.25	81.14	0.8505		5.20777e+07	82.25	81.16	0.8533
GC[+71]SFLPDPYQK	59634160	103.39	102.81	0.9037	56647084	103.39	102.73	0.8969	70344064	103.39	102.72	0.9185		62208436	103.39	102.753	0.906367
GDQEWSSETDALVGHHQSHS	1859687	90.09	89.88	0.7498	1445388	90.09	89.84	0.7298	3554286	90.09	89.87	0.7486		2.28645e+06	90.09	89.8633	0.742733
GENHC[+71]GIESEIVAGIPR	72470472	104.95	104.45	0.9642	38088184	104.95	104.41	0.9562	97668600	104.95	104.35	0.9646		6.94091e+07	104.95	104.403	0.961667
GENLDHLR	10782894	68.47	68.07	0.907	10884482	68.47	68.01	0.8977	12239284	68.47	68.02	0.8957		11302220	68.47	68.0333	0.900133
GETSATQEETSTAQAGTSTAQAGTSTAQAGTSTAQK	826852	78.01	78.56	0.9552	708032	78.01	78.49	0.9714	875452	78.01	78.48	0.9656		803445	78.01	78.51	0.964067
GFSAEQIAR	99223752	83.85	83.15	0.9713	80836672	83.85	83.32	0.9761	94330496	83.85	83.26	0.9847		91463640	83.85	83.2433	0.977367
GGLPSQAFEYILYNK	241429504	130.73	131.54	0.8095	252601408	130.73	131.45	0.8089	257676336	130.73	131.38	0.8087		2.50569e+08	130.73	131.457	0.809033
GNDVAFHFNPR	7396319	89.97	89.64	0.9152	6614571	89.97	89.61	0.8991	9289386	89.97	89.55	0.9049		7.76676e+06	89.97	89.6	0.9064
GNVVSPVK	103782064	66.44	66.28	0.9053	101887136	66.44	66.31	0.9	109975736	66.44	66.26	0.9051		1.05215e+08	66.44	66.2833	0.903467
GPAGNDDEESSDSTPLLPGAR	1547726	92.76	92.36	0.9236	1419505	92.76	92.34	0.9008	1807727	92.76	92.64	0.9309		1.59165e+06	92.76	92.4467	0.918433
GPVYIGELPQDFLR	63500072	128.26	128.67	0.9528	62223820	128.26	128.44	0.9555	68840432	128.26	128.33	0.9609		6.48548e+07	128.26	128.48	0.9564
GQVFDVGPR	66611352	88.47	88.13	0.9286	58139260	88.47	88	0.9266	78220040	88.47	87.99	0.933		67656884	88.47	88.04	0.9294
GSFSLSVR	10847646	91.94	91.88	0.9456	9080727	91.94	91.82	0.9486	11753952	91.94	91.89	0.9336		10560775	91.94	91.8633	0.9426
GSLNINEFK	24190614	96.31	95.5	0.9426	16669491	96.31	95.61	0.9371	25617520	96.31	95.56	0.9439		2.21592e+07	96.31	95.5567	0.9412
GSVPGPAAQQPPGSR	11971672	69.44	69.87	0.8449	11441057	69.44	69.78	0.8494	12117347	69.44	69.71	0.8487		1.18434e+07	69.44	69.7867	0.847667
GTGFVASPLLK	74650744	104.04	103.39	0.9443	61609036	104.04	103.24	0.9468	92338280	104.04	103.27	0.9453		7.61994e+07	104.04	103.3	0.945467
GTITVSAQELK	38784992	87.42	87.39	0.898	30211906	87.42	87.3	0.895	45967044	87.42	87.27	0.9126		38321314	87.42	87.32	0.901867
GVDLQESNPASR	48802928	75.78	75.85	0.9717	41260796	75.78	75.85	0.9692	45724560	75.78	75.82	0.9731		4.52628e+07	75.78	75.84	0.971333
GVTQIDNDLK	17088998	83.19	82.64	0.9383	13754727	83.19	82.59	0.936	16640563	83.19	82.51	0.961		15828096	83.19	82.58	0.9451
GYPTLLLFR	111376272	128.48	128.35	0.8815	109305936	128.48	128.09	0.8785	110560112	128.48	128.25	0.8796		1.10414e+08	128.48	128.23	0.879867
HEQILVLDPPSDLK	267055616	103.55	102.82	0.9207	197854800	103.55	102.52	0.9182	359535232	103.55	102.38	0.9234		274815216	103.55	102.573	0.920767
HFHYWFVESQNDPK	833851	99.66	98.67	0.7504	638731	99.66	98.67	0.8204	728554	99.66	98.59	0.6056		733712	99.66	98.6433	0.725467
HGIPDETC[+71]NNYQAK	49949116	69.86	70	0.9426	45869156	69.86	70.01	0.9451	49393060	69.86	69.93	0.9482		4.84038e+07	69.86	69.98	0.9453
HIYFITGETK	146448416	89.4	88.46	0.846	163163344	89.4	88.31	0.8727	231675136	89.4	88.29	0.8627		1.80429e+08	89.4	88.3533	0.860467
HLNDDDVTGSVK	1108271	68.94	68.47	0.8615	928786	68.94	68.49	0.7867	1090114	68.94	68.36	0.8208		1.04239e+06	68.94	68.44	0.823
HLVLLSSVSDAAAR	34368800	97.45	96.68	0.9892	30927410	97.45	96.63	0.9839	45551292	97.45	96.49	0.9852		3.69492e+07	97.45	96.6	0.9861
HLWDYTFGPEK	102302592	106.96	106.46	0.916	109867584	106.96	106.33	0.9148	138341408	106.96	106.36	0.9208		1.16837e+08	106.96	106.383	0.9172
HPPVVLVPGDLGNQLEAK	14857855	106.57	106.24	0.9155	10381301	106.57	106.01	0.9143	16876646	106.57	106.14	0.908		1.40386e+07	106.57	106.13	0.9126
HQADAC[+71]HAYQIIHR	1508124	73.35	73.2	0.9686	1764693	73.35	73.13	0.9561	2105872	73.35	73.1	0.964		1.7929e+06	73.35	73.1433	0.9629
HTLAANFNPVSEER	30309792	88	87.53	0.9588	22128580	88	87.48	0.9693	37932156	88	87.39	0.9647		3.01235e+07	88	87.4667	0.964267
HTNFVEFR	35026168	84.47	83.22	0.9729	31745652	84.47	83.12	0.9771	39879016	84.47	83.07	0.9738		3.55503e+07	84.47	83.1367	0.9746
HVGDLGNVTAGK	7975952896	71.79	71.32	0.9285	7811542016	71.79	71.28	0.9297	8304278528	71.79	71.18	0.9281		8.03059e+09	71.79	71.26	0.928767
HYDPDFLR	5206143	88.67	88.07	0.9517	4979974	88.67	87.86	0.9392	6556273	88.67	87.62	0.9599		5.5808e+06	88.67	87.85	0.950267
IAAWLAQK	43842784	93.23	92.66	0.9002	39718856	93.23	92.74	0.8919	49499200	93.23	92.65	0.9053		4.43536e+07	93.23	92.6833	0.899133
IAEESNFPFIK	31827308	111.97	110.69	0.9312	26181430	111.97	111	0.9275	36115344	111.97	111.18	0.9301		31374694	111.97	110.957	0.9296
IAIVGAGIGGTSSAYYLR	30727944	114.11	114.56	0.946	23471642	114.11	114.18	0.9709	32080520	114.11	114.02	0.9675		2.876e+07	114.11	114.253	0.961467
IALVITDGR	40823036	96.7	95.94	0.944	31219446	96.7	95.93	0.9433	51613676	96.7	95.87	0.9463		4.12187e+07	96.7	95.9133	0.944533
IALVSEAGSEAR	4444510	85.87	85.42	0.8152	4192635	85.87	85.38	0.8233	5311469	85.87	85.36	0.8267		4649538	85.87	85.3867	0.821733
IAQPNYIPTQQDVLR	2862026	101.94	101.94	0.839	2377742	101.94	101.76	0.8055	3595063	101.94	101.76	0.8334		2.94494e+06	101.94	101.82	0.825967
IAWTHITIPESLK	29783380	112.47	112.61	0.8466	27476972	112.47	112.14	0.8447	36187528	112.47	112.15	0.8565		3.11493e+07	112.47	112.3	0.849267
IDIIPNPQER	3075943168	97.11	96.65	0.8349	2491138816	97.11	96.54	0.8343	3257028352	97.11	96.5	0.8369		2941370112	97.11	96.5633	0.835367
IDSNLDELSVGLGHLK	15032801	112.96	113.3	0.8705	12072187	112.96	113.12	0.838	20182022	112.96	113.18	0.8574		1.57623e+07	112.96	113.2	0.8553
IEGNTLVIPR	61414592	94.33	93.69	0.7743	48147200	94.33	93.68	0.7739	66247216	94.33	93.66	0.7743		5.8603e+07	94.33	93.6767	0.774167
IFLQDIK	536980288	101.09	100.28	0.7638	403212288	101.09	100.14	0.7631	658361792	101.09	100.06	0.7906		532851456	101.09	100.16	0.7725
IGADFLGR	939207168	97.44	96.53	0.946	720899456	97.44	96.56	0.9453	1048578624	97.44	96.49	0.9478		9.02895e+08	97.44	96.5267	0.946367
IGDTIEFR	1966310656	92.79	92.36	0.9655	1783546496	92.79	92.35	0.965	2319859712	92.79	92.36	0.9684		2.02324e+09	92.79	92.3567	0.9663
IGGIGTVPVGR	14561143808	89.24	88.95	0.962	12750692352	89.24	88.91	0.9613	16885855232	89.24	88.82	0.9642		1.47326e+10	89.24	88.8933	0.9625
IGSEC[+71]LC[+71]PSGFR	14884479	95.04	94.62	0.9024	15224641	95.04	94.53	0.8817	17213550	95.04	94.47	0.9143		1.57742e+07	95.04	94.54	0.899467
IGVASSEELVR	35981396	89.52	89.68	0.8075	35780688	89.52	89.6	0.8344	40561360	89.52	89.6	0.7982		37441148	89.52	89.6267	0.813367
IILLGDGGVGK	87094944	101.48	101.08	0.9595	69338296	101.48	100.94	0.9581	111747456	101.48	100.94	0.9587		8.93936e+07	101.48	100.987	0.958767
ILDLGLNEIEQK	3960624	114.31	114.04	0.6665	1647761	114.31	114.26	0.8069	4151806	114.31	113.91	0.6639		3253397	114.31	114.07	0.712433
ILELIPR	32144292	106.7	105.9	0.9566	27293086	106.7	105.83	0.958	42469720	106.7	105.73	0.9594		3.3969e+07	106.7	105.82	0.958
ILGDINSDFTR	9724291	101.96	101.55	0.9142	8404338	101.96	101.56	0.962	12223841	101.96	101.51	0.8838		10117490	101.96	101.54	0.92
ILGLAIESQDAGIK	48738836	110.81	110.43	0.9528	38286328	110.81	110.28	0.9562	57922976	110.81	110.31	0.9565		4.8316e+07	110.81	110.34	0.955167
ILPGPHFEER	9869197	85.54	84.76	0.8295	8625502	85.54	84.58	0.7962	10514959	85.54	84.58	0.8288		9669886	85.54	84.64	0.818167
ILPPASLC[+71]K	79097896	87.42	87.7	0.9108	70431768	87.42	87.92	0.9011	95993096	87.42	87.35	0.912		81840920	87.42	87.6567	0.907967
ILQEYITQEGHK	18229150	84.9	84.75	0.8173	8737838	84.9	84.64	0.7978	24192600	84.9	84.57	0.8172		17053196	84.9	84.6533	0.810767
ILVGTNLVR	187564624	96.6	95.5	0.9591	149414800	96.6	95.56	0.9581	213406912	96.6	95.51	0.9642		183462112	96.6	95.5233	0.960467
ILYPIQGGR	45007236	90.82	90.09	0.8832	40489488	90.82	89.41	0.8861	49623376	90.82	90.07	0.8795		4.504e+07	90.82	89.8567	0.882933
INQDPLGIQGR	109057504	89.55	89.6	0.9484	83876360	89.55	89.61	0.9564	111390664	89.55	89.34	0.95		1.01442e+08	89.55	89.5167	0.9516
IPLITATPR	20635588	94.98	94.44	0.9245	21895384	94.98	94.51	0.8684	29130366	94.98	94.4	0.8692		2.38871e+07	94.98	94.45	0.887367
IQEGVFDINNEANGIK	9198185	105.7	105.19	0.9534	8755272	105.7	105.36	0.9419	12025182	105.7	105.29	0.9476		9.99288e+06	105.7	105.28	0.947633
IQEPYTFPAILK	46701560	120.28	119.89	0.9181	36630164	120.28	119.93	0.911	49508444	120.28	119.67	0.9142		44280056	120.28	119.83	0.914433
IQPGNPSFTLSLK	191903744	107.45	107.07	0.8717	164437616	107.45	107.05	0.8696	210136928	107.45	107.03	0.8698		188826096	107.45	107.05	0.870367
IQSILSSGGK	65839124	82.41	81.41	0.7255	62046680	82.41	81.34	0.7434	69897328	82.41	81.25	0.7184		6.59277e+07	82.41	81.3333	0.7291
ISQTNYIPTQQDVLR	95284216	99.99	100.01	0.9752	79801552	99.99	99.89	0.9716	107713528	99.99	99.88	0.9798		94266432	99.99	99.9267	0.975533
IVLDNSVFSEHR	92742984	97.11	96.47	0.9634	76575128	97.11	96.48	0.9701	107910384	97.11	96.36	0.9648		9.24095e+07	97.11	96.4367	0.9661
LADEAALFLR	38535816	114.34	113.73	0.9622	31866992	114.34	113.58	0.9531	47473884	114.34	113.54	0.9649		3.92922e+07	114.34	113.617	0.960067
LAEFGTEFK	4887537	98.89	97.82	0.8829	4110967	98.89	98.25	0.9229	6078430	98.89	98.01	0.8718		5.02564e+06	98.89	98.0267	0.892533
LAGAELPGDR	54966516	80.09	79.87	0.907	47536728	80.09	79.77	0.8568	56284484	80.09	79.78	0.7542		5.29292e+07	80.09	79.8067	0.839333
LAGESESNLR	699169920	68.76	68.49	0.9778	655706176	68.76	68.5	0.9774	686651904	68.76	68.42	0.979		6.80509e+08	68.76	68.47	0.978067
LAGTQPLEVLEAVQR	778592704	120.57	121.43	0.9516	625039104	120.57	121.25	0.9522	794281280	120.57	121.24	0.9526		732637696	120.57	121.307	0.952133
LAVEAVLR	176653856	97.13	96.21	0.9657	138844336	97.13	96.18	0.9691	180470256	97.13	96.14	0.9685		165322816	97.13	96.1767	0.967767
LC[+71]DFNPK	89384880	78.13	77.68	0.862	84838280	78.13	77.82	0.8669	103822808	78.13	77.69	0.8655		9.2682e+07	78.13	77.73	0.8648
LDDQIFLNR	7920711	103.95	103.5	0.895	6615680	103.95	103.28	0.9239	10026402	103.95	103.39	0.9421		8.1876e+06	103.95	103.39	0.920333
LDLQLVQR	3389428	99.56	99.3	0.9054	2957496	99.56	99.23	0.8939	3763399	99.56	99.16	0.8914		3.37011e+06	99.56	99.23	0.8969
LDQDINATK	2296893	65.39	65.71	0.9241	1917494	65.39	65.74	0.9157	2299071	65.39	65.75	0.9237		2.17115e+06	65.39	65.7333	0.921167
LEIC[+71]NLTPDALK	21906384	111.34	111.06	0.9405	16308556	111.34	110.93	0.9412	22902512	111.34	110.82	0.9394		20372484	111.34	110.937	0.940367
LEPLTPR	43623328	78.82	78.45	0.8616	42685928	78.82	78.18	0.8747	48145192	78.82	78.13	0.8715		4.48181e+07	78.82	78.2533	0.869267
LFGGSFTHQASVAK	113177216	88.14	87.71	0.9317	81961104	88.14	87.64	0.9281	127844960	88.14	87.56	0.9362		1.07661e+08	88.14	87.6367	0.932
LFLSYDYAVR	25624528	113.44	112.95	0.9535	20115872	113.44	112.54	0.9517	29347178	113.44	112.69	0.9443		2.50292e+07	113.44	112.727	0.949833
LFVSGAC[+71]DASAK	96328248	82.47	82.12	0.9673	76721968	82.47	82.27	0.9553	97232784	82.47	81.91	0.9519		9.00943e+07	82.47	82.1	0.958167
LFVVPTDESQAR	39542336	97.01	96.38	0.9341	34511980	97.01	96.03	0.9362	41655028	97.01	96.24	0.9291		3.85698e+07	97.01	96.2167	0.933133
LGATIDVEHSHVR	7814505	75.44	75.3	0.7883	8115921	75.44	75.22	0.7126	9057665	75.44	75.02	0.7781		8.32936e+06	75.44	75.18	0.759667
LGGGLNPGLVR	7136878	93.12	92.82	0.9129	5538568	93.12	92.88	0.9269	6523348	93.12	92.83	0.9142		6399598	93.12	92.8433	0.918
LGNYYIAASYVK	1841856	103.99	103.55	0.9101	1662949	103.99	103.63	0.9084	1911877	103.99	103.69	0.9537		1.80556e+06	103.99	103.623	0.924067
LGPLVEQGR	1017582336	82.35	81.62	0.9417	919527488	82.35	81.4	0.9436	1195193600	82.35	81.43	0.9449		1.0441e+09	82.35	81.4833	0.9434
LGTLEVEDQIEAAR	235841184	105.14	104.79	0.9757	205482208	105.14	104.76	0.9779	327301024	105.14	105.11	0.9794		2.56208e+08	105.14	104.887	0.977667
LHSAVLGQSHSPPVAADHTEGPFSETTPLLPGTR	5686414	101.04	100.93	0.9134	4101854	101.04	100.77	0.8975	6235323	101.04	100.78	0.922		5341197	101.04	100.827	0.910967
LIC[+71]DFPFDGLLEER	3394630	139.46	140.3	0.9127	3627405	139.46	139.94	0.9421	3547865	139.46	140.37	0.9252		3523300	139.46	140.203	0.926667
LIENVDPEK	32323538	79.11	78.8	0.8913	32066358	79.11	78.82	0.8953	36300656	79.11	78.41	0.8998		3.35635e+07	79.11	78.6767	0.895467
LIESAEELIR	162291792	103.74	103.52	0.9762	132799088	103.74	103.47	0.9749	202527040	103.74	103.41	0.9815		165872640	103.74	103.467	0.977533
LIFPNPFGHLSDSFSHSR	6423249	124.04	124	0.7455	12153506	124.04	123.51	0.8079	11447303	124.04	124.19	0.8006		1.0008e+07	124.04	123.9	0.784667
LIGIDDVPDAR	23503994	101.15	100.98	0.9585	18793292	101.15	100.79	0.955	28709338	101.15	100.84	0.9588		2.36689e+07	101.15	100.87	0.957433
LIHQLLTDIGR	2336132	103.73	102.91	0.7585	1591481	103.73	102.92	0.7122	3372381	103.73	102.87	0.7591		2.43333e+06	103.73	102.9	0.743267
LLAQTTLR	79491016	81.79	80.88	0.8652	80152992	81.79	80.72	0.8421	103038632	81.79	80.6	0.8157		87560880	81.79	80.7333	0.841
LLEFQNDR	1295833984	89.98	89.64	0.9745	1111740544	89.98	89.55	0.9729	1424239616	89.98	89.56	0.9741		1.27727e+09	89.98	89.5833	0.973833
LLELATQPAR	3259702	91.49	91.37	0.8509	2718755	91.49	91.35	0.8213	3045730	91.49	91.29	0.9093		3.00806e+06	91.49	91.3367	0.8605
LLEVSDDPQVLAVAAHDVGEYVR	1113077	133.13	134.29	0.9016	1296029	133.13	134.05	0.8775	1528997	133.13	134.15	0.8817		1312701	133.13	134.163	0.886933
LLFAQLK	28697214	106.59	105.41	0.9186	25920142	106.59	105.22	0.9209	35365840	106.59	105.21	0.9198		2.99944e+07	106.59	105.28	0.919767
LLFEGAGSNPGDK	67729200	93.28	92.94	0.9304	61833608	93.28	92.83	0.9294	71498040	93.28	92.79	0.9246		6.70203e+07	93.28	92.8533	0.928133
LLFQVFR	1960237	122.06	121.68	0.9044	1835429	122.06	121.32	0.8997	1980503	122.06	121.48	0.8821		1.92539e+06	122.06	121.493	0.8954
LLGTAGTEEK	13516403	69.72	69.05	0.9098	13187764	69.72	69.01	0.9242	14451536	69.72	68.95	0.903		1.37186e+07	69.72	69.0033	0.912333
LLLASFK	8938845	105.24	104.18	0.9322	7111598	105.24	103.78	0.9258	10509144	105.24	103.98	0.9279		8.8532e+06	105.24	103.98	0.928633
LLPQLLK	48657084	104.11	103.31	0.9128	40129560	104.11	103.15	0.912	59167472	104.11	103.13	0.9141		4.9318e+07	104.11	103.197	0.912967
LLQSPC[+71]VDVVPK	6212757	97.76	97.79	0.8686	6210790	97.76	97.74	0.7902	6847843	97.76	97.6	0.8819		6.4238e+06	97.76	97.71	0.8469
LLSTDPVTAK	155932560	80.59	80.23	0.9091	151117888	80.59	80.13	0.9019	177523984	80.59	80.09	0.9041		1.61525e+08	80.59	80.15	0.905033
LLVGVDEK	997009792	84.46	83.59	0.9127	900216704	84.46	83.53	0.9102	1088936448	84.46	83.43	0.9103		995387648	84.46	83.5167	0.911067
LLVNYPEPYR	6639030	101.52	100.93	0.8185	6656387	101.52	100.83	0.8473	8658418	101.52	100.79	0.8392		7317945	101.52	100.85	0.835
LNQELENLR	25635066	87.56	87.1	0.9513	22921430	87.56	87.03	0.9143	28462632	87.56	86.99	0.9623		2.5673e+07	87.56	87.04	0.942633
LPDLETVIK	20379170	110.39	110.42	0.9362	2133274	110.39	109.66	0.931	24462504	110.39	109.94	0.8787		15658316	110.39	110.007	0.9153
LPDPLLK	372039776	97.21	96.29	0.8696	283954624	97.21	96.27	0.8661	388688864	97.21	96.16	0.873		3.48228e+08	97.21	96.24	0.869567
LQAAQLPDK	8860368	76.21	76.32	0.7627	6011304	76.21	75.8	0.7343	9874856	76.21	75.69	0.6709		8.24884e+06	76.21	75.9367	0.722633
LQAEIFQAR	739456192	94.71	93.92	0.9789	567617984	94.71	93.98	0.9793	877698368	94.71	93.88	0.9759		7.28258e+08	94.71	93.9267	0.978033
LQAPIWEFK	10393878	116.96	116.44	0.919	10923569	116.96	116.2	0.9235	12045875	116.96	116.29	0.9224		1.11211e+07	116.96	116.31	0.921633
LQEVEC[+71]EEQR	17259258	69.58	69.64	0.9783	18123502	69.58	69.65	0.9808	19499726	69.58	69.64	0.98		18294162	69.58	69.6433	0.9797
LQNNNVYTIAK	43028496	82.4	81.94	0.915	43234352	82.4	81.86	0.9148	42853996	82.4	81.85	0.9171		43038948	82.4	81.8833	0.915633
LQSEVAELK	48552808	80.92	80.59	0.922	43435496	80.92	80.24	0.9222	52636196	80.92	80.2	0.9309		4.82082e+07	80.92	80.3433	0.925033
LQTEEQAVDSEGDSSLHR	627088	77.53	77.75	0.9145	445766	77.53	77.6	0.9265	652596	77.53	77.57	0.9294		575150	77.53	77.64	0.923467
LSEIIAAR	8072212	83.31	82.71	0.7075	7705904	83.31	82.44	0.7886	14854856	83.31	82.33	0.6396		1.0211e+07	83.31	82.4933	0.7119
LSILYPATTGR	5663995392	101.81	101.39	0.7618	4311734272	101.81	101.25	0.7633	6627173376	101.81	101.2	0.7634		5.5343e+09	101.81	101.28	0.762833
LSQLEGVNVER	105707840	87.45	87.39	0.9684	84608360	87.45	87.32	0.9713	114286544	87.45	87.29	0.9725		101534248	87.45	87.3333	0.970733
LSVHALSR	2266850	73.92	73.21	0.7882	2295003	73.92	73.16	0.8653	2577354	73.92	73.04	0.8172		2.37974e+06	73.92	73.1367	0.823567
LTLLQLK	20694248	107.44	106.44	0.9003	17909704	107.44	106.26	0.9243	26808602	107.44	106.34	0.93		2.18042e+07	107.44	106.347	0.9182
LVQSGPLTTC[+71]R	53299848	80.2	79.89	0.9237	50100236	80.2	79.74	0.9214	56175336	80.2	79.66	0.9152		5.31918e+07	80.2	79.7633	0.9201
LVSDVQTAVK	114849536	76.64	76.43	0.9456	95034264	76.64	76.31	0.9532	114021992	76.64	76.31	0.9404		1.07969e+08	76.64	76.35	0.9464
LVTSIGDVVNHDPVVGDR	23343038	101.79	101.65	0.8415	18777250	101.79	101.61	0.8236	23573342	101.79	101.4	0.8466		2.18979e+07	101.79	101.553	0.837233
LVVADTR	270083232	68.67	68.36	0.8757	275202272	68.67	68.38	0.8743	275931104	68.67	68.32	0.8734		2.73739e+08	68.67	68.3533	0.874467
LYGPTNFSPIINHVAR	19540618	109.08	108.42	0.8751	13211818	109.08	108.31	0.8646	22012548	109.08	108.27	0.8693		1.8255e+07	109.08	108.333	0.869667
NEGAEPDLIR	16498551	83.72	83.16	0.8177	14063824	83.72	83.11	0.8185	17081156	83.72	82.98	0.8175		15881177	83.72	83.0833	0.8179
NEVALLER	81780176	90.26	89.94	0.9611	66448800	90.26	89.85	0.9559	86009960	90.26	89.79	0.9644		7.80796e+07	90.26	89.86	0.960467
NEYPSIK	48252920	75.36	75.1	0.8711	37756528	75.36	74.74	0.944	39118648	75.36	74.65	0.9206		4.17094e+07	75.36	74.83	0.9119
NFITQGPYENR	59606556	93.69	93.33	0.9755	55674504	93.69	93.04	0.9686	59973884	93.69	93	0.9806		5.84183e+07	93.69	93.1233	0.9749
NFTDVHPDYGAR	1148984960	82.31	81.98	0.7895	1053302016	82.31	81.92	0.7895	1481475072	82.31	81.85	0.7895		1.22792e+09	82.31	81.9167	0.7895
NGGQILIADLR	31723400	106.56	105.83	0.9674	29134220	106.56	105.63	0.96	40089500	106.56	105.57	0.9635		33649040	106.56	105.677	0.963633
NIASVGFHEDGR	4049966	81.65	81.11	0.9145	3841558	81.65	80.83	0.8774	4539860	81.65	80.99	0.877		4.14379e+06	81.65	80.9767	0.889633
NIDLVAQR	16582557	84.54	83.84	0.9252	14132809	84.54	83.4	0.9043	17299978	84.54	83.68	0.9115		1.60051e+07	84.54	83.64	0.913667
NIIDPTFR	9325839	97.21	96.13	0.8873	8179840	97.21	96.05	0.8854	9123936	97.21	96.09	0.863		8.87654e+06	97.21	96.09	0.878567
NLLTAAADATER	32353528	104.32	103.8	0.8761	29905126	104.32	103.57	0.8786	34048508	104.32	103.58	0.8734		3.21024e+07	104.32	103.65	0.876033
NLNQALLDLHALGSAR	6400218	114.44	115	0.9124	4990923	114.44	114.86	0.9384	9946749	114.44	114.91	0.9155		7112630	114.44	114.923	0.9221
NLTNPNTVIILIGNK	35365880	118.65	118.96	0.9297	31143756	118.65	118.69	0.9271	31792008	118.65	118.75	0.9286		3.27672e+07	118.65	118.8	0.928467
NPSIVGVLC[+71]TDSQGLNLGC[+71]R	6507208	122.61	123.01	0.9438	5832078	122.61	122.89	0.9502	6539239	122.61	122.95	0.9547		6.29284e+06	122.61	122.95	0.949567
NQEPPAPAQQLQPQPAAVQGLEPAR	1799647	98.55	99.1	0.9421	1744406	98.55	99.12	0.9014	1787217	98.55	98.99	0.9364		1777090	98.55	99.07	0.926633
NQPPVDEGATGASQSLLDR	22593372	93.62	93.53	0.9673	15626695	93.62	93.49	0.9437	22715252	93.62	93.37	0.9475		20311773	93.62	93.4633	0.952833
NSLDC[+71]EIVSAK	96450232	87.59	87.42	0.8031	74746360	87.59	87.41	0.7967	107190496	87.59	87.36	0.8078		92795696	87.59	87.3967	0.802533
NTDGVNFYNILTK	116844528	121.02	121.32	0.9472	100456880	121.02	121.19	0.9468	119482440	121.02	121.15	0.9464		1.12261e+08	121.02	121.22	0.9468
NTLFIDDR	59824568	94.7	93.31	0.836	40423408	94.7	93.9	0.9541	59115524	94.7	93.8	0.9089		5.31212e+07	94.7	93.67	0.899667
NTPAFFAER	86247080	96.06	95.1	0.8225	79243440	96.06	95.05	0.8234	91412560	96.06	94.96	0.852		85634360	96.06	95.0367	0.832633
NVADYYPEYK	46528924	91.26	91.13	0.8583	43582120	91.26	91.16	0.8558	49646624	91.26	91.14	0.8744		4.65859e+07	91.26	91.1433	0.862833
NVIPDPSK	17209772	75.29	75.06	0.8435	17292184	75.29	74.18	0.8507	19180702	75.29	74.91	0.8584		1.78942e+07	75.29	74.7167	0.850867
NVLLLGEDGAGK	37052856	99.06	98.3	0.9225	27997086	99.06	98.19	0.9154	40569500	99.06	98.18	0.919		3.52065e+07	99.06	98.2233	0.918967
NVQGVNYVSPVR	108482024	87.48	87.4	0.9799	89135120	87.48	87.32	0.9749	115179480	87.48	87.37	0.9797		1.04266e+08	87.48	87.3633	0.978167
NYDIGAALDTIQYSK	19361318	116.66	117.01	0.931	19799974	116.66	116.86	0.9398	21208026	116.66	116.8	0.9318		20123106	116.66	116.89	0.9342
NYLLSLPHK	63523252	96.45	94.86	0.9302	46080372	96.45	94.9	0.9122	73755112	96.45	94.78	0.9283		6.11196e+07	96.45	94.8467	0.923567
NYPVWQHITLTTLR	13761951	115.85	115.5	0.7799	15452707	115.85	115.35	0.7736	16553183	115.85	115.39	0.7866		15255947	115.85	115.413	0.780033
QASPNIVIALAGNK	41754312	108.54	108.22	0.803	32227216	108.54	108.12	0.8563	53887604	108.54	108	0.8318		42623044	108.54	108.113	0.830367
QFLESSELPR	42264580	96.89	96.72	0.972	34806028	96.89	96.72	0.9762	43719552	96.89	96.58	0.9684		4.02634e+07	96.89	96.6733	0.9722
QGAHIIVTPEDGIYGVR	15473846	100.13	99.69	0.7476	13067908	100.13	99.6	0.8079	18634288	100.13	99.59	0.8337		1.57253e+07	100.13	99.6267	0.7964
QIFGEATK	149488096	78.09	77.47	0.8011	155904048	78.09	77.33	0.8055	155858704	78.09	77.3	0.8052		1.5375e+08	78.09	77.3667	0.803933
QLENLEQQK	571739	72.7	72.19	0.6898	952252	72.7	72.28	0.84	877369	72.7	72.05	0.7035		800453	72.7	72.1733	0.744433
QNYLYAVK	9892389	89.51	88.94	0.9615	10861826	89.51	88.92	0.9717	12050028	89.51	88.45	0.966		1.09347e+07	89.51	88.77	0.9664
QPGIVFVAAK	145069936	96.02	95.5	0.9128	125814416	96.02	95.73	0.9198	182823008	96.02	95.6	0.9217		1.51236e+08	96.02	95.61	0.9181
QQQDEAYLASLR	15097811	96.85	96.61	0.9634	12625117	96.85	96.6	0.9613	16323718	96.85	96.6	0.9723		1.46822e+07	96.85	96.6033	0.965667
QTITTFGSLK	541913	94.75	93.94	0.7357	417851	94.75	93.93	0.7535	329451	94.75	93.88	0.6256		429738	94.75	93.9167	0.704933
QTVAVGVIK	1829478144	82.51	81.61	0.8278	1827016576	82.51	81.53	0.8264	2077857664	82.51	81.44	0.8266		1.91145e+09	82.51	81.5267	0.826933
QWNNC[+71]AFLESSAK	20050044	101.43	101.13	0.967	14501282	101.43	101.04	0.9594	19661928	101.43	100.99	0.9567		1.80711e+07	101.43	101.053	0.961033
QYLPHVAR	23569790	74.39	73.46	0.9207	27042448	74.39	73.41	0.9286	27276420	74.39	73.33	0.9276		25962886	74.39	73.4	0.925633
SAAESISESVPVGPK	166011456	89.83	90.31	0.9262	132428920	89.83	90.29	0.9191	191760256	89.83	90.26	0.9233		1.634e+08	89.83	90.2867	0.922867
SAFAPFGK	9382980	95.39	94.29	0.8557	7234298	95.39	94.28	0.8515	10291546	95.39	94.32	0.8603		8969608	95.39	94.2967	0.855833
SAVYIIENAK	123513376	91.74	91.49	0.9545	111833408	91.74	91.45	0.9546	142588576	91.74	91.42	0.9577		1.25978e+08	91.74	91.4533	0.9556
SAYVSYDAEK	991826	75.7	75.55	0.8691	2222135	75.7	75.47	0.9093	1791977	75.7	75.4	0.9412		1668646	75.7	75.4733	0.906533
SC[+71]EEC[+71]LR	11970285	65.2	65.29	0.9224	11271570	65.2	65.34	0.9264	10493044	65.2	65.21	0.9301		1.1245e+07	65.2	65.28	0.9263
SC[+71]LLHQFTEK	34468744	88.67	88.35	0.9406	28194756	88.67	88.24	0.9626	38532304	88.67	88.23	0.9455		3.37319e+07	88.67	88.2733	0.949567
SDALEFQQK	7423362	81.35	80.76	0.9365	5673396	81.35	80.24	0.9081	7399717	81.35	80.65	0.9314		6.83216e+06	81.35	80.55	0.925333
SDELLGLTHTYSVR	4030462	102.97	102.47	0.7641	2381929	102.97	102.33	0.7512	3904722	102.97	102.28	0.7541		3.43904e+06	102.97	102.36	0.756467
SDPYLEFHK	83207248	86.86	86.53	0.8756	68059720	86.86	86.26	0.8707	99814560	86.86	86.3	0.885		8.36938e+07	86.86	86.3633	0.8771
SDTFINLR	52739108	98.8	97.36	0.9659	41482820	98.8	97.27	0.97	62776136	98.8	97.65	0.9695		52332688	98.8	97.4267	0.968467
SEHLIQTDTVNLHR	13802983	81.52	80.88	0.765	13146240	81.52	80.77	0.7433	16446718	81.52	80.64	0.7534		1.44653e+07	81.52	80.7633	0.7539
SELQAYIEQC[+71]QDSPTSGK	1983738	99.47	99.87	0.9434	1498978	99.47	99.76	0.9047	1846183	99.47	99.71	0.921		1.7763e+06	99.47	99.78	0.923033
SESLSDNATAFSNR	1610036	85.74	85.68	0.6765	1839332	85.74	85.72	0.8726	1615139	85.74	85.61	0.6535		1688169	85.74	85.67	0.7342
SFNVDLVAGK	15411094	100.41	100.2	0.8974	11993204	100.41	99.96	0.9083	18329956	100.41	100.17	0.8881		1.52448e+07	100.41	100.11	0.897933
SFVVSAASTTER	11603937	85.03	85.02	0.7785	8500866	85.03	84.71	0.8259	12162572	85.03	84.81	0.7869		1.07558e+07	85.03	84.8467	0.7971
SFYGLSNLR	2536272	105.61	104.91	0.7753	1868539	105.61	104.47	0.8559	3315986	105.61	104.61	0.7742		2573599	105.61	104.663	0.8018
SGAGVPEVVLR	31943368	94.27	93.79	0.8655	27261922	94.27	93.72	0.8644	32939542	94.27	93.69	0.8657		30714944	94.27	93.7333	0.8652
SGELEVPDC[+71]EGLQR	10243853	94.75	94.7	0.8965	7558225	94.75	94.69	0.9095	10175389	94.75	94.56	0.9177		9.32582e+06	94.75	94.65	0.9079
SGVALQHGPVVLLK	4099279	97.2	96.21	0.8641	10621484	97.2	96.16	0.5952	9442626	97.2	96.09	0.7114		8054463	97.2	96.1533	0.723567
SHIGVVPQDTVLFNDTIANNIR	7069981	118.47	118.45	0.911	7002449	118.47	118.36	0.8828	7037971	118.47	118.67	0.911		7.0368e+06	118.47	118.493	0.9016
SIIFANYIAR	5002635	115.01	114.98	0.9691	3632144	115.01	114.69	0.9436	4391521	115.01	114.77	0.9497		4342100	115.01	114.813	0.954133
SIPAVLEIPSK	56734168	107.65	107.06	0.7349	46738180	107.65	107.04	0.7338	68559248	107.65	107.13	0.7411		5.73439e+07	107.65	107.077	0.7366
SISESAFSAR	7035165	83.01	82.53	0.9612	7071566	83.01	82.05	0.8957	8217474	83.01	82.42	0.9488		7.4414e+06	83.01	82.3333	0.935233
SLGPENLLLK	157687216	110.09	109.39	0.9023	126880712	110.09	109.05	0.8952	193434432	110.09	109.12	0.8972		159334120	110.09	109.187	0.898233
SLHFQPDK	23938180	72.03	70.91	0.8642	23011924	72.03	70.96	0.8426	21608276	72.03	70.84	0.8619		2.28528e+07	72.03	70.9033	0.856233
SLTNDWEDHLAVK	259602496	101.28	100.77	0.8601	186077632	101.28	100.68	0.8553	322495392	101.28	100.64	0.858		2.56059e+08	101.28	100.697	0.8578
SNIPYWAIK	95813808	106.6	105.99	0.9048	85794408	106.6	105.85	0.9145	110186320	106.6	105.88	0.9073		9.72648e+07	106.6	105.907	0.908867
SSANLFEITDR	1658151	105.89	105.36	0.7547	1650496	105.89	105.28	0.8534	2418144	105.89	105.21	0.8187		1.90893e+06	105.89	105.283	0.808933
SSELLGQAAR	4162838	78.16	77.28	0.8453	3139032	78.16	77.23	0.9177	3648886	78.16	77.17	0.8188		3650252	78.16	77.2267	0.8606
SSENAIQEEQFFGR	1090229	102.54	102.2	0.7922	1120956	102.54	102.15	0.9348	867854	102.54	102	0.6984		1.02635e+06	102.54	102.117	0.808467
SSLNPILFR	544718400	109.08	108.13	0.968	463848512	109.08	107.93	0.9693	683903488	109.08	107.91	0.9699		564156800	109.08	107.99	0.969067
STVEIFK	37232196	89.19	88.22	0.8879	32334030	89.19	88.07	0.8789	40306412	89.19	88.06	0.8878		3.66242e+07	89.19	88.1167	0.884867
STYSISIIHPK	27177682	91.24	90.97	0.9612	24288844	91.24	90.86	0.962	33128740	91.24	90.91	0.9475		28198422	91.24	90.9133	0.9569
SVGWGNIFQLPFK	4442531	144.73	145.44	0.9133	4861606	144.73	145.31	0.919	4075447	144.73	145.26	0.9141		4.45986e+06	144.73	145.337	0.915467
SVNQSLLELHK	122684832	88.72	88.31	0.9211	110520864	88.72	88.26	0.9201	147876224	88.72	88.17	0.9116		1.27027e+08	88.72	88.2467	0.9176
SYIAGATSLQER	1708079	86.33	86.08	0.8125	1749705	86.33	85.96	0.8243	1523840	86.33	86.05	0.6757		1.66054e+06	86.33	86.03	0.770833
SYNC[+71]TPVSSPR	5262114	72.23	72.31	0.956	4861833	72.23	72.16	0.9485	4837242	72.23	72.18	0.9492		4987063	72.23	72.2167	0.951233
TAALPTFR	187624784	92.48	92.1	0.8778	167765552	92.48	92.09	0.881	225845328	92.48	92.08	0.8783		1.93745e+08	92.48	92.09	0.879033
TAAQVLIR	11069160	81.63	81.05	0.6486	5822139	81.63	80.71	0.8579	11187063	81.63	80.88	0.6605		9359454	81.63	80.88	0.722333
TADDPSLSLIK	381157120	97.66	97	0.8205	330841376	97.66	96.86	0.8175	414960320	97.66	96.75	0.8183		3.75653e+08	97.66	96.87	0.818767
TAEYDVAFGER	65221632	94.18	93.6	0.9812	53122644	94.18	93.54	0.9766	69596304	94.18	93.43	0.968		62646860	94.18	93.5233	0.975267
TATILDK	1476691	71.8	70.67	0.8401	1334569	71.8	70.75	0.81	1473721	71.8	70.76	0.8186		1428327	71.8	70.7267	0.8229
TAVVIDLGEAFTK	7198284	121.57	122.16	0.894	6265895	121.57	121.63	0.935	7155769	121.57	121.98	0.9223		6873316	121.57	121.923	0.9171
TDEYLLAR	12091114	89.93	89.16	0.9158	9490196	89.93	89.15	0.9363	13529203	89.93	89.16	0.9442		1.17035e+07	89.93	89.1567	0.9321
TEAFTIAR	13648111	86.46	85.53	0.7087	13671227	86.46	85.44	0.7049	15044041	86.46	85.19	0.7068		1.41211e+07	86.46	85.3867	0.7068
TFAQGLAVAR	10959387	91.35	91.05	0.936	11244583	91.35	91.09	0.8936	11495690	91.35	91.07	0.927		11233220	91.35	91.07	0.918867
TFEISC[+71]C[+71]SDR	17226428	86.59	86.52	0.9771	13375691	86.59	86.47	0.9741	16148778	86.59	86.39	0.9695		1.55836e+07	86.59	86.46	0.973567
TFVSGAC[+71]DASSK	5684520	72.32	71.98	0.9375	4926450	72.32	72.11	0.8667	5101883	72.32	71.78	0.9171		5.23762e+06	72.32	71.9567	0.9071
TGATEHYLINVC[+71]K	1202531	88.62	88.18	0.7233	1830229	88.62	88.17	0.9024	1621372	88.62	88.15	0.5621		1.55138e+06	88.62	88.1667	0.729267
TGAVYVAEIGAK	19170816	90.7	90.49	0.9519	14914325	90.7	90.47	0.9299	22962112	90.7	90.45	0.9464		19015751	90.7	90.47	0.942733
TIGVSNFNPLQIER	131297800	117.76	117.3	0.963	115604368	117.76	117.09	0.9727	141071104	117.76	117.21	0.9684		129324424	117.76	117.2	0.968033
TINWSLLEK	9741743	113.92	113.79	0.6811	3283072	113.92	113.1	0.9323	6866795	113.92	113.21	0.8544		6.63054e+06	113.92	113.367	0.8226
TITIAVPDK	225942768	91.42	91.44	0.9026	177581808	91.42	91.39	0.8957	263966432	91.42	91.37	0.9049		2.22497e+08	91.42	91.4	0.901067
TLDVNQDSELR	174377328	83.4	83.04	0.9802	157524656	83.4	82.98	0.9849	192283872	83.4	82.86	0.9873		1.74729e+08	83.4	82.96	0.984133
TLEEAIR	63802256	77.62	77.11	0.8406	66273632	77.62	77.46	0.8646	69559784	77.62	76.6	0.8412		66545224	77.62	77.0567	0.8488
TLIPDSYR	101074408	90.64	90.49	0.9481	91102920	90.64	90.47	0.949	122981984	90.64	90.45	0.9538		105053104	90.64	90.47	0.9503
TLISASSDTTVK	14095108	80.26	80.01	0.8081	12625632	80.26	80	0.8	15217194	80.26	79.95	0.8115		1.39793e+07	80.26	79.9867	0.806533
TLNQLGTPQDSPELR	22071864	92.15	92.36	0.9576	23124248	92.15	92.29	0.9638	25458494	92.15	92.29	0.9604		2.35515e+07	92.15	92.3133	0.9606
TLPELYELVNR	3112094	121.8	122.32	0.8493	2743401	121.8	122.06	0.8199	3415772	121.8	122.12	0.8475		3.09042e+06	121.8	122.167	0.8389
TLQVQAAQFAK	9934767	91.2	91.05	0.9479	8585651	91.2	91.01	0.9223	10579295	91.2	90.45	0.9333		9.6999e+06	91.2	90.8367	0.9345
TLTLLGSPADISAATEK	52151992	112.52	112.23	0.9217	40942036	112.52	112.14	0.9363	57190040	112.52	112.11	0.9251		5.00947e+07	112.52	112.16	0.9277
TNLYWPGTAEPLLVSSPEHPQR	16940590	117.45	116.84	0.8126	15565124	117.45	116.92	0.8115	19374916	117.45	117.21	0.8233		1.72935e+07	117.45	116.99	0.8158
TNQELQEINR	65289368	76.3	76.31	0.9881	31977684	76.3	76.24	0.9798	39876424	76.3	76.16	0.9892		45714492	76.3	76.2367	0.9857
TPAQFDADELR	18759748	91.63	91.49	0.9571	16984386	91.63	91.91	0.9469	21614510	91.63	91.35	0.9579		19119548	91.63	91.5833	0.953967
TPAQYDASELK	93191104	78.86	78.85	0.9582	82146752	78.86	78.71	0.9629	93169784	78.86	78.6	0.9689		8.95025e+07	78.86	78.72	0.963333
TPESSHEGLITDPHSPSR	7300658	72.27	72.17	0.8458	7305096	72.27	72.38	0.8378	8615463	72.27	72.24	0.8346		7.74041e+06	72.27	72.2633	0.8394
TQSILFNR	7321512	92.26	91.78	0.7335	6679689	92.26	91.73	0.8372	6576488	92.26	91.74	0.7077		6.85923e+06	92.26	91.75	0.759467
TSAAGFPLVAAQR	25338722	99.42	98.95	0.8321	18888844	99.42	98.8	0.8286	26276972	99.42	98.71	0.8319		2.35015e+07	99.42	98.82	0.830867
TSVPLTAPQK	69174440	76.03	76.11	0.9037	50086696	76.03	75.94	0.9034	58800452	76.03	75.91	0.9048		5.93539e+07	76.03	75.9867	0.903967
TTAQVLIR	57850912	80.68	80	0.9	55407004	80.68	79.83	0.9102	62653416	80.68	79.73	0.8989		5.86371e+07	80.68	79.8533	0.903033
TTEDELHIC[+71]R	4388528	78.64	78.45	0.9673	3988573	78.64	78.36	0.9604	5271760	78.64	78.33	0.9521		4.54962e+06	78.64	78.38	0.959933
TTLVDSR	6903785	65.21	64.92	0.9125	6455129	65.21	65.15	0.9262	6700051	65.21	64.87	0.9208		6.68632e+06	65.21	64.98	0.919833
TTVFSC[+71]NLGEK	338908768	91.75	91.65	0.9639	308789504	91.75	91.52	0.964	365681184	91.75	91.58	0.9667		337793152	91.75	91.5833	0.964867
TVLITGANSGLGR	24710736	91.25	91.14	0.9412	25589556	91.25	91.16	0.9434	31168014	91.25	91.14	0.9163		27156102	91.25	91.1467	0.933633
TVQHQDSQVNALEITPDR	7696189	87.12	86.79	0.9434	5733052	87.12	87.12	0.9471	7515392	87.12	86.96	0.9435		6.98154e+06	87.12	86.9567	0.944667
TYAEILEPFHPVR	88209704	110.22	109.38	0.9642	72377440	110.22	109.22	0.9685	118728960	110.22	109.23	0.9623		93105368	110.22	109.277	0.965
VAALQTAADAFYK	12936436	107.73	107.18	0.96	9502999	107.73	107.06	0.9364	14396253	107.73	106.97	0.9372		1.22786e+07	107.73	107.07	0.944533
VAAYC[+71]EDTSK	6148623	64.64	64.9	0.7582	5015001	64.64	65.03	0.7583	5965161	64.64	64.85	0.7582		5709595	64.64	64.9267	0.758233
VADIALHYANK	54592892	82.96	82.73	0.9587	44628924	82.96	82.68	0.9635	55078952	82.96	82.58	0.9561		5.14336e+07	82.96	82.6633	0.959433
VAFLHVPAGTLVSK	4410452	104.73	104.04	0.8643	3328488	104.73	103.85	0.8616	5065947	104.73	103.84	0.8685		4.2683e+06	104.73	103.91	0.8648
VAIDAGYR	6319468	77.93	77.78	0.8066	4670961	77.93	77.66	0.8405	6006761	77.93	77.61	0.8416		5665730	77.93	77.6833	0.829567
VC[+71]LELAK	2942295	86.97	86.24	0.8683	3119155	86.97	86.1	0.8661	3936167	86.97	85.62	0.9145		3332539	86.97	85.9867	0.882967
VC[+71]NPIITK	1604599296	78.64	78.22	0.9235	1491721216	78.64	78.13	0.923	1720471040	78.64	78.06	0.9253		1605597184	78.64	78.1367	0.923933
VDDLLIIEEK	5628075	109.98	109.12	0.7233	5587112	109.98	109.03	0.7334	6441964	109.98	109.03	0.7336		5885717	109.98	109.06	0.7301
VDFTPSER	4599678	78.58	78.17	0.8159	4165148	78.58	78.25	0.7841	4638207	78.58	78	0.8214		4.46768e+06	78.58	78.14	0.807133
VDIDVPDVNIEGPDAK	81587232	108.96	109.14	0.9025	64845232	108.96	109.02	0.9069	82556048	108.96	109.1	0.9106		76329504	108.96	109.087	0.906667
VDLYEAANK	39600024	81.59	80.97	0.8428	36840148	81.59	80.89	0.9256	47761832	81.59	80.82	0.9087		41400668	81.59	80.8933	0.892367
VEDVEALDQK	18342776	79.78	79.65	0.8381	15734564	79.78	79.55	0.8601	20455628	79.78	79.53	0.8068		18177656	79.78	79.5767	0.835
VEGGGTSVIK	29052072	66.75	66.4	0.9386	28864840	66.75	66.33	0.956	31320794	66.75	66.29	0.9522		29745902	66.75	66.34	0.948933
VEGHVFPEFK	10542940	93.03	92.22	0.7324	9544271	93.03	92.36	0.7289	12522510	93.03	92.35	0.7557		10869907	93.03	92.31	0.739
VELDTHGC[+71]GLR	7363837	78.6	78.11	0.6756	4450573	78.6	78.3	0.8357	5071630	78.6	78.28	0.8436		5628680	78.6	78.23	0.784967
VEPLAFHGTPEQK	8763714	82.95	82.41	0.9057	7838807	82.95	82.35	0.9187	10419464	82.95	82.24	0.914		9.00733e+06	82.95	82.3333	0.9128
VFANPEDC[+71]AGFGK	18506137600	93.93	93.6	0.9598	15267673088	93.93	93.54	0.9617	20519301120	93.93	93.42	0.9649		18097703936	93.93	93.52	0.962133
VFDITSK	12650967	85.53	84.73	0.7191	11964439	85.53	84.58	0.7257	15930679	85.53	84.58	0.7304		1.35154e+07	85.53	84.63	0.725067
VFEGIPTYR	137640880	98.89	98.63	0.976	106865104	98.89	98.63	0.9715	159232624	98.89	98.54	0.9698		134579536	98.89	98.6	0.972433
VFFEQGATR	64986464	88.36	88.04	0.9662	54808488	88.36	87.99	0.9601	70787328	88.36	87.98	0.9608		6.35274e+07	88.36	88.0033	0.962367
VFSGEDNPSQDAPSASSVAPASR	942578	85.64	86.29	0.9139	774732	85.64	86.33	0.8587	1175792	85.64	86.25	0.9434		964367	85.64	86.29	0.905333
VGDSPIPGAGAYADDTAGAAAATGDGDTLLR	9594179	112.75	113.17	0.9036	6652293	112.75	113.16	0.9101	9986865	112.75	113.35	0.9093		8.74445e+06	112.75	113.227	0.907667
VGDYGSLSGR	327730592	76.69	76.61	0.9901	325500544	76.69	76.54	0.9908	368592992	76.69	76.5	0.9907		3.40608e+08	76.69	76.55	0.990533
VGHSELVGEIIR	16538745	94	93.24	0.7687	15545588	94	93.17	0.7644	20634374	94	93.17	0.7709		1.75729e+07	94	93.1933	0.768
VGNIEIK	101426808	76.19	75.26	0.9119	97279568	76.19	75.22	0.9077	107822496	76.19	75.1	0.9147		1.02176e+08	76.19	75.1933	0.911433
VGPLDLNR	28625352	90.22	89.91	0.8877	24108908	90.22	89.85	0.8861	35462588	90.22	89.79	0.8977		2.93989e+07	90.22	89.85	0.8905
VGPYHNPQETYHYYQLPVC[+71]C[+71]PEK	2828518	97.16	97.2	0.9169	3064444	97.16	97.18	0.919	4143874	97.16	97.07	0.9261		3345612	97.16	97.15	0.920667
VIEDNEYTAR	27844412	73.48	73.45	0.9646	24382628	73.48	73.37	0.9623	27359990	73.48	73.34	0.9684		26529010	73.48	73.3867	0.9651
VIPEFDTPGHTQSWGK	16619920	97.06	96.75	0.8418	13469315	97.06	96.63	0.8326	17098394	97.06	96.6	0.846		1.57292e+07	97.06	96.66	0.840133
VLFDNTGR	62249800	84.19	83.4	0.9494	52305116	84.19	83.26	0.9412	72827952	84.19	83.33	0.951		62460956	84.19	83.33	0.9472
VLPQEAEEENR	2879064	71.97	72.51	0.7586	2801986	71.97	72.56	0.7584	2796191	71.97	72.4	0.7252		2825747	71.97	72.49	0.7474
VNAEPAAFYR	5372932	88.04	87.61	0.8636	4002513	88.04	87.56	0.8846	5931243	88.04	87.77	0.8552		5.10223e+06	88.04	87.6467	0.8678
VNAIEHVIIPR	6486443	94.25	93.51	0.9604	5268648	94.25	93.55	0.955	8289989	94.25	93.52	0.9478		6.68169e+06	94.25	93.5267	0.9544
VNLGVGAYR	361631520	87.43	87.55	0.9762	295780192	87.43	87.4	0.9731	406716128	87.43	87.37	0.9699		354709280	87.43	87.44	0.973067
VNPSGTVLFR	14023389	95.31	94.27	0.8376	10748256	95.31	94.19	0.8413	15121060	95.31	94.23	0.8633		1.32976e+07	95.31	94.23	0.8474
VPAGLPDLK	38681640	94.21	93.78	0.7599	30490712	94.21	93.71	0.7597	12605920	94.21	93.87	0.8673		27259424	94.21	93.7867	0.795633
VPFPIPEPDGC[+71]K	123843808	105.82	105.61	0.918	114810720	105.82	105.37	0.9207	172057616	105.82	105.36	0.9278		136904048	105.82	105.447	0.922167
VPLDVIFK	384865088	115.02	114.6	0.8581	320032416	115.02	114.34	0.8573	470113280	115.02	114.4	0.8597		3.9167e+08	115.02	114.447	0.858367
VQFGVVTR	32066876	87.96	87.05	0.8316	24421556	87.96	87.08	0.8218	35373896	87.96	87	0.826		30620776	87.96	87.0433	0.826467
VQIFEYNENTR	19524104	96.97	96.37	0.8385	17350508	96.97	96.58	0.8373	20313394	96.97	96.24	0.8227		1.90627e+07	96.97	96.3967	0.832833
VSFLTGR	2060681	91.18	90.57	0.8399	1702954	91.18	90.4	0.8325	2440794	91.18	90.45	0.825		2068143	91.18	90.4733	0.832467
VSLYYESLC[+71]GAC[+71]R	2653215	103.96	103.74	0.9725	2287729	103.96	103.7	0.9705	2916875	103.96	103.63	0.9702		2619273	103.96	103.69	0.971067
VSTAVLSITAK	111559040	93.39	93.11	0.965	86451440	93.39	93.09	0.9608	123791392	93.39	93.03	0.9644		1.07267e+08	93.39	93.0767	0.9634
VTGEVLDILSR	33350810	115.05	114.75	0.9708	28746764	115.05	114.57	0.9739	40545484	115.05	114.54	0.9696		3.42144e+07	115.05	114.62	0.971433
VTSFTLAK	15299630	86.53	85.52	0.7927	15195901	86.53	85.27	0.8252	20775530	86.53	85.27	0.8384		1.70904e+07	86.53	85.3533	0.818767
VTTFEHQYVNAIK	3457539	89.45	89.11	0.8895	2444426	89.45	89.08	0.9117	4392285	89.45	89.06	0.8773		3.43142e+06	89.45	89.0833	0.892833
VVFAVSELEEATYQK	1043905	120.01	120.02	0.7745	655593	120.01	119.72	0.7999	666362	120.01	119.86	0.6255		788620	120.01	119.867	0.7333
VVIGGFGDPLIC[+71]DNQVSTGDTR	3180874	119.22	119.37	0.8362	2895542	119.22	119.24	0.9428	3620594	119.22	119.38	0.9417		3.23234e+06	119.22	119.33	0.9069
VVLVNNILQNAQER	12985210	110.39	110.09	0.9785	9603661	110.39	109.84	0.9658	14374512	110.39	109.94	0.9692		1.23211e+07	110.39	109.957	0.971167
VVPWGSILK	5597655	117.49	117.05	0.8822	5675944	117.49	116.82	0.8788	6711243	117.49	116.8	0.8763		5.99495e+06	117.49	116.89	0.8791
VVQC[+71]SDLGLK	61096320	85.4	84.98	0.7699	57173860	85.4	84.84	0.7234	75497504	85.4	84.67	0.7435		64589228	85.4	84.83	0.7456
WAEVVLSDPEAAK	37899108	103.45	103.05	0.7642	30881684	103.45	102.91	0.7952	42484072	103.45	102.89	0.7825		37088288	103.45	102.95	0.780633
WALSQSNPSALR	742519040	97.14	96.82	0.9798	662950720	97.14	96.75	0.9833	754220224	97.14	96.72	0.979		7.19897e+08	97.14	96.7633	0.9807
WQDAQATLQK	12098178	79.44	79.15	0.9093	10870398	79.44	79.1	0.9157	12586811	79.44	79.03	0.911		1.18518e+07	79.44	79.0933	0.912
YAGHWTGDVR	46176264	74.75	74.29	0.8566	45237644	74.75	74.15	0.8543	48497176	74.75	74.11	0.8539		46637028	74.75	74.1833	0.854933
YDGQVAVFGSDFQEK	236985168	106.59	106.4	0.9852	196521696	106.59	106.32	0.9855	259113520	106.59	106.25	0.9883		2.30873e+08	106.59	106.323	0.986333
YEAPQTTDGLAGALDAR	17911676	101.56	101.44	0.8689	14328355	101.56	101.4	0.8584	19453786	101.56	101.2	0.8743		1.72313e+07	101.56	101.347	0.8672
YENYELTLK	29739602	96.3	95.45	0.9426	24899174	96.3	95.4	0.9431	34833376	96.3	95.56	0.9446		2.98241e+07	96.3	95.47	0.943433
YEVPLETPR	56377284	92.35	92.52	0.9416	46585516	92.35	92.49	0.9374	60976428	92.35	92.31	0.9574		5.46464e+07	92.35	92.44	0.945467
YGGTFQNVSVK	73483960	85.63	85.2	0.9571	79045008	85.63	85.19	0.9608	101636040	85.63	85.18	0.9622		8.47217e+07	85.63	85.19	0.960033
YGTYTLENEHLNR	2749333	85.68	85.25	0.9376	2385410	85.68	85.19	0.9339	3505205	85.68	85.18	0.9203		2.87998e+06	85.68	85.2067	0.9306
YISGSIHYFR	5409369	90.29	90.09	0.7828	5536141	90.29	90	0.8532	6610421	90.29	89.95	0.8741		5851977	90.29	90.0133	0.8367
YLETADYAIR	7866140	94.04	93.24	0.8028	7601117	94.04	93.27	0.7889	7049242	94.04	93.17	0.7141		7.5055e+06	94.04	93.2267	0.7686
YLGDVNNVK	20930714	77.79	77.75	0.941	18908744	77.79	77.54	0.9401	22038006	77.79	77.64	0.9396		2.06258e+07	77.79	77.6433	0.940233
YLIEIAK	29885076	97.78	96.68	0.8824	26725298	97.78	96.75	0.8746	30917082	97.78	96.59	0.8834		2.91758e+07	97.78	96.6733	0.880133
YLQGNTVQLR	1455064	84.83	84.22	0.7732	1405435	84.83	84.12	0.7735	2064196	84.83	84.04	0.7732		1641565	84.83	84.1267	0.7733
YLSYTLNPDYIR	73837792	110.76	110.42	0.7813	58458404	110.76	110.3	0.7811	81562528	110.76	110.34	0.7814		7.12862e+07	110.76	110.353	0.781267
YNEAQVDFR	1143921	85.2	84.81	0.7608	986717	85.2	84.76	0.6666	1335635	85.2	84.77	0.8612		1.15542e+06	85.2	84.78	0.762867
YPAPSLVIVR	6234986	105.03	104.45	0.9365	4976787	105.03	104.22	0.9364	7556603	105.03	104.21	0.9204		6.25613e+06	105.03	104.293	0.9311
YPHC[+71]TGGAAGYIDR	4606275	79.77	79.6	0.697	4377405	79.77	79.5	0.7124	5376587	79.77	79.43	0.7011		4.78676e+06	79.77	79.51	0.7035
YQYVDC[+71]GR	20209610	74.8	74.96	0.898	18462442	74.8	74.84	0.83	18720588	74.8	74.86	0.878		19130880	74.8	74.8867	0.868667
YSDNWEAVTR	5432324	92.31	91.95	0.7379	4905399	92.31	91.98	0.7399	5366084	92.31	91.9	0.7154		5.2346e+06	92.31	91.9433	0.731067
YSNAFTNR	31634966	74.22	73.61	0.9828	28215486	74.22	73.55	0.9789	30292772	74.22	73.44	0.9717		3.00477e+07	74.22	73.5333	0.9778
YSVLYFEQK	5480803	105.82	104.99	0.9319	4675302	105.82	105.05	0.931	6179122	105.82	104.84	0.9054		5.44508e+06	105.82	104.96	0.922767
YVGESEANIR	13521183	75.94	75.72	0.9682	11720538	75.94	75.41	0.9646	12947698	75.94	75.36	0.9645		1.27298e+07	75.94	75.4967	0.965767

## Sheet: LTL_Spike-In_60_dotP>0.7
Skyline export data of peptides with a DotP>0.7 from 60 min gradient PRM measurements of the lver tissue lysate (LTL) with a spike-in of lysosome enriched fraction (LEF).
[truncated: 580 more rows]
